# Supplementary material for: Predictive analytics of environmental adaptability in multi-omic network models
Source: Sci Rep. 2015 Oct 20;5:15147. doi: 10.1038/srep15147 (PMC4611489; doi:10.1038/srep15147)
Supplement: Supplementary dataset 1 [file srep15147-s2.xlsx]

## Sheet: nondom_succ_biomass
Succinate [mmolh−1gDW−1]	Biomass [h−1]	Rank	Individual	Generation
30	0	-1	515	3
19.862	0.00989706	-1	1480	4
19.862	0.00989804	-1	1477	4
19.8619	0.00990311	-1	1466	4
19.8619	0.00990511	-1	1462	4
19.8493	0.0108104	-1	1489	79
19.8491	0.0108221	-1	1498	410
19.8272	0.0123982	-1	1495	438
19.8271	0.0124021	-1	1489	392
19.827	0.012407	-1	1475	66
19.8269	0.0124135	-1	1470	80
19.8267	0.0124289	-1	1438	4
19.8267	0.012434	-1	1434	4
19.8266	0.0124365	-1	1430	4
19.8266	0.0124384	-1	1420	4
19.8264	0.0124521	-1	1408	4
19.8263	0.0124591	-1	1386	4
19.8262	0.012465	-1	1378	4
19.8261	0.0124718	-1	1367	4
19.8231	0.0126928	-1	1339	4
19.823	0.0126983	-1	1339	870
19.8229	0.0127062	-1	1341	894
19.8228	0.0127105	-1	1401	871
19.8185	0.0130165	-1	1473	877
19.8154	0.0132403	-1	1480	595
19.8082	0.0137599	-1	1308	4
19.8081	0.013763	-1	1303	4
19.8077	0.013794	-1	1310	143
19.8076	0.0137993	-1	1404	956
19.8075	0.0138067	-1	1425	336
19.8067	0.0138686	-1	1462	806
19.8001	0.0143391	-1	1487	834
19.7958	0.0146484	-1	1464	857
19.7938	0.0147886	-1	1398	923
19.7937	0.014797	-1	1363	905
19.7936	0.0148037	-1	1348	935
19.7933	0.0148238	-1	1332	504
19.7932	0.0148342	-1	1480	323
19.7925	0.014882	-1	1485	646
19.7916	0.0149453	-1	1459	768
19.7913	0.0149672	-1	1435	740
19.7913	0.0149674	-1	1430	338
19.7873	0.0152588	-1	1489	861
19.7872	0.0152617	-1	1323	526
19.7872	0.015264	-1	1318	140
19.7838	0.0155108	-1	1427	351
19.7837	0.015514	-1	1366	429
19.7837	0.0155144	-1	1371	667
19.7835	0.0155271	-1	1423	811
19.7835	0.0155294	-1	1451	858
19.7777	0.0159459	-1	1486	684
19.7771	0.0159901	-1	1308	128
19.7771	0.0159911	-1	1295	4
19.7765	0.0160289	-1	1278	4
19.7765	0.0160332	-1	1308	500
19.7765	0.0160347	-1	1262	4
19.7764	0.0160383	-1	1327	978
19.7756	0.0160999	-1	1485	680
19.7755	0.0161059	-1	1495	317
19.7754	0.0161087	-1	1477	985
19.7752	0.0161221	-1	1489	833
19.7696	0.0165276	-1	1475	890
19.7689	0.016578	-1	1470	858
19.7687	0.0165934	-1	1455	861
19.7686	0.016596	-1	1449	854
19.7684	0.0166141	-1	1442	825
19.7683	0.0166205	-1	1422	817
19.7683	0.0166217	-1	1377	663
19.7662	0.0167691	-1	1376	657
19.7659	0.0167906	-1	1404	655
19.7658	0.0167977	-1	1366	628
19.7658	0.0168027	-1	1358	334
19.7647	0.0168777	-1	1428	376
19.7646	0.0168883	-1	1446	990
19.764	0.016927	-1	1458	553
19.7631	0.0169897	-1	1289	975
19.7631	0.0169902	-1	1287	969
19.763	0.0170004	-1	1278	471
19.7629	0.0170089	-1	1499	858
19.7629	0.0170093	-1	1317	798
19.7604	0.0171889	-1	1315	777
19.7603	0.0171923	-1	1497	870
19.7603	0.0171961	-1	1312	503
19.7603	0.0171973	-1	1466	607
19.7602	0.0172022	-1	1472	874
19.7599	0.0172193	-1	1326	651
19.7594	0.0172565	-1	1246	4
19.7588	0.0172982	-1	1380	828
19.7579	0.0173631	-1	1491	853
19.7578	0.0173728	-1	1338	481
19.7577	0.017379	-1	1405	803
19.7568	0.017448	-1	1493	770
19.7558	0.017514	-1	1296	463
19.7556	0.017533	-1	1275	463
19.7555	0.0175381	-1	1269	451
19.7551	0.0175706	-1	1224	4
19.7548	0.0175919	-1	1222	4
19.7547	0.0175968	-1	1218	4
19.7546	0.0176018	-1	1208	4
19.754	0.017647	-1	1200	4
19.754	0.017647	-1	1197	4
19.7539	0.0176553	-1	1390	495
19.7536	0.0176779	-1	1187	5
19.7515	0.0178248	-1	1435	568
19.7514	0.0178297	-1	1328	675
19.7504	0.0179073	-1	1398	464
19.7503	0.0179134	-1	1344	798
19.7502	0.017919	-1	1360	468
19.7485	0.0180403	-1	1309	988
19.7477	0.018098	-1	1371	987
19.7477	0.0181001	-1	1413	575
19.7458	0.0182333	-1	1190	225
19.7456	0.0182483	-1	1428	570
19.7456	0.0182488	-1	1211	606
19.7455	0.0182543	-1	1423	568
19.7453	0.0182715	-1	1462	609
19.7451	0.0182865	-1	1461	566
19.7449	0.0182958	-1	1457	238
19.7441	0.0183567	-1	1474	759
19.7441	0.0183572	-1	1488	787
19.7439	0.0183711	-1	1438	718
19.7439	0.018372	-1	1441	843
19.743	0.0184359	-1	1216	657
19.7425	0.0184705	-1	1308	959
19.7424	0.0184797	-1	1242	878
19.7422	0.0184902	-1	1280	994
19.7422	0.0184904	-1	1252	875
19.7422	0.0184948	-1	1259	897
19.7422	0.018495	-1	1316	980
19.742	0.0185067	-1	1325	969
19.7408	0.0185918	-1	1288	973
19.7382	0.0187814	-1	1455	247
19.7382	0.0187816	-1	1450	210
19.7381	0.0187847	-1	1447	835
19.7366	0.0188925	-1	1381	480
19.7365	0.0189001	-1	1401	705
19.7365	0.0189025	-1	1363	487
19.7345	0.0190457	-1	1329	978
19.7292	0.0194256	-1	1352	400
19.7286	0.0194679	-1	1410	572
19.7286	0.0194693	-1	1340	988
19.7285	0.0194733	-1	1277	935
19.7285	0.0194765	-1	1437	457
19.7285	0.0194765	-1	1438	461
19.7284	0.0194833	-1	1464	452
19.7279	0.0195217	-1	1265	908
19.7278	0.0195261	-1	1257	889
19.7278	0.019527	-1	1252	876
19.7277	0.0195355	-1	1184	5
19.7275	0.0195483	-1	1150	5
19.7274	0.0195508	-1	1167	61
19.7271	0.0195757	-1	1376	715
19.7269	0.0195908	-1	1404	716
19.7256	0.0197044	-1	1492	641
19.7241	0.0197872	-1	1379	350
19.7214	0.0199871	-1	1223	895
19.7196	0.0201128	-1	1403	711
19.7196	0.0201131	-1	1333	444
19.7195	0.020119	-1	1389	690
19.7194	0.0201279	-1	1384	694
19.7193	0.0201325	-1	1375	675
19.7192	0.0201412	-1	1380	731
19.7192	0.0201435	-1	1370	544
19.7192	0.0201449	-1	1342	496
19.7191	0.0201467	-1	1349	514
19.7173	0.0202772	-1	1365	501
19.7173	0.0202788	-1	1267	964
19.7172	0.0202838	-1	1278	797
19.7171	0.020291	-1	1284	812
19.7166	0.0203256	-1	1307	814
19.7153	0.0204203	-1	1452	469
19.7149	0.0204513	-1	1366	584
19.7145	0.0204826	-1	1289	809
19.7144	0.0204868	-1	1376	799
19.7143	0.020492	-1	1232	837
19.7128	0.020598	-1	1203	310
19.7123	0.0206366	-1	1263	746
19.7106	0.020781	-1	1486	452
19.7076	0.020974	-1	1380	823
19.7076	0.020975	-1	1406	528
19.7074	0.0209898	-1	1409	529
19.7073	0.0209954	-1	1482	461
19.7072	0.0210021	-1	1465	454
19.7071	0.0210074	-1	1463	327
19.7065	0.0210511	-1	1324	890
19.7061	0.0210792	-1	1410	553
19.7055	0.021123	-1	1245	823
19.7052	0.021168	-1	1434	549
19.705	0.0211832	-1	1460	726
19.704	0.0212326	-1	1377	849
19.7038	0.0212484	-1	1380	998
19.7031	0.0212937	-1	1202	329
19.7031	0.0212939	-1	1193	298
19.7029	0.0213111	-1	1179	301
19.7027	0.0213227	-1	1178	78
19.7018	0.0213916	-1	1302	798
19.7015	0.0214123	-1	1288	832
19.7015	0.0214134	-1	1270	976
19.7014	0.0214191	-1	1298	781
19.7012	0.0214331	-1	1291	551
19.7011	0.0214431	-1	1302	574
19.701	0.0214496	-1	1471	711
19.6997	0.0215408	-1	1399	537
19.6995	0.021576	-1	1499	573
19.699	0.0215919	-1	1376	829
19.6988	0.0216023	-1	1367	779
19.6988	0.0216081	-1	1350	508
19.6987	0.0216131	-1	1342	518
19.6986	0.0216227	-1	1304	570
19.6976	0.0216921	-1	1259	715
19.6975	0.0216986	-1	1234	410
19.6953	0.0218559	-1	1214	445
19.6934	0.0219935	-1	1415	715
19.6914	0.0221387	-1	1169	67
19.6913	0.022145	-1	1162	61
19.6912	0.0221492	-1	1159	64
19.6909	0.0221749	-1	1358	772
19.6907	0.0221857	-1	1155	18
19.6907	0.0221874	-1	1169	219
19.6905	0.0222021	-1	1232	378
19.6904	0.0222065	-1	1221	118
19.6903	0.0222151	-1	1176	223
19.6883	0.022358	-1	1390	650
19.6882	0.0223649	-1	1491	569
19.6881	0.0223714	-1	1470	711
19.688	0.0223787	-1	1429	539
19.6878	0.0223921	-1	1396	836
19.6877	0.0224007	-1	1407	849
19.6875	0.0224182	-1	1470	329
19.6859	0.0225326	-1	1343	735
19.6839	0.0226751	-1	1224	664
19.6826	0.0227653	-1	1422	642
19.6825	0.0227738	-1	1349	727
19.6822	0.022794	-1	1212	655
19.6819	0.022821	-1	1294	565
19.6819	0.0228214	-1	1283	516
19.6816	0.0228397	-1	1439	612
19.6814	0.0228568	-1	1278	497
19.6811	0.0228779	-1	1254	675
19.6803	0.0229355	-1	1488	320
19.6801	0.0229488	-1	1498	724
19.6768	0.0232079	-1	1451	659
19.6733	0.0234576	-1	1373	635
19.6731	0.023477	-1	1371	546
19.6726	0.0234851	-1	1203	623
19.6724	0.0234963	-1	1197	262
19.6723	0.0235084	-1	1224	409
19.6722	0.0235152	-1	1234	444
19.672	0.0235256	-1	1265	590
19.672	0.0235297	-1	1267	585
19.6709	0.0236042	-1	1363	415
19.6698	0.0236879	-1	1419	632
19.6696	0.0237012	-1	1416	331
19.6685	0.0237796	-1	1347	778
19.6684	0.0237892	-1	1365	994
19.6683	0.0237914	-1	1380	507
19.6681	0.0238049	-1	1384	529
19.6641	0.0240955	-1	1159	225
19.6641	0.0240973	-1	1153	15
19.6639	0.0241121	-1	1445	653
19.6638	0.0241149	-1	1161	32
19.6638	0.0241149	-1	1187	109
19.6638	0.0241156	-1	1465	311
19.6638	0.0241184	-1	1202	121
19.6638	0.0241191	-1	1206	120
19.6637	0.0241242	-1	1408	887
19.6637	0.0241247	-1	1466	635
19.663	0.0241749	-1	1391	531
19.6628	0.0241853	-1	1395	843
19.6623	0.0242218	-1	1211	120
19.6589	0.0244934	-1	1481	619
19.6589	0.0244941	-1	1468	637
19.6589	0.0244961	-1	1484	619
19.6588	0.0245006	-1	1400	813
19.6585	0.0245195	-1	1411	787
19.6572	0.0245904	-1	1429	780
19.6558	0.0246921	-1	1325	765
19.6555	0.0247095	-1	1342	810
19.6555	0.0247099	-1	1321	756
19.6554	0.024716	-1	1318	736
19.6554	0.0247164	-1	1350	771
19.6553	0.0247264	-1	1316	732
19.6551	0.0247383	-1	1307	671
19.6548	0.024761	-1	1268	635
19.6533	0.0248687	-1	1265	596
19.6533	0.0248713	-1	1262	447
19.6526	0.0249203	-1	1321	731
19.6505	0.0250687	-1	1232	411
19.6504	0.0250752	-1	1220	144
19.6494	0.0251502	-1	1489	968
19.6479	0.0252548	-1	1428	790
19.6479	0.0252579	-1	1419	780
19.6479	0.0252595	-1	1365	764
19.6478	0.0252663	-1	1415	751
19.6477	0.0252704	-1	1411	520
19.6455	0.0254254	-1	1224	677
19.6454	0.025434	-1	1260	550
19.6454	0.0254345	-1	1481	962
19.6453	0.025444	-1	1448	598
19.6451	0.0254567	-1	1488	961
19.645	0.0254625	-1	1442	545
19.645	0.0254664	-1	1484	970
19.6432	0.0256234	-1	1497	983
19.6402	0.0258118	-1	1388	505
19.6395	0.0258559	-1	1341	777
19.6392	0.0258784	-1	1338	744
19.6391	0.025888	-1	1333	950
19.6388	0.0259063	-1	1249	940
19.6385	0.0259314	-1	1286	849
19.6382	0.0259792	-1	1430	539
19.6327	0.026346	-1	1217	145
19.6326	0.0263557	-1	1197	126
19.6324	0.0263659	-1	1183	123
19.6324	0.02637	-1	1190	322
19.6323	0.0263752	-1	1178	42
19.6322	0.0263818	-1	1193	348
19.6319	0.0264032	-1	1195	376
19.6318	0.0264106	-1	1197	388
19.6316	0.0264284	-1	1210	383
19.6314	0.0264388	-1	1217	429
19.6313	0.026446	-1	1229	458
19.6312	0.0264555	-1	1466	728
19.6306	0.0264999	-1	1232	425
19.6305	0.0265015	-1	1278	883
19.6305	0.0265019	-1	1243	477
19.6303	0.0265226	-1	1262	500
19.6301	0.0265355	-1	1278	478
19.6301	0.0265355	-1	1294	510
19.6299	0.0265458	-1	1274	992
19.628	0.0266841	-1	1296	485
19.628	0.0266856	-1	1413	538
19.6279	0.0266881	-1	1398	475
19.6279	0.0266926	-1	1463	782
19.6274	0.026724	-1	1386	585
19.6274	0.0267281	-1	1470	760
19.6274	0.0267297	-1	1307	602
19.6271	0.0267463	-1	1360	690
19.6234	0.0270174	-1	1399	887
19.6225	0.0270784	-1	1422	993
19.6224	0.0270848	-1	1429	427
19.6219	0.0271222	-1	1479	827
19.6211	0.027177	-1	1168	31
19.6209	0.0271931	-1	1086	14
19.6204	0.0272314	-1	1070	15
19.6202	0.0272419	-1	1385	402
19.6201	0.0272507	-1	1076	345
19.6199	0.0272685	-1	1103	370
19.6189	0.0273354	-1	1136	389
19.6185	0.0273656	-1	1148	430
19.6174	0.0274453	-1	1382	739
19.6172	0.027456	-1	1268	512
19.6158	0.0275848	-1	1491	986
19.6134	0.0277345	-1	1414	968
19.6118	0.0278436	-1	1442	735
19.6115	0.0278667	-1	1440	935
19.6108	0.0279186	-1	1378	709
19.6102	0.0279587	-1	1399	450
19.6101	0.0279686	-1	1402	475
19.61	0.0279743	-1	1365	676
19.6098	0.027993	-1	1348	708
19.6098	0.0279931	-1	1215	437
19.6097	0.0279954	-1	1346	989
19.6097	0.0279973	-1	1212	425
19.6097	0.0279986	-1	1325	711
19.6095	0.0280096	-1	1357	962
19.6095	0.0280141	-1	1211	394
19.6094	0.0280179	-1	1154	472
19.6093	0.028026	-1	1359	985
19.6092	0.0280316	-1	1157	810
19.6092	0.0280329	-1	1197	869
19.6087	0.0280718	-1	1451	698
19.6085	0.0280814	-1	1474	613
19.6081	0.0281131	-1	1487	613
19.6078	0.0281331	-1	1490	665
19.6028	0.0284902	-1	1334	759
19.6021	0.0285388	-1	1210	875
19.6011	0.0286409	-1	1423	481
19.5986	0.0288217	-1	1363	984
19.5979	0.028843	-1	1148	447
19.5978	0.0288484	-1	1136	427
19.5976	0.0288665	-1	1095	354
19.5975	0.0288717	-1	1064	16
19.5975	0.0288745	-1	1059	36
19.5972	0.0288967	-1	1012	6
19.597	0.0289101	-1	1148	846
19.5967	0.0289275	-1	1013	157
19.5959	0.0289867	-1	1342	770
19.5945	0.0290889	-1	1194	841
19.5945	0.0290901	-1	1443	407
19.5944	0.0290948	-1	1191	838
19.5943	0.0291046	-1	1162	832
19.5942	0.0291086	-1	1158	827
19.5941	0.0291177	-1	1156	955
19.5933	0.029204	-1	1327	729
19.593	0.0292274	-1	1278	675
19.5929	0.0292328	-1	1247	363
19.5926	0.0292511	-1	1248	473
19.5926	0.0292513	-1	1250	481
19.5926	0.029256	-1	1261	562
19.5921	0.0292867	-1	1277	510
19.5919	0.0293027	-1	1362	275
19.5912	0.0293204	-1	1035	568
19.591	0.0293376	-1	1037	553
19.5906	0.0293961	-1	1500	679
19.5905	0.0294014	-1	1476	610
19.5901	0.0294316	-1	1462	598
19.5901	0.0294368	-1	1366	313
19.5899	0.0294509	-1	1417	465
19.5898	0.0294523	-1	1381	941
19.5897	0.0294612	-1	1405	477
19.5897	0.0294627	-1	1399	478
19.5896	0.0294668	-1	1387	962
19.5885	0.029519	-1	1045	573
19.5869	0.0296304	-1	1067	764
19.5868	0.0296382	-1	1103	899
19.5867	0.0296466	-1	1124	933
19.583	0.0299128	-1	1474	834
19.5829	0.0299217	-1	1128	946
19.5824	0.0299524	-1	1417	992
19.5822	0.0299709	-1	1308	396
19.582	0.0299854	-1	1278	557
19.5819	0.0299942	-1	1321	874
19.5811	0.0300502	-1	1326	886
19.581	0.0300547	-1	1327	963
19.581	0.0300888	-1	1348	274
19.5795	0.0301641	-1	1470	896
19.5784	0.0302388	-1	1396	986
19.5766	0.0303698	-1	1438	977
19.5762	0.0304321	-1	1195	375
19.5756	0.0304431	-1	1411	593
19.5756	0.030444	-1	1451	929
19.5744	0.0305289	-1	1467	809
19.5744	0.0305325	-1	1466	819
19.5743	0.0305365	-1	1454	967
19.5731	0.0306192	-1	1401	725
19.5731	0.03062	-1	1069	888
19.573	0.0306262	-1	1165	993
19.573	0.0306614	-1	1277	530
19.5729	0.0306653	-1	1256	498
19.572	0.0307046	-1	1491	311
19.5719	0.0307387	-1	1253	462
19.5717	0.0307537	-1	1242	376
19.5717	0.0307552	-1	1206	784
19.5706	0.0308346	-1	1246	947
19.5706	0.0308362	-1	1291	966
19.5699	0.0308826	-1	1302	970
19.5681	0.0309797	-1	1372	417
19.568	0.0309908	-1	1379	559
19.5678	0.0309996	-1	1371	414
19.5673	0.0310388	-1	1321	893
19.5672	0.0310458	-1	1309	279
19.5671	0.0310534	-1	1016	173
19.567	0.0310567	-1	973	6
19.5664	0.0311058	-1	1416	613
19.5663	0.0311095	-1	965	6
19.5663	0.0311135	-1	956	6
19.5661	0.0311218	-1	951	6
19.5659	0.0311413	-1	966	73
19.5649	0.0312125	-1	973	73
19.5641	0.0312663	-1	1167	988
19.564	0.0312733	-1	976	68
19.5638	0.031287	-1	1405	966
19.5638	0.0312885	-1	1390	732
19.5637	0.0312946	-1	991	103
19.5634	0.0313187	-1	994	126
19.5634	0.0313211	-1	1003	130
19.5633	0.0313272	-1	1015	128
19.5628	0.0313579	-1	1033	417
19.5628	0.0313592	-1	1035	437
19.5624	0.0313927	-1	1056	881
19.5623	0.0313994	-1	1047	299
19.5621	0.0314097	-1	1431	651
19.5621	0.0314129	-1	1456	694
19.5619	0.031427	-1	1465	855
19.5615	0.0314512	-1	1056	191
19.5614	0.0314589	-1	1057	209
19.5603	0.0315411	-1	1154	990
19.5601	0.0315579	-1	1063	442
19.5599	0.0315722	-1	1173	756
19.5598	0.0315799	-1	1206	778
19.5597	0.0316194	-1	1386	451
19.5596	0.0316244	-1	1399	848
19.5577	0.031758	-1	1207	773
19.5572	0.0317605	-1	1426	584
19.5572	0.0317618	-1	1425	164
19.557	0.0317759	-1	1450	689
19.5569	0.0318202	-1	1283	965
19.5568	0.0318239	-1	1217	972
19.5568	0.0318274	-1	1326	821
19.5565	0.0318426	-1	1145	718
19.5562	0.0318659	-1	1277	917
19.5553	0.0319299	-1	1404	884
19.555	0.0319524	-1	1385	613
19.5531	0.0320572	-1	1493	431
19.5503	0.0322612	-1	1136	720
19.55	0.0322788	-1	1452	673
19.5497	0.0323019	-1	1461	878
19.5496	0.0323087	-1	1476	923
19.5495	0.0323125	-1	1278	951
19.5493	0.0323271	-1	1131	732
19.5489	0.0323571	-1	1347	874
19.5486	0.0323811	-1	1386	387
19.5475	0.0324595	-1	1440	225
19.5475	0.0324602	-1	1465	712
19.5472	0.0324784	-1	1457	704
19.5457	0.0325846	-1	1443	646
19.5449	0.0326472	-1	1444	985
19.5446	0.0326656	-1	1389	403
19.5446	0.0327002	-1	1297	800
19.5437	0.0327279	-1	1156	713
19.5435	0.0327421	-1	1119	868
19.5435	0.0327482	-1	1482	869
19.5433	0.0327589	-1	1196	533
19.5419	0.0328579	-1	1245	700
19.5418	0.0328649	-1	1111	607
19.5418	0.0328708	-1	1098	594
19.5414	0.0328994	-1	1063	510
19.5413	0.0329045	-1	1342	878
19.5412	0.0329108	-1	1043	325
19.5411	0.0329146	-1	1328	835
19.5411	0.0329182	-1	1252	777
19.5411	0.0329199	-1	1284	922
19.5409	0.0329297	-1	1033	160
19.5397	0.0330532	-1	1228	347
19.5369	0.0332518	-1	1197	542
19.5366	0.0332732	-1	1156	643
19.5364	0.0332875	-1	1167	660
19.5344	0.0334004	-1	1405	933
19.5334	0.0334716	-1	1294	963
19.5332	0.0334844	-1	1249	997
19.5331	0.0334944	-1	1215	502
19.5325	0.0335352	-1	1221	707
19.5325	0.033537	-1	1235	725
19.5323	0.033552	-1	1444	872
19.5316	0.0336006	-1	1010	122
19.5315	0.0336064	-1	1003	128
19.5315	0.0336092	-1	1084	932
19.5313	0.0336229	-1	990	108
19.5312	0.0336245	-1	988	96
19.5307	0.0336635	-1	965	8
19.5306	0.0336692	-1	1103	722
19.5305	0.0336768	-1	1396	614
19.53	0.0337112	-1	1421	774
19.53	0.0337169	-1	1427	168
19.5299	0.0337561	-1	1354	561
19.5294	0.0337584	-1	1482	910
19.5293	0.0337984	-1	1352	524
19.5287	0.0338423	-1	1319	914
19.5282	0.0338459	-1	1426	142
19.5281	0.0338485	-1	972	31
19.5279	0.0338617	-1	1425	142
19.5272	0.0339468	-1	1354	710
19.5271	0.0339586	-1	1287	914
19.5271	0.0339601	-1	1258	830
19.5271	0.0339606	-1	1370	846
19.527	0.0339651	-1	1379	914
19.5263	0.0340143	-1	1247	979
19.5262	0.0340245	-1	1240	751
19.5256	0.034031	-1	1059	174
19.525	0.0340695	-1	1440	667
19.5247	0.0340927	-1	1075	657
19.5239	0.0341873	-1	1188	979
19.5232	0.0342367	-1	1187	965
19.5231	0.0342466	-1	1454	283
19.523	0.0342526	-1	1478	590
19.523	0.0342535	-1	1185	961
19.5229	0.0342574	-1	1181	426
19.5207	0.0343828	-1	1486	822
19.5203	0.0344109	-1	1271	808
19.5198	0.0344473	-1	1448	419
19.5192	0.0344895	-1	1344	804
19.519	0.0345039	-1	1154	296
19.5189	0.0345094	-1	1131	827
19.5186	0.0345349	-1	1494	983
19.5179	0.034581	-1	1392	1000
19.5163	0.0347308	-1	1213	368
19.5155	0.0347541	-1	1123	781
19.5152	0.0347789	-1	1094	728
19.5151	0.0347831	-1	1154	745
19.5146	0.0348172	-1	1300	877
19.5144	0.0348336	-1	1164	770
19.5142	0.034845	-1	1183	833
19.5138	0.0348782	-1	1194	825
19.5137	0.0348844	-1	1239	929
19.513	0.0349668	-1	1390	963
19.513	0.0349712	-1	1340	730
19.5126	0.0349955	-1	1378	893
19.5124	0.035011	-1	1360	830
19.5119	0.0350144	-1	1411	875
19.5115	0.0350804	-1	1355	819
19.5114	0.0350819	-1	1295	744
19.5107	0.0351353	-1	1255	957
19.5107	0.035138	-1	1359	261
19.5086	0.0352471	-1	1065	382
19.5084	0.0352616	-1	1473	441
19.5082	0.0352742	-1	1452	722
19.5076	0.0353237	-1	1482	623
19.5073	0.035343	-1	1385	947
19.5042	0.0355668	-1	1381	933
19.5038	0.0355954	-1	1360	305
19.5037	0.0356009	-1	1046	261
19.5037	0.0356033	-1	1476	531
19.5036	0.0356042	-1	1459	163
19.5035	0.0356127	-1	1034	70
19.5034	0.0356191	-1	1035	947
19.5032	0.0356365	-1	1407	955
19.5032	0.0356374	-1	1460	400
19.5032	0.0356376	-1	1392	921
19.5031	0.0356416	-1	1489	825
19.5022	0.0357079	-1	1486	643
19.502	0.0357248	-1	1043	808
19.5015	0.0357581	-1	1053	948
19.5013	0.0357709	-1	1363	616
19.5009	0.0357988	-1	1373	774
19.5002	0.0358893	-1	1239	899
19.4996	0.03593	-1	1163	762
19.4996	0.0359332	-1	1272	588
19.4995	0.0359366	-1	1152	728
19.4995	0.0359383	-1	1144	750
19.4995	0.0359391	-1	1130	547
19.4995	0.0359422	-1	1192	430
19.4993	0.0359517	-1	1280	640
19.4993	0.0359518	-1	1148	346
19.4991	0.0359704	-1	1296	825
19.4986	0.0360073	-1	1302	850
19.4983	0.0360248	-1	1194	417
19.4982	0.0360341	-1	1196	641
19.4966	0.036109	-1	1249	519
19.4963	0.0361302	-1	1060	729
19.4962	0.0361355	-1	1127	558
19.4961	0.0361454	-1	1093	672
19.496	0.0361522	-1	1124	522
19.4959	0.0361576	-1	1094	680
19.4945	0.0362635	-1	1466	548
19.494	0.0363353	-1	1200	650
19.4939	0.0363405	-1	1230	971
19.4922	0.036423	-1	1488	669
19.4921	0.0364318	-1	1431	983
19.4906	0.0365409	-1	1443	589
19.4899	0.036626	-1	1152	941
19.4899	0.0366287	-1	1233	949
19.4891	0.036646	-1	1033	68
19.4891	0.0366469	-1	1423	895
19.4889	0.0366618	-1	1422	895
19.4888	0.0367052	-1	1473	227
19.4882	0.0367118	-1	1417	836
19.4881	0.0367205	-1	1005	41
19.488	0.0367292	-1	1416	939
19.4873	0.0367744	-1	985	46
19.4873	0.0367791	-1	969	13
19.4868	0.0368125	-1	983	203
19.4867	0.0368233	-1	986	221
19.4863	0.0368466	-1	993	208
19.4863	0.0368499	-1	1059	241
19.4861	0.0368609	-1	981	976
19.4861	0.0368621	-1	1000	261
19.4861	0.0368632	-1	1007	254
19.486	0.03687	-1	1010	259
19.4857	0.0368901	-1	1060	403
19.4857	0.0368925	-1	1396	982
19.4852	0.0369266	-1	1071	768
19.4852	0.0369268	-1	1375	783
19.4852	0.0369269	-1	1325	890
19.485	0.0369405	-1	1076	797
19.485	0.0369438	-1	1385	663
19.4848	0.0369529	-1	1014	267
19.4846	0.0369694	-1	1484	700
19.4845	0.0369755	-1	1356	649
19.4845	0.0369756	-1	1364	766
19.4845	0.0369764	-1	1435	758
19.4844	0.0369872	-1	1453	478
19.4843	0.0369955	-1	1411	973
19.4842	0.0369976	-1	1390	662
19.4837	0.0370382	-1	1291	670
19.4831	0.037077	-1	1465	504
19.4827	0.0371033	-1	1463	432
19.4819	0.0372026	-1	1455	491
19.4817	0.0372186	-1	1252	903
19.4814	0.03724	-1	1114	789
19.481	0.0372648	-1	1261	997
19.4803	0.0373165	-1	1203	953
19.4803	0.0373173	-1	1196	498
19.4802	0.0373271	-1	1048	422
19.4801	0.0373291	-1	1219	923
19.4795	0.0373393	-1	1105	684
19.4793	0.0373536	-1	1080	799
19.4791	0.0374029	-1	1208	960
19.4789	0.0374217	-1	1314	751
19.478	0.037443	-1	1043	504
19.4779	0.0374487	-1	1479	457
19.4777	0.0374659	-1	1474	527
19.4774	0.037489	-1	1475	719
19.477	0.0375143	-1	1479	751
19.477	0.0375177	-1	1184	976
19.4764	0.037562	-1	1139	322
19.4758	0.0376	-1	1120	341
19.4752	0.037643	-1	1139	541
19.4751	0.0376534	-1	1149	576
19.4734	0.037771	-1	974	986
19.4732	0.0377912	-1	966	13
19.4728	0.0378184	-1	1170	435
19.4727	0.0378232	-1	964	8
19.4726	0.0378334	-1	1161	927
19.4725	0.0378349	-1	1480	763
19.4722	0.0378574	-1	1430	756
19.4722	0.037863	-1	1249	460
19.472	0.0378761	-1	1411	778
19.4718	0.0378919	-1	1405	783
19.4699	0.0380278	-1	1073	812
19.4696	0.0380497	-1	1062	655
19.4694	0.0380583	-1	963	8
19.4694	0.0380613	-1	1044	542
19.4689	0.0380954	-1	1073	964
19.4689	0.038138	-1	1102	972
19.4687	0.0381531	-1	1174	611
19.468	0.0381595	-1	1392	736
19.468	0.0381603	-1	1279	376
19.4679	0.0381656	-1	1251	956
19.4677	0.0381793	-1	916	6
19.4676	0.0381924	-1	1288	423
19.4674	0.0382061	-1	1380	553
19.4673	0.0382133	-1	1292	463
19.4672	0.0382161	-1	1348	671
19.4672	0.0382162	-1	1302	447
19.4671	0.0382243	-1	1342	671
19.4667	0.038258	-1	1246	963
19.4664	0.0382788	-1	924	14
19.4663	0.0382804	-1	1206	975
19.4662	0.0382884	-1	1182	958
19.4662	0.0382937	-1	1215	923
19.466	0.0383016	-1	1208	169
19.466	0.0383076	-1	1348	818
19.4657	0.0383228	-1	1215	594
19.4645	0.0384143	-1	936	19
19.4642	0.0384372	-1	943	15
19.4641	0.0384388	-1	947	23
19.4637	0.0384678	-1	958	17
19.4637	0.0384679	-1	1448	468
19.4636	0.0384752	-1	1439	560
19.4636	0.0384779	-1	969	18
19.4622	0.0385773	-1	1415	695
19.4617	0.0386131	-1	1426	725
19.4615	0.038629	-1	1159	599
19.461	0.0386638	-1	1476	756
19.4608	0.0386779	-1	1444	621
19.4607	0.0386852	-1	1419	495
19.4607	0.0386871	-1	1350	863
19.4602	0.0387189	-1	1340	637
19.4601	0.0387276	-1	1008	249
19.4598	0.0387479	-1	1358	443
19.4598	0.0387493	-1	995	247
19.4597	0.0387545	-1	1332	615
19.4597	0.0387582	-1	1323	622
19.4597	0.0387593	-1	1317	482
19.4596	0.0387649	-1	976	40
19.4595	0.0387716	-1	979	79
19.4594	0.0387787	-1	1367	702
19.4592	0.0387902	-1	987	691
19.4592	0.0387918	-1	1039	815
19.4591	0.0388398	-1	1222	610
19.4584	0.0388496	-1	1323	976
19.4583	0.0388606	-1	1252	515
19.4578	0.0389339	-1	1404	730
19.4566	0.0389787	-1	1133	537
19.4566	0.0389824	-1	1482	437
19.4562	0.0390055	-1	1119	310
19.4561	0.0390147	-1	1084	997
19.4561	0.0390177	-1	1103	999
19.4559	0.0390256	-1	1050	606
19.4559	0.0390313	-1	1135	501
19.4556	0.0390493	-1	1383	621
19.4555	0.0390579	-1	1151	533
19.4553	0.0390699	-1	1392	581
19.4552	0.0390798	-1	1110	913
19.4549	0.0391031	-1	1398	943
19.4549	0.0391036	-1	1170	611
19.4546	0.0391248	-1	1156	553
19.4535	0.0391989	-1	1177	631
19.4534	0.0392067	-1	1047	945
19.4529	0.0392446	-1	1013	710
19.4522	0.0392968	-1	1422	523
19.4521	0.0392992	-1	1438	531
19.4521	0.0393011	-1	1433	501
19.4516	0.0393383	-1	1399	973
19.4515	0.039348	-1	1428	504
19.4513	0.0394008	-1	1481	598
19.4498	0.0394657	-1	1476	930
19.4496	0.0394802	-1	1454	600
19.4496	0.0395232	-1	1378	411
19.4475	0.039676	-1	1214	195
19.4467	0.0397326	-1	1179	733
19.446	0.0397389	-1	1305	459
19.4459	0.039743	-1	1278	698
19.4457	0.0397619	-1	1320	518
19.4456	0.0397715	-1	1043	758
19.4454	0.0398203	-1	1118	989
19.4444	0.0398557	-1	1032	811
19.4442	0.0398676	-1	1030	777
19.4437	0.0399014	-1	1028	467
19.443	0.0399528	-1	1465	612
19.4429	0.0400018	-1	1366	464
19.4422	0.0400118	-1	1113	986
19.4422	0.0400119	-1	1474	619
19.4421	0.0400165	-1	1444	609
19.4421	0.040019	-1	1088	485
19.4421	0.0400223	-1	1451	984
19.442	0.0400261	-1	1482	909
19.442	0.0400293	-1	1443	398
19.4419	0.0400362	-1	1488	665
19.4419	0.0400363	-1	998	688
19.4418	0.0400419	-1	987	81
19.4414	0.0400658	-1	1398	624
19.4414	0.0400687	-1	1336	695
19.4412	0.0400804	-1	990	687
19.441	0.0401007	-1	1332	682
19.4409	0.0401063	-1	994	727
19.4409	0.0401081	-1	1274	645
19.4407	0.0401169	-1	1325	795
19.4406	0.0401243	-1	1268	703
19.4406	0.040128	-1	1265	584
19.4397	0.0402309	-1	1263	512
19.439	0.0402437	-1	1356	410
19.439	0.0402443	-1	1012	991
19.4389	0.0402938	-1	1212	198
19.438	0.0403525	-1	1299	636
19.4378	0.0403674	-1	1247	899
19.4377	0.0403759	-1	1201	157
19.4376	0.0403846	-1	1200	180
19.4376	0.0403873	-1	1204	966
19.4375	0.0403933	-1	1199	158
19.4371	0.0404171	-1	1166	621
19.4371	0.0404199	-1	1164	585
19.4369	0.0404362	-1	1385	902
19.4366	0.040454	-1	1210	996
19.4366	0.0404582	-1	1128	417
19.4362	0.0404865	-1	1435	729
19.4352	0.0405161	-1	1056	610
19.435	0.0405671	-1	1122	383
19.4345	0.0406096	-1	1117	958
19.4332	0.0406564	-1	1485	926
19.4329	0.0406813	-1	1415	367
19.432	0.0407421	-1	1357	901
19.4318	0.0407585	-1	1369	445
19.4317	0.0407675	-1	1371	508
19.4314	0.0407877	-1	1381	483
19.4313	0.0408353	-1	1386	997
19.4309	0.0408676	-1	1417	976
19.4288	0.0409699	-1	1452	947
19.4287	0.0409811	-1	1451	961
19.4286	0.0409858	-1	1094	618
19.4285	0.0409948	-1	1142	985
19.4285	0.0409969	-1	1495	620
19.4278	0.0410428	-1	1475	910
19.4278	0.0410469	-1	1294	567
19.4277	0.0410523	-1	1472	906
19.4275	0.041064	-1	1470	854
19.4275	0.041067	-1	1475	662
19.4274	0.0410751	-1	1103	981
19.4272	0.0410886	-1	1465	779
19.427	0.0411053	-1	1418	855
19.4264	0.041148	-1	1286	519
19.4261	0.0411638	-1	1458	722
19.4259	0.0411797	-1	1280	797
19.4258	0.0411917	-1	1298	989
19.4255	0.0412105	-1	1275	902
19.4255	0.0412548	-1	1434	719
19.425	0.0412896	-1	1427	886
19.4241	0.0413082	-1	1249	992
19.424	0.041315	-1	1172	490
19.4239	0.041326	-1	976	52
19.4238	0.0413773	-1	1351	879
19.4231	0.0413854	-1	1483	686
19.4228	0.041403	-1	1346	838
19.4227	0.0414105	-1	1267	943
19.4224	0.0414315	-1	1343	772
19.4221	0.0414572	-1	1181	943
19.4219	0.0414648	-1	1338	909
19.4208	0.0415501	-1	1204	949
19.4197	0.0416668	-1	1359	410
19.4187	0.0416988	-1	1351	379
19.4185	0.0417143	-1	1402	856
19.4183	0.0417292	-1	1405	621
19.4181	0.0417373	-1	1386	995
19.4181	0.0417381	-1	1409	810
19.4181	0.0417414	-1	1353	573
19.4173	0.0418014	-1	1384	866
19.4172	0.0418031	-1	1044	793
19.4169	0.0418289	-1	1356	628
19.4169	0.0418289	-1	1070	887
19.4165	0.0418968	-1	1397	574
19.4165	0.0419024	-1	1430	646
19.4158	0.041903	-1	1082	491
19.4157	0.0419159	-1	1213	944
19.4157	0.0419162	-1	1418	225
19.4156	0.0419183	-1	1147	987
19.4155	0.0419266	-1	1467	976
19.4138	0.042048	-1	1489	935
19.4136	0.0420614	-1	1464	999
19.4129	0.0421115	-1	1297	726
19.4129	0.0421119	-1	1454	110
19.4129	0.0421154	-1	1344	994
19.4125	0.042145	-1	963	19
19.412	0.0421798	-1	958	18
19.4119	0.0421819	-1	934	16
19.4119	0.0421882	-1	928	17
19.4115	0.0422133	-1	1396	885
19.4113	0.0422286	-1	1382	491
19.4112	0.0422386	-1	988	646
19.4109	0.0422552	-1	909	6
19.4109	0.0422582	-1	1370	457
19.4108	0.0422664	-1	1369	453
19.4107	0.0422713	-1	1364	407
19.4106	0.0422803	-1	1155	594
19.4105	0.0422842	-1	893	6
19.4105	0.042288	-1	1173	976
19.4102	0.0423083	-1	1460	683
19.4102	0.0423088	-1	1206	123
19.4102	0.0423088	-1	1176	926
19.4101	0.0423122	-1	873	6
19.41	0.0423188	-1	1470	863
19.4098	0.0423386	-1	1275	805
19.4097	0.042346	-1	880	9
19.4095	0.0423544	-1	1476	681
19.4095	0.0423579	-1	1358	704
19.4091	0.0423839	-1	1479	695
19.4089	0.0423993	-1	1315	500
19.4087	0.0424168	-1	991	756
19.4081	0.0424614	-1	1019	933
19.4078	0.0424803	-1	1059	812
19.4074	0.0425072	-1	884	9
19.4072	0.0425238	-1	908	9
19.4071	0.0425316	-1	909	9
19.407	0.0425343	-1	1023	813
19.4069	0.0425434	-1	1427	941
19.4066	0.0425663	-1	910	9
19.4061	0.0425994	-1	932	9
19.4056	0.042639	-1	957	13
19.4051	0.0426699	-1	965	141
19.405	0.0426803	-1	1416	878
19.4048	0.0427425	-1	1306	402
19.404	0.0427532	-1	1434	960
19.4039	0.042758	-1	973	741
19.4038	0.0427699	-1	1411	861
19.4035	0.0428348	-1	1305	391
19.4034	0.0428383	-1	1284	837
19.4027	0.0428467	-1	1122	894
19.4022	0.0428798	-1	1120	589
19.4016	0.042923	-1	1044	967
19.4015	0.0429327	-1	1439	978
19.4013	0.0429436	-1	1422	799
19.4012	0.0429557	-1	1373	869
19.4011	0.0429625	-1	1383	959
19.4006	0.0429996	-1	1426	463
19.4001	0.0430303	-1	1057	659
19.4001	0.0430772	-1	1344	916
19.399	0.0431119	-1	1241	764
19.3986	0.0431367	-1	1178	973
19.3986	0.04314	-1	1052	434
19.3983	0.0432079	-1	1107	562
19.3982	0.0432097	-1	1119	866
19.3982	0.0432102	-1	1136	884
19.3977	0.0432518	-1	1378	881
19.3976	0.0432588	-1	1087	561
19.3972	0.0432864	-1	1081	461
19.3971	0.0432954	-1	1069	751
19.396	0.0433262	-1	1372	586
19.3959	0.0433306	-1	1482	722
19.3959	0.0433365	-1	1493	688
19.3954	0.043371	-1	1455	492
19.3954	0.0433724	-1	969	167
19.3953	0.0433789	-1	972	520
19.3951	0.0433892	-1	1314	490
19.3949	0.0434524	-1	1274	756
19.3944	0.0434825	-1	1249	522
19.3942	0.0435029	-1	1235	514
19.394	0.0435122	-1	1258	546
19.3938	0.0435295	-1	1260	817
19.3938	0.0435317	-1	1369	641
19.3927	0.043606	-1	1446	770
19.3927	0.0436112	-1	1354	639
19.3927	0.0436115	-1	1331	868
19.3919	0.0436223	-1	1068	750
19.3918	0.0436239	-1	1067	733
19.3918	0.0436305	-1	1006	972
19.3917	0.0436328	-1	1020	239
19.3916	0.0436405	-1	1065	731
19.3916	0.0436418	-1	1034	276
19.3912	0.0437144	-1	1303	277
19.3912	0.0437154	-1	1332	584
19.391	0.043731	-1	1278	895
19.3902	0.0437443	-1	1210	133
19.39	0.0438014	-1	1432	533
19.3887	0.0438476	-1	1334	713
19.3883	0.0438764	-1	1289	987
19.3879	0.0439087	-1	1342	283
19.3875	0.0439322	-1	1495	692
19.3873	0.0439532	-1	1335	833
19.387	0.0439691	-1	1407	1000
19.387	0.0439725	-1	1390	935
19.3857	0.0441074	-1	1487	675
19.3853	0.0441403	-1	1329	700
19.3843	0.0441656	-1	1093	846
19.3841	0.0441807	-1	1162	980
19.3839	0.0441938	-1	1155	958
19.3837	0.0442047	-1	1120	850
19.3836	0.0442139	-1	1100	890
19.3829	0.0443152	-1	1307	993
19.3827	0.0443234	-1	1329	971
19.3818	0.0443457	-1	1385	892
19.3814	0.0443705	-1	1379	880
19.3813	0.044428	-1	1397	901
19.3808	0.0444623	-1	1175	335
19.3808	0.0444658	-1	1423	792
19.3806	0.0444794	-1	1425	820
19.3805	0.0444817	-1	1344	989
19.3798	0.0445374	-1	1432	851
19.3789	0.0445544	-1	1481	429
19.3788	0.0445621	-1	1001	414
19.3787	0.0445655	-1	1009	575
19.3786	0.0445731	-1	1264	847
19.3785	0.0445805	-1	1482	498
19.3784	0.0445867	-1	1014	582
19.3783	0.0445937	-1	1195	560
19.3776	0.044645	-1	1429	902
19.3774	0.044662	-1	1282	252
19.3774	0.044662	-1	1308	994
19.3773	0.0446702	-1	1317	844
19.3771	0.0446787	-1	1324	850
19.3766	0.0447164	-1	1213	940
19.3764	0.0447354	-1	1360	692
19.3763	0.0447386	-1	1363	740
19.3763	0.04474	-1	1372	744
19.3761	0.0447513	-1	1489	498
19.3755	0.0447979	-1	959	13
19.3754	0.0448037	-1	969	919
19.3754	0.044806	-1	975	944
19.375	0.0448292	-1	1464	541
19.3749	0.0448397	-1	1379	751
19.3744	0.0448741	-1	1433	894
19.3743	0.044885	-1	1340	934
19.3735	0.0449423	-1	1394	392
19.3732	0.0449586	-1	1386	296
19.373	0.0449745	-1	1331	986
19.3729	0.0449809	-1	1396	891
19.3727	0.0449943	-1	1405	842
19.3727	0.0449983	-1	1407	446
19.3726	0.0450042	-1	1450	413
19.3726	0.0450072	-1	1140	256
19.3721	0.0450394	-1	1387	904
19.3721	0.0450415	-1	1150	987
19.3705	0.0451551	-1	1447	506
19.3702	0.0451796	-1	1442	891
19.3701	0.0451826	-1	1088	771
19.3699	0.0452013	-1	1457	925
19.3696	0.0452197	-1	1048	258
19.3695	0.0452251	-1	1092	997
19.3689	0.0452715	-1	1327	858
19.3686	0.0452906	-1	1047	236
19.3686	0.0452908	-1	1495	800
19.3682	0.0453179	-1	1350	999
19.3682	0.04532	-1	1044	233
19.3682	0.0453221	-1	1331	539
19.368	0.0453312	-1	1340	602
19.368	0.0453321	-1	1350	607
19.3675	0.045417	-1	1108	998
19.3666	0.0454346	-1	1225	832
19.3665	0.0454449	-1	978	908
19.3661	0.0455164	-1	1402	1000
19.3657	0.0455492	-1	1421	468
19.3655	0.0455626	-1	1278	962
19.3654	0.0455664	-1	1429	451
19.3649	0.0456077	-1	1244	857
19.3648	0.0456137	-1	1299	941
19.3637	0.0456934	-1	1212	695
19.3636	0.0456949	-1	1298	916
19.3635	0.0457067	-1	1290	881
19.3632	0.045727	-1	1234	871
19.3631	0.0457309	-1	1252	993
19.3623	0.0457885	-1	1315	771
19.3616	0.0458392	-1	1207	626
19.3616	0.0458438	-1	1309	812
19.3606	0.0459159	-1	1181	493
19.3605	0.0459234	-1	1167	332
19.3603	0.0459325	-1	1432	932
19.3603	0.0459325	-1	1363	701
19.3603	0.045934	-1	1414	431
19.3603	0.0459377	-1	1161	310
19.3602	0.0459427	-1	1141	813
19.3602	0.0459434	-1	1399	964
19.3598	0.0459678	-1	1466	907
19.3598	0.0459679	-1	1403	560
19.3598	0.0459701	-1	1398	928
19.3597	0.0459784	-1	1353	430
19.3597	0.0459796	-1	1351	656
19.3594	0.045998	-1	1387	821
19.3592	0.0460115	-1	1441	795
19.3588	0.0460407	-1	1448	854
19.3583	0.0460762	-1	1359	534
19.3575	0.0460862	-1	1075	971
19.3574	0.0460957	-1	1105	991
19.3573	0.0460995	-1	1140	791
19.3573	0.0461018	-1	993	791
19.3573	0.0461019	-1	1086	990
19.3573	0.0461501	-1	1376	922
19.3572	0.0461567	-1	1379	852
19.3569	0.0461815	-1	1354	859
19.3561	0.0462362	-1	1409	881
19.3552	0.0462526	-1	1152	997
19.3548	0.0463299	-1	1455	897
19.3511	0.0465967	-1	1432	820
19.3506	0.0466278	-1	1249	1000
19.3503	0.0466534	-1	1235	903
19.3503	0.0466542	-1	1288	874
19.3499	0.0466827	-1	1273	801
19.3498	0.0466881	-1	1254	360
19.3494	0.0467155	-1	1295	844
19.3491	0.0467403	-1	1263	935
19.349	0.0467448	-1	1225	831
19.349	0.046747	-1	1296	884
19.3485	0.0467783	-1	1169	757
19.3478	0.0468312	-1	1360	715
19.3477	0.0468414	-1	1160	740
19.3467	0.0468602	-1	1278	933
19.3465	0.0468764	-1	1392	891
19.3461	0.0469031	-1	1312	589
19.3461	0.0469053	-1	1323	806
19.3456	0.0469882	-1	1406	954
19.3456	0.0469884	-1	1424	354
19.3449	0.0469921	-1	1140	920
19.3448	0.0470463	-1	1376	895
19.3443	0.0470861	-1	1353	495
19.3433	0.0471075	-1	1464	603
19.3432	0.0471138	-1	1175	783
19.3427	0.0471469	-1	1181	804
19.3427	0.0471496	-1	1194	520
19.3426	0.047157	-1	1040	359
19.3423	0.0471745	-1	1366	733
19.3423	0.0471805	-1	991	759
19.3423	0.0471807	-1	1385	865
19.3421	0.0471944	-1	1034	804
19.3419	0.0472087	-1	1377	134
19.3417	0.0472222	-1	984	645
19.3416	0.0472281	-1	1399	984
19.3407	0.0472942	-1	1494	652
19.3406	0.0472964	-1	1485	615
19.3404	0.0473166	-1	1478	797
19.3403	0.0473236	-1	1409	1000
19.3401	0.047335	-1	969	513
19.3398	0.0473583	-1	1185	872
19.3395	0.047379	-1	1066	977
19.3391	0.0474057	-1	1028	824
19.339	0.0474155	-1	1225	344
19.339	0.0474163	-1	1023	679
19.3389	0.04742	-1	1020	642
19.3389	0.0474203	-1	1013	638
19.3389	0.0474203	-1	1340	825
19.3388	0.0474266	-1	1009	477
19.3382	0.0474695	-1	1044	726
19.3374	0.0475302	-1	954	9
19.3367	0.0475766	-1	969	739
19.3367	0.0475777	-1	992	846
19.3366	0.0475845	-1	1428	396
19.3366	0.0475888	-1	1430	851
19.3364	0.0475985	-1	997	879
19.3361	0.047623	-1	1221	827
19.3353	0.0477309	-1	1291	993
19.3349	0.0477571	-1	1259	864
19.3349	0.0477588	-1	1256	396
19.3341	0.0477687	-1	1046	706
19.3337	0.0477945	-1	1059	814
19.3337	0.0478462	-1	1380	953
19.333	0.0478931	-1	1217	793
19.3327	0.0479195	-1	1207	882
19.3319	0.0479242	-1	1054	274
19.3314	0.0480095	-1	1366	774
19.3309	0.0480421	-1	1444	884
19.33	0.0480621	-1	924	98
19.3299	0.0480675	-1	944	107
19.3299	0.0480683	-1	1055	877
19.3287	0.0481567	-1	1486	996
19.3286	0.0482092	-1	1378	583
19.3279	0.0482118	-1	1137	630
19.3275	0.0482408	-1	1152	952
19.3273	0.0482538	-1	1471	680
19.327	0.0482728	-1	1315	344
19.3267	0.0482967	-1	1241	964
19.3267	0.0482971	-1	1387	991
19.3266	0.0483027	-1	1352	760
19.3263	0.0483235	-1	1456	872
19.3262	0.0483354	-1	1127	635
19.3261	0.0483412	-1	1478	751
19.3258	0.0484151	-1	1232	858
19.3255	0.0484301	-1	1238	447
19.3248	0.0484809	-1	1218	495
19.3243	0.0485188	-1	1225	411
19.3234	0.0485361	-1	1038	601
19.3233	0.0485925	-1	1378	790
19.3222	0.0486677	-1	1419	941
19.3213	0.0486862	-1	979	775
19.321	0.0487065	-1	1044	958
19.3209	0.0487116	-1	1004	529
19.3209	0.0487141	-1	945	95
19.3207	0.0487253	-1	986	559
19.3206	0.0487846	-1	1380	748
19.3198	0.0487943	-1	951	325
19.3197	0.0487997	-1	955	365
19.3196	0.0488037	-1	1407	887
19.3181	0.0489162	-1	1383	957
19.3173	0.0489693	-1	1402	599
19.317	0.0489956	-1	1417	548
19.3169	0.049002	-1	1229	487
19.3167	0.0490132	-1	1364	759
19.3167	0.0490138	-1	1292	495
19.3163	0.0490414	-1	987	626
19.3157	0.0490831	-1	1183	765
19.3157	0.0490876	-1	990	666
19.3156	0.0491453	-1	1428	367
19.3147	0.0491587	-1	991	991
19.3145	0.04917	-1	1143	989
19.3138	0.0492751	-1	1213	980
19.3132	0.0493154	-1	1220	249
19.3125	0.0493652	-1	1374	798
19.3122	0.0493918	-1	1419	586
19.3121	0.049398	-1	1281	877
19.3118	0.0494161	-1	1200	222
19.3116	0.0494341	-1	1438	945
19.3107	0.0494473	-1	1358	780
19.3106	0.0494543	-1	1351	725
19.3104	0.049518	-1	1025	600
19.3103	0.0495236	-1	1074	996
19.3101	0.0495426	-1	1081	982
19.31	0.0495454	-1	1159	497
19.31	0.0495475	-1	1041	260
19.3098	0.0495617	-1	1122	300
19.3096	0.0495754	-1	1092	290
19.309	0.0496202	-1	1097	302
19.3089	0.0496256	-1	1099	331
19.3079	0.0496456	-1	1437	445
19.3078	0.0496536	-1	1045	945
19.3077	0.049661	-1	1454	547
19.3075	0.0497263	-1	1156	27
19.3074	0.0497333	-1	1165	411
19.3073	0.0497419	-1	1180	526
19.3071	0.0497557	-1	1297	653
19.307	0.049764	-1	1380	891
19.3063	0.0498148	-1	1183	539
19.3062	0.0498193	-1	1368	934
19.3051	0.0499	-1	1317	407
19.3049	0.0499151	-1	1242	505
19.3048	0.049923	-1	1315	386
19.3047	0.0499253	-1	1233	904
19.3045	0.0499395	-1	1311	406
19.3045	0.0499415	-1	1184	606
19.304	0.0499784	-1	1307	361
19.3037	0.0499997	-1	1414	616
19.3033	0.050031	-1	1284	468
19.3032	0.0500364	-1	1221	953
19.3027	0.0500731	-1	1496	551
19.3019	0.0500764	-1	978	946
19.3016	0.0500945	-1	991	839
19.3009	0.0501507	-1	1002	699
19.3006	0.0501712	-1	1197	212
19.3004	0.0501811	-1	1187	718
19.3002	0.0501953	-1	1005	760
19.3002	0.0501968	-1	1431	743
19.3	0.0502105	-1	1079	987
19.2999	0.0502704	-1	1396	900
19.2991	0.0503292	-1	1207	278
19.299	0.050339	-1	1450	557
19.298	0.050356	-1	1410	892
19.298	0.0503563	-1	1087	981
19.2978	0.0504199	-1	1042	243
19.2976	0.0504355	-1	1035	1000
19.2973	0.0504606	-1	1036	998
19.297	0.0504828	-1	1059	634
19.2961	0.0504905	-1	1132	728
19.296	0.0504985	-1	1130	711
19.2957	0.0505191	-1	1116	281
19.2956	0.0505246	-1	1100	348
19.2951	0.050565	-1	1422	886
19.2949	0.0505779	-1	1044	837
19.2945	0.0506033	-1	1457	596
19.2945	0.0506095	-1	1330	852
19.2942	0.0506254	-1	1469	855
19.294	0.0506429	-1	1295	620
19.2939	0.0506512	-1	935	49
19.2939	0.0506523	-1	1326	857
19.2938	0.0506556	-1	955	51
19.2937	0.0506643	-1	1365	985
19.2935	0.0507292	-1	1212	950
19.2923	0.0508172	-1	1377	987
19.2913	0.0508907	-1	1290	492
19.2912	0.0508984	-1	1284	871
19.289	0.0510035	-1	1395	531
19.2889	0.0510104	-1	1455	567
19.2886	0.0510272	-1	1428	895
19.2884	0.0510451	-1	1320	304
19.2879	0.0510835	-1	1283	846
19.2877	0.0510949	-1	1279	792
19.2873	0.0511241	-1	1186	701
19.2871	0.0511356	-1	1172	412
19.2871	0.0511361	-1	1259	591
19.2865	0.0511814	-1	1390	476
19.2863	0.051197	-1	988	764
19.2859	0.0512207	-1	1482	969
19.2857	0.0512392	-1	1372	981
19.2855	0.0512528	-1	1098	316
19.2852	0.0512709	-1	1081	859
19.2852	0.0512713	-1	1411	961
19.2851	0.0512791	-1	965	68
19.2851	0.0512826	-1	1196	702
19.2848	0.0512999	-1	1013	830
19.2848	0.0513004	-1	1162	360
19.2846	0.0513159	-1	1254	542
19.2845	0.0513253	-1	991	389
19.2845	0.051326	-1	1058	576
19.2843	0.0513368	-1	1335	264
19.2843	0.0513385	-1	1468	775
19.2842	0.0513432	-1	1153	347
19.2842	0.051346	-1	1410	861
19.284	0.0513623	-1	1140	986
19.284	0.0513628	-1	1074	779
19.2839	0.0513683	-1	1018	431
19.2838	0.051371	-1	1325	279
19.2838	0.0513744	-1	1056	586
19.2837	0.0513791	-1	1067	921
19.2837	0.0513803	-1	1381	973
19.2837	0.0513822	-1	1387	384
19.2836	0.0513887	-1	1043	853
19.2836	0.0513903	-1	1478	842
19.2835	0.0513926	-1	1032	460
19.2835	0.0513946	-1	1376	997
19.2835	0.0513956	-1	1243	479
19.2835	0.0513965	-1	1133	474
19.2835	0.0513974	-1	1344	500
19.2835	0.0513977	-1	1355	491
19.2835	0.051398	-1	1494	492
19.2265	0.0513991	-1	1487	491
19.2264	0.0513996	-1	1285	495
19.2264	0.0514009	-1	1137	434
19.2264	0.0514036	-1	1060	238
19.2263	0.051406	-1	1029	464
19.2262	0.051413	-1	1014	434
19.2262	0.0514158	-1	1004	423
19.2261	0.0514195	-1	1122	961
19.2261	0.0514229	-1	1276	893
19.2261	0.0514246	-1	1425	805
19.226	0.0514279	-1	994	419
19.2259	0.0514338	-1	1377	842
19.2259	0.0514355	-1	1489	524
19.2259	0.0514369	-1	1500	283
19.2258	0.0514418	-1	1329	915
19.2258	0.0514454	-1	1303	906
19.2258	0.0514456	-1	986	366
19.2257	0.0514485	-1	1309	946
19.2257	0.0514509	-1	1359	822
19.2256	0.0514548	-1	1336	944
19.2254	0.0514683	-1	1322	992
19.2252	0.0514795	-1	977	317
19.2248	0.0515059	-1	1401	772
19.2248	0.0515097	-1	1402	880
19.2246	0.0515218	-1	995	348
19.2245	0.0515262	-1	1387	976
19.2244	0.0515343	-1	1003	380
19.2243	0.0515391	-1	1389	345
19.2243	0.0515431	-1	969	278
19.2236	0.0515898	-1	1236	997
19.223	0.05163	-1	967	183
19.2223	0.0516747	-1	1016	419
19.2216	0.0517244	-1	1017	491
19.2211	0.0517518	-1	1390	389
19.2211	0.0517573	-1	1032	805
19.221	0.0517622	-1	1253	846
19.2205	0.0517927	-1	1404	951
19.2202	0.0518113	-1	1133	994
19.2202	0.0518152	-1	1198	375
19.2202	0.0518153	-1	1035	859
19.22	0.0518247	-1	1199	729
19.2195	0.0518588	-1	918	9
19.2195	0.0518592	-1	904	9
19.2194	0.0518693	-1	1045	768
19.219	0.0518911	-1	900	8
19.2185	0.0519307	-1	1049	810
19.2182	0.0519501	-1	1053	930
19.218	0.0519625	-1	938	892
19.2177	0.0519839	-1	957	642
19.2176	0.0519866	-1	1265	600
19.2161	0.052084	-1	958	672
19.2158	0.052104	-1	959	776
19.2157	0.0521124	-1	895	8
19.2157	0.0521131	-1	1084	921
19.2155	0.0521294	-1	1090	533
19.2154	0.0521306	-1	1344	945
19.2152	0.0521424	-1	1437	724
19.2152	0.052145	-1	1453	876
19.2152	0.0521475	-1	1099	543
19.215	0.0521591	-1	1459	908
19.2148	0.0521712	-1	1195	388
19.2147	0.0521818	-1	1365	820
19.2145	0.0521959	-1	910	843
19.2143	0.0522063	-1	1462	924
19.2143	0.0522073	-1	1200	741
19.2142	0.052214	-1	1296	911
19.2141	0.0522204	-1	1170	342
19.214	0.0522267	-1	1209	997
19.2136	0.0522499	-1	1185	950
19.2136	0.0522512	-1	1191	973
19.2129	0.052298	-1	1205	568
19.2128	0.052304	-1	1430	355
19.2128	0.0523078	-1	1215	668
19.2127	0.052311	-1	1111	680
19.2127	0.0523132	-1	1218	680
19.2126	0.0523171	-1	1125	906
19.2124	0.0523286	-1	1225	707
19.2121	0.0523528	-1	1397	573
19.212	0.0523563	-1	1491	562
19.212	0.0523577	-1	978	902
19.2115	0.0523896	-1	1383	914
19.2115	0.0523932	-1	1300	881
19.2112	0.0524145	-1	1292	925
19.2111	0.0524205	-1	1426	843
19.2111	0.0524211	-1	1380	888
19.2109	0.0524304	-1	1274	429
19.2108	0.052441	-1	1377	833
19.2108	0.0524419	-1	1392	544
19.2105	0.0524567	-1	1424	754
19.2102	0.0524752	-1	1268	842
19.2102	0.0524821	-1	1376	375
19.2098	0.0525067	-1	1133	898
19.2098	0.0525081	-1	1355	128
19.2096	0.0525145	-1	1400	747
19.2094	0.0525316	-1	1250	409
19.2092	0.0525451	-1	1232	950
19.2087	0.0525759	-1	1368	750
19.2085	0.0525926	-1	1137	970
19.208	0.0526238	-1	1312	666
19.2068	0.0527075	-1	1460	943
19.2067	0.0527136	-1	1059	655
19.2065	0.052723	-1	1478	641
19.2058	0.0527711	-1	1486	108
19.2053	0.0528017	-1	1321	498
19.2049	0.0528339	-1	1056	686
19.2048	0.0528359	-1	1020	724
19.2046	0.0528537	-1	1314	882
19.2039	0.052894	-1	937	517
19.2039	0.0528979	-1	1019	522
19.2036	0.0529176	-1	1065	436
19.2034	0.0529306	-1	1044	796
19.2033	0.0529396	-1	1047	903
19.203	0.0529568	-1	1412	695
19.2027	0.0529774	-1	1178	927
19.2024	0.0529965	-1	1192	987
19.2024	0.0529973	-1	1072	754
19.2022	0.0530107	-1	1421	274
19.2016	0.0530483	-1	1373	820
19.2015	0.0530578	-1	1243	402
19.2014	0.0530655	-1	1258	590
19.2012	0.0530757	-1	1257	547
19.2008	0.0531048	-1	1472	990
19.2008	0.0531065	-1	1003	385
19.2007	0.0531089	-1	1444	161
19.2006	0.0531147	-1	977	920
19.2005	0.0531201	-1	1343	625
19.2005	0.0531232	-1	993	477
19.2005	0.0531235	-1	971	816
19.2005	0.0531245	-1	1482	401
19.2005	0.0531248	-1	1390	517
19.2004	0.0531292	-1	1277	944
19.2004	0.0531313	-1	1284	248
19.2002	0.0531405	-1	1298	872
19.2001	0.0531475	-1	1445	188
19.2001	0.053149	-1	1488	994
19.2001	0.0531533	-1	1059	778
19.2	0.0531563	-1	1393	956
19.1999	0.053159	-1	1380	533
19.1998	0.0531669	-1	894	9
19.1998	0.0531692	-1	906	860
19.1998	0.0531714	-1	1173	656
19.1996	0.0531792	-1	1389	829
19.1996	0.0531862	-1	1002	895
19.1991	0.0532143	-1	953	611
19.1985	0.0532585	-1	930	995
19.1984	0.0532601	-1	948	567
19.1983	0.0532724	-1	1229	759
19.1981	0.0532844	-1	1124	866
19.1977	0.0533064	-1	962	553
19.1977	0.0533067	-1	893	8
19.1977	0.0533108	-1	1101	548
19.196	0.0534198	-1	1135	765
19.1959	0.0534258	-1	1410	711
19.1959	0.053428	-1	1392	849
19.1955	0.0534551	-1	1078	734
19.1955	0.0534584	-1	1162	325
19.1954	0.0534606	-1	1155	862
19.1953	0.0534673	-1	1297	755
19.195	0.0534888	-1	1221	671
19.1945	0.0535227	-1	1382	610
19.1944	0.0535321	-1	1208	662
19.1943	0.0535333	-1	1200	279
19.194	0.0535569	-1	1285	286
19.1939	0.0535611	-1	847	6
19.1931	0.0536124	-1	973	667
19.193	0.0536231	-1	836	6
19.1929	0.0536271	-1	1288	545
19.1929	0.0536281	-1	1222	605
19.1928	0.0536345	-1	1310	557
19.1925	0.0536571	-1	1003	991
19.1925	0.0536577	-1	1281	995
19.1921	0.053681	-1	828	6
19.192	0.053687	-1	1486	884
19.192	0.053688	-1	1408	658
19.1919	0.0536918	-1	1202	647
19.1918	0.0537024	-1	1345	343
19.1916	0.053717	-1	1347	799
19.1913	0.0537316	-1	1363	414
19.1912	0.0537404	-1	1333	845
19.191	0.053754	-1	815	6
19.191	0.0537574	-1	1291	600
19.1907	0.0537758	-1	1465	920
19.1907	0.0537765	-1	1394	33
19.1904	0.0537961	-1	1169	899
19.19	0.0538202	-1	1059	946
19.19	0.0538234	-1	1042	619
19.1898	0.0538344	-1	1259	929
19.1898	0.0538373	-1	806	6
19.1894	0.0538611	-1	1312	726
19.1893	0.0538638	-1	1428	366
19.1892	0.0538744	-1	1324	891
19.189	0.0538898	-1	811	8
19.1885	0.0539217	-1	1175	725
19.1884	0.0539243	-1	820	9
19.1873	0.0540009	-1	1218	653
19.1867	0.0540377	-1	1486	920
19.1865	0.0540538	-1	1244	853
19.1865	0.0540548	-1	1399	70
19.1863	0.0540679	-1	1357	277
19.1862	0.0540725	-1	1059	328
19.1862	0.0540754	-1	1036	677
19.186	0.0540876	-1	1499	559
19.186	0.0540896	-1	1034	611
19.1856	0.0541116	-1	1071	694
19.1856	0.0541158	-1	1242	369
19.1856	0.0541165	-1	1086	965
19.1855	0.0541199	-1	1462	930
19.1855	0.0541232	-1	1070	662
19.1853	0.0541341	-1	1453	198
19.1852	0.0541396	-1	1068	629
19.1852	0.0541398	-1	915	852
19.1851	0.0541448	-1	1029	894
19.1851	0.0541493	-1	1042	753
19.185	0.0541544	-1	1105	947
19.1849	0.0541594	-1	1064	877
19.1849	0.0541596	-1	998	638
19.1849	0.0541599	-1	1223	706
19.1844	0.054192	-1	1371	921
19.1842	0.0542044	-1	1009	593
19.1841	0.0542105	-1	913	858
19.1841	0.0542118	-1	865	285
19.1841	0.0542119	-1	918	180
19.1841	0.0542143	-1	1048	920
19.1839	0.0542263	-1	1383	772
19.1822	0.0543384	-1	1350	138
19.182	0.0543488	-1	1349	853
19.1819	0.0543568	-1	1406	109
19.1814	0.0543944	-1	995	508
19.1808	0.0544342	-1	1379	499
19.1806	0.0544473	-1	1143	795
19.1803	0.0544667	-1	1373	630
19.1802	0.0544691	-1	1111	474
19.18	0.0544876	-1	1489	955
19.1799	0.0544891	-1	1432	619
19.1798	0.0544985	-1	1116	762
19.1788	0.0545669	-1	969	632
19.1788	0.0545676	-1	1030	942
19.1786	0.0545795	-1	1417	442
19.1783	0.0545961	-1	959	576
19.1783	0.0546008	-1	941	389
19.178	0.0546189	-1	1147	746
19.1779	0.0546239	-1	1163	878
19.1777	0.054639	-1	1379	697
19.1776	0.054647	-1	1369	712
19.1775	0.054649	-1	1297	704
19.1774	0.0546567	-1	1469	408
19.1773	0.0546619	-1	952	380
19.1772	0.0546687	-1	960	595
19.1766	0.0547087	-1	1023	626
19.1764	0.0547223	-1	1420	115
19.1756	0.0547755	-1	1365	504
19.1754	0.0547901	-1	1210	631
19.1754	0.0547915	-1	1197	984
19.1751	0.0548113	-1	1329	880
19.175	0.0548151	-1	930	181
19.1749	0.054825	-1	1483	871
19.1749	0.0548252	-1	1243	987
19.1747	0.0548366	-1	1366	906
19.1747	0.0548393	-1	1368	985
19.1747	0.0548396	-1	1343	970
19.1744	0.0548567	-1	867	425
19.1743	0.0548654	-1	872	770
19.174	0.0548835	-1	882	726
19.1738	0.0548948	-1	1317	846
19.1737	0.0549006	-1	1386	596
19.1732	0.054936	-1	1251	529
19.173	0.0549536	-1	1171	231
19.1729	0.0549559	-1	1376	931
19.1728	0.0549659	-1	1333	866
19.1727	0.0549738	-1	1007	591
19.1726	0.054977	-1	1221	682
19.1726	0.0549784	-1	1126	822
19.1725	0.0549821	-1	1001	856
19.1723	0.054994	-1	1486	725
19.1722	0.0550016	-1	1489	1000
19.1722	0.0550069	-1	1270	780
19.1716	0.0550425	-1	1044	761
19.1714	0.0550588	-1	1258	829
19.1713	0.0550599	-1	1237	725
19.1713	0.0550619	-1	1440	128
19.1704	0.0551197	-1	1259	990
19.1703	0.0551277	-1	1024	690
19.1702	0.0551381	-1	1027	97
19.1701	0.0551437	-1	1029	95
19.1699	0.0551592	-1	941	571
19.1698	0.0551636	-1	1036	662
19.1697	0.0551707	-1	1429	584
19.1696	0.0551739	-1	1414	885
19.169	0.0552131	-1	1276	595
19.1682	0.0552704	-1	1239	921
19.1682	0.0552719	-1	886	741
19.1677	0.0553013	-1	1079	442
19.1677	0.0553044	-1	1303	667
19.167	0.0553505	-1	1085	687
19.167	0.0553507	-1	1411	911
19.1668	0.0553586	-1	1280	880
19.1667	0.0553661	-1	1410	296
19.1665	0.0553834	-1	1380	839
19.1661	0.0554074	-1	947	920
19.1654	0.0554543	-1	1372	389
19.164	0.0555464	-1	1091	758
19.164	0.055548	-1	1123	794
19.1638	0.0555605	-1	1098	983
19.163	0.0556122	-1	1129	491
19.1624	0.0556532	-1	1320	709
19.1622	0.0556681	-1	1197	893
19.1619	0.0556883	-1	1448	659
19.1619	0.0556898	-1	1379	774
19.1619	0.0556911	-1	1461	570
19.1614	0.0557194	-1	1469	586
19.1613	0.0557283	-1	853	181
19.1612	0.0557329	-1	1481	610
19.1612	0.0557368	-1	904	948
19.1612	0.0557378	-1	997	795
19.1609	0.0557568	-1	1365	884
19.1606	0.055778	-1	1340	892
19.1601	0.0558066	-1	990	715
19.1597	0.0558344	-1	1034	519
19.1594	0.0558524	-1	1332	686
19.1592	0.0558667	-1	969	650
19.159	0.0558786	-1	851	170
19.1588	0.0558923	-1	1015	994
19.1587	0.0559017	-1	1001	292
19.1584	0.0559227	-1	1002	337
19.1584	0.0559227	-1	846	171
19.1582	0.0559324	-1	1433	809
19.1581	0.0559392	-1	1067	896
19.1581	0.0559417	-1	966	600
19.1581	0.0559428	-1	979	980
19.1579	0.0559562	-1	960	462
19.1578	0.0559633	-1	844	165
19.1577	0.0559643	-1	839	114
19.1577	0.0559707	-1	1132	525
19.1576	0.0559717	-1	1386	506
19.1574	0.0559892	-1	1257	799
19.1573	0.0559966	-1	1033	127
19.1569	0.0560216	-1	1044	963
19.1569	0.0560221	-1	877	711
19.1569	0.0560222	-1	1255	774
19.1567	0.0560324	-1	873	681
19.1566	0.0560384	-1	1218	471
19.1566	0.056041	-1	1324	572
19.1566	0.0560436	-1	1057	650
19.1565	0.0560477	-1	837	8
19.1563	0.0560588	-1	1253	734
19.1562	0.0560653	-1	1229	712
19.1557	0.0560979	-1	1233	718
19.1557	0.0561005	-1	1235	745
19.1555	0.0561128	-1	959	453
19.1552	0.0561358	-1	1115	991
19.155	0.0561436	-1	1408	241
19.155	0.0561476	-1	1293	611
19.1549	0.0561564	-1	919	172
19.1547	0.0561678	-1	1442	912
19.1547	0.0561691	-1	1440	809
19.1545	0.0561773	-1	1240	817
19.1543	0.0561894	-1	1137	868
19.154	0.0562116	-1	1242	944
19.154	0.0562132	-1	1357	686
19.1539	0.0562209	-1	917	169
19.1536	0.056241	-1	876	582
19.1536	0.0562425	-1	1426	777
19.1534	0.0562513	-1	896	780
19.1533	0.0562596	-1	1414	799
19.1531	0.0562714	-1	1419	737
19.1531	0.0562749	-1	1402	123
19.1529	0.0562852	-1	1248	202
19.1529	0.0562895	-1	1396	56
19.1528	0.0562898	-1	913	787
19.1528	0.0562915	-1	1208	957
19.1527	0.0562956	-1	1447	493
19.1527	0.0563024	-1	1367	586
19.1524	0.0563202	-1	1415	950
19.1522	0.0563307	-1	1243	941
19.1522	0.0563355	-1	1380	578
19.1516	0.0563707	-1	1419	918
19.1516	0.0563754	-1	1439	602
19.1505	0.0564431	-1	1088	723
19.1499	0.0564881	-1	1071	960
19.1496	0.0565039	-1	1430	949
19.1496	0.056505	-1	1448	517
19.1494	0.0565182	-1	1405	993
19.1484	0.0565885	-1	1409	958
19.1479	0.0566218	-1	1194	751
19.1474	0.0566523	-1	1200	747
19.1473	0.0566556	-1	1453	532
19.147	0.0566813	-1	988	990
19.1468	0.0566949	-1	1351	974
19.1463	0.0567282	-1	954	775
19.1457	0.0567658	-1	1172	673
19.1451	0.0568037	-1	1020	502
19.1448	0.056826	-1	1159	473
19.1445	0.0568402	-1	1045	990
19.1445	0.0568446	-1	965	491
19.1442	0.0568672	-1	923	894
19.1441	0.0568705	-1	1042	515
19.1439	0.0568811	-1	1061	861
19.1438	0.0568932	-1	1055	679
19.1431	0.0569361	-1	1329	929
19.1429	0.0569515	-1	1053	300
19.1428	0.0569602	-1	1082	665
19.1427	0.0569634	-1	1257	925
19.1427	0.0569664	-1	1090	675
19.1426	0.0569687	-1	975	629
19.1425	0.0569749	-1	981	751
19.142	0.0570088	-1	1292	724
19.1419	0.0570136	-1	1458	785
19.1419	0.0570154	-1	1350	935
19.1419	0.0570183	-1	1303	1000
19.1418	0.0570229	-1	1270	446
19.1415	0.0570411	-1	1253	853
19.1408	0.0570891	-1	1378	523
19.1408	0.057092	-1	1259	776
19.1405	0.0571119	-1	1357	954
19.1404	0.0571156	-1	1211	999
19.1398	0.0571554	-1	1373	683
19.1393	0.0571899	-1	1121	698
19.1391	0.0572034	-1	1124	963
19.1391	0.057205	-1	1394	883
19.139	0.0572101	-1	1219	960
19.1387	0.0572262	-1	1217	350
19.1384	0.0572504	-1	1239	425
19.1376	0.057304	-1	1418	704
19.1375	0.0573098	-1	951	508
19.1373	0.0573204	-1	1420	814
19.137	0.0573461	-1	900	770
19.1369	0.0573463	-1	1251	234
19.1368	0.057356	-1	849	9
19.1368	0.0573581	-1	1039	446
19.1367	0.0573616	-1	1425	783
19.136	0.057406	-1	1377	708
19.1358	0.0574198	-1	1342	1000
19.1356	0.0574333	-1	1272	475
19.1356	0.0574343	-1	1387	979
19.1354	0.0574475	-1	1242	480
19.1345	0.0575089	-1	1019	396
19.1345	0.0575122	-1	1028	97
19.1343	0.0575238	-1	1016	391
19.1343	0.0575246	-1	1000	301
19.1339	0.0575476	-1	988	773
19.1339	0.0575488	-1	1013	979
19.1339	0.0575496	-1	1032	487
19.1338	0.0575546	-1	941	690
19.1336	0.0575665	-1	995	980
19.1336	0.0575685	-1	1036	546
19.1336	0.0575695	-1	850	9
19.1335	0.0575741	-1	1045	411
19.1334	0.0575851	-1	1056	356
19.1329	0.0576185	-1	1060	388
19.1324	0.057647	-1	1155	466
19.1321	0.0576678	-1	1153	357
19.132	0.0576782	-1	1490	318
19.1319	0.0576826	-1	1128	986
19.1311	0.0577316	-1	1202	771
19.1311	0.0577335	-1	1500	971
19.1307	0.0577635	-1	1195	784
19.1306	0.057767	-1	1167	997
19.1305	0.057774	-1	1456	660
19.1299	0.0578141	-1	1202	883
19.1298	0.0578232	-1	1151	326
19.1296	0.057835	-1	1174	484
19.1293	0.057851	-1	1260	839
19.1291	0.057865	-1	1313	733
19.129	0.0578717	-1	1137	778
19.1288	0.0578866	-1	1426	857
19.1285	0.0579066	-1	1295	736
19.1284	0.0579141	-1	1308	928
19.1283	0.0579187	-1	1326	443
19.1282	0.0579251	-1	1209	919
19.1277	0.0579632	-1	1341	946
19.1272	0.0579914	-1	1345	935
19.127	0.0580097	-1	1328	486
19.1265	0.0580427	-1	1136	718
19.1263	0.0580522	-1	861	13
19.1263	0.0580568	-1	868	12
19.1262	0.058059	-1	918	506
19.126	0.0580711	-1	935	679
19.126	0.058074	-1	1228	470
19.1258	0.0580893	-1	1395	987
19.1257	0.0580911	-1	926	634
19.1256	0.0580996	-1	922	520
19.1254	0.0581116	-1	999	986
19.1253	0.0581207	-1	1093	700
19.1253	0.0581212	-1	926	427
19.125	0.05814	-1	978	679
19.125	0.0581422	-1	1082	243
19.1249	0.0581437	-1	1247	140
19.1247	0.0581605	-1	934	462
19.1247	0.0581605	-1	1286	634
19.1242	0.0581915	-1	1309	937
19.1238	0.0582212	-1	1071	788
19.1237	0.0582243	-1	1282	935
19.1237	0.0582263	-1	1049	488
19.123	0.0582703	-1	1021	528
19.123	0.0582703	-1	1182	639
19.123	0.0582757	-1	961	575
19.1229	0.0582809	-1	1244	654
19.1227	0.0582948	-1	1187	912
19.1222	0.0583258	-1	1346	649
19.1221	0.0583312	-1	1250	673
19.1221	0.0583354	-1	973	942
19.1212	0.058392	-1	1407	455
19.1204	0.0584446	-1	1272	851
19.12	0.0584716	-1	1269	376
19.1196	0.0584971	-1	1395	258
19.1196	0.058498	-1	1377	934
19.1196	0.0585005	-1	1009	962
19.1195	0.0585048	-1	983	983
19.1189	0.0585462	-1	1259	991
19.1186	0.058564	-1	1152	907
19.1177	0.0586241	-1	1138	901
19.1176	0.0586289	-1	1498	887
19.117	0.0586724	-1	1436	500
19.1169	0.0586799	-1	1140	608
19.1168	0.0586839	-1	1403	471
19.1168	0.0586847	-1	1318	421
19.1168	0.0586851	-1	1477	823
19.1163	0.0587165	-1	1226	438
19.1163	0.058719	-1	1065	702
19.1162	0.0587221	-1	1079	233
19.1162	0.0587227	-1	1142	665
19.1161	0.0587306	-1	1070	374
19.1161	0.0587326	-1	1225	412
19.116	0.058736	-1	1223	421
19.116	0.0587393	-1	1074	379
19.1158	0.0587494	-1	1087	696
19.1157	0.0587588	-1	1218	401
19.1154	0.058778	-1	1056	317
19.1153	0.0587819	-1	1188	938
19.1152	0.0587946	-1	1096	783
19.1151	0.0587989	-1	1131	897
19.115	0.0588062	-1	1219	942
19.1145	0.0588364	-1	1053	429
19.1145	0.0588371	-1	1147	707
19.1142	0.0588555	-1	1243	996
19.114	0.0588714	-1	1305	952
19.114	0.0588718	-1	1048	432
19.114	0.0588721	-1	1197	913
19.1138	0.0588802	-1	1299	737
19.1131	0.0589299	-1	1011	753
19.1131	0.0589332	-1	924	595
19.1129	0.0589427	-1	1029	375
19.1126	0.0589649	-1	1056	315
19.112	0.0590027	-1	1268	678
19.111	0.0590679	-1	1279	481
19.1109	0.0590733	-1	1258	894
19.1108	0.0590869	-1	1018	323
19.1107	0.0590871	-1	1153	847
19.1106	0.0590947	-1	1130	878
19.1103	0.0591138	-1	1126	512
19.11	0.0591348	-1	1023	508
19.1099	0.0591418	-1	1254	802
19.1098	0.0591519	-1	1349	972
19.1087	0.059221	-1	1391	916
19.1082	0.0592546	-1	1406	928
19.1081	0.059261	-1	1187	900
19.108	0.059271	-1	1352	314
19.1077	0.0592919	-1	970	682
19.1077	0.059292	-1	1396	344
19.1076	0.0592937	-1	1370	918
19.1076	0.059295	-1	1334	557
19.1076	0.0592978	-1	1182	922
19.1076	0.0592993	-1	1364	294
19.1074	0.0593113	-1	1425	538
19.1069	0.0593437	-1	1446	703
19.1067	0.0593533	-1	1292	470
19.1067	0.0593547	-1	1479	811
19.1067	0.0593594	-1	1454	455
19.1066	0.059364	-1	1488	493
19.1061	0.0593927	-1	1324	440
19.1061	0.0593932	-1	1389	999
19.1061	0.0593971	-1	1464	986
19.1061	0.059398	-1	1044	678
19.106	0.0594002	-1	1304	906
19.106	0.0594031	-1	1024	515
19.1059	0.0594108	-1	1234	978
19.1059	0.0594111	-1	1398	112
19.1057	0.0594228	-1	1253	772
19.1056	0.0594265	-1	922	546
19.1055	0.0594367	-1	900	468
19.1049	0.0594768	-1	1251	704
19.1048	0.0594836	-1	1063	587
19.1047	0.0594896	-1	1110	903
19.1046	0.0594988	-1	1384	457
19.1044	0.0595078	-1	957	525
19.1043	0.0595116	-1	1249	528
19.1043	0.0595166	-1	967	786
19.1043	0.0595189	-1	1164	830
19.1039	0.0595449	-1	946	503
19.1037	0.0595547	-1	883	163
19.1036	0.0595609	-1	936	507
19.1033	0.0595804	-1	1369	456
19.1033	0.0595818	-1	925	526
19.1033	0.0595853	-1	1372	724
19.1029	0.0596043	-1	1462	572
19.102	0.0596657	-1	987	649
19.102	0.0596692	-1	1228	933
19.1019	0.059673	-1	1258	617
19.1017	0.0596838	-1	1401	188
19.1014	0.0597084	-1	1206	935
19.1012	0.0597241	-1	1000	913
19.1005	0.0597692	-1	1099	844
19.1005	0.0597695	-1	1183	991
19.1004	0.0597737	-1	1409	934
19.1003	0.0597786	-1	1474	574
19.1002	0.0597843	-1	1212	849
19.1001	0.0597923	-1	975	940
19.0999	0.0598052	-1	1200	999
19.0999	0.0598088	-1	1092	797
19.0996	0.0598271	-1	1091	694
19.0993	0.0598461	-1	1112	903
19.099	0.0598695	-1	1124	983
19.0989	0.0598742	-1	1444	517
19.0986	0.0598968	-1	1259	633
19.0986	0.0598975	-1	1267	841
19.0985	0.0599037	-1	1085	405
19.0971	0.0599913	-1	1140	824
19.097	0.060002	-1	1376	943
19.0965	0.0600317	-1	1458	800
19.0965	0.0600357	-1	1025	754
19.0961	0.0600591	-1	1340	722
19.096	0.0600643	-1	1349	478
19.0959	0.060075	-1	1293	702
19.0958	0.0600828	-1	1036	732
19.0955	0.0600975	-1	878	152
19.0954	0.060104	-1	1432	753
19.0954	0.0601058	-1	874	128
19.0954	0.0601063	-1	1150	840
19.0953	0.0601157	-1	1485	728
19.0953	0.0601169	-1	1042	660
19.095	0.0601321	-1	961	896
19.0948	0.0601444	-1	1385	396
19.094	0.0601993	-1	1045	601
19.0939	0.0602058	-1	1356	896
19.0936	0.0602255	-1	874	183
19.093	0.0602671	-1	875	222
19.093	0.0602674	-1	1047	670
19.0927	0.0602894	-1	1085	834
19.0926	0.060291	-1	1365	862
19.0917	0.0603545	-1	881	242
19.0915	0.0603634	-1	1324	672
19.0915	0.0603669	-1	1223	548
19.0901	0.0604606	-1	1215	869
19.09	0.0604676	-1	1455	740
19.0894	0.0605073	-1	1336	614
19.0887	0.0605506	-1	1020	402
19.0886	0.0605573	-1	1375	742
19.0884	0.0605685	-1	1288	872
19.0884	0.0605698	-1	991	984
19.0875	0.0606311	-1	1415	518
19.0875	0.0606342	-1	957	878
19.0875	0.0606343	-1	1173	892
19.0875	0.0606351	-1	950	872
19.0874	0.0606363	-1	1402	231
19.0874	0.0606397	-1	930	691
19.0873	0.0606434	-1	1394	954
19.087	0.0606669	-1	992	764
19.0868	0.0606781	-1	1187	240
19.0861	0.0607227	-1	1374	710
19.086	0.0607291	-1	942	350
19.086	0.0607297	-1	1312	731
19.0859	0.060739	-1	1415	531
[truncated: 103,449 more rows]

## Sheet: others_succ_biomass
Succinate [mmolh−1gDW−1]	Biomass [h−1]	Rank	Individual	Generation
30	0	0	400	2
30	0	0	325	2
30	0	0	317	2
30	0	0	313	2
30	0	0	295	2
30	0	0	259	2
30	0	0	235	1
30	0	0	222	2
19.7118	0.0178658	0	988	5
19.7118	0.0178658	0	858	5
19.7118	0.0178658	0	829	5
19.7118	0.0178658	0	817	5
19.7118	0.0178658	0	814	5
19.7118	0.0178658	0	801	5
19.7118	0.0178658	0	798	5
19.7118	0.0178658	0	775	5
19.7118	0.0178658	0	774	5
19.7118	0.0178658	0	773	5
19.7118	0.0178658	0	770	5
19.7118	0.0178658	0	799	7
19.7118	0.0178658	0	1132	17
19.7118	0.0178658	0	797	7
19.6727	0.0234748	0	1246	625
19.5918	0.0292783	0	1017	172
19.5917	0.0292872	0	1031	537
19.5916	0.029295	0	1033	521
19.5903	0.0293872	0	1043	519
19.5895	0.0294466	0	1044	579
19.5809	0.0300606	0	1341	994
19.5761	0.0304066	0	1376	465
19.576	0.0304139	0	1389	715
19.573	0.0306296	0	1176	943
19.573	0.0306299	0	1075	994
19.573	0.03063	0	1183	994
19.5729	0.0306365	0	1038	566
19.5718	0.0307163	0	1020	306
19.5703	0.0308232	0	1059	845
19.5595	0.0316012	0	1072	594
19.5575	0.0317404	0	1411	554
19.5565	0.0318102	0	1427	207
19.5562	0.0318346	0	1408	581
19.556	0.0318458	0	1113	641
19.5446	0.0326683	0	1467	402
19.5441	0.0326996	0	1473	446
19.5365	0.0332498	0	1367	573
19.5361	0.0332765	0	1422	883
19.5293	0.0337667	0	1476	441
19.5286	0.0338116	0	1411	610
19.5272	0.0339126	0	988	29
19.5271	0.0339189	0	1055	626
19.527	0.0339265	0	1013	56
19.527	0.0339269	0	1015	58
19.5268	0.0339414	0	1020	56
19.5267	0.033947	0	1045	257
19.5266	0.033955	0	1047	249
19.5266	0.0339556	0	1048	261
19.5263	0.0339828	0	1381	367
19.5261	0.0339938	0	1156	656
19.5261	0.0339954	0	1380	895
19.5261	0.0339968	0	1055	213
19.526	0.0340036	0	1296	797
19.523	0.0342145	0	1424	910
19.5227	0.0342363	0	1373	885
19.5114	0.0350494	0	1394	904
19.5105	0.0351121	0	1458	558
19.5104	0.0351194	0	1470	175
19.4998	0.035881	0	1484	686
19.4989	0.0359464	0	1477	875
19.4983	0.0359886	0	1377	852
19.4978	0.0360213	0	1406	219
19.4938	0.0363093	0	1250	731
19.4937	0.0363184	0	1129	841
19.4899	0.0365895	0	1483	560
19.4887	0.0366759	0	1010	46
19.4883	0.0367043	0	1009	57
19.4813	0.0372104	0	1472	502
19.4805	0.0372642	0	1110	700
19.4798	0.0373123	0	1382	786
19.4784	0.0374147	0	1021	309
19.4688	0.0381006	0	1461	648
19.4688	0.0381066	0	962	9
19.4688	0.0381066	0	937	6
19.4687	0.0381106	0	1053	909
19.4687	0.038111	0	1358	695
19.4684	0.0381299	0	1267	970
19.4684	0.0381339	0	936	6
19.4683	0.0381392	0	1400	737
19.4683	0.0381424	0	1063	964
19.4682	0.0381434	0	1411	719
19.4682	0.038145	0	1287	984
19.4575	0.0389139	0	1483	782
19.4512	0.0393663	0	1343	715
19.4508	0.0393978	0	1495	141
19.4495	0.0394864	0	1471	624
19.4465	0.0397	0	1065	855
19.4465	0.0397064	0	1372	710
19.4463	0.039715	0	1381	863
19.4462	0.0397218	0	1320	944
19.4395	0.0402041	0	1496	979
19.4392	0.0402281	0	1007	867
19.4386	0.0402704	0	1020	993
19.4384	0.0402852	0	1350	996
19.438	0.0403122	0	1341	588
19.4379	0.0403173	0	1348	861
19.4357	0.0404797	0	1079	439
19.4347	0.0405499	0	1085	576
19.4303	0.040863	0	1331	821
19.4253	0.0412209	0	1012	933
19.4253	0.0412215	0	1029	959
19.4252	0.0412288	0	1318	476
19.4249	0.0412522	0	1313	455
19.4245	0.041282	0	981	81
19.4237	0.04134	0	1366	437
19.4233	0.0413648	0	975	15
19.4233	0.0413704	0	1325	791
19.4232	0.0413713	0	1494	597
19.4196	0.0416337	0	1321	795
19.4194	0.0416484	0	1378	483
19.4192	0.0416586	0	1372	987
19.4161	0.0418832	0	1170	445
19.416	0.0418938	0	1394	741
19.4046	0.0427126	0	1442	447
19.4033	0.0428008	0	1436	890
19.4031	0.0428154	0	1406	634
19.4028	0.0428369	0	1321	458
19.4	0.0430382	0	1404	304
19.4	0.0430401	0	1370	675
19.3999	0.0430456	0	1366	676
19.3998	0.0430561	0	1329	656
19.3982	0.0431657	0	1042	894
19.3981	0.0431758	0	1252	767
19.3976	0.0432092	0	1027	849
19.3972	0.0432421	0	1142	869
19.3969	0.0432582	0	1471	859
19.3943	0.0434444	0	991	931
19.3941	0.0434587	0	974	534
19.3938	0.0434843	0	997	957
19.3935	0.043508	0	998	978
19.3855	0.0440823	0	1073	398
19.3854	0.044085	0	1086	752
19.385	0.0441184	0	1172	996
19.3847	0.0441379	0	1090	798
19.3824	0.0443027	0	1129	218
19.3812	0.0443843	0	1350	552
19.38	0.0444771	0	1470	671
19.3799	0.0444811	0	998	994
19.3797	0.0444942	0	979	936
19.3797	0.0444967	0	977	610
19.3796	0.0445018	0	1428	862
19.3796	0.044503	0	1191	498
19.3793	0.0445216	0	994	409
19.3659	0.0454822	0	1027	232
19.3657	0.0454969	0	1041	386
19.3655	0.0455129	0	1043	277
19.365	0.0455491	0	1050	266
19.3648	0.0455662	0	1017	592
19.3645	0.0455864	0	1056	196
19.3644	0.045591	0	1213	985
19.363	0.0456958	0	1380	852
19.3614	0.0458105	0	1254	996
19.3609	0.0458414	0	966	52
19.3602	0.0458912	0	1493	761
19.3598	0.0459206	0	1491	647
19.3596	0.0459376	0	1009	446
19.3588	0.0459959	0	1416	890
19.3584	0.0460226	0	969	475
19.3584	0.0460256	0	979	636
19.3578	0.0460692	0	1071	507
19.3573	0.0461034	0	1091	971
19.3572	0.046107	0	1020	638
19.3572	0.0461109	0	1130	939
19.3568	0.0461345	0	995	868
19.3547	0.0462861	0	1027	625
19.3497	0.0466439	0	1421	943
19.3497	0.0466457	0	1458	711
19.3495	0.0466633	0	1346	605
19.3489	0.0467068	0	1340	609
19.3488	0.0467129	0	1315	849
19.3479	0.0467778	0	1284	868
19.3471	0.0468324	0	1302	930
19.3454	0.0469543	0	1002	924
19.3452	0.0469669	0	1460	340
19.3448	0.0470017	0	1099	979
19.3446	0.0470107	0	1125	959
19.3445	0.0470205	0	1091	969
19.3445	0.0470233	0	1089	998
19.3444	0.0470258	0	1066	462
19.3442	0.0470397	0	1059	211
19.344	0.0470568	0	1052	281
19.344	0.0470591	0	1109	351
19.344	0.0470591	0	1059	866
19.344	0.0470593	0	1426	346
19.3438	0.0470673	0	1113	569
19.3437	0.0470756	0	1127	655
19.3345	0.0477365	0	1104	268
19.3329	0.0478492	0	1055	762
19.3325	0.0478794	0	1049	885
19.3324	0.0478884	0	1393	873
19.3321	0.0479092	0	1088	972
19.331	0.04799	0	944	9
19.331	0.047992	0	922	8
19.3303	0.0480387	0	1323	668
19.3286	0.0481612	0	1074	657
19.3284	0.0481745	0	1000	877
19.3283	0.0481805	0	1083	766
19.3281	0.048196	0	1301	660
19.3281	0.0481971	0	1198	872
19.3279	0.0482074	0	1167	770
19.3279	0.048209	0	1159	781
19.3257	0.0483671	0	1119	531
19.3254	0.048391	0	1131	903
19.325	0.0484201	0	1093	779
19.3248	0.0484368	0	1213	869
19.3245	0.0484579	0	1252	788
19.3217	0.0486592	0	999	891
19.3216	0.0486636	0	986	841
19.3206	0.0487374	0	1057	967
19.3204	0.0487463	0	1022	600
19.3203	0.0487552	0	966	651
19.3202	0.048762	0	1111	691
19.32	0.0487755	0	1116	274
19.3199	0.0487844	0	1171	618
19.3132	0.0492651	0	1415	907
19.3128	0.0492927	0	1065	615
19.3123	0.0493323	0	1129	298
19.312	0.0493489	0	1055	200
19.3118	0.0493676	0	1078	949
19.3116	0.0493824	0	1491	743
19.3113	0.049401	0	1367	785
19.3111	0.0494147	0	1064	825
19.311	0.0494231	0	963	400
19.3103	0.0494756	0	1137	729
19.3099	0.0495056	0	1345	701
19.3097	0.0495145	0	1332	650
19.3097	0.0495158	0	1482	741
19.3097	0.0495172	0	1263	881
19.3097	0.0495175	0	1467	975
19.3097	0.0495188	0	1433	867
19.3094	0.0495349	0	1447	448
19.3093	0.0495431	0	1252	799
19.309	0.0495665	0	1421	960
19.3088	0.0495803	0	1250	498
19.3088	0.0495835	0	1318	408
19.3082	0.0496231	0	1449	512
19.3073	0.0496896	0	1151	599
19.3059	0.0497912	0	1490	444
19.3034	0.0499687	0	1251	941
19.3029	0.0500013	0	1263	783
19.3026	0.0500264	0	988	956
19.2998	0.0502256	0	1201	823
19.2996	0.0502402	0	1193	993
19.2996	0.0502428	0	1467	316
19.2995	0.0502445	0	1139	911
19.2994	0.0502528	0	1468	825
19.2992	0.0502704	0	996	913
19.2989	0.0502923	0	1473	773
19.2988	0.0502947	0	1428	691
19.2988	0.0502982	0	1326	862
19.2987	0.0503029	0	1071	943
19.2987	0.0503056	0	1015	827
19.2985	0.0503175	0	1029	988
19.2984	0.0503246	0	1202	869
19.2984	0.0503305	0	1404	784
19.2983	0.0503369	0	1078	831
19.297	0.0504296	0	919	8
19.2968	0.050445	0	1367	953
19.2966	0.0504535	0	1338	291
19.2965	0.0504663	0	933	36
19.2963	0.0504753	0	1321	794
19.2963	0.0504768	0	934	50
19.2934	0.050686	0	1302	366
19.2933	0.0506961	0	958	55
19.292	0.0507896	0	1070	938
19.2907	0.0508809	0	1248	499
19.2115	0.0523888	0	1328	1000
19.2034	0.05293	0	1418	728
19.2007	0.0531064	0	1396	516
19.2005	0.0531221	0	1246	913
19.1925	0.053657	0	1365	664
19.1747	0.0548363	0	1217	445
19.1744	0.054856	0	1184	860
19.1614	0.0557192	0	1222	826
19.1587	0.055901	0	1489	944
19.1577	0.0559631	0	1483	623
19.1536	0.0562419	0	1274	171
19.1426	0.0569664	0	1485	853
19.1419	0.0570149	0	1208	806
19.1393	0.0571896	0	1239	793
19.0845	0.0608309	0	1328	964
19.0807	0.0610851	0	1355	806
19.0644	0.0621674	0	1213	878
19.058	0.0625891	0	1347	902
19.0559	0.0627305	0	1375	491
19.0456	0.0634155	0	1041	397
19.0364	0.0640254	0	1200	457
19.0222	0.0649709	0	1334	843
19.0214	0.0650249	0	1443	712
19.0111	0.0657052	0	1289	814
19.0058	0.0660561	0	1249	958
18.9865	0.0673435	0	1406	675
18.9834	0.0675463	0	1249	816
18.9833	0.0675525	0	1341	527
18.9748	0.068116	0	1217	446
18.9727	0.068261	0	1142	798
18.9695	0.0684693	0	1121	755
18.9693	0.0684839	0	1163	376
18.9618	0.0689822	0	1278	971
18.9555	0.0694041	0	1300	947
18.9522	0.0696188	0	1434	875
18.9451	0.070092	0	1326	859
18.9274	0.0712654	0	1393	733
18.9224	0.0716033	0	1112	1000
18.9223	0.0716078	0	1147	785
18.9037	0.0728435	0	1266	929
18.9022	0.0729398	0	1441	314
18.8974	0.0732619	0	1482	940
18.8964	0.0733308	0	1265	706
18.8964	0.0733313	0	1018	436
18.8935	0.0735208	0	962	661
18.8879	0.0738947	0	1434	909
18.8829	0.0742268	0	1469	692
18.8829	0.0742277	0	1077	250
18.8751	0.0747467	0	1298	665
18.874	0.0748134	0	1484	650
18.8685	0.0751851	0	1476	149
18.85	0.076411	0	1419	347
18.8223	0.0782503	0	1355	973
18.8082	0.0791912	0	1305	941
18.8064	0.0793079	0	1174	534
18.8019	0.0796043	0	1420	997
18.8017	0.0796203	0	1228	876
18.8013	0.0796492	0	1347	637
18.7949	0.0800744	0	1415	505
18.794	0.0801308	0	1235	482
18.7819	0.0809374	0	1280	310
18.7754	0.0813683	0	1422	74
18.7748	0.0814051	0	1429	344
18.7696	0.0817539	0	1375	963
18.7651	0.0820546	0	1326	642
18.7586	0.082488	0	939	922
18.7493	0.0831025	0	1179	363
18.724	0.0847844	0	1500	560
18.7221	0.0849096	0	960	960
18.72	0.0850495	0	1250	868
18.7196	0.0850744	0	1202	555
18.718	0.0851801	0	1479	564
18.713	0.0855163	0	1299	687
18.7126	0.0855396	0	1411	451
18.7034	0.0861508	0	1260	574
18.6977	0.0865326	0	1176	401
18.6969	0.0865816	0	1247	808
18.6831	0.0875028	0	1206	57
18.6829	0.0875148	0	1313	478
18.6813	0.0876183	0	1280	905
18.6795	0.0877378	0	1121	431
18.6763	0.0879497	0	1358	663
18.6753	0.0880184	0	969	781
18.6752	0.0880249	0	1367	948
18.6673	0.0885537	0	1104	612
18.6663	0.0886141	0	1103	385
18.6601	0.0890294	0	1164	915
18.6485	0.0897964	0	1474	376
18.6451	0.0900281	0	1485	849
18.6338	0.0907791	0	1178	225
18.6324	0.0908711	0	1461	940
18.6257	0.0913173	0	1318	925
18.617	0.0918933	0	1303	221
18.617	0.0918948	0	1479	944
18.6095	0.0923918	0	1398	738
18.6094	0.0923955	0	1397	715
18.6026	0.0928503	0	1306	544
18.602	0.0928864	0	1314	994
18.5964	0.0932654	0	1439	504
18.5918	0.0935655	0	1182	619
18.5897	0.0937099	0	1294	798
18.5896	0.0937108	0	1271	639
18.5853	0.0940004	0	1067	431
18.5706	0.0949786	0	1420	998
18.5583	0.0957954	0	1498	444
18.5465	0.0965764	0	1283	583
18.5376	0.0971699	0	1292	728
18.5172	0.098524	0	1230	964
18.5156	0.0986331	0	1234	810
18.5118	0.0988809	0	1189	824
18.5081	0.099128	0	1375	448
18.5066	0.09923	0	1307	703
18.4833	0.100777	0	1416	118
18.4821	0.100858	0	1464	996
18.482	0.100863	0	1091	939
18.4798	0.101011	0	915	902
18.4777	0.101146	0	1468	805
18.4719	0.101531	0	1058	648
18.4686	0.101756	0	1136	885
18.4681	0.101786	0	1109	446
18.4674	0.101834	0	1126	951
18.4579	0.102461	0	1089	791
18.4554	0.102629	0	1030	931
18.4407	0.103604	0	1168	648
18.4356	0.103947	0	1405	391
18.4263	0.104564	0	1478	965
18.421	0.104919	0	927	635
18.4205	0.104946	0	1398	440
18.4135	0.105412	0	1240	674
18.4101	0.105643	0	1177	459
18.4085	0.105748	0	1304	391
18.3926	0.1068	0	1155	838
18.3923	0.106822	0	1103	835
18.3881	0.107099	0	1429	409
18.3877	0.107126	0	1139	940
18.3866	0.107203	0	1195	794
18.3798	0.107654	0	1100	966
18.3789	0.107713	0	1050	668
18.3789	0.107714	0	1276	523
18.3786	0.107736	0	1039	471
18.371	0.108239	0	1482	874
18.3527	0.109456	0	1125	999
18.3394	0.110336	0	1312	295
18.3349	0.110638	0	1376	629
18.3344	0.110667	0	1023	850
18.334	0.110698	0	1435	416
18.3307	0.110916	0	1189	924
18.3293	0.111011	0	1004	618
18.3244	0.111335	0	1246	751
18.3195	0.111663	0	1446	563
18.3162	0.111879	0	1106	77
18.3143	0.112003	0	995	651
18.3111	0.112217	0	1274	540
18.309	0.112358	0	1048	399
18.3059	0.112562	0	1205	144
18.3022	0.112808	0	1132	784
18.3021	0.112815	0	898	904
18.3012	0.112874	0	1215	1000
18.2988	0.113035	0	1349	768
18.2984	0.113059	0	1180	493
18.2879	0.113761	0	940	551
18.2872	0.113808	0	1470	757
18.2872	0.113808	0	1462	1000
18.2863	0.113863	0	1413	759
18.2859	0.113895	0	1297	474
18.2853	0.11393	0	1021	127
18.2832	0.114075	0	1303	867
18.2829	0.114094	0	1434	600
18.2825	0.114121	0	1499	45
18.2391	0.117	0	1448	319
18.225	0.117937	0	1094	397
18.2249	0.117943	0	1073	661
18.2238	0.118018	0	808	14
18.2222	0.118124	0	807	14
18.2212	0.118191	0	1242	919
18.2193	0.118318	0	1260	548
18.2108	0.118885	0	797	10
18.1958	0.119876	0	1358	986
18.1938	0.120009	0	1046	880
18.1886	0.120356	0	1136	721
18.1861	0.120527	0	1305	966
18.1833	0.12071	0	1197	870
18.1828	0.120741	0	1062	884
18.1722	0.121447	0	1453	682
18.1707	0.121548	0	951	942
18.1701	0.121586	0	1436	304
18.1654	0.121897	0	807	513
18.1627	0.122075	0	1425	448
18.1616	0.122152	0	872	190
18.1578	0.122409	0	893	692
18.1557	0.122547	0	1153	879
18.1524	0.122764	0	1082	110
18.1521	0.122783	0	822	742
18.152	0.122792	0	1057	758
18.1431	0.123379	0	1480	550
18.1413	0.123501	0	1147	636
18.1407	0.123539	0	1415	909
18.14	0.123585	0	1452	489
18.1394	0.12363	0	887	953
18.1382	0.123709	0	1244	850
18.1377	0.123739	0	942	767
18.1362	0.123836	0	1417	666
18.1362	0.123838	0	1216	400
18.136	0.123854	0	1234	780
18.1344	0.123959	0	1256	809
18.1332	0.124039	0	1335	871
18.1315	0.124154	0	1251	783
18.1311	0.124175	0	861	965
18.1298	0.124263	0	1475	345
18.1242	0.124636	0	1325	967
18.1126	0.125409	0	1090	852
18.1125	0.125412	0	1252	593
18.1015	0.126147	0	1423	710
18.0988	0.126325	0	928	451
18.0949	0.126582	0	1248	887
18.0908	0.126857	0	1264	909
18.0905	0.126878	0	945	600
18.0902	0.126895	0	982	744
18.0875	0.127073	0	826	727
18.0843	0.127289	0	1426	962
18.078	0.127703	0	1132	516
18.078	0.127704	0	1457	965
18.077	0.12777	0	1297	993
18.0761	0.127832	0	975	42
18.0529	0.129374	0	931	679
18.0503	0.129547	0	1093	557
18.0501	0.129558	0	1060	830
18.0485	0.129667	0	1392	925
18.0439	0.129969	0	1359	829
18.0415	0.130131	0	1387	929
18.0376	0.130392	0	1163	729
18.0347	0.130581	0	1371	353
18.0262	0.131151	0	1214	164
18.0261	0.131153	0	1413	231
18.0246	0.131252	0	1428	353
18.0228	0.131371	0	1057	335
18.0224	0.131399	0	1265	308
18.0177	0.131713	0	931	663
18.0175	0.131727	0	1396	997
18.0171	0.131753	0	919	406
18.0137	0.131976	0	1219	989
18.0135	0.131991	0	1104	591
18.0066	0.13245	0	1046	844
18.0037	0.132645	0	1368	420
18.0021	0.132749	0	824	919
18.0011	0.132818	0	1315	387
17.9982	0.133011	0	1481	668
17.9798	0.134229	0	1281	404
17.9783	0.134331	0	1458	434
17.9779	0.13436	0	1460	483
17.9772	0.134403	0	1476	948
17.9688	0.134962	0	1145	420
17.9688	0.134963	0	1257	678
17.9688	0.134964	0	1021	580
17.9671	0.135072	0	983	915
17.9644	0.135253	0	1040	623
17.9625	0.135379	0	1283	199
17.9625	0.13538	0	1213	753
17.9613	0.13546	0	1195	590
17.9603	0.135524	0	1187	339
17.9596	0.135574	0	1078	816
17.9595	0.135577	0	1269	858
17.9572	0.135734	0	1304	652
17.956	0.135813	0	1184	690
17.9509	0.136149	0	1124	807
17.942	0.136743	0	939	24
17.9418	0.136758	0	1490	863
17.9399	0.136882	0	846	517
17.9234	0.137978	0	1040	299
17.9197	0.138223	0	992	335
17.9189	0.138278	0	1491	734
17.9181	0.138328	0	1309	614
17.916	0.138468	0	1197	623
17.9101	0.138864	0	1202	949
17.8976	0.139694	0	1497	916
17.897	0.139735	0	1408	596
17.8841	0.140591	0	1094	678
17.8817	0.140748	0	835	514
17.8778	0.141007	0	1399	962
17.8769	0.14107	0	1365	838
17.8751	0.141187	0	1003	757
17.8664	0.141764	0	1136	690
17.8652	0.141843	0	961	532
17.8627	0.142012	0	1409	524
17.8614	0.142097	0	995	454
17.859	0.142254	0	1220	668
17.8565	0.142422	0	1359	736
17.8531	0.142651	0	954	816
17.8343	0.143896	0	957	950
17.8316	0.144079	0	1025	364
17.8308	0.144132	0	992	729
17.8305	0.144149	0	1128	879
17.8287	0.144268	0	1031	734
17.8274	0.144359	0	1003	800
17.8224	0.144689	0	1015	984
17.8222	0.144705	0	1038	749
17.8218	0.144729	0	1186	337
17.8163	0.145095	0	1256	70
17.8154	0.145153	0	1396	526
17.8136	0.145276	0	820	725
17.8136	0.145277	0	829	712
17.8117	0.145397	0	975	749
17.8081	0.145639	0	1250	541
17.804	0.145909	0	896	847
17.8013	0.146092	0	1058	543
17.8013	0.146095	0	943	563
17.7966	0.146404	0	834	683
17.7914	0.14675	0	1466	626
17.7866	0.14707	0	923	557
17.782	0.147376	0	1318	763
17.7753	0.147818	0	1009	775
17.773	0.147971	0	1110	532
17.7699	0.148184	0	917	584
17.7665	0.148409	0	1055	665
17.7636	0.148597	0	987	607
17.7624	0.148678	0	1053	739
17.7623	0.14868	0	1050	236
17.7586	0.148931	0	1075	608
17.7578	0.148981	0	1070	592
17.7576	0.148993	0	818	228
17.7569	0.149043	0	1012	395
17.7568	0.149051	0	1144	886
17.7557	0.149122	0	1192	798
17.7537	0.149254	0	1105	849
17.7514	0.14941	0	853	461
17.746	0.149772	0	864	177
17.7443	0.149878	0	822	744
17.7303	0.15081	0	1181	571
17.7288	0.150915	0	1165	491
17.7262	0.151085	0	828	909
17.7258	0.151105	0	988	841
17.7256	0.151119	0	831	449
17.7234	0.151264	0	931	596
17.7219	0.151365	0	1127	872
17.7214	0.151402	0	1131	994
17.7193	0.151543	0	1054	613
17.7193	0.151542	0	1440	990
17.7138	0.151905	0	1286	866
17.7097	0.15218	0	930	868
17.7053	0.15247	0	1391	541
17.7011	0.15275	0	1066	836
17.701	0.152755	0	1384	894
17.7004	0.152792	0	1404	753
17.6963	0.153066	0	946	691
17.6959	0.153097	0	1425	750
17.6947	0.153172	0	1310	941
17.6877	0.153638	0	1431	917
17.6868	0.1537	0	1388	585
17.6855	0.153789	0	1405	547
17.6852	0.153803	0	1081	823
17.6835	0.15392	0	1058	460
17.6824	0.153992	0	1091	534
17.6794	0.154192	0	1312	349
17.6738	0.154564	0	1378	841
17.672	0.15468	0	937	542
17.671	0.154752	0	1165	571
17.6709	0.154758	0	1100	933
17.6681	0.154939	0	1428	997
17.6628	0.155292	0	1181	628
17.6623	0.155326	0	1171	629
17.6603	0.155462	0	1441	673
17.6587	0.155565	0	882	449
17.6571	0.155675	0	1294	766
17.6546	0.15584	0	931	577
17.6539	0.155887	0	931	811
17.6528	0.15596	0	847	510
17.6503	0.156122	0	924	774
17.6478	0.156291	0	1248	991
17.6478	0.156293	0	1460	886
17.6459	0.156415	0	1252	737
17.644	0.156541	0	1103	368
17.6418	0.156691	0	1424	242
17.6377	0.156959	0	1407	184
17.6377	0.156961	0	1055	857
17.636	0.157078	0	865	990
17.6341	0.157203	0	1054	908
17.6341	0.157204	0	1399	760
17.6331	0.157264	0	1032	757
17.6322	0.157329	0	1441	634
17.6283	0.157585	0	926	787
17.6259	0.157743	0	1114	645
17.6178	0.158283	0	922	500
17.6178	0.158285	0	966	481
17.6142	0.158521	0	1099	755
17.6078	0.15895	0	1093	927
17.6075	0.158969	0	1058	969
17.6041	0.159192	0	964	358
17.6015	0.159368	0	962	44
17.5936	0.159894	0	1197	920
17.5932	0.159917	0	910	150
17.5921	0.159992	0	1332	572
17.5882	0.16025	0	1025	701
17.5811	0.160725	0	1427	784
17.577	0.160998	0	1207	965
17.5768	0.161009	0	1278	749
17.572	0.161327	0	809	735
17.5698	0.16147	0	943	218
17.5676	0.16162	0	1053	546
17.5662	0.161711	0	1276	865
17.5645	0.161827	0	936	748
17.5617	0.162013	0	1093	348
17.5611	0.162053	0	1086	610
17.556	0.16239	0	1250	388
17.5545	0.162493	0	1272	735
17.552	0.162653	0	1493	885
17.5503	0.162768	0	810	850
17.5503	0.162768	0	1095	791
17.5483	0.1629	0	1047	976
17.5419	0.163326	0	1067	969
17.5398	0.16347	0	835	256
17.5397	0.163471	0	1494	985
17.5378	0.1636	0	909	648
17.5378	0.163602	0	915	991
17.5378	0.163603	0	1017	78
17.5341	0.163845	0	1046	280
17.5331	0.163914	0	1156	916
17.5324	0.16396	0	947	379
17.5318	0.163999	0	1086	780
17.5314	0.164026	0	922	998
17.5267	0.164337	0	839	543
17.5265	0.164353	0	1023	980
17.5215	0.164684	0	1005	351
17.5207	0.164735	0	1210	961
17.5202	0.164767	0	905	947
17.519	0.164846	0	1223	303
17.5171	0.164978	0	935	744
17.5165	0.165018	0	1319	393
17.5121	0.165305	0	1054	996
17.4997	0.166128	0	850	641
17.4996	0.166136	0	1010	156
17.4952	0.166431	0	1281	657
17.4946	0.166469	0	1430	754
17.4935	0.166545	0	816	777
17.4895	0.166809	0	1148	880
17.487	0.166978	0	950	169
17.4863	0.167023	0	842	289
17.4799	0.167444	0	1096	613
17.4771	0.167631	0	863	686
17.4763	0.167685	0	1066	545
17.4761	0.167702	0	1182	856
17.4755	0.167739	0	1011	321
17.4691	0.168162	0	1044	970
17.4672	0.168293	0	853	380
17.4668	0.16832	0	1347	996
17.464	0.168505	0	1302	730
17.4631	0.168562	0	815	696
17.4623	0.168619	0	980	229
17.4611	0.168695	0	987	226
17.457	0.168969	0	996	54
17.4556	0.169061	0	1417	141
17.4543	0.169145	0	1136	848
17.4523	0.169283	0	856	634
17.4412	0.170016	0	835	172
17.4403	0.170076	0	1197	976
17.437	0.1703	0	1052	575
17.4366	0.170324	0	1081	704
17.436	0.170366	0	1078	351
17.4345	0.17046	0	1280	915
17.4325	0.170598	0	889	827
17.4279	0.170903	0	1237	149
17.4244	0.171132	0	896	354
17.4222	0.171281	0	909	916
17.4218	0.171304	0	1283	792
17.4174	0.171598	0	1106	555
17.415	0.17176	0	1092	384
17.4136	0.171855	0	1304	856
17.4122	0.171942	0	887	567
17.4119	0.171964	0	1083	742
17.4107	0.172046	0	1060	447
17.4099	0.172096	0	1057	916
17.4097	0.172108	0	1073	783
17.4066	0.172316	0	1379	725
17.4013	0.172667	0	1401	621
17.4	0.172758	0	892	842
17.3994	0.172795	0	985	274
17.3994	0.172796	0	1047	935
17.3987	0.172844	0	844	417
17.3975	0.172921	0	1110	717
17.3949	0.173091	0	1083	851
17.3888	0.173502	0	1009	652
17.3888	0.173502	0	896	280
17.3887	0.173504	0	894	904
17.3875	0.173588	0	1204	298
17.3867	0.173642	0	930	897
17.3831	0.173881	0	993	462
17.3829	0.173895	0	929	239
17.3823	0.173933	0	1466	667
17.3821	0.173945	0	1435	632
17.3747	0.174436	0	1011	46
17.3745	0.174449	0	879	871
17.3741	0.174473	0	833	552
17.3737	0.174501	0	1452	933
17.3725	0.174585	0	861	778
17.3712	0.174669	0	1472	574
17.3712	0.174669	0	949	744
17.3711	0.174678	0	1461	801
17.3634	0.175188	0	1054	178
17.3616	0.17531	0	1058	927
17.3601	0.17541	0	843	910
17.3597	0.175431	0	1353	374
17.3597	0.175431	0	1115	377
17.3597	0.175437	0	970	25
17.3592	0.175464	0	953	794
17.3589	0.17549	0	1324	978
17.3567	0.17563	0	1008	821
17.3567	0.17563	0	939	223
17.3565	0.175648	0	1169	283
17.3563	0.175657	0	892	746
17.3558	0.175693	0	921	618
17.3551	0.175739	0	983	512
17.3546	0.175775	0	1177	615
17.3543	0.17579	0	1183	801
17.3543	0.175791	0	948	69
17.3534	0.175854	0	849	863
17.3523	0.175928	0	1105	904
17.3517	0.175965	0	1464	690
17.3507	0.17603	0	844	631
17.3491	0.176136	0	1490	751
17.3491	0.176137	0	1104	488
17.3491	0.176139	0	1106	954
17.3486	0.176169	0	1141	843
17.3474	0.176248	0	846	954
17.3463	0.176325	0	1429	441
17.3459	0.176352	0	1494	567
17.3458	0.176354	0	1148	853
17.3458	0.176359	0	1223	1000
17.3457	0.17636	0	1447	402
17.3453	0.176393	0	936	931
17.3432	0.176529	0	1121	366
17.3412	0.176665	0	890	687
17.3392	0.176794	0	1436	704
17.3392	0.176796	0	1025	676
17.3392	0.176798	0	1205	546
17.3389	0.176813	0	1076	881
17.338	0.176878	0	1486	668
17.3374	0.176913	0	1277	789
17.3366	0.176968	0	1148	500
17.3346	0.177098	0	820	710
17.334	0.177138	0	1153	463
17.3323	0.177255	0	1354	837
17.332	0.177276	0	888	499
17.3315	0.177309	0	1051	974
17.3301	0.177403	0	832	964
17.3293	0.177454	0	1464	295
17.3281	0.177533	0	864	772
17.3281	0.177535	0	1191	704
17.3251	0.177734	0	949	602
17.3234	0.177846	0	1231	144
17.3219	0.177944	0	876	620
17.3173	0.17825	0	924	665
17.3153	0.178385	0	1193	680
17.3152	0.178393	0	925	774
17.3151	0.178395	0	1149	670
17.3142	0.178455	0	908	888
17.3136	0.178496	0	1338	636
17.313	0.178536	0	1013	764
17.3124	0.178575	0	1476	728
17.3122	0.178586	0	1003	666
17.3121	0.178593	0	1261	870
17.3121	0.178594	0	1240	665
17.3113	0.178646	0	1457	525
17.3107	0.178692	0	1219	319
17.3106	0.178693	0	1449	552
17.3101	0.17873	0	1243	745
17.3078	0.17888	0	1065	753
17.3073	0.178918	0	1453	890
17.3072	0.17892	0	1114	991
17.3067	0.178955	0	1245	892
17.3063	0.178979	0	1208	435
17.3048	0.179083	0	902	708
17.3043	0.179114	0	973	462
17.2985	0.179502	0	813	367
17.2985	0.179502	0	1081	885
17.2974	0.17957	0	926	421
17.2963	0.179643	0	1116	883
17.2948	0.179748	0	1342	603
17.2945	0.179767	0	1264	820
17.2941	0.17979	0	1337	469
17.2929	0.179874	0	1047	64
17.2925	0.179897	0	927	547
17.2925	0.179902	0	1390	776
17.2919	0.179939	0	1008	969
17.2916	0.179955	0	1027	918
17.2914	0.179972	0	1239	939
17.2911	0.179991	0	933	266
17.2889	0.180135	0	1271	299
17.2887	0.180157	0	948	471
17.2887	0.180154	0	1055	939
17.2886	0.180155	0	852	839
17.2877	0.18022	0	820	745
17.2871	0.180259	0	808	125
17.286	0.180332	0	846	571
17.2857	0.180349	0	942	858
17.2843	0.180444	0	1177	820
17.2841	0.180454	0	1387	529
17.2828	0.180545	0	1172	980
17.2826	0.180557	0	880	258
17.2813	0.180641	0	850	104
17.2813	0.180645	0	1153	557
17.2806	0.180692	0	1237	578
17.2794	0.180768	0	917	504
17.2774	0.180899	0	922	776
17.2773	0.18091	0	813	813
17.2758	0.181005	0	1082	990
17.2758	0.181009	0	866	574
17.2751	0.181053	0	979	156
17.2746	0.181086	0	1158	575
17.2746	0.181086	0	1025	914
17.2741	0.181119	0	946	728
17.2733	0.181175	0	1299	502
17.2726	0.181221	0	1442	574
17.2725	0.18123	0	1303	274
17.2724	0.181232	0	1052	222
17.2705	0.18136	0	949	780
17.2688	0.181472	0	885	477
17.2683	0.181505	0	1326	696
17.2667	0.181613	0	1052	104
17.265	0.181725	0	981	930
17.2606	0.182017	0	969	949
17.2605	0.182028	0	1294	495
17.2548	0.182401	0	956	963
17.2517	0.182612	0	1322	433
17.2512	0.18264	0	1211	836
17.2512	0.182641	0	895	814
17.2495	0.182755	0	1304	303
17.2452	0.183041	0	871	982
17.2442	0.183106	0	1047	838
17.2429	0.183194	0	1459	362
17.2369	0.183593	0	1077	529
17.2368	0.183598	0	797	640
17.2309	0.183995	0	1057	661
17.2287	0.184141	0	1070	694
17.2275	0.184216	0	1466	718
17.2272	0.184236	0	1083	768
17.2264	0.184288	0	835	547
17.2212	0.184638	0	1465	621
17.2212	0.184639	0	1473	616
17.221	0.184651	0	1374	108
17.2205	0.184681	0	1179	661
17.2197	0.184736	0	1457	681
17.2175	0.184881	0	1498	693
17.2162	0.18497	0	1392	665
17.2137	0.185132	0	1064	782
17.2124	0.18522	0	942	56
17.2095	0.185417	0	989	178
17.209	0.185449	0	978	179
17.2079	0.185526	0	895	992
17.2048	0.185723	0	889	338
17.2016	0.185938	0	1045	909
17.1995	0.186079	0	1499	895
17.1983	0.186155	0	1205	168
17.1973	0.186227	0	1462	408
17.1945	0.186409	0	1464	879
17.1914	0.186619	0	1020	258
17.1896	0.186738	0	1000	501
17.1868	0.186922	0	1113	262
17.1831	0.187168	0	913	368
17.1802	0.18736	0	1447	262
17.1795	0.187404	0	1439	361
17.1793	0.187418	0	1109	742
17.1793	0.187419	0	1450	672
17.1777	0.187529	0	952	802
17.1774	0.187549	0	1000	908
17.1772	0.187561	0	799	601
17.1747	0.187729	0	939	850
17.1743	0.18775	0	825	919
17.1726	0.187866	0	1112	631
17.1711	0.187965	0	1055	641
17.1668	0.188251	0	945	341
17.166	0.188301	0	976	983
17.1657	0.188321	0	960	816
17.1602	0.188686	0	840	609
17.1601	0.188698	0	825	634
17.1593	0.188748	0	1363	873
17.1587	0.188791	0	1088	872
17.1578	0.188852	0	1476	677
17.1553	0.189017	0	1096	354
17.1525	0.189199	0	1363	565
17.1516	0.189263	0	1112	895
17.1511	0.189291	0	1398	898
17.1491	0.189426	0	860	387
17.1476	0.189529	0	923	921
17.1463	0.189615	0	985	970
17.1442	0.189754	0	1047	946
17.1425	0.189863	0	1113	809
17.1417	0.189917	0	1053	610
17.1389	0.190108	0	983	825
17.1386	0.190121	0	1030	286
17.1378	0.190174	0	1184	906
17.1375	0.190195	0	1287	809
17.1364	0.190269	0	900	923
17.1324	0.190539	0	921	966
17.1321	0.190559	0	1111	756
17.1297	0.190716	0	926	866
17.128	0.190829	0	903	702
17.1262	0.190945	0	1306	831
17.1248	0.191038	0	1286	784
17.1243	0.191075	0	1297	840
17.121	0.191295	0	1121	787
17.1207	0.191311	0	1054	711
17.1205	0.191329	0	929	39
17.1197	0.191378	0	1088	737
17.1172	0.191546	0	1120	737
17.117	0.191562	0	933	508
17.1167	0.191579	0	871	828
17.1162	0.191609	0	947	194
17.1155	0.191657	0	1050	860
17.1146	0.191717	0	823	931
17.1104	0.192001	0	1157	596
17.1103	0.192005	0	942	896
17.1086	0.19212	0	1126	424
17.1055	0.192322	0	1131	979
17.1051	0.192351	0	791	302
17.1051	0.192353	0	964	298
17.1051	0.192353	0	879	949
17.1047	0.192379	0	1280	974
17.1043	0.192401	0	1146	985
17.1024	0.192531	0	1083	616
17.1011	0.192613	0	933	502
17.1007	0.192644	0	960	899
17.0998	0.192704	0	1153	654
17.0997	0.192708	0	907	821
17.0993	0.192735	0	1259	925
17.0982	0.192806	0	854	799
17.0981	0.192817	0	1157	617
17.0958	0.192965	0	1193	676
17.0949	0.193029	0	1124	921
17.0949	0.193031	0	1349	854
17.0945	0.193054	0	913	640
17.0942	0.193073	0	846	880
17.0938	0.217102	0	1411	9
17.0935	0.193122	0	1278	950
17.0932	0.193143	0	965	845
17.0931	0.193148	0	1227	687
17.0931	0.193149	0	1277	296
17.0931	0.193154	0	1058	720
17.0929	0.193159	0	1210	538
17.0929	0.193165	0	840	766
17.0928	0.193172	0	1170	657
17.0927	0.193179	0	1190	169
17.0925	0.193193	0	879	906
17.0924	0.193197	0	821	928
17.0923	0.193203	0	1041	997
17.0923	0.193204	0	1370	161
17.0923	0.193204	0	1268	61
17.0923	0.193205	0	1013	910
17.0922	0.193211	0	1166	937
17.0921	0.193216	0	1050	976
17.0921	0.19322	0	1234	578
17.092	0.193228	0	861	449
17.0919	0.193229	0	1328	32
17.0918	0.193238	0	1244	182
17.0917	0.193244	0	1245	464
17.0916	0.19325	0	895	568
17.0916	0.193253	0	1316	301
17.0911	0.193286	0	1004	499
17.0909	0.193301	0	848	875
17.0907	0.193314	0	970	973
17.0906	0.19332	0	985	469
17.0903	0.193335	0	1040	119
17.0903	0.193336	0	968	814
17.0902	0.193347	0	1183	913
17.0901	0.193349	0	1304	508
17.09	0.193356	0	1070	980
17.0899	0.193365	0	1265	32
17.0898	0.193366	0	934	960
17.0897	0.193379	0	790	161
17.0896	0.193384	0	1240	516
17.0896	0.193381	0	824	795
17.0894	0.193396	0	1034	649
17.0894	0.193397	0	842	905
17.0893	0.193402	0	1038	78
17.0891	0.193416	0	1246	532
17.0889	0.193426	0	1029	971
17.0889	0.193431	0	872	800
17.0888	0.193432	0	962	816
17.0888	0.193437	0	972	51
17.0888	0.193437	0	1333	976
17.0887	0.193441	0	1101	414
17.0887	0.193438	0	936	555
17.0886	0.193449	0	1051	386
17.0886	0.193449	0	1136	325
17.0886	0.193447	0	1044	454
17.0886	0.193454	0	1140	179
17.0885	0.19346	0	898	518
17.0883	0.19347	0	1408	951
17.0883	0.193473	0	1109	699
17.0882	0.193479	0	871	615
17.0882	0.193479	0	1287	558
17.0881	0.193485	0	1161	754
17.0881	0.193486	0	909	113
17.0881	0.193487	0	815	66
17.0879	0.193495	0	1052	852
17.0878	0.193502	0	821	609
17.0878	0.193505	0	981	203
17.0878	0.193502	0	856	752
17.0877	0.193509	0	822	638
17.0876	0.193517	0	807	991
17.0876	0.193519	0	801	449
17.0876	0.19352	0	905	259
17.0875	0.193522	0	1354	868
17.0875	0.193524	0	941	343
17.0875	0.193526	0	1359	841
17.0874	0.193528	0	1016	832
17.0874	0.193529	0	1193	488
17.0874	0.19353	0	944	816
17.0873	0.193535	0	938	710
17.0873	0.193537	0	1138	523
17.0872	0.193546	0	1003	502
17.0869	0.193565	0	998	985
17.0869	0.193565	0	1110	714
17.0869	0.193566	0	966	657
17.0868	0.193568	0	906	510
17.0867	0.193575	0	881	824
17.0866	0.193582	0	1009	442
17.0865	0.193592	0	1046	785
17.0863	0.193602	0	1174	583
17.0862	0.193609	0	823	653
17.0862	0.193609	0	1024	25
17.0861	0.193617	0	1018	374
17.0861	0.19362	0	1317	693
17.086	0.193621	0	1021	911
17.0859	0.193629	0	1385	784
17.0857	0.193646	0	1218	999
17.0856	0.193648	0	973	49
17.0856	0.193649	0	869	790
17.0856	0.19365	0	1054	946
17.0855	0.193659	0	888	805
17.0854	0.19366	0	1249	604
17.0852	0.193674	0	1194	767
17.0852	0.193675	0	1363	317
17.0851	0.193682	0	933	734
17.0851	0.193682	0	902	845
17.0851	0.193678	0	1039	912
17.0851	0.193685	0	770	12
17.0849	0.193699	0	957	837
17.0848	0.193701	0	925	722
17.0846	0.193716	0	1292	961
17.0845	0.193726	0	1042	906
17.0844	0.193724	0	1120	194
17.0842	0.193746	0	1286	383
17.0839	0.193762	0	1348	319
17.0836	0.193777	0	927	924
17.0836	0.193782	0	1025	918
17.0836	0.193786	0	1279	858
17.0835	0.193789	0	875	573
17.0835	0.19379	0	1147	684
17.0834	0.193795	0	1344	628
17.0834	0.193795	0	825	873
17.0834	0.193797	0	982	487
17.0834	0.193798	0	1357	334
17.0832	0.193807	0	813	580
17.0828	0.193832	0	860	475
17.0827	0.19384	0	1295	567
17.0826	0.193846	0	893	821
17.0826	0.193851	0	1271	401
17.0824	0.193865	0	871	856
17.0823	0.193863	0	1125	638
17.0821	0.19388	0	922	853
17.0821	0.19388	0	1381	643
17.0821	0.193882	0	830	600
17.0818	0.193903	0	1055	820
17.0817	0.193903	0	931	347
17.0815	0.193923	0	808	933
17.0815	0.193925	0	1178	658
17.0814	0.193931	0	1160	737
17.0812	0.19394	0	1375	927
17.0811	0.193947	0	989	474
17.081	0.193953	0	1216	754
17.081	0.193954	0	1150	380
17.0809	0.19396	0	1283	979
17.0809	0.193963	0	977	523
17.0808	0.193968	0	995	375
17.0805	0.193988	0	1379	90
17.0805	0.193991	0	1068	866
17.0804	0.193996	0	1393	555
17.0804	0.193998	0	1031	268
17.0803	0.193999	0	827	618
17.0803	0.193999	0	1313	383
17.0803	0.194001	0	950	657
17.0802	0.194011	0	937	607
17.08	0.194023	0	1175	665
17.0797	0.194041	0	858	778
17.0797	0.194045	0	1008	407
17.0796	0.194047	0	897	388
17.0796	0.194048	0	914	474
17.0794	0.19406	0	896	941
17.0794	0.194063	0	1218	592
17.0794	0.194065	0	1095	165
17.0793	0.194066	0	845	602
17.0793	0.194071	0	970	607
17.0791	0.194079	0	1065	467
17.079	0.194086	0	1224	509
17.079	0.194091	0	1399	869
17.0789	0.194097	0	861	801
17.0787	0.194106	0	1141	518
17.0787	0.194107	0	953	871
17.0787	0.194111	0	1044	941
17.0786	0.194116	0	1130	609
17.0785	0.194116	0	1324	763
17.0785	0.194124	0	1231	957
17.0783	0.194136	0	768	10
17.0783	0.194136	0	951	137
17.0781	0.19415	0	840	652
17.0781	0.19415	0	1117	384
17.0778	0.194167	0	1211	969
17.0777	0.194172	0	1373	304
17.0777	0.19417	0	886	717
17.0776	0.194179	0	1079	417
17.0776	0.194175	0	846	926
17.0776	0.194185	0	1409	329
17.0775	0.194189	0	1331	842
17.0773	0.194198	0	1113	826
17.0773	0.1942	0	1272	812
17.0772	0.194209	0	999	646
17.0771	0.194218	0	932	696
17.077	0.194224	0	1301	760
17.0769	0.194229	0	767	10
17.0768	0.194233	0	884	333
17.0767	0.194238	0	1103	436
17.0766	0.19425	0	890	711
17.0765	0.194254	0	879	991
17.0762	0.194271	0	1123	737
17.076	0.19429	0	1330	308
17.0759	0.194291	0	1006	673
17.0758	0.194301	0	1222	645
17.0756	0.194316	0	948	257
17.0755	0.194319	0	976	320
17.0755	0.19432	0	1265	998
17.0754	0.194328	0	862	887
17.0753	0.194329	0	1027	11
17.0752	0.194343	0	1280	628
17.0751	0.19435	0	788	714
17.0751	0.19435	0	849	322
17.075	0.194354	0	1157	579
17.0747	0.194375	0	833	458
17.0746	0.194378	0	940	345
17.0744	0.194392	0	910	496
17.0743	0.194398	0	1375	861
17.0743	0.1944	0	1323	647
17.0743	0.194404	0	1052	807
17.0742	0.194406	0	1198	941
17.0742	0.19441	0	967	808
17.074	0.194419	0	1362	475
17.074	0.194421	0	1366	380
17.074	0.194423	0	1088	280
17.0739	0.194427	0	1233	1000
17.0738	0.194433	0	1049	576
17.0738	0.194434	0	1046	897
17.0737	0.194441	0	799	218
17.0737	0.194443	0	1054	250
17.0735	0.194457	0	1291	911
17.0733	0.194466	0	1380	492
17.0731	0.194481	0	1282	194
17.0729	0.194487	0	835	223
17.0729	0.194497	0	1015	925
17.0727	0.194505	0	1116	235
17.0727	0.194506	0	813	837
17.0725	0.194524	0	899	941
17.0724	0.194526	0	1183	998
17.0722	0.194537	0	1319	943
17.0721	0.194549	0	778	662
17.0718	0.194562	0	838	287
17.0718	0.194567	0	1400	988
17.0717	0.194572	0	769	762
17.0717	0.194573	0	975	885
17.0717	0.194575	0	1204	469
17.0716	0.194578	0	1315	427
17.0716	0.194579	0	1250	960
17.0714	0.19459	0	1150	281
17.0714	0.194591	0	1347	194
17.0713	0.194596	0	1077	843
17.0713	0.194602	0	824	777
17.0712	0.194608	0	858	950
17.0712	0.194608	0	856	644
17.0711	0.194612	0	1108	641
17.0711	0.194612	0	1209	444
17.0711	0.194615	0	1297	923
17.0711	0.194615	0	1039	796
17.0711	0.194616	0	1059	541
17.0709	0.194628	0	1304	888
17.0708	0.194631	0	1048	143
17.0708	0.194634	0	1407	984
17.0708	0.194635	0	1051	245
17.0708	0.194637	0	990	974
17.0707	0.194633	0	839	305
17.0707	0.194642	0	1107	366
17.0706	0.194645	0	1193	762
17.0704	0.19466	0	1189	122
17.0704	0.194661	0	966	435
17.0704	0.194662	0	1020	852
17.0701	0.194681	0	819	390
17.0699	0.19469	0	1042	321
17.0698	0.1947	0	871	787
17.0697	0.194708	0	1344	938
17.0696	0.194711	0	1239	753
17.0695	0.194713	0	924	263
17.0695	0.194719	0	958	848
17.0694	0.194719	0	985	933
17.0693	0.194732	0	1017	583
17.0693	0.194736	0	874	425
17.0692	0.194736	0	936	319
17.0689	0.194757	0	1112	745
17.0687	0.194776	0	853	226
17.0686	0.194782	0	1244	469
17.0685	0.194784	0	907	650
17.0684	0.194787	0	1334	602
17.0684	0.194794	0	994	908
17.0684	0.194795	0	984	604
17.0683	0.194801	0	1067	165
17.0681	0.194815	0	975	970
17.068	0.194821	0	1168	760
17.068	0.194822	0	1132	719
17.0679	0.194824	0	1141	872
17.0675	0.194848	0	1123	875
17.0674	0.194861	0	1045	719
17.0671	0.194874	0	1007	729
17.0669	0.194889	0	801	866
17.0668	0.194896	0	1219	755
17.0666	0.19491	0	1371	247
17.0666	0.194909	0	906	55
17.0666	0.194915	0	824	353
17.0665	0.194913	0	1090	447
17.0665	0.194917	0	1267	357
17.0665	0.194922	0	1100	995
17.0664	0.194923	0	860	725
17.0663	0.194934	0	1009	982
17.0661	0.194943	0	848	964
17.0661	0.194948	0	818	178
17.066	0.194951	0	810	761
17.066	0.194954	0	897	52
17.0659	0.194956	0	1002	750
17.0659	0.194961	0	969	238
17.0658	0.194964	0	977	658
17.0657	0.19497	0	868	623
17.0657	0.194968	0	1126	889
17.0657	0.19497	0	1103	971
17.0656	0.194976	0	807	897
17.0656	0.194977	0	1309	596
17.0656	0.194982	0	1329	51
17.0656	0.194982	0	1266	842
17.0652	0.195006	0	857	535
17.0652	0.195007	0	1392	463
17.0651	0.195014	0	889	554
17.065	0.195014	0	1072	330
17.0648	0.195034	0	1368	693
17.0647	0.195035	0	843	556
17.0647	0.19504	0	1227	790
17.0646	0.195039	0	1275	370
17.0645	0.195051	0	1295	541
17.0644	0.195053	0	960	875
17.0644	0.195059	0	1191	954
17.0642	0.195069	0	1154	549
17.0641	0.195077	0	898	996
17.064	0.195086	0	1162	674
17.064	0.195086	0	1261	505
17.0639	0.195093	0	864	903
17.0637	0.195106	0	1253	364
17.0637	0.195107	0	1011	133
17.0637	0.195108	0	1085	819
17.0636	0.19511	0	1161	622
17.0636	0.195111	0	932	683
17.0635	0.195117	0	980	748
17.0635	0.195121	0	1391	320
17.0631	0.195144	0	1195	798
17.0631	0.195146	0	1032	697
17.063	0.195145	0	1077	596
17.063	0.19515	0	769	97
17.063	0.195153	0	1316	983
17.063	0.195154	0	1408	451
17.063	0.195155	0	1143	875
17.0628	0.195165	0	1207	213
17.0627	0.195174	0	1025	354
17.0627	0.195175	0	1159	703
17.0626	0.195181	0	1211	635
17.0625	0.195184	0	862	673
17.0624	0.195186	0	1107	968
17.0623	0.195192	0	966	173
17.0623	0.195196	0	1012	200
17.0623	0.195199	0	1293	872
17.0621	0.195208	0	1144	937
17.062	0.195218	0	1036	548
17.062	0.19522	0	1022	861
17.062	0.195221	0	1081	564
17.0618	0.195228	0	891	691
17.0618	0.195233	0	1375	591
17.0618	0.19523	0	953	281
17.0617	0.195236	0	794	774
17.0617	0.195236	0	1060	808
17.0616	0.195243	0	1246	509
17.0616	0.195248	0	1156	735
17.0615	0.19525	0	989	527
17.0614	0.195258	0	1302	499
17.0613	0.195263	0	1116	923
17.0613	0.195265	0	1212	664
17.0613	0.195263	0	1082	801
17.0612	0.195271	0	1030	205
17.0612	0.195271	0	945	972
17.0612	0.195272	0	1232	947
17.0611	0.19528	0	1359	332
17.061	0.195283	0	936	890
17.0608	0.195297	0	829	623
17.0608	0.195299	0	1410	576
17.0605	0.195319	0	1048	947
17.0604	0.195328	0	1284	654
17.0602	0.195337	0	1388	299
17.0602	0.195338	0	984	791
17.0601	0.195344	0	1288	971
17.06	0.195349	0	1381	919
17.06	0.19535	0	815	170
17.06	0.195349	0	804	900
17.0599	0.195355	0	959	879
17.0599	0.195355	0	995	949
17.0597	0.195374	0	1387	676
17.0596	0.195375	0	949	960
17.0596	0.195377	0	796	876
17.0595	0.195383	0	1263	752
17.0595	0.195386	0	1029	952
17.0592	0.195406	0	810	544
17.0592	0.195407	0	1050	799
17.0589	0.19542	0	1338	791
17.0589	0.195427	0	1058	134
17.0588	0.195432	0	846	725
17.0587	0.195431	0	1092	906
17.0587	0.195432	0	931	400
17.0587	0.195438	0	1379	286
17.0581	0.195474	0	893	599
17.0581	0.195471	0	928	942
17.0581	0.195471	0	1006	491
17.0581	0.195477	0	815	421
17.0581	0.195478	0	1078	713
17.058	0.195477	0	1356	290
17.058	0.195486	0	875	984
17.0579	0.195485	0	1001	602
17.0579	0.195492	0	970	421
17.0578	0.195498	0	903	795
17.0576	0.195509	0	822	352
17.0575	0.195514	0	1330	922
17.0574	0.195522	0	1047	751
17.0574	0.195523	0	1313	299
17.0574	0.195525	0	991	878
17.0574	0.195525	0	1334	732
17.0574	0.195521	0	866	878
17.0573	0.195532	0	1069	322
17.0572	0.195538	0	1308	463
17.0571	0.195544	0	892	916
17.057	0.195549	0	1013	417
17.0569	0.195557	0	1206	655
17.0568	0.195561	0	1388	691
17.0568	0.195562	0	974	104
17.0566	0.195569	0	1038	107
17.0566	0.195576	0	1351	684
17.0563	0.195598	0	1183	861
17.0562	0.195602	0	1353	815
17.0562	0.195602	0	784	256
17.0562	0.195602	0	887	324
17.0561	0.195608	0	1325	608
17.0558	0.195627	0	901	800
17.0557	0.195636	0	1369	999
17.0557	0.195633	0	1044	733
17.0555	0.195647	0	1295	991
17.0555	0.19565	0	1043	883
17.0553	0.195659	0	967	621
17.0551	0.195677	0	851	610
17.0549	0.195693	0	868	559
17.0548	0.195695	0	1372	907
17.0548	0.195699	0	1354	869
17.0548	0.195699	0	1040	407
17.0546	0.19571	0	1213	761
17.0544	0.195721	0	1305	781
17.0544	0.195718	0	915	541
17.0543	0.195723	0	1111	496
17.0543	0.195728	0	1169	371
17.0542	0.195738	0	1249	967
17.0541	0.195741	0	1051	873
17.0541	0.195738	0	861	416
17.0541	0.195746	0	1004	919
17.054	0.195745	0	908	585
17.054	0.195753	0	807	997
17.0538	0.195765	0	1367	399
17.0537	0.195766	0	1272	580
17.0537	0.195771	0	1187	966
17.0536	0.195773	0	993	950
17.0535	0.195784	0	1391	926
17.0534	0.195787	0	833	998
17.0531	0.195812	0	1020	839
17.0531	0.195813	0	1096	959
17.053	0.195817	0	1016	508
17.0528	0.195829	0	987	810
17.0528	0.195827	0	1316	835
17.0527	0.195835	0	1141	862
17.0526	0.195835	0	1009	424
17.0526	0.195844	0	1179	381
17.0526	0.195844	0	1193	47
17.0526	0.195846	0	1045	426
17.0522	0.195868	0	942	337
17.052	0.195879	0	863	977
17.052	0.195884	0	1087	273
17.0519	0.195892	0	1046	621
17.0518	0.195895	0	854	319
17.0516	0.195902	0	1114	506
17.0515	0.195914	0	1338	439
17.0515	0.195919	0	1134	609
17.0514	0.195921	0	826	546
17.0513	0.195927	0	1384	605
17.0513	0.195927	0	1086	323
17.0513	0.195928	0	1150	330
17.0512	0.195934	0	1291	981
17.0509	0.19595	0	1161	967
17.0509	0.195955	0	1106	499
17.0509	0.195956	0	1015	783
17.0507	0.195967	0	1326	899
17.0506	0.195976	0	1379	665
17.0505	0.195981	0	898	758
17.0505	0.195984	0	1227	619
17.0504	0.195984	0	1109	711
17.0503	0.195993	0	1365	245
17.0502	0.196005	0	1403	587
17.0502	0.196005	0	1087	998
17.0501	0.196005	0	1064	869
17.05	0.19601	0	1254	909
17.0499	0.196016	0	952	174
17.0499	0.196024	0	1340	998
17.0498	0.196032	0	1197	887
17.0497	0.196038	0	940	563
17.0496	0.196045	0	1037	588
17.0495	0.196046	0	1191	953
17.0495	0.196049	0	819	849
17.0494	0.196054	0	1366	808
17.0494	0.196058	0	1054	124
17.0493	0.196061	0	1083	848
17.0492	0.196071	0	774	360
17.0491	0.196078	0	1393	405
17.0489	0.196084	0	1115	778
17.0488	0.196091	0	972	46
17.0488	0.196097	0	1144	542
17.0485	0.196118	0	929	539
17.0483	0.196129	0	856	357
17.0483	0.19613	0	1167	506
17.048	0.196142	0	950	182
17.048	0.196147	0	933	643
17.0479	0.196157	0	1195	399
17.0478	0.196162	0	785	643
17.0474	0.196186	0	1028	207
17.0472	0.196199	0	832	917
17.0472	0.196199	0	898	965
17.0472	0.196199	0	1240	85
17.0471	0.19621	0	906	371
17.047	0.196209	0	997	801
17.047	0.196214	0	1374	969
17.047	0.196215	0	1062	598
17.0469	0.19622	0	1267	991
17.0469	0.196222	0	1039	390
17.0468	0.196226	0	1031	990
17.0468	0.196226	0	822	642
17.0468	0.196227	0	862	596
17.0467	0.196233	0	971	949
17.0467	0.196233	0	888	440
17.0466	0.196241	0	1364	140
17.0466	0.196244	0	978	621
17.0465	0.196249	0	801	164
17.0464	0.196247	0	828	107
17.0464	0.196257	0	1262	748
17.0463	0.196263	0	1041	659
17.0461	0.196277	0	948	268
17.046	0.19628	0	959	890
17.046	0.196284	0	1284	631
17.0459	0.19629	0	1077	590
17.0458	0.196293	0	1264	888
17.0457	0.196303	0	1024	132
17.0456	0.196305	0	835	487
17.0455	0.196309	0	1047	859
17.0453	0.196327	0	804	842
17.0452	0.196331	0	1030	818
17.0452	0.196336	0	852	432
17.0451	0.19634	0	865	337
17.0451	0.19634	0	839	584
17.045	0.196344	0	1101	980
17.045	0.19635	0	1090	216
17.045	0.19635	0	982	742
17.0449	0.196355	0	932	94
17.0448	0.196358	0	914	13
17.0443	0.196391	0	954	194
17.0442	0.196401	0	1201	532
17.0441	0.196407	0	1395	878
17.044	0.19641	0	1220	854
17.044	0.196415	0	1332	645
17.0438	0.196425	0	1006	930
17.0438	0.196425	0	1076	466
17.0438	0.196428	0	1051	920
17.0437	0.196431	0	1168	635
17.0437	0.196431	0	1119	977
17.0435	0.19645	0	758	5
17.0434	0.196455	0	1009	633
17.0434	0.196457	0	1291	477
17.0433	0.196462	0	856	794
17.0432	0.19647	0	911	336
17.0431	0.196475	0	854	889
17.043	0.196481	0	1407	334
17.0428	0.196491	0	1029	185
17.0427	0.1965	0	967	465
17.0426	0.196504	0	1362	951
17.0426	0.196506	0	905	929
17.0424	0.196517	0	1139	99
17.0424	0.196522	0	991	528
17.0423	0.196524	0	873	816
17.0422	0.196531	0	1308	788
17.0422	0.196536	0	1036	538
17.0422	0.196536	0	1185	610
17.0421	0.196541	0	1076	567
17.042	0.196544	0	879	394
17.0418	0.19656	0	1091	493
17.0418	0.196561	0	902	850
17.0417	0.196564	0	994	927
17.0417	0.196569	0	1387	152
17.0415	0.196577	0	1236	432
17.0414	0.19659	0	995	972
17.0412	0.196601	0	1279	832
17.0411	0.19661	0	1311	111
17.0409	0.196622	0	788	130
17.0409	0.196623	0	1371	524
17.0408	0.196624	0	817	682
17.0408	0.196625	0	790	543
17.0408	0.196626	0	816	461
17.0408	0.196624	0	1319	945
17.0406	0.196643	0	1243	943
17.0404	0.19665	0	1345	632
17.0403	0.196663	0	1384	188
17.0402	0.196665	0	1350	645
17.0402	0.19667	0	1003	679
17.0401	0.196672	0	1405	944
17.0401	0.196674	0	1015	798
17.0401	0.196675	0	1347	828
17.0401	0.196677	0	776	886
17.04	0.196678	0	820	691
17.0399	0.196683	0	972	548
17.0398	0.196691	0	1027	78
17.0396	0.1967	0	961	870
17.0396	0.196705	0	988	415
17.0396	0.196706	0	1342	861
17.0396	0.196709	0	983	822
17.0395	0.196711	0	1255	825
17.0394	0.196718	0	958	384
17.0393	0.196726	0	1093	959
17.0393	0.196726	0	1005	537
17.0391	0.196737	0	1353	670
17.0391	0.196737	0	917	742
17.0391	0.196743	0	864	545
17.039	0.196744	0	1212	346
17.039	0.196748	0	1001	352
17.0389	0.196755	0	1228	766
17.0389	0.196756	0	892	558
17.0388	0.196754	0	1020	102
17.0388	0.196763	0	1218	837
17.0387	0.196769	0	951	727
17.0386	0.196771	0	1216	568
17.0384	0.196787	0	1317	913
17.0383	0.196786	0	826	929
17.0381	0.196804	0	986	61
17.038	0.196812	0	1177	555
17.038	0.196814	0	1307	467
17.0379	0.196819	0	1286	808
17.0379	0.19682	0	1077	901
17.0377	0.19683	0	992	773
17.0377	0.196832	0	1325	727
17.0375	0.196845	0	1158	979
17.0374	0.19685	0	813	414
17.0374	0.196851	0	924	870
17.0374	0.196853	0	1021	546
17.0374	0.196853	0	1154	709
17.0374	0.196853	0	1357	942
17.0372	0.196866	0	848	370
17.0372	0.196868	0	1245	732
17.0371	0.196871	0	916	707
17.0371	0.196868	0	1204	902
17.0369	0.196886	0	935	971
17.0369	0.196886	0	783	313
17.0369	0.196888	0	1178	846
17.0368	0.196892	0	1035	276
17.0367	0.196899	0	849	979
17.0366	0.196904	0	1053	894
17.0364	0.196918	0	853	525
17.0364	0.196914	0	990	248
17.0364	0.19692	0	1133	944
17.0363	0.196924	0	1379	983
17.0363	0.196921	0	976	297
17.0362	0.196931	0	1378	553
17.0362	0.196933	0	1337	97
17.0361	0.196942	0	868	983
17.036	0.196944	0	896	50
17.0356	0.19697	0	1041	862
17.0354	0.196982	0	1404	804
17.0353	0.196986	0	1018	627
17.0353	0.196991	0	1369	916
17.0352	0.197	0	870	349
17.0351	0.197002	0	1184	630
17.0351	0.197007	0	1129	989
17.0351	0.197008	0	1116	853
17.035	0.197011	0	1267	259
17.035	0.197007	0	1324	100
17.035	0.197013	0	860	149
17.0349	0.197016	0	1138	101
17.0348	0.197025	0	878	250
17.0348	0.197021	0	895	481
17.0348	0.197028	0	1134	376
17.0345	0.197043	0	1196	638
17.0344	0.197051	0	858	596
17.0344	0.197054	0	1215	823
17.0343	0.197056	0	1173	870
17.0343	0.197058	0	1362	738
17.0343	0.197061	0	1012	217
17.0342	0.197062	0	809	733
17.0342	0.197063	0	940	864
17.0341	0.197074	0	1048	382
17.034	0.197079	0	1348	870
17.0339	0.197088	0	1249	990
17.0338	0.197094	0	1395	952
17.0337	0.197099	0	1151	304
17.0336	0.197104	0	1218	860
17.0336	0.197106	0	1334	446
17.0336	0.197108	0	1110	390
17.0335	0.197109	0	998	516
17.0335	0.197105	0	1057	238
17.0335	0.19711	0	1342	663
17.0335	0.197114	0	915	552
17.0334	0.197117	0	843	741
17.0333	0.197128	0	966	171
17.0332	0.19713	0	1263	991
17.0332	0.19713	0	970	717
17.0327	0.197167	0	1225	986
17.0326	0.197169	0	766	11
17.0326	0.197169	0	887	337
17.0325	0.197177	0	1241	692
17.0325	0.197178	0	1050	680
17.0323	0.197193	0	819	56
17.0322	0.1972	0	1257	532
17.0319	0.197215	0	830	442
17.0319	0.19722	0	799	680
17.0318	0.197222	0	1058	923
17.0315	0.197245	0	1327	1000
17.0312	0.197264	0	1315	614
17.0311	0.19727	0	1293	579
17.0311	0.197271	0	872	526
17.0311	0.197271	0	898	901
17.031	0.197278	0	964	625
17.0309	0.197282	0	793	872
17.0309	0.197278	0	975	206
17.0308	0.197293	0	768	721
17.0307	0.197299	0	904	768
17.0306	0.197302	0	867	828
17.0306	0.197307	0	1103	670
17.0305	0.197309	0	1038	896
17.0304	0.197318	0	1027	727
17.0302	0.19733	0	947	419
17.0302	0.197327	0	1023	663
17.0302	0.197332	0	933	154
17.0302	0.197332	0	1224	934
17.0301	0.197337	0	1305	854
17.0301	0.197339	0	1070	958
17.0298	0.197357	0	1049	554
17.0297	0.197365	0	1393	595
17.0297	0.197367	0	1067	903
17.0296	0.197368	0	1031	590
17.0296	0.197369	0	820	172
17.0296	0.197373	0	908	125
17.0294	0.197385	0	1166	845
17.0294	0.197382	0	987	812
17.0291	0.197403	0	1061	559
17.0291	0.197406	0	1386	106
17.029	0.197409	0	1187	721
17.0289	0.197415	0	1193	86
17.0286	0.197432	0	981	706
17.0285	0.197445	0	1070	962
17.0284	0.19745	0	842	611
17.0283	0.19746	0	1181	935
17.0282	0.197465	0	1172	48
17.0282	0.197467	0	856	564
17.0281	0.197468	0	1360	603
17.0281	0.197473	0	1045	861
17.028	0.197475	0	1054	604
17.0277	0.197496	0	1321	996
17.0276	0.1975	0	1232	389
17.0275	0.197514	0	882	450
17.0274	0.197515	0	1302	327
17.0273	0.197524	0	774	903
17.0273	0.197527	0	909	996
17.0272	0.197528	0	994	757
17.0272	0.197531	0	792	554
17.0272	0.197532	0	1092	803
17.0271	0.197531	0	1227	644
17.0267	0.19756	0	928	507
17.0267	0.197562	0	1173	435
17.0266	0.197567	0	934	856
17.0266	0.197567	0	888	609
17.0266	0.197569	0	1385	712
17.0266	0.197574	0	862	531
17.0264	0.197586	0	835	502
17.0262	0.197595	0	1036	409
17.0262	0.197596	0	972	950
17.0262	0.197599	0	1143	711
17.0261	0.197604	0	1138	517
17.0258	0.197624	0	822	256
17.0256	0.197634	0	1139	959
17.0255	0.197647	0	961	495
17.0254	0.197648	0	991	908
17.0254	0.197648	0	1083	925
17.0253	0.19766	0	919	881
17.0251	0.197672	0	1286	957
17.0251	0.197668	0	831	922
17.025	0.197674	0	893	954
17.025	0.197679	0	1142	429
17.0248	0.197693	0	1085	136
17.0247	0.197695	0	784	530
17.0247	0.197699	0	969	693
17.0246	0.197706	0	1305	945
17.0245	0.19771	0	992	745
17.0245	0.197713	0	1316	543
17.0244	0.19772	0	797	554
17.0244	0.19772	0	1357	887
17.0242	0.197729	0	1347	830
17.0242	0.197732	0	1091	663
17.0241	0.197735	0	996	296
17.0241	0.197738	0	1090	395
17.0239	0.197747	0	814	816
17.0239	0.197751	0	1344	862
17.0238	0.197755	0	915	395
17.0238	0.197758	0	1281	946
17.0237	0.197763	0	1283	998
17.0237	0.197764	0	1037	481
17.0236	0.197769	0	865	347
17.0235	0.197772	0	922	604
17.0234	0.19778	0	841	895
17.0234	0.197783	0	858	402
17.0233	0.197787	0	1287	974
17.0233	0.197787	0	1075	314
17.0233	0.197791	0	1058	517
17.0232	0.197795	0	1254	958
17.0231	0.197801	0	874	813
17.0231	0.197803	0	1125	374
17.0231	0.197805	0	1241	708
17.0227	0.19783	0	790	345
17.0225	0.197841	0	1362	983
17.0225	0.197842	0	1175	684
17.0222	0.197861	0	998	396
17.0222	0.197861	0	1410	407
17.0221	0.197867	0	1290	775
17.0221	0.197872	0	1089	553
17.0219	0.197881	0	1042	270
17.0219	0.197885	0	1110	867
17.0219	0.197886	0	1144	992
17.0219	0.197886	0	1349	894
17.0218	0.197889	0	1270	823
17.0218	0.197889	0	1383	69
17.0216	0.197901	0	941	926
17.0214	0.197916	0	1094	773
17.0212	0.197929	0	985	161
17.0212	0.19793	0	867	463
17.0211	0.197933	0	1329	774
17.0211	0.197936	0	1326	823
17.0211	0.197939	0	1366	966
17.021	0.19794	0	1308	821
17.0207	0.197956	0	898	100
17.0206	0.19797	0	1101	937
17.0206	0.19797	0	958	630
17.0204	0.197985	0	953	165
17.0203	0.197987	0	1130	503
17.0202	0.19799	0	1358	723
17.02	0.198007	0	963	103
17.02	0.198008	0	1141	179
17.0198	0.19802	0	1073	213
17.0197	0.198026	0	1024	841
17.0197	0.198028	0	920	722
17.0196	0.198033	0	1253	608
17.0196	0.198038	0	1051	685
17.0194	0.198051	0	1120	963
17.0193	0.198055	0	1409	360
17.0192	0.198063	0	938	673
17.0191	0.198069	0	883	684
17.0189	0.19808	0	903	580
17.0188	0.198086	0	1322	987
17.0188	0.198088	0	789	315
17.0187	0.198093	0	1004	549
17.0187	0.198095	0	1255	459
17.0187	0.198098	0	1319	974
17.0186	0.198099	0	1206	296
17.0185	0.198106	0	1000	500
17.0185	0.198107	0	1403	801
17.0185	0.198108	0	964	963
17.0185	0.198108	0	767	39
17.0184	0.198113	0	1408	280
17.0182	0.198124	0	1194	979
17.0182	0.19813	0	812	407
17.0182	0.198132	0	957	290
17.0181	0.198136	0	1295	961
17.018	0.198135	0	1312	808
17.018	0.198142	0	1021	590
17.0179	0.198143	0	979	195
17.0178	0.198154	0	1001	740
17.0176	0.198163	0	1183	966
17.0174	0.198181	0	1062	863
17.0174	0.19818	0	1006	314
17.0173	0.198186	0	1281	978
17.0173	0.198187	0	827	479
17.0172	0.19819	0	988	261
17.0171	0.198199	0	1020	322
17.0171	0.198202	0	1107	850
17.017	0.198208	0	1018	784
17.0168	0.198218	0	835	576
17.0167	0.198224	0	1013	794
17.0167	0.198231	0	912	526
17.0166	0.198233	0	1046	945
17.0166	0.198231	0	1008	501
17.0163	0.19825	0	1192	982
17.0163	0.198256	0	927	700
17.0163	0.198256	0	901	349
17.0161	0.198266	0	813	599
17.0161	0.198267	0	1163	897
17.0159	0.19828	0	1147	930
17.0159	0.198284	0	802	286
17.0158	0.19829	0	1031	939
17.0156	0.1983	0	1069	889
17.0154	0.198313	0	906	395
17.0152	0.198326	0	1353	910
17.0152	0.198328	0	786	867
17.0151	0.198333	0	1250	689
17.0151	0.198336	0	1396	815
17.015	0.198342	0	1060	783
17.0149	0.198346	0	1109	881
17.0148	0.198352	0	1026	757
17.0148	0.198352	0	1223	232
17.0148	0.198356	0	869	999
17.0147	0.198354	0	1028	570
17.0146	0.198364	0	823	810
17.0145	0.198374	0	1237	851
17.0145	0.198377	0	862	706
17.0144	0.198374	0	1401	427
17.0144	0.198375	0	925	852
17.0143	0.198389	0	1340	393
17.0142	0.198392	0	1328	861
17.0142	0.198392	0	1252	616
17.0142	0.198388	0	1382	684
17.0142	0.198397	0	1126	957
17.0141	0.198401	0	1048	345
17.0141	0.198402	0	1057	210
17.0141	0.198402	0	933	812
17.0139	0.198418	0	808	971
17.0138	0.198424	0	1046	955
17.0136	0.198433	0	931	661
17.0136	0.198434	0	935	962
17.0135	0.198441	0	1240	781
17.0135	0.198443	0	986	610
17.0134	0.198445	0	1321	691
17.0133	0.198451	0	1080	972
17.0133	0.198452	0	1253	645
17.0132	0.198459	0	1019	962
17.013	0.198475	0	895	906
17.0128	0.19849	0	1098	630
17.0127	0.198493	0	1302	668
17.0127	0.198495	0	1023	427
17.0125	0.198504	0	1086	150
17.0125	0.198504	0	1012	529
17.0125	0.19851	0	1072	487
17.0123	0.198522	0	791	883
17.0122	0.198523	0	1055	867
17.0121	0.198532	0	949	650
17.0121	0.198534	0	1230	799
17.012	0.198538	0	1090	598
17.012	0.19854	0	993	820
17.012	0.198541	0	1047	532
17.012	0.198542	0	976	995
17.0119	0.198546	0	856	989
17.0119	0.198547	0	968	93
17.0118	0.198553	0	1068	495
17.0118	0.198554	0	936	990
17.0118	0.198552	0	1132	75
17.0117	0.198558	0	886	464
17.0117	0.198554	0	1057	871
17.0116	0.19856	0	1145	813
17.0116	0.198565	0	944	317
17.0116	0.198565	0	1236	18
17.0116	0.198565	0	1407	392
17.0116	0.19857	0	940	662
17.0115	0.198575	0	900	718
17.0115	0.198575	0	971	737
17.0114	0.198578	0	1158	710
17.0112	0.198594	0	839	377
17.011	0.198607	0	1345	774
17.011	0.198605	0	932	999
17.0109	0.198611	0	1092	444
17.0109	0.198612	0	1202	738
17.0108	0.19862	0	1400	320
17.0107	0.198623	0	1330	670
17.0105	0.198641	0	903	821
17.0104	0.198645	0	1314	1000
17.0103	0.198651	0	914	45
17.0101	0.198668	0	893	215
17.01	0.19867	0	1044	893
17.0097	0.198691	0	1078	892
17.0097	0.198696	0	1278	894
17.0096	0.198703	0	1335	459
17.0095	0.198704	0	1038	758
17.0094	0.198714	0	842	300
17.0093	0.198719	0	855	208
17.0092	0.198726	0	858	941
17.0092	0.198726	0	880	649
17.0089	0.198743	0	1385	96
17.0089	0.198739	0	1376	955
17.0089	0.198749	0	1123	460
17.0088	0.198753	0	1156	609
17.0087	0.19876	0	1079	828
17.0087	0.198761	0	1095	471
17.0086	0.198763	0	1243	858
17.0086	0.198765	0	1175	720
17.0086	0.198765	0	1102	64
17.0086	0.198765	0	1361	853
17.0086	0.198766	0	943	225
17.0086	0.198767	0	1075	636
17.0086	0.198768	0	1305	75
17.0086	0.19877	0	1265	251
17.0085	0.198766	0	1349	940
17.0082	0.198795	0	1116	904
17.008	0.198805	0	1054	790
17.008	0.198803	0	990	580
17.0079	0.19881	0	1262	787
17.0079	0.198814	0	1399	225
[truncated: 307,414+ more rows]

## Sheet: nondom_succ_biomass+init_noise
Succinate [mmolh−1gDW−1]	Biomass [h−1]	Rank	Individual	Generation
17.1429	0	-1	17	26
6.38335	0.184805	-1	958	5
6.38335	0.184805	-1	926	5
6.38335	0.184805	-1	722	5
6.38335	0.184805	-1	700	5
6.38335	0.184805	-1	693	5
6.38335	0.184805	-1	691	5
6.38335	0.184805	-1	675	5
6.38335	0.184805	-1	666	5
6.38335	0.184805	-1	1201	575
6.37443	0.185261	-1	863	549
6.37443	0.185261	-1	667	541
6.37443	0.185261	-1	664	5
6.37443	0.185261	-1	659	5
6.37443	0.185261	-1	635	5
6.37443	0.185261	-1	640	20
6.37443	0.185261	-1	672	10
6.37443	0.185261	-1	858	12
6.37443	0.185261	-1	866	12
6.34106	0.186966	-1	1491	11
6.33854	0.187095	-1	1423	12
6.33852	0.187096	-1	1493	961
6.3385	0.187097	-1	1397	12
6.33849	0.187097	-1	1419	819
6.33849	0.187097	-1	1385	12
6.33849	0.187097	-1	1264	12
6.33848	0.187098	-1	1324	791
6.33848	0.187098	-1	1239	12
6.33847	0.187098	-1	1233	12
6.33841	0.187101	-1	1217	12
6.3384	0.187102	-1	1247	568
6.33583	0.187233	-1	1255	791
6.3349	0.187281	-1	1475	943
6.334	0.187327	-1	1400	809
6.33305	0.187375	-1	1283	566
6.3323	0.187413	-1	1182	12
6.33229	0.187414	-1	1136	12
6.33202	0.187428	-1	1451	937
6.33202	0.187428	-1	1449	787
6.33156	0.187451	-1	1105	12
6.33115	0.187472	-1	1437	777
6.33114	0.187473	-1	1362	783
6.33114	0.187473	-1	1329	779
6.33113	0.187473	-1	1291	804
6.33108	0.187476	-1	1288	784
6.33108	0.187476	-1	1255	952
6.33105	0.187477	-1	1262	960
6.32985	0.187539	-1	1471	977
6.32954	0.187555	-1	1099	12
6.32952	0.187556	-1	1440	185
6.32951	0.187556	-1	1484	745
6.32947	0.187558	-1	1499	360
6.32947	0.187558	-1	1389	885
6.32946	0.187559	-1	1299	561
6.32946	0.187559	-1	1338	919
6.32945	0.187559	-1	1250	565
6.32945	0.187559	-1	1377	919
6.32944	0.18756	-1	1189	916
6.3294	0.187562	-1	1237	549
6.32939	0.187562	-1	1230	879
6.32939	0.187562	-1	1237	564
6.32748	0.18766	-1	1475	782
6.32725	0.187672	-1	1418	903
6.3272	0.187674	-1	1385	935
6.32679	0.187695	-1	1267	814
6.32634	0.187718	-1	1086	12
6.32511	0.187781	-1	1442	299
6.32509	0.187782	-1	1424	790
6.32507	0.187783	-1	1447	871
6.32505	0.187784	-1	1305	782
6.32501	0.187786	-1	1453	858
6.325	0.187787	-1	1465	869
6.32495	0.187789	-1	1158	919
6.32494	0.187789	-1	1052	12
6.32494	0.18779	-1	1130	876
6.32492	0.18779	-1	1138	591
6.32492	0.187791	-1	1041	12
6.3249	0.187792	-1	1053	802
6.32488	0.187793	-1	1122	827
6.32458	0.187808	-1	1373	915
6.32457	0.187808	-1	1351	925
6.32457	0.187809	-1	1394	818
6.32455	0.187809	-1	1335	923
6.32455	0.187809	-1	1384	922
6.32455	0.18781	-1	1378	955
6.32452	0.187811	-1	1329	819
6.32449	0.187813	-1	1466	883
6.32449	0.187813	-1	1498	969
6.32432	0.187821	-1	1096	803
6.32432	0.187821	-1	1106	987
6.32412	0.187831	-1	1194	545
6.32407	0.187834	-1	1317	810
6.32407	0.187834	-1	1387	955
6.32379	0.187848	-1	1396	958
6.32353	0.187862	-1	1162	558
6.32326	0.187876	-1	1209	502
6.32324	0.187876	-1	1179	938
6.32213	0.187933	-1	1286	354
6.32211	0.187934	-1	1294	965
6.32208	0.187936	-1	1249	820
6.32208	0.187936	-1	1245	588
6.32205	0.187937	-1	1246	984
6.32202	0.187939	-1	1252	981
6.32196	0.187942	-1	1169	761
6.32138	0.187971	-1	1154	815
6.32137	0.187972	-1	1136	563
6.32092	0.187995	-1	1158	538
6.32047	0.188018	-1	1233	481
6.32033	0.188025	-1	1193	506
6.3199	0.188047	-1	1108	979
6.31987	0.188049	-1	1187	936
6.31985	0.18805	-1	1200	652
6.31866	0.188111	-1	1311	964
6.31865	0.188111	-1	1344	570
6.31849	0.188119	-1	1177	557
6.31821	0.188134	-1	1486	973
6.3182	0.188134	-1	1467	958
6.3182	0.188134	-1	1441	313
6.31819	0.188134	-1	1374	641
6.31819	0.188134	-1	1410	919
6.31815	0.188137	-1	1101	919
6.31763	0.188163	-1	1144	635
6.31762	0.188163	-1	1063	810
6.31762	0.188163	-1	1048	798
6.31757	0.188166	-1	983	11
6.31755	0.188167	-1	963	11
6.3175	0.18817	-1	955	11
6.31749	0.18817	-1	968	442
6.31748	0.188171	-1	982	434
6.31601	0.188246	-1	1369	847
6.316	0.188246	-1	1382	491
6.31591	0.188251	-1	1043	897
6.31589	0.188252	-1	1168	741
6.31588	0.188252	-1	1084	849
6.31588	0.188252	-1	1068	889
6.31588	0.188252	-1	1131	533
6.31585	0.188254	-1	1130	342
6.31504	0.188295	-1	1430	948
6.31502	0.188296	-1	1250	532
6.31501	0.188297	-1	1447	944
6.315	0.188298	-1	1101	898
6.31498	0.188298	-1	1289	638
6.31498	0.188299	-1	1352	517
6.3142	0.188338	-1	1476	724
6.31419	0.188339	-1	1493	822
6.31416	0.18834	-1	1156	498
6.31415	0.188341	-1	1106	678
6.31413	0.188342	-1	1119	805
6.31408	0.188345	-1	1123	778
6.31326	0.188386	-1	1417	932
6.31324	0.188387	-1	1036	904
6.31259	0.188421	-1	1132	570
6.31173	0.188465	-1	1396	933
6.3117	0.188466	-1	1365	855
6.31168	0.188467	-1	1386	648
6.31167	0.188468	-1	1360	556
6.31139	0.188482	-1	1246	938
6.31086	0.188509	-1	1004	483
6.31085	0.188509	-1	1100	881
6.31085	0.18851	-1	1094	876
6.3108	0.188512	-1	1060	35
6.31079	0.188513	-1	1061	41
6.31077	0.188513	-1	1064	32
6.31073	0.188516	-1	1082	872
6.31072	0.188516	-1	1073	536
6.31004	0.188551	-1	1214	572
6.31002	0.188552	-1	1158	771
6.31002	0.188552	-1	1136	529
6.31001	0.188553	-1	1165	531
6.30959	0.188574	-1	1341	645
6.30941	0.188583	-1	1221	930
6.30939	0.188584	-1	1218	539
6.30928	0.18859	-1	1252	668
6.30772	0.18867	-1	985	457
6.30757	0.188677	-1	970	448
6.30757	0.188677	-1	923	11
6.30721	0.188695	-1	1467	744
6.3072	0.188696	-1	1422	846
6.3072	0.188696	-1	1452	877
6.30681	0.188716	-1	1124	798
6.30681	0.188716	-1	1078	561
6.30667	0.188723	-1	1199	499
6.30667	0.188723	-1	1311	648
6.30666	0.188724	-1	1185	399
6.30666	0.188724	-1	1191	860
6.30665	0.188724	-1	1195	834
6.30665	0.188724	-1	1219	292
6.30665	0.188724	-1	1262	664
6.30664	0.188725	-1	1204	870
6.30663	0.188725	-1	1222	327
6.30663	0.188725	-1	1241	322
6.30662	0.188726	-1	1250	310
6.30661	0.188726	-1	1135	797
6.30661	0.188726	-1	1152	814
6.30661	0.188726	-1	1164	390
6.3066	0.188726	-1	1284	333
6.30657	0.188728	-1	1286	323
6.30657	0.188728	-1	1312	330
6.30656	0.188729	-1	1383	994
6.30653	0.18873	-1	1387	999
6.30553	0.188781	-1	937	848
6.30551	0.188782	-1	950	848
6.3055	0.188783	-1	978	841
6.30549	0.188784	-1	999	832
6.30474	0.188822	-1	1428	999
6.3047	0.188824	-1	1412	320
6.30467	0.188825	-1	914	11
6.30416	0.188852	-1	1165	824
6.30171	0.188977	-1	1072	561
6.30167	0.188979	-1	1066	77
6.30128	0.188999	-1	1025	868
6.30123	0.189001	-1	1036	538
6.30114	0.189006	-1	1472	995
6.30112	0.189006	-1	1469	981
6.3011	0.189008	-1	1465	883
6.30067	0.18903	-1	909	11
6.30064	0.189031	-1	899	11
6.30057	0.189035	-1	1209	829
6.30053	0.189037	-1	1496	875
6.30049	0.189039	-1	1481	233
6.30048	0.189039	-1	1400	997
6.30045	0.189041	-1	1435	852
6.30045	0.189041	-1	1344	902
6.30044	0.189042	-1	1379	314
6.30019	0.189054	-1	1430	541
6.29979	0.189075	-1	1324	864
6.29979	0.189075	-1	1322	302
6.29961	0.189084	-1	1162	402
6.29959	0.189085	-1	1201	831
6.29959	0.189085	-1	1148	834
6.2995	0.189089	-1	1141	787
6.2995	0.189089	-1	1121	811
6.29949	0.18909	-1	1104	871
6.29855	0.189138	-1	1024	885
6.29855	0.189138	-1	943	458
6.29757	0.189188	-1	1178	933
6.29625	0.189255	-1	1007	963
6.29556	0.189291	-1	905	997
6.29555	0.189291	-1	919	976
6.29554	0.189292	-1	987	146
6.29553	0.189293	-1	1427	581
6.29537	0.189301	-1	1344	798
6.29535	0.189301	-1	1350	747
6.29534	0.189302	-1	1288	315
6.29532	0.189303	-1	1257	316
6.29532	0.189303	-1	1370	304
6.29531	0.189303	-1	1360	771
6.2953	0.189304	-1	1394	690
6.29529	0.189305	-1	1219	287
6.29526	0.189306	-1	1398	710
6.29523	0.189308	-1	1189	782
6.2952	0.189309	-1	1235	858
6.29511	0.189314	-1	1443	493
6.29511	0.189314	-1	1479	738
6.29507	0.189316	-1	1485	730
6.29489	0.189325	-1	1066	481
6.29439	0.189351	-1	897	11
6.29438	0.189351	-1	893	11
6.29433	0.189354	-1	888	11
6.29428	0.189356	-1	1109	777
6.29303	0.18942	-1	1266	852
6.29302	0.189421	-1	1153	780
6.29232	0.189456	-1	1332	961
6.29231	0.189457	-1	991	145
6.29228	0.189459	-1	992	367
6.29219	0.189463	-1	1017	364
6.29218	0.189464	-1	1025	390
6.29211	0.189467	-1	1057	38
6.29209	0.189468	-1	1054	40
6.29208	0.189468	-1	1094	712
6.29206	0.18947	-1	1026	375
6.2914	0.189503	-1	1488	741
6.29087	0.189531	-1	961	969
6.29077	0.189535	-1	1202	385
6.29071	0.189539	-1	1409	706
6.29006	0.189572	-1	1354	754
6.28976	0.189587	-1	879	11
6.28965	0.189593	-1	862	11
6.28958	0.189596	-1	856	11
6.28943	0.189604	-1	931	966
6.28938	0.189606	-1	899	444
6.28937	0.189607	-1	912	670
6.28936	0.189608	-1	918	719
6.28934	0.189609	-1	854	11
6.28931	0.18961	-1	964	428
6.28931	0.18961	-1	968	432
6.28906	0.189623	-1	1450	741
6.289	0.189626	-1	1323	748
6.28831	0.189661	-1	1372	765
6.28825	0.189664	-1	1258	858
6.28818	0.189668	-1	1217	398
6.28782	0.189686	-1	1347	757
6.28779	0.189688	-1	1366	757
6.28776	0.189689	-1	1344	647
6.28771	0.189692	-1	1291	551
6.28743	0.189706	-1	1388	715
6.2874	0.189708	-1	1483	719
6.2874	0.189708	-1	1471	741
6.28737	0.189709	-1	1380	826
6.28683	0.189737	-1	1277	822
6.28682	0.189737	-1	1236	552
6.2868	0.189738	-1	970	436
6.28676	0.18974	-1	949	708
6.28669	0.189744	-1	1190	886
6.28658	0.18975	-1	978	769
6.28602	0.189778	-1	1059	953
6.2858	0.18979	-1	1273	641
6.28556	0.189802	-1	1055	394
6.28553	0.189803	-1	1325	515
6.28525	0.189817	-1	1171	877
6.28518	0.189821	-1	1150	855
6.28516	0.189822	-1	1131	849
6.28516	0.189822	-1	1127	870
6.28514	0.189823	-1	1103	716
6.28481	0.18984	-1	1198	823
6.28443	0.189859	-1	853	11
6.28441	0.18986	-1	891	452
6.2844	0.189861	-1	852	11
6.28439	0.189862	-1	838	11
6.28435	0.189864	-1	833	11
6.28432	0.189865	-1	1252	780
6.28417	0.189873	-1	1080	567
6.28341	0.189912	-1	1280	955
6.28285	0.18994	-1	1064	965
6.28285	0.18994	-1	1121	813
6.2827	0.189948	-1	1140	801
6.28267	0.189949	-1	1150	815
6.28239	0.189964	-1	1437	953
6.28239	0.189964	-1	1440	417
6.28239	0.189964	-1	1448	428
6.28216	0.189975	-1	826	11
6.28156	0.190006	-1	863	930
6.28156	0.190006	-1	1008	364
6.28156	0.190006	-1	818	11
6.28156	0.190006	-1	788	11
6.28156	0.190006	-1	979	813
6.2815	0.19001	-1	884	506
6.28144	0.190012	-1	791	564
6.2814	0.190015	-1	798	574
6.28139	0.190015	-1	901	712
6.28126	0.190021	-1	1492	605
6.28101	0.190034	-1	1429	963
6.28101	0.190034	-1	1409	940
6.281	0.190035	-1	1395	871
6.28059	0.190056	-1	1355	809
6.28056	0.190057	-1	1340	526
6.27984	0.190094	-1	1334	551
6.27982	0.190095	-1	1333	560
6.27978	0.190097	-1	1317	651
6.27931	0.190121	-1	964	424
6.27928	0.190123	-1	912	953
6.27927	0.190123	-1	1314	629
6.27926	0.190124	-1	1300	619
6.27925	0.190124	-1	1250	725
6.27925	0.190124	-1	1279	923
6.27924	0.190125	-1	937	957
6.27923	0.190125	-1	1061	952
6.27921	0.190126	-1	1037	857
6.27921	0.190126	-1	1254	527
6.27901	0.190137	-1	1220	909
6.27856	0.19016	-1	1314	378
6.27854	0.19016	-1	1468	414
6.27828	0.190174	-1	1338	746
6.27822	0.190177	-1	1470	951
6.2782	0.190178	-1	1340	986
6.27808	0.190184	-1	1384	573
6.27807	0.190185	-1	804	578
6.278	0.190188	-1	811	762
6.27798	0.190189	-1	1192	762
6.27742	0.190218	-1	1185	830
6.27665	0.190257	-1	1157	870
6.27604	0.190288	-1	1362	528
6.27603	0.190289	-1	1221	949
6.27579	0.190301	-1	1263	567
6.27558	0.190312	-1	1179	844
6.27556	0.190313	-1	1124	791
6.27555	0.190313	-1	1178	485
6.27554	0.190314	-1	1078	641
6.27523	0.19033	-1	1363	861
6.27509	0.190337	-1	909	973
6.27506	0.190339	-1	905	726
6.27461	0.190361	-1	1033	820
6.27446	0.190369	-1	997	854
6.27422	0.190381	-1	1277	838
6.27415	0.190385	-1	1291	851
6.27379	0.190403	-1	824	723
6.27376	0.190405	-1	1485	418
6.27358	0.190414	-1	889	512
6.27348	0.190419	-1	908	810
6.27333	0.190427	-1	815	772
6.2729	0.190449	-1	1078	668
6.27276	0.190456	-1	1136	920
6.27269	0.19046	-1	1349	760
6.27265	0.190461	-1	1191	988
6.27265	0.190462	-1	1201	475
6.27247	0.19047	-1	788	555
6.27243	0.190473	-1	774	11
6.2724	0.190474	-1	826	636
6.27238	0.190475	-1	964	870
6.27237	0.190476	-1	956	854
6.27236	0.190476	-1	748	11
6.27233	0.190478	-1	747	11
6.27231	0.190479	-1	838	794
6.2723	0.190479	-1	1008	910
6.27229	0.19048	-1	745	11
6.27226	0.190481	-1	897	800
6.27224	0.190482	-1	884	508
6.27221	0.190484	-1	752	47
6.27221	0.190484	-1	871	541
6.27221	0.190484	-1	953	698
6.27219	0.190485	-1	863	830
6.27216	0.190487	-1	1465	417
6.27213	0.190488	-1	1340	1000
6.27213	0.190488	-1	1490	704
6.27212	0.190489	-1	753	40
6.27211	0.190489	-1	1337	744
6.2721	0.190489	-1	1442	387
6.27207	0.190491	-1	755	41
6.27207	0.190491	-1	1329	719
6.272	0.190495	-1	1325	723
6.27199	0.190495	-1	1434	539
6.27197	0.190496	-1	1494	744
6.27196	0.190496	-1	1402	950
6.27195	0.190497	-1	1321	712
6.2715	0.19052	-1	1384	913
6.27145	0.190523	-1	1380	536
6.2714	0.190525	-1	1373	992
6.27133	0.190529	-1	910	825
6.27069	0.190562	-1	1319	464
6.27034	0.190579	-1	809	752
6.27032	0.19058	-1	807	400
6.2702	0.190587	-1	1262	568
6.27014	0.19059	-1	1258	557
6.27012	0.190591	-1	1253	91
6.27012	0.190591	-1	1226	588
6.26991	0.190602	-1	1025	950
6.26908	0.190644	-1	1362	837
6.26906	0.190645	-1	1345	550
6.26902	0.190647	-1	1344	548
6.26901	0.190648	-1	1331	903
6.26899	0.190649	-1	1335	639
6.26899	0.190649	-1	1339	645
6.26888	0.190654	-1	1432	538
6.26885	0.190656	-1	868	834
6.26883	0.190657	-1	1373	874
6.26878	0.190659	-1	853	859
6.26876	0.19066	-1	1380	895
6.26876	0.19066	-1	1382	906
6.26874	0.190661	-1	1199	979
6.26871	0.190663	-1	1432	948
6.26868	0.190664	-1	1314	458
6.26866	0.190665	-1	1300	873
6.26865	0.190666	-1	1456	934
6.26864	0.190666	-1	1218	587
6.26863	0.190667	-1	1275	837
6.2686	0.190668	-1	1264	829
6.26856	0.190671	-1	1263	503
6.2683	0.190684	-1	1172	959
6.26811	0.190693	-1	1268	693
6.26784	0.190707	-1	786	148
6.26729	0.190736	-1	1297	840
6.26719	0.19074	-1	951	539
6.26703	0.190749	-1	1291	854
6.26703	0.190749	-1	1288	633
6.26657	0.190772	-1	1182	960
6.2664	0.190781	-1	1138	928
6.2664	0.190781	-1	1079	913
6.26638	0.190782	-1	1141	461
6.26633	0.190784	-1	921	982
6.26633	0.190784	-1	905	796
6.26633	0.190785	-1	1099	819
6.26631	0.190786	-1	1103	819
6.2663	0.190786	-1	895	850
6.26628	0.190787	-1	1068	639
6.26608	0.190797	-1	1066	651
6.26607	0.190798	-1	1061	621
6.26602	0.1908	-1	1057	614
6.26599	0.190802	-1	1047	605
6.26589	0.190807	-1	1023	930
6.26588	0.190808	-1	1037	895
6.26587	0.190808	-1	1045	167
6.26585	0.190809	-1	1050	187
6.26583	0.19081	-1	1062	895
6.26583	0.19081	-1	1021	934
6.26578	0.190812	-1	1006	921
6.26578	0.190813	-1	984	704
6.26539	0.190833	-1	1285	654
6.26537	0.190834	-1	1273	768
6.26533	0.190835	-1	1081	929
6.2653	0.190837	-1	811	778
6.26525	0.190839	-1	913	951
6.26523	0.190841	-1	1324	316
6.26444	0.190881	-1	1465	933
6.26438	0.190884	-1	1395	896
6.26405	0.190901	-1	1257	994
6.26401	0.190903	-1	1226	982
6.26389	0.190909	-1	1207	479
6.26352	0.190928	-1	795	765
6.26341	0.190934	-1	1304	897
6.263	0.190955	-1	1200	633
6.26294	0.190958	-1	1194	470
6.26222	0.190994	-1	1444	935
6.26219	0.190996	-1	1417	907
6.26214	0.190999	-1	1349	645
6.26143	0.191035	-1	945	231
6.26109	0.191052	-1	1448	672
6.26104	0.191055	-1	1131	827
6.26099	0.191057	-1	1163	815
6.26083	0.191065	-1	1136	816
6.26066	0.191074	-1	1019	962
6.26055	0.19108	-1	1006	984
6.26054	0.19108	-1	1268	766
6.26053	0.191081	-1	1258	243
6.26051	0.191082	-1	1339	642
6.2605	0.191082	-1	1338	613
6.26045	0.191085	-1	1318	656
6.26041	0.191087	-1	1342	724
6.26036	0.19109	-1	1296	878
6.26027	0.191094	-1	1295	890
6.26025	0.191095	-1	1278	699
6.26024	0.191096	-1	794	515
6.26021	0.191097	-1	815	898
6.26016	0.191099	-1	871	889
6.25984	0.191116	-1	1040	901
6.25972	0.191122	-1	882	945
6.2597	0.191123	-1	1434	682
6.25966	0.191125	-1	923	955
6.25953	0.191132	-1	1005	990
6.25948	0.191134	-1	986	923
6.25944	0.191136	-1	1011	443
6.25928	0.191145	-1	1072	929
6.25927	0.191145	-1	955	626
6.25927	0.191145	-1	1119	832
6.25924	0.191147	-1	1069	908
6.25923	0.191147	-1	1091	465
6.25923	0.191147	-1	1152	484
6.25921	0.191148	-1	1125	618
6.25917	0.19115	-1	1033	864
6.25912	0.191153	-1	1026	297
6.2591	0.191154	-1	1119	652
6.25909	0.191154	-1	1061	870
6.25905	0.191157	-1	1376	928
6.25897	0.19116	-1	896	956
6.25897	0.191161	-1	1057	525
6.25893	0.191163	-1	892	104
6.25887	0.191165	-1	936	197
6.25884	0.191167	-1	925	827
6.25883	0.191168	-1	936	842
6.25866	0.191176	-1	962	888
6.25855	0.191182	-1	1457	818
6.25842	0.191189	-1	1493	524
6.25842	0.191189	-1	1500	540
6.2584	0.19119	-1	786	460
6.25836	0.191192	-1	1252	691
6.25828	0.191196	-1	1019	445
6.25823	0.191199	-1	1195	952
6.25815	0.191202	-1	1236	968
6.25709	0.191256	-1	1270	620
6.25675	0.191274	-1	1054	519
6.25675	0.191274	-1	1148	471
6.25669	0.191277	-1	1192	467
6.25665	0.191279	-1	1130	691
6.25663	0.19128	-1	1051	181
6.25659	0.191282	-1	1121	669
6.25657	0.191283	-1	1066	782
6.25655	0.191284	-1	1088	768
6.25643	0.19129	-1	1189	431
6.25627	0.191299	-1	1171	433
6.25625	0.1913	-1	1170	407
6.25624	0.1913	-1	1166	654
6.25572	0.191327	-1	1237	975
6.25555	0.191335	-1	1300	652
6.25553	0.191336	-1	1280	364
6.25547	0.191339	-1	1282	490
6.25545	0.19134	-1	1317	740
6.25544	0.191341	-1	884	1000
6.25501	0.191363	-1	770	58
6.255	0.191363	-1	764	43
6.25491	0.191368	-1	762	42
6.25475	0.191376	-1	748	29
6.25419	0.191405	-1	1497	530
6.25411	0.191409	-1	1033	598
6.25405	0.191412	-1	1385	659
6.25391	0.191419	-1	1364	781
6.25383	0.191423	-1	1431	603
6.25374	0.191428	-1	873	919
6.2537	0.19143	-1	991	884
6.2536	0.191435	-1	1468	794
6.25353	0.191439	-1	863	872
6.25349	0.191441	-1	814	370
6.25341	0.191445	-1	1037	446
6.25281	0.191475	-1	1358	743
6.25268	0.191482	-1	1045	75
6.25268	0.191482	-1	1344	729
6.2526	0.191486	-1	1332	718
6.25258	0.191487	-1	1324	707
6.25253	0.19149	-1	1351	995
6.25252	0.19149	-1	1307	553
6.25206	0.191513	-1	987	908
6.25206	0.191514	-1	965	892
6.25203	0.191515	-1	962	881
6.25192	0.191521	-1	1230	978
6.25192	0.191521	-1	829	493
6.25191	0.191521	-1	1242	578
6.25191	0.191521	-1	1214	800
6.25182	0.191526	-1	923	615
6.25181	0.191526	-1	1297	925
6.25171	0.191532	-1	724	11
6.25171	0.191532	-1	840	698
6.25169	0.191532	-1	791	540
6.25115	0.19156	-1	1127	651
6.25084	0.191576	-1	1089	791
6.25083	0.191577	-1	1200	788
6.25081	0.191577	-1	1097	765
6.25076	0.19158	-1	1424	799
6.25046	0.191595	-1	910	641
6.25044	0.191597	-1	888	425
6.25041	0.191598	-1	722	11
6.25041	0.191598	-1	718	11
6.25039	0.191599	-1	707	11
6.25035	0.191601	-1	703	11
6.25033	0.191602	-1	896	883
6.25032	0.191603	-1	1032	488
6.25029	0.191604	-1	682	11
6.25026	0.191605	-1	924	913
6.25024	0.191607	-1	905	902
6.25017	0.19161	-1	675	11
6.25016	0.19161	-1	841	711
6.25004	0.191617	-1	680	72
6.25003	0.191617	-1	1355	992
6.24994	0.191622	-1	683	75
6.24986	0.191626	-1	698	54
6.24981	0.191628	-1	793	543
6.24977	0.19163	-1	811	814
6.24975	0.191631	-1	1378	518
6.24972	0.191633	-1	817	857
6.2497	0.191634	-1	873	978
6.24968	0.191635	-1	1190	713
6.24967	0.191636	-1	1191	884
6.24961	0.191639	-1	971	499
6.24936	0.191652	-1	1019	580
6.24932	0.191654	-1	1470	835
6.24932	0.191654	-1	1006	447
6.24929	0.191655	-1	1001	411
6.24924	0.191658	-1	997	406
6.24924	0.191658	-1	995	337
6.24922	0.191659	-1	998	894
6.24919	0.19166	-1	1025	963
6.2491	0.191665	-1	1044	971
6.2491	0.191665	-1	1069	403
6.24908	0.191666	-1	1058	396
6.249	0.19167	-1	1073	336
6.24898	0.191671	-1	1207	709
6.24891	0.191675	-1	1291	555
6.24888	0.191676	-1	1218	513
6.24842	0.1917	-1	974	815
6.24738	0.191753	-1	1131	725
6.24726	0.191759	-1	1193	887
6.2469	0.191777	-1	1154	404
6.24677	0.191784	-1	1395	417
6.24664	0.191791	-1	1114	790
6.24653	0.191796	-1	1319	932
6.24652	0.191797	-1	1252	514
6.2465	0.191798	-1	1259	277
6.24649	0.191798	-1	1438	774
6.24646	0.1918	-1	1285	557
6.24645	0.1918	-1	1303	512
6.24637	0.191804	-1	1295	646
6.24634	0.191806	-1	1417	813
6.24634	0.191806	-1	1283	528
6.24633	0.191806	-1	1246	578
6.2463	0.191808	-1	750	879
6.24626	0.19181	-1	1308	276
6.24622	0.191812	-1	1262	278
6.24616	0.191815	-1	1266	299
6.24615	0.191816	-1	1353	870
6.24612	0.191817	-1	1046	958
6.24612	0.191817	-1	1371	953
6.24607	0.19182	-1	1155	853
6.24605	0.19182	-1	851	904
6.246	0.191823	-1	1315	330
6.24596	0.191825	-1	950	735
6.24593	0.191827	-1	843	943
6.24592	0.191827	-1	847	945
6.2459	0.191828	-1	766	518
6.24588	0.19183	-1	864	925
6.24577	0.191835	-1	770	530
6.24534	0.191857	-1	1434	638
6.24533	0.191857	-1	1428	104
6.24526	0.191861	-1	1083	392
6.24521	0.191863	-1	910	909
6.2452	0.191864	-1	1280	335
6.24506	0.191872	-1	937	756
6.2449	0.191879	-1	740	853
6.24488	0.191881	-1	702	65
6.24485	0.191882	-1	708	330
6.24452	0.191899	-1	1373	954
6.24436	0.191907	-1	1329	164
6.24404	0.191923	-1	1441	990
6.24389	0.191931	-1	828	972
6.24385	0.191933	-1	866	911
6.24363	0.191944	-1	737	379
6.24362	0.191945	-1	1064	729
6.24359	0.191946	-1	850	791
6.24345	0.191954	-1	1087	892
6.24345	0.191954	-1	1094	543
6.2431	0.191971	-1	1118	585
6.24294	0.19198	-1	1198	713
6.24291	0.191981	-1	1124	587
6.2429	0.191982	-1	1227	748
6.24288	0.191983	-1	1042	960
6.24288	0.191983	-1	1040	973
6.24287	0.191983	-1	1025	926
6.24286	0.191984	-1	1195	796
6.24286	0.191984	-1	1178	969
6.24281	0.191986	-1	879	872
6.2428	0.191987	-1	934	434
6.24278	0.191988	-1	1188	376
6.24278	0.191988	-1	1171	994
6.24264	0.191995	-1	814	805
6.24262	0.191996	-1	1018	903
6.24261	0.191997	-1	1490	696
6.24258	0.191998	-1	769	526
6.24255	0.191999	-1	758	355
6.24253	0.192001	-1	949	107
6.2425	0.192002	-1	804	826
6.24247	0.192004	-1	963	949
6.24246	0.192004	-1	788	544
6.24244	0.192005	-1	761	899
6.24244	0.192005	-1	786	506
6.24243	0.192006	-1	998	954
6.24239	0.192008	-1	1250	296
6.24238	0.192008	-1	765	919
6.24236	0.192009	-1	774	939
6.24235	0.19201	-1	804	1000
6.24224	0.192016	-1	781	943
6.24145	0.192056	-1	1201	601
6.24136	0.19206	-1	1059	390
6.24118	0.19207	-1	917	859
6.24108	0.192075	-1	1156	985
6.24076	0.192091	-1	742	502
6.24062	0.192098	-1	1424	867
6.24056	0.192101	-1	1283	426
6.24055	0.192101	-1	1349	882
6.24053	0.192103	-1	1232	603
6.24052	0.192103	-1	1337	985
6.24047	0.192106	-1	1267	287
6.24043	0.192108	-1	1249	575
6.24041	0.192109	-1	1335	898
6.24021	0.192119	-1	1144	794
6.24017	0.192121	-1	1187	334
6.24009	0.192125	-1	931	509
6.24008	0.192126	-1	1184	965
6.23997	0.192131	-1	1169	977
6.23996	0.192132	-1	1143	495
6.23981	0.192139	-1	1364	969
6.23979	0.19214	-1	1148	159
6.23975	0.192143	-1	1331	460
6.23952	0.192154	-1	1392	884
6.23947	0.192157	-1	1404	393
6.23947	0.192157	-1	1005	974
6.23931	0.192165	-1	1441	733
6.23889	0.192186	-1	1321	356
6.23871	0.192196	-1	1119	648
6.23871	0.192196	-1	1453	835
6.23869	0.192197	-1	1469	927
6.23868	0.192197	-1	1019	908
6.23856	0.192203	-1	1066	530
6.23835	0.192214	-1	1466	938
6.238	0.192232	-1	1409	436
6.23771	0.192247	-1	1131	615
6.23763	0.192251	-1	1475	949
6.23751	0.192257	-1	1410	956
6.23751	0.192257	-1	1235	992
6.2375	0.192258	-1	1237	937
6.23673	0.192297	-1	888	994
6.23672	0.192297	-1	860	864
6.23672	0.192297	-1	1370	949
6.23669	0.192299	-1	820	510
6.23668	0.192299	-1	1179	258
6.23656	0.192306	-1	810	1000
6.23629	0.192319	-1	1448	886
6.23624	0.192322	-1	797	995
6.23607	0.19233	-1	953	904
6.23604	0.192332	-1	771	935
6.23598	0.192335	-1	759	840
6.2359	0.192339	-1	963	935
6.2359	0.192339	-1	895	846
6.23589	0.19234	-1	899	329
6.23588	0.19234	-1	894	279
6.23579	0.192345	-1	772	278
6.2355	0.19236	-1	1222	923
6.2354	0.192365	-1	1049	535
6.2354	0.192365	-1	751	917
6.23521	0.192374	-1	954	968
6.23515	0.192378	-1	1393	928
6.23515	0.192378	-1	1316	343
6.23502	0.192384	-1	1310	290
6.23493	0.192389	-1	1279	292
6.23482	0.192395	-1	948	999
6.2348	0.192396	-1	1294	999
6.2347	0.192401	-1	1258	880
6.23466	0.192403	-1	1290	810
6.23461	0.192405	-1	1118	590
6.23457	0.192407	-1	1293	140
6.23444	0.192414	-1	1355	995
6.23443	0.192414	-1	1343	941
6.23437	0.192417	-1	1347	900
6.23435	0.192418	-1	1349	739
6.23433	0.192419	-1	1094	365
6.23432	0.19242	-1	1234	961
6.23422	0.192425	-1	1219	778
6.23418	0.192427	-1	731	360
6.23402	0.192435	-1	752	461
6.23397	0.192438	-1	1200	886
6.23389	0.192442	-1	716	316
6.23375	0.192449	-1	1134	577
6.23371	0.192451	-1	1136	655
6.2337	0.192452	-1	701	65
6.23368	0.192453	-1	1159	267
6.23366	0.192454	-1	692	73
6.23365	0.192454	-1	674	10
6.23365	0.192454	-1	1207	964
6.23364	0.192455	-1	1354	747
6.2336	0.192457	-1	1154	689
6.23354	0.19246	-1	1243	946
6.23346	0.192464	-1	678	651
6.23334	0.19247	-1	1310	632
6.23326	0.192474	-1	1332	930
6.2332	0.192477	-1	1321	884
6.23307	0.192484	-1	1392	378
6.23306	0.192485	-1	810	998
6.23302	0.192487	-1	1184	865
6.23293	0.192491	-1	1068	548
6.23289	0.192493	-1	731	765
6.23288	0.192493	-1	852	498
6.23288	0.192494	-1	1180	614
6.2328	0.192498	-1	1001	432
6.23277	0.192499	-1	1077	523
6.23265	0.192505	-1	1021	889
6.23227	0.192525	-1	1444	793
6.23195	0.192541	-1	900	357
6.2319	0.192544	-1	1384	758
6.23184	0.192547	-1	1443	773
6.23179	0.19255	-1	1427	195
6.23176	0.192551	-1	1429	613
6.23172	0.192553	-1	1410	676
6.2315	0.192564	-1	993	946
6.23133	0.192573	-1	710	724
6.23131	0.192574	-1	1291	809
6.2313	0.192575	-1	1285	806
6.23113	0.192583	-1	1337	936
6.23113	0.192583	-1	825	451
6.23109	0.192585	-1	1097	793
6.23105	0.192587	-1	1234	413
6.231	0.19259	-1	1306	609
6.23095	0.192592	-1	734	916
6.23084	0.192598	-1	895	346
6.23081	0.1926	-1	817	228
6.2308	0.1926	-1	862	532
6.23068	0.192606	-1	1377	998
6.23057	0.192612	-1	1355	859
6.2302	0.192631	-1	778	304
6.23013	0.192634	-1	801	428
6.23	0.192641	-1	930	939
6.22985	0.192649	-1	945	965
6.2297	0.192656	-1	990	937
6.22969	0.192656	-1	974	957
6.22968	0.192657	-1	942	983
6.22961	0.192661	-1	909	871
6.22956	0.192663	-1	920	931
6.22956	0.192664	-1	911	880
6.22953	0.192665	-1	960	643
6.22951	0.192666	-1	1461	516
6.22951	0.192666	-1	933	517
6.22949	0.192667	-1	1050	999
6.22948	0.192667	-1	789	420
6.22948	0.192668	-1	1124	889
6.22944	0.19267	-1	765	472
6.22944	0.19267	-1	1408	407
6.22936	0.192674	-1	1497	905
6.22935	0.192674	-1	1039	323
6.22904	0.19269	-1	1376	530
6.22883	0.1927	-1	1477	894
6.22861	0.192712	-1	681	695
6.22833	0.192726	-1	1212	1000
6.22803	0.192741	-1	961	650
6.22792	0.192747	-1	1156	685
6.22791	0.192748	-1	1187	558
6.22778	0.192754	-1	1189	557
6.22773	0.192757	-1	1057	674
6.22764	0.192761	-1	1121	907
6.22761	0.192763	-1	1118	650
6.22736	0.192776	-1	1030	912
6.22728	0.19278	-1	1270	724
6.22714	0.192787	-1	851	460
6.22699	0.192795	-1	1440	662
6.22695	0.192796	-1	834	475
6.22694	0.192797	-1	821	476
6.22686	0.192801	-1	1257	798
6.22669	0.19281	-1	1350	720
6.22668	0.19281	-1	739	720
6.22659	0.192815	-1	1320	786
6.22654	0.192818	-1	1409	712
6.22647	0.192821	-1	1349	712
6.22644	0.192823	-1	722	966
6.22635	0.192827	-1	1280	972
6.22625	0.192832	-1	1235	822
6.22603	0.192844	-1	862	476
6.22602	0.192844	-1	1021	912
6.22601	0.192844	-1	1315	807
6.22601	0.192845	-1	1103	553
6.22601	0.192845	-1	1010	877
6.22599	0.192846	-1	790	482
6.22598	0.192846	-1	993	336
6.22596	0.192847	-1	1306	427
6.22595	0.192848	-1	1037	1000
6.22585	0.192853	-1	1160	837
6.22566	0.192862	-1	673	9
6.22564	0.192864	-1	1014	824
6.22564	0.192864	-1	681	892
6.22553	0.192869	-1	1152	652
6.22552	0.19287	-1	1088	765
6.2255	0.192871	-1	1019	896
6.22546	0.192873	-1	805	760
6.2254	0.192876	-1	1134	653
6.22536	0.192878	-1	1118	406
6.22532	0.19288	-1	1121	476
6.22532	0.19288	-1	1127	492
6.22529	0.192881	-1	1083	520
6.22518	0.192887	-1	1089	570
6.22515	0.192889	-1	787	876
6.22505	0.192894	-1	908	852
6.22502	0.192895	-1	1262	576
6.225	0.192897	-1	902	843
6.22496	0.192898	-1	951	669
6.22496	0.192898	-1	938	526
6.22496	0.192899	-1	1104	587
6.22487	0.192903	-1	882	334
6.22439	0.192928	-1	764	474
6.22432	0.192931	-1	760	475
6.2243	0.192932	-1	759	486
6.22429	0.192933	-1	751	405
6.22421	0.192937	-1	965	867
6.22392	0.192952	-1	1152	799
6.22391	0.192952	-1	695	885
6.22382	0.192956	-1	1231	404
6.22379	0.192958	-1	745	630
6.22373	0.192961	-1	719	733
6.22371	0.192962	-1	1252	331
6.22362	0.192967	-1	1353	697
6.2236	0.192968	-1	1128	742
6.2236	0.192968	-1	1229	342
6.22355	0.19297	-1	705	375
6.22354	0.192971	-1	1169	669
6.22351	0.192973	-1	1077	463
6.22345	0.192975	-1	1436	612
6.22335	0.192981	-1	785	435
6.22334	0.192981	-1	700	379
6.22334	0.192981	-1	1138	988
6.22322	0.192987	-1	738	210
6.22319	0.192989	-1	1227	346
6.22315	0.192991	-1	1220	952
6.2231	0.192993	-1	1422	409
6.22309	0.192994	-1	704	80
6.22305	0.192996	-1	1494	534
6.22294	0.193002	-1	1378	731
6.22293	0.193002	-1	1399	664
6.22293	0.193002	-1	1291	995
6.22289	0.193004	-1	1463	899
6.22281	0.193008	-1	1430	298
6.22281	0.193008	-1	1418	355
6.22252	0.193023	-1	1387	859
6.22235	0.193032	-1	1419	868
6.22222	0.193039	-1	859	482
6.22215	0.193042	-1	835	147
6.22195	0.193052	-1	1190	574
6.22188	0.193056	-1	1213	584
6.22187	0.193056	-1	1066	993
6.22181	0.193059	-1	802	663
6.22175	0.193062	-1	773	255
6.22168	0.193066	-1	847	505
6.22148	0.193076	-1	1065	971
6.22145	0.193078	-1	1047	986
6.22141	0.19308	-1	1021	920
6.22134	0.193083	-1	976	974
6.22129	0.193086	-1	950	657
6.22128	0.193086	-1	1163	653
6.22127	0.193087	-1	942	495
6.22126	0.193087	-1	951	944
6.22125	0.193088	-1	1374	504
6.22118	0.193091	-1	841	631
6.22117	0.193092	-1	1401	862
6.22116	0.193092	-1	1363	183
6.22112	0.193095	-1	1105	622
6.22108	0.193097	-1	902	968
6.22104	0.193098	-1	1287	997
6.22103	0.193099	-1	1263	828
6.22101	0.1931	-1	806	866
6.22093	0.193104	-1	1303	511
6.22093	0.193104	-1	884	162
6.22092	0.193105	-1	1364	826
6.22068	0.193117	-1	1098	584
6.22033	0.193135	-1	776	545
6.22015	0.193144	-1	928	218
6.22011	0.193146	-1	864	605
6.22002	0.193151	-1	876	886
6.21992	0.193156	-1	782	772
6.21992	0.193156	-1	797	908
6.21988	0.193158	-1	1032	415
6.21966	0.193169	-1	906	782
6.21918	0.193194	-1	880	863
6.21918	0.193194	-1	869	932
6.21909	0.193198	-1	665	9
6.2189	0.193208	-1	1007	812
6.21881	0.193212	-1	658	9
6.21879	0.193214	-1	1181	405
6.21879	0.193214	-1	997	802
6.21873	0.193217	-1	993	785
6.21865	0.193221	-1	1240	960
6.21863	0.193222	-1	1349	711
6.21855	0.193226	-1	989	939
6.21851	0.193228	-1	1389	916
6.21851	0.193228	-1	1365	845
6.21851	0.193228	-1	1339	612
6.21839	0.193234	-1	761	989
6.21837	0.193235	-1	726	685
6.21832	0.193238	-1	754	691
6.21831	0.193238	-1	707	467
6.21831	0.193238	-1	1149	813
6.21826	0.193241	-1	1146	745
6.21824	0.193242	-1	686	962
6.21822	0.193243	-1	957	954
6.21817	0.193245	-1	966	861
6.21802	0.193253	-1	1490	784
6.21795	0.193257	-1	1373	656
6.2179	0.193259	-1	1337	525
6.21783	0.193263	-1	1257	563
6.21774	0.193267	-1	976	881
6.21772	0.193268	-1	987	739
6.2176	0.193274	-1	808	978
6.21759	0.193275	-1	1309	521
6.21754	0.193278	-1	1160	667
6.21752	0.193279	-1	1128	722
6.21749	0.19328	-1	891	698
6.21748	0.19328	-1	927	204
6.21746	0.193282	-1	1332	555
6.21744	0.193283	-1	908	401
6.21738	0.193286	-1	842	782
6.21736	0.193287	-1	1455	557
6.21725	0.193292	-1	925	391
6.21723	0.193293	-1	897	669
6.21721	0.193294	-1	931	491
6.21719	0.193295	-1	1426	887
6.21714	0.193298	-1	803	963
6.21675	0.193318	-1	889	765
6.21669	0.193321	-1	1184	301
6.21637	0.193337	-1	1421	966
6.2163	0.193341	-1	1087	523
6.21621	0.193346	-1	1066	618
6.21611	0.193351	-1	1075	928
6.21611	0.193351	-1	1042	347
6.21606	0.193353	-1	1269	608
6.21597	0.193358	-1	1376	628
6.21577	0.193368	-1	1418	789
6.21566	0.193374	-1	1103	872
6.21562	0.193376	-1	1024	457
6.21561	0.193376	-1	1487	816
6.21556	0.193379	-1	1493	89
6.21555	0.193379	-1	1407	929
6.21552	0.193381	-1	814	915
6.21551	0.193381	-1	1297	742
6.21543	0.193385	-1	1497	284
6.21542	0.193386	-1	1498	308
6.21534	0.19339	-1	1119	809
6.215	0.193407	-1	667	587
6.21485	0.193415	-1	934	935
6.21481	0.193417	-1	1123	830
6.21479	0.193418	-1	1254	406
6.21475	0.19342	-1	957	606
6.21474	0.193421	-1	898	731
6.21463	0.193426	-1	961	918
6.21463	0.193426	-1	1397	795
6.21442	0.193437	-1	989	722
6.21439	0.193438	-1	1033	878
6.21439	0.193439	-1	1485	799
6.21419	0.193449	-1	993	600
6.21417	0.193449	-1	1383	852
6.21414	0.193451	-1	1012	978
6.21406	0.193455	-1	1342	999
6.21397	0.19346	-1	1433	302
6.21394	0.193461	-1	810	955
6.2139	0.193464	-1	1349	819
6.21386	0.193466	-1	1353	297
6.21383	0.193467	-1	1013	984
6.21376	0.193471	-1	836	552
6.21371	0.193473	-1	848	526
6.2136	0.193479	-1	1443	914
6.21352	0.193483	-1	801	890
6.21347	0.193485	-1	1451	423
6.21339	0.19349	-1	889	746
6.21338	0.19349	-1	1108	993
6.21338	0.19349	-1	891	344
6.21337	0.193491	-1	1452	489
6.21335	0.193491	-1	1278	543
6.2132	0.1935	-1	785	844
6.21314	0.193502	-1	978	988
6.2131	0.193504	-1	833	79
6.2131	0.193504	-1	872	317
6.213	0.193509	-1	1078	947
6.21293	0.193513	-1	1197	950
6.21289	0.193515	-1	781	758
6.21288	0.193516	-1	685	684
6.21284	0.193518	-1	1215	799
6.21281	0.193519	-1	1064	510
6.21281	0.193519	-1	1253	328
6.21276	0.193522	-1	780	748
6.21273	0.193523	-1	1375	603
6.21264	0.193528	-1	1162	762
6.21262	0.193529	-1	1372	247
6.21262	0.193529	-1	763	787
6.21262	0.193529	-1	777	588
6.21261	0.19353	-1	689	686
6.21256	0.193532	-1	1230	620
6.21254	0.193533	-1	1144	698
6.21253	0.193534	-1	1116	994
6.21251	0.193534	-1	778	603
6.21251	0.193535	-1	1398	490
6.2125	0.193535	-1	1085	417
6.2125	0.193535	-1	1163	981
6.21249	0.193535	-1	1187	441
6.21245	0.193538	-1	1043	835
6.21243	0.193539	-1	719	981
6.2124	0.19354	-1	1416	561
6.21238	0.193541	-1	1047	228
6.21235	0.193543	-1	1194	342
6.21235	0.193543	-1	1173	336
6.21233	0.193544	-1	1198	390
6.21214	0.193554	-1	1055	431
6.21198	0.193561	-1	712	603
6.21191	0.193565	-1	892	351
6.21182	0.19357	-1	1276	556
6.21181	0.19357	-1	1331	524
6.21175	0.193574	-1	1307	581
6.21162	0.19358	-1	971	873
6.21157	0.193583	-1	1052	929
6.21152	0.193585	-1	1354	299
6.21149	0.193586	-1	1080	883
6.21145	0.193589	-1	966	870
6.21144	0.193589	-1	963	242
6.21135	0.193594	-1	1427	639
6.21131	0.193596	-1	1317	642
6.21129	0.193597	-1	1091	955
6.2112	0.193602	-1	808	826
6.21113	0.193605	-1	1391	494
6.21101	0.193611	-1	1417	589
6.211	0.193612	-1	683	571
6.21093	0.193615	-1	758	700
6.21088	0.193618	-1	933	529
6.21064	0.19363	-1	783	577
6.21059	0.193632	-1	814	855
6.21044	0.19364	-1	1170	998
6.2104	0.193642	-1	749	802
6.21025	0.19365	-1	1099	856
6.21018	0.193654	-1	650	28
6.21017	0.193654	-1	1216	789
6.21012	0.193657	-1	669	626
6.2101	0.193658	-1	1471	559
6.21007	0.193659	-1	1479	104
6.21002	0.193662	-1	1160	749
6.20999	0.193663	-1	758	863
6.20998	0.193664	-1	765	921
6.20994	0.193666	-1	985	706
6.20987	0.193669	-1	1159	582
6.20981	0.193673	-1	982	673
6.2097	0.193678	-1	650	161
6.20963	0.193682	-1	711	298
6.20962	0.193682	-1	979	834
6.20961	0.193683	-1	1073	388
6.2096	0.193683	-1	946	698
6.20958	0.193684	-1	1101	774
6.20946	0.19369	-1	1154	311
6.2094	0.193693	-1	771	944
6.20937	0.193695	-1	894	497
6.20936	0.193696	-1	1099	511
6.2091	0.193709	-1	887	183
6.20895	0.193716	-1	1021	694
6.20889	0.19372	-1	1128	936
6.20888	0.19372	-1	1370	598
6.20844	0.193742	-1	833	863
6.20842	0.193744	-1	721	785
6.20838	0.193746	-1	1331	737
6.20837	0.193746	-1	1118	454
6.20827	0.193751	-1	960	607
6.2082	0.193755	-1	1199	365
6.20816	0.193757	-1	844	223
6.20811	0.19376	-1	847	845
6.20793	0.193769	-1	1418	808
6.2079	0.19377	-1	1011	905
6.2079	0.19377	-1	930	461
6.20787	0.193772	-1	851	832
6.2078	0.193775	-1	1235	282
6.20773	0.193779	-1	1002	869
6.20748	0.193792	-1	1444	982
6.20747	0.193792	-1	926	400
6.20743	0.193794	-1	898	866
6.2074	0.193796	-1	1264	990
6.20735	0.193798	-1	1426	789
6.20723	0.193804	-1	1001	795
6.2071	0.193811	-1	812	818
6.20702	0.193815	-1	905	852
6.20699	0.193816	-1	1205	960
6.20692	0.19382	-1	922	667
6.20691	0.193821	-1	1108	597
6.20686	0.193823	-1	1349	834
6.20685	0.193824	-1	998	785
6.20683	0.193825	-1	1057	953
6.2068	0.193826	-1	704	792
6.20679	0.193827	-1	1348	800
6.20674	0.193829	-1	1153	306
6.20674	0.193829	-1	1137	676
6.20672	0.193831	-1	1237	670
6.2067	0.193831	-1	1344	499
6.2067	0.193831	-1	997	686
6.20666	0.193834	-1	1001	688
6.20665	0.193834	-1	945	623
6.20653	0.19384	-1	1324	110
6.20652	0.193841	-1	1296	881
6.2065	0.193841	-1	1163	836
6.20648	0.193843	-1	1399	765
6.20639	0.193847	-1	1275	472
6.20639	0.193847	-1	806	781
6.20636	0.193849	-1	1375	977
6.20634	0.19385	-1	1320	699
6.20633	0.19385	-1	1249	679
6.20632	0.193851	-1	1261	786
6.2063	0.193852	-1	1063	975
6.20628	0.193853	-1	953	606
6.20628	0.193853	-1	1273	399
6.20627	0.193853	-1	944	606
6.20627	0.193853	-1	786	889
6.20624	0.193855	-1	938	720
6.20619	0.193857	-1	995	648
6.20613	0.19386	-1	1201	956
6.20611	0.193861	-1	1068	926
6.2061	0.193862	-1	654	184
6.20605	0.193865	-1	1348	728
6.20602	0.193866	-1	1279	994
6.20601	0.193867	-1	1325	732
6.20599	0.193868	-1	1090	869
6.20598	0.193868	-1	1286	452
6.20595	0.19387	-1	1049	930
6.2059	0.193872	-1	1102	876
6.20589	0.193873	-1	1291	436
6.20588	0.193873	-1	663	527
6.20582	0.193876	-1	1048	235
6.20581	0.193877	-1	1002	762
6.20579	0.193878	-1	993	459
6.20567	0.193884	-1	1123	611
6.20555	0.19389	-1	1269	336
6.20554	0.193891	-1	1037	615
6.2055	0.193893	-1	1115	469
6.20549	0.193893	-1	1156	497
6.20545	0.193895	-1	1213	338
6.20538	0.193899	-1	698	772
6.20526	0.193905	-1	900	853
6.20517	0.19391	-1	736	769
6.20514	0.193911	-1	840	805
6.20514	0.193911	-1	728	792
6.20511	0.193913	-1	694	752
6.2051	0.193913	-1	1292	449
6.20506	0.193915	-1	724	56
6.20497	0.19392	-1	700	803
6.20491	0.193923	-1	1484	461
6.20489	0.193924	-1	682	461
6.20489	0.193924	-1	1397	990
6.20474	0.193932	-1	1293	528
6.20462	0.193938	-1	753	857
6.2046	0.193939	-1	738	926
6.20445	0.193946	-1	975	945
6.20445	0.193946	-1	709	513
6.20444	0.193947	-1	989	765
6.20442	0.193948	-1	672	588
6.20426	0.193956	-1	1463	539
6.20425	0.193957	-1	702	844
6.20415	0.193961	-1	678	423
6.20414	0.193962	-1	1460	522
6.20405	0.193967	-1	1494	92
6.20399	0.19397	-1	1326	804
6.20396	0.193972	-1	1500	762
6.20393	0.193973	-1	1438	725
6.20382	0.193978	-1	777	573
6.20382	0.193979	-1	814	983
6.20381	0.193979	-1	1392	977
6.2037	0.193985	-1	692	555
6.20363	0.193988	-1	768	959
6.20361	0.193989	-1	1425	779
6.20354	0.193993	-1	743	936
6.20353	0.193994	-1	725	561
6.20352	0.193994	-1	1413	657
6.20349	0.193995	-1	815	983
6.20322	0.194009	-1	1311	614
6.20315	0.194013	-1	1308	589
6.20306	0.194017	-1	1030	884
6.20296	0.194023	-1	1382	985
6.20289	0.194026	-1	1306	552
6.20285	0.194028	-1	1304	799
6.20272	0.194035	-1	1364	610
6.20271	0.194035	-1	1101	617
6.20268	0.194037	-1	1138	980
6.20266	0.194038	-1	1253	755
6.20265	0.194038	-1	1356	571
6.20265	0.194038	-1	1352	274
6.20256	0.194043	-1	1388	992
6.20239	0.194052	-1	860	901
6.20233	0.194054	-1	1236	876
6.20233	0.194055	-1	1350	794
6.20228	0.194058	-1	721	591
6.20219	0.194062	-1	773	561
6.20217	0.194063	-1	1262	969
6.20212	0.194066	-1	766	663
6.20206	0.194069	-1	894	44
6.20205	0.194069	-1	1161	857
6.20185	0.194079	-1	1199	927
6.20183	0.19408	-1	916	588
6.2018	0.194082	-1	1182	757
6.20171	0.194087	-1	665	708
6.2017	0.194087	-1	775	782
6.20122	0.194112	-1	839	817
6.2012	0.194113	-1	828	980
6.20117	0.194114	-1	1396	994
6.20113	0.194116	-1	1372	343
6.20101	0.194122	-1	687	567
6.20097	0.194124	-1	819	992
6.20092	0.194127	-1	1095	943
6.20086	0.19413	-1	1450	646
6.20082	0.194132	-1	1103	279
6.20079	0.194133	-1	1232	464
6.20076	0.194135	-1	913	790
6.20062	0.194142	-1	1132	949
6.20046	0.19415	-1	1467	532
6.20039	0.194154	-1	706	969
6.20036	0.194155	-1	1036	28
6.20036	0.194156	-1	680	642
6.20034	0.194157	-1	1027	840
6.20034	0.194157	-1	1221	925
6.20025	0.194161	-1	1270	563
6.20019	0.194164	-1	1043	991
6.20012	0.194168	-1	1046	72
6.20009	0.194169	-1	673	751
6.20009	0.194169	-1	1051	598
6.20008	0.19417	-1	1224	445
6.20008	0.19417	-1	1008	854
6.20007	0.19417	-1	1480	93
6.2	0.194174	-1	668	659
6.19999	0.194174	-1	869	957
6.19988	0.19418	-1	1144	347
6.19987	0.19418	-1	1017	993
6.19983	0.194183	-1	1107	530
6.19983	0.194183	-1	940	845
6.19982	0.194183	-1	1490	390
6.1998	0.194184	-1	874	942
6.19975	0.194187	-1	1077	941
6.19974	0.194187	-1	1064	726
6.19971	0.194189	-1	857	905
6.1997	0.194189	-1	863	576
6.19968	0.19419	-1	712	862
6.19967	0.194191	-1	1031	519
6.19965	0.194191	-1	1015	844
6.19957	0.194196	-1	1433	614
6.19951	0.194199	-1	984	385
6.19946	0.194201	-1	696	852
6.19943	0.194203	-1	976	677
6.19942	0.194203	-1	1090	898
6.19941	0.194204	-1	1085	353
6.19932	0.194209	-1	1088	460
6.19924	0.194212	-1	937	673
6.19909	0.19422	-1	939	683
6.19903	0.194223	-1	1029	861
6.199	0.194225	-1	1373	712
6.19899	0.194226	-1	1356	363
6.19894	0.194228	-1	1216	432
6.19892	0.194229	-1	1256	734
6.1989	0.19423	-1	990	311
6.19889	0.19423	-1	927	658
6.19886	0.194232	-1	920	599
6.1988	0.194235	-1	946	635
6.19878	0.194236	-1	1325	496
6.19877	0.194236	-1	1040	876
6.19876	0.194237	-1	1360	862
6.19875	0.194238	-1	1179	688
6.19874	0.194238	-1	1431	534
6.19872	0.194239	-1	988	974
6.19866	0.194242	-1	735	764
6.19864	0.194243	-1	1111	705
6.19862	0.194244	-1	1252	750
6.19859	0.194246	-1	1023	803
6.19857	0.194247	-1	1037	466
6.19855	0.194248	-1	1249	741
6.19854	0.194248	-1	1240	372
6.19853	0.194249	-1	1022	403
6.19853	0.194249	-1	776	866
6.19852	0.194249	-1	1250	530
6.19848	0.194251	-1	756	916
6.19847	0.194252	-1	1160	705
6.19839	0.194256	-1	1167	438
6.19823	0.194264	-1	1412	454
6.19821	0.194265	-1	733	768
6.19818	0.194267	-1	1068	791
6.19812	0.19427	-1	1426	839
6.19811	0.19427	-1	915	236
6.19807	0.194272	-1	1141	920
6.19805	0.194274	-1	1145	423
6.19801	0.194276	-1	953	748
6.19799	0.194277	-1	1414	337
6.19797	0.194277	-1	694	582
6.19796	0.194278	-1	705	972
6.19789	0.194282	-1	852	900
6.19785	0.194284	-1	882	837
6.19785	0.194284	-1	793	1000
6.19772	0.19429	-1	1258	704
6.1977	0.194291	-1	864	889
6.1977	0.194292	-1	1177	978
6.19768	0.194292	-1	809	943
6.19768	0.194293	-1	781	560
6.19767	0.194293	-1	768	790
6.19766	0.194293	-1	823	787
6.19757	0.194298	-1	1214	887
6.19753	0.1943	-1	802	975
6.19748	0.194303	-1	707	1000
6.19747	0.194303	-1	964	943
6.19745	0.194304	-1	1148	673
6.19745	0.194304	-1	1295	789
6.1974	0.194306	-1	808	124
6.1974	0.194307	-1	1294	578
6.1974	0.194307	-1	1071	722
6.19727	0.194313	-1	895	283
6.19724	0.194315	-1	653	209
6.19721	0.194316	-1	649	25
6.19717	0.194319	-1	651	704
6.19713	0.19432	-1	1362	880
6.19706	0.194324	-1	1161	33
6.19703	0.194325	-1	832	543
6.19698	0.194328	-1	747	590
6.19691	0.194332	-1	659	750
6.19675	0.19434	-1	941	708
6.19666	0.194344	-1	1096	834
6.19666	0.194344	-1	1320	773
6.1966	0.194347	-1	840	914
6.19654	0.194351	-1	1499	484
6.19651	0.194352	-1	1379	536
6.1965	0.194353	-1	1416	355
6.19648	0.194354	-1	1267	830
6.19644	0.194356	-1	879	961
6.1964	0.194358	-1	1199	431
6.19638	0.194359	-1	1393	520
6.19633	0.194361	-1	1164	353
6.19614	0.194371	-1	715	671
6.19612	0.194372	-1	1045	898
6.19609	0.194374	-1	723	14
6.19607	0.194374	-1	868	396
6.19603	0.194376	-1	720	335
6.19601	0.194378	-1	879	698
6.19598	0.194379	-1	1168	429
6.19597	0.19438	-1	681	365
6.19594	0.194381	-1	1281	366
6.19588	0.194384	-1	1236	358
6.19582	0.194388	-1	1313	744
6.19581	0.194388	-1	725	702
6.19566	0.194396	-1	740	785
6.1956	0.194399	-1	1057	736
6.19559	0.194399	-1	1228	451
6.19558	0.1944	-1	1292	629
6.19557	0.1944	-1	1014	579
6.19553	0.194402	-1	811	713
6.19551	0.194403	-1	848	931
6.19549	0.194404	-1	1215	959
6.19549	0.194404	-1	1450	837
6.19543	0.194407	-1	1445	434
6.19529	0.194414	-1	880	712
6.19529	0.194414	-1	1272	987
6.19524	0.194417	-1	1459	818
6.19508	0.194425	-1	1205	797
6.19503	0.194428	-1	1478	99
6.19501	0.194429	-1	1133	298
6.19498	0.19443	-1	731	818
6.19495	0.194432	-1	909	740
6.19492	0.194433	-1	1470	396
6.19491	0.194434	-1	1478	660
6.19481	0.194439	-1	1460	840
6.19478	0.194441	-1	778	909
6.19476	0.194442	-1	896	265
6.19475	0.194442	-1	743	825
6.19474	0.194443	-1	1495	473
6.19474	0.194443	-1	796	401
6.19473	0.194443	-1	773	773
6.19472	0.194443	-1	771	536
6.19465	0.194447	-1	750	407
6.19465	0.194447	-1	780	485
6.19462	0.194449	-1	688	862
6.19461	0.194449	-1	770	433
6.19459	0.19445	-1	843	1000
6.19457	0.194451	-1	678	432
6.19456	0.194452	-1	764	551
6.19449	0.194455	-1	1075	857
6.19448	0.194456	-1	762	515
6.19448	0.194456	-1	781	498
6.19445	0.194457	-1	785	501
6.19444	0.194458	-1	854	707
6.19441	0.194459	-1	672	229
6.19436	0.194462	-1	1204	476
6.19433	0.194464	-1	1483	484
6.19431	0.194464	-1	751	416
6.19429	0.194465	-1	761	535
6.19427	0.194467	-1	728	674
6.19423	0.194469	-1	758	939
6.19421	0.19447	-1	1140	730
6.19421	0.19447	-1	787	561
6.19412	0.194474	-1	1347	427
6.19388	0.194486	-1	1023	332
6.19383	0.194489	-1	1025	523
6.19378	0.194492	-1	950	763
6.19372	0.194494	-1	984	951
6.1937	0.194496	-1	770	371
6.19368	0.194497	-1	1447	743
6.19367	0.194497	-1	771	462
6.1936	0.194501	-1	1391	567
6.19358	0.194502	-1	1394	522
6.19358	0.194502	-1	1084	81
6.1935	0.194506	-1	1033	771
6.19346	0.194508	-1	1375	800
6.19339	0.194511	-1	1397	932
6.19327	0.194517	-1	987	824
6.19327	0.194518	-1	1341	945
6.19326	0.194518	-1	1404	984
6.19324	0.194519	-1	999	878
6.19313	0.194525	-1	881	796
6.19311	0.194526	-1	913	199
6.1931	0.194526	-1	666	912
6.19305	0.194529	-1	981	888
6.19302	0.19453	-1	1124	853
6.19273	0.194545	-1	973	838
6.19272	0.194546	-1	1328	925
6.19268	0.194548	-1	1038	711
6.19265	0.194549	-1	1322	252
6.19262	0.194551	-1	907	597
6.19252	0.194556	-1	978	728
6.19245	0.19456	-1	792	420
6.19241	0.194561	-1	1336	811
6.19237	0.194564	-1	701	979
6.19236	0.194564	-1	1280	537
6.19235	0.194565	-1	1061	476
6.19234	0.194565	-1	1427	758
6.19225	0.19457	-1	953	890
6.19224	0.19457	-1	1092	454
6.19219	0.194573	-1	721	750
6.19217	0.194574	-1	696	974
6.19213	0.194576	-1	1260	823
6.19211	0.194577	-1	684	972
6.19211	0.194577	-1	765	764
6.19209	0.194578	-1	1177	766
6.19201	0.194582	-1	1463	894
6.19197	0.194584	-1	706	977
6.19195	0.194585	-1	1041	692
6.19194	0.194585	-1	1351	182
6.19192	0.194587	-1	1098	773
6.19189	0.194588	-1	752	472
6.19188	0.194589	-1	757	790
6.19182	0.194592	-1	1370	217
6.19179	0.194593	-1	852	706
6.19179	0.194593	-1	1418	487
6.19178	0.194594	-1	777	847
6.19178	0.194594	-1	865	923
6.19175	0.194595	-1	827	665
6.19175	0.194595	-1	1408	510
6.19175	0.194596	-1	692	310
6.19173	0.194597	-1	831	230
6.19172	0.194597	-1	701	668
6.1917	0.194598	-1	1119	861
6.19168	0.194599	-1	707	671
6.19167	0.1946	-1	968	223
6.19164	0.194601	-1	1109	651
6.19163	0.194601	-1	975	72
6.19159	0.194603	-1	799	966
6.19159	0.194603	-1	962	926
6.19158	0.194604	-1	1151	751
6.19156	0.194605	-1	709	671
6.19152	0.194607	-1	717	974
6.19148	0.194609	-1	876	764
6.19146	0.19461	-1	1104	285
6.19145	0.194611	-1	738	782
6.19142	0.194612	-1	959	885
6.19138	0.194614	-1	790	867
6.19137	0.194615	-1	1229	963
6.19133	0.194617	-1	885	676
6.19131	0.194618	-1	733	832
6.19127	0.19462	-1	947	779
6.19125	0.194621	-1	1106	332
6.19124	0.194621	-1	931	979
6.19123	0.194622	-1	1214	537
6.19112	0.194628	-1	1485	610
6.19101	0.194633	-1	861	558
6.19088	0.19464	-1	1119	976
6.19083	0.194642	-1	859	552
6.19057	0.194655	-1	1034	817
6.19053	0.194657	-1	1426	988
6.19051	0.194659	-1	1258	734
6.19046	0.194661	-1	1480	729
6.19043	0.194663	-1	857	736
6.19041	0.194664	-1	1354	307
6.19041	0.194664	-1	833	234
6.19028	0.194671	-1	1070	630
6.19027	0.194671	-1	815	717
6.19027	0.194671	-1	1435	829
6.19026	0.194672	-1	1384	691
6.19024	0.194672	-1	1468	413
6.19024	0.194673	-1	971	760
6.1902	0.194674	-1	1327	816
6.19016	0.194677	-1	1170	471
6.19012	0.194678	-1	1500	742
6.19009	0.19468	-1	1008	850
6.18998	0.194686	-1	651	177
6.18998	0.194686	-1	969	948
6.18995	0.194687	-1	1252	566
6.18994	0.194688	-1	652	984
6.18987	0.194691	-1	883	477
6.18983	0.194693	-1	1147	672
6.18982	0.194694	-1	662	467
6.18978	0.194696	-1	743	786
6.18978	0.194696	-1	1313	984
6.18977	0.194696	-1	1231	439
6.18976	0.194697	-1	1068	679
6.18975	0.194698	-1	677	498
6.18973	0.194698	-1	1142	832
6.18968	0.194701	-1	806	608
6.18967	0.194702	-1	839	370
6.18956	0.194707	-1	1244	993
6.1895	0.19471	-1	1085	795
6.18946	0.194712	-1	840	436
6.18944	0.194713	-1	1219	422
6.18943	0.194714	-1	1324	587
6.1894	0.194715	-1	1180	455
6.1894	0.194715	-1	688	433
6.18939	0.194716	-1	957	901
6.18935	0.194718	-1	1294	666
6.18931	0.19472	-1	1133	523
6.18927	0.194722	-1	802	644
6.18925	0.194723	-1	1248	814
6.18925	0.194723	-1	1241	571
6.18917	0.194727	-1	1135	549
6.18908	0.194732	-1	1098	109
6.18905	0.194733	-1	729	775
6.18892	0.19474	-1	890	824
6.18887	0.194742	-1	991	940
6.18881	0.194745	-1	1062	955
6.18881	0.194745	-1	1001	909
6.18875	0.194749	-1	1193	876
6.18874	0.194749	-1	962	142
6.1886	0.194757	-1	1344	343
6.18848	0.194763	-1	719	991
6.18846	0.194764	-1	1055	501
6.18816	0.194779	-1	1329	443
6.18812	0.194781	-1	721	850
6.18811	0.194781	-1	772	488
6.1881	0.194782	-1	878	554
6.18809	0.194782	-1	1456	734
6.18808	0.194783	-1	776	853
6.18778	0.194798	-1	1338	858
6.18773	0.194801	-1	1073	259
6.18773	0.194801	-1	1452	705
6.1876	0.194807	-1	1436	866
6.18752	0.194811	-1	1371	250
6.18752	0.194811	-1	911	406
6.18749	0.194813	-1	789	621
6.18749	0.194813	-1	1391	863
6.18748	0.194814	-1	914	331
6.18745	0.194815	-1	1355	467
6.18742	0.194816	-1	841	435
6.1874	0.194818	-1	1283	986
6.1874	0.194818	-1	1378	946
6.18732	0.194822	-1	1140	290
6.18713	0.194831	-1	1392	606
6.18711	0.194832	-1	1413	542
6.18702	0.194837	-1	924	719
6.18701	0.194838	-1	1112	997
6.18695	0.19484	-1	1393	688
6.18694	0.194841	-1	727	902
6.18692	0.194842	-1	760	809
6.1869	0.194843	-1	1152	809
6.1868	0.194848	-1	909	910
6.18663	0.194857	-1	847	701
6.18663	0.194857	-1	866	775
6.18661	0.194858	-1	1494	714
6.18661	0.194858	-1	990	875
6.18658	0.19486	-1	1237	572
6.18657	0.19486	-1	842	705
6.18657	0.19486	-1	1475	366
6.1865	0.194864	-1	987	810
6.18648	0.194864	-1	873	473
6.18647	0.194865	-1	1493	16
6.1864	0.194869	-1	1249	898
6.18636	0.194871	-1	1029	517
6.18631	0.194873	-1	1008	974
6.18631	0.194873	-1	1158	386
6.18629	0.194874	-1	867	795
6.18627	0.194875	-1	1164	369
6.18627	0.194875	-1	1074	586
6.18622	0.194878	-1	1051	448
6.1862	0.194879	-1	1045	938
6.18616	0.194881	-1	678	534
6.18604	0.194887	-1	1123	573
6.18604	0.194887	-1	1195	485
6.18599	0.19489	-1	1276	530
6.18596	0.194891	-1	980	748
6.18596	0.194891	-1	900	569
6.18596	0.194891	-1	1055	476
6.1859	0.194894	-1	1076	784
6.18588	0.194896	-1	932	796
6.18585	0.194897	-1	1131	753
6.18585	0.194897	-1	1273	845
6.18584	0.194897	-1	1146	378
6.18584	0.194897	-1	1149	834
6.18579	0.1949	-1	693	842
6.18578	0.1949	-1	894	46
6.18571	0.194904	-1	1163	98
6.18571	0.194904	-1	1080	543
6.18571	0.194904	-1	1107	386
6.18567	0.194906	-1	1155	862
6.18566	0.194907	-1	1483	924
6.18563	0.194908	-1	1424	843
6.18562	0.194909	-1	892	967
6.18553	0.194913	-1	868	865
6.18553	0.194913	-1	1109	752
6.18553	0.194913	-1	1255	675
6.18551	0.194914	-1	1331	714
6.18549	0.194915	-1	1496	680
6.18547	0.194916	-1	897	668
6.18546	0.194917	-1	1137	971
6.1854	0.19492	-1	964	182
6.18538	0.194921	-1	1115	75
6.18535	0.194922	-1	1379	966
6.18533	0.194923	-1	711	694
6.1853	0.194925	-1	1215	664
6.18528	0.194926	-1	1228	878
6.18521	0.194929	-1	787	575
6.18513	0.194934	-1	1490	856
6.18508	0.194936	-1	778	870
6.18485	0.194948	-1	1013	630
6.18484	0.194949	-1	1422	542
6.18472	0.194954	-1	1356	887
6.18471	0.194955	-1	1220	280
6.18466	0.194957	-1	683	588
6.18455	0.194963	-1	1467	943
6.18454	0.194964	-1	1152	686
6.18452	0.194965	-1	753	794
6.1845	0.194966	-1	1090	606
6.1845	0.194966	-1	752	745
6.1845	0.194966	-1	941	992
6.18446	0.194968	-1	1142	796
6.18445	0.194968	-1	645	28
6.18443	0.19497	-1	1024	521
6.1844	0.194971	-1	1021	182
6.18438	0.194972	-1	646	304
6.18437	0.194973	-1	1130	425
6.18437	0.194973	-1	1177	460
6.18436	0.194973	-1	1102	729
6.18436	0.194973	-1	748	107
6.1843	0.194976	-1	1473	717
6.18429	0.194976	-1	1285	837
6.18424	0.194979	-1	740	590
6.18422	0.19498	-1	1488	265
6.18422	0.19498	-1	1064	847
6.18414	0.194984	-1	954	986
6.18408	0.194987	-1	975	243
6.18405	0.194989	-1	1042	276
6.18402	0.19499	-1	768	987
6.18399	0.194992	-1	1482	612
6.18392	0.194995	-1	1444	520
6.18391	0.194996	-1	1295	970
6.18388	0.194997	-1	994	378
6.18384	0.194999	-1	1007	415
6.1838	0.195002	-1	952	991
6.18372	0.195006	-1	1242	627
6.1837	0.195007	-1	1389	180
6.18362	0.195011	-1	1270	869
6.1836	0.195012	-1	1263	980
6.1836	0.195012	-1	1150	839
6.18356	0.195014	-1	696	659
6.18344	0.19502	-1	695	288
6.18338	0.195023	-1	696	329
6.18334	0.195025	-1	1433	814
6.18334	0.195025	-1	1436	807
6.18329	0.195028	-1	1428	774
6.18326	0.195029	-1	1456	801
6.18319	0.195032	-1	1051	754
6.18319	0.195033	-1	1340	589
6.18307	0.195039	-1	827	889
6.18306	0.19504	-1	1424	909
6.18305	0.19504	-1	802	909
6.18303	0.195041	-1	1110	781
6.18291	0.195047	-1	1121	326
6.1829	0.195047	-1	854	489
6.18289	0.195048	-1	1139	675
6.18288	0.195049	-1	1140	665
6.18288	0.195049	-1	1347	990
6.18286	0.19505	-1	1005	402
6.18283	0.195051	-1	1366	940
6.18283	0.195051	-1	736	896
6.18283	0.195051	-1	883	623
6.18283	0.195051	-1	814	857
6.1828	0.195053	-1	1416	578
6.18278	0.195054	-1	1341	934
6.18275	0.195055	-1	995	733
6.18272	0.195057	-1	1485	738
6.18269	0.195058	-1	1410	750
6.18269	0.195058	-1	894	764
6.18269	0.195058	-1	1212	215
6.18266	0.19506	-1	797	895
6.18255	0.195066	-1	1117	629
6.18254	0.195066	-1	1223	342
6.18254	0.195066	-1	1230	597
6.18254	0.195066	-1	1189	528
6.18253	0.195067	-1	801	534
6.18252	0.195067	-1	1361	154
6.18251	0.195067	-1	1345	292
6.1825	0.195068	-1	1018	131
6.18249	0.195068	-1	1062	887
6.18244	0.195071	-1	1246	376
6.18226	0.19508	-1	1031	723
6.18223	0.195082	-1	875	918
6.1822	0.195083	-1	902	728
6.18219	0.195084	-1	904	696
6.18218	0.195084	-1	870	926
6.18215	0.195086	-1	910	676
6.18214	0.195086	-1	913	698
6.18212	0.195087	-1	1036	205
6.18191	0.195098	-1	1244	405
6.1819	0.195099	-1	1251	979
6.18187	0.1951	-1	1165	773
6.18179	0.195104	-1	1406	893
6.18172	0.195108	-1	1045	650
6.18168	0.19511	-1	1463	605
6.18163	0.195113	-1	1111	773
6.18162	0.195113	-1	990	385
6.1816	0.195114	-1	706	995
6.18159	0.195115	-1	1195	743
6.18154	0.195117	-1	723	922
6.18153	0.195118	-1	713	682
6.18138	0.195125	-1	1012	298
6.18129	0.19513	-1	977	336
6.18128	0.195131	-1	1469	570
6.18128	0.195131	-1	1063	995
6.18125	0.195132	-1	1432	857
6.18119	0.195135	-1	1157	924
6.18115	0.195137	-1	760	449
6.18113	0.195138	-1	1272	582
6.18109	0.19514	-1	1374	749
6.18109	0.19514	-1	765	733
6.18109	0.19514	-1	1383	1000
6.18106	0.195141	-1	1099	272
6.18106	0.195142	-1	1162	36
6.18106	0.195142	-1	773	449
6.18105	0.195142	-1	1363	943
6.18102	0.195143	-1	1500	946
6.18102	0.195144	-1	1362	567
6.18092	0.195149	-1	1358	352
6.18089	0.19515	-1	1394	680
6.18088	0.195151	-1	1077	846
6.18087	0.195151	-1	668	527
6.18087	0.195151	-1	666	478
6.18086	0.195152	-1	1089	406
6.18082	0.195154	-1	1350	103
6.18078	0.195156	-1	723	610
6.18076	0.195157	-1	843	895
6.18072	0.195159	-1	1429	834
6.18071	0.19516	-1	796	727
6.18064	0.195163	-1	768	525
6.18064	0.195163	-1	1315	875
6.18062	0.195164	-1	1239	840
6.18061	0.195165	-1	657	963
6.1806	0.195165	-1	1438	810
6.18059	0.195166	-1	1113	936
6.18057	0.195167	-1	1320	665
6.18053	0.195169	-1	1321	349
6.18051	0.19517	-1	1106	64
6.1805	0.19517	-1	1209	913
6.18049	0.195171	-1	1205	932
6.18048	0.195171	-1	1337	586
6.18046	0.195172	-1	1120	640
6.18034	0.195178	-1	1403	581
6.1803	0.19518	-1	1326	187
6.18024	0.195183	-1	1039	776
6.18024	0.195184	-1	1175	429
6.18019	0.195186	-1	1052	895
6.18017	0.195187	-1	1324	882
6.18016	0.195187	-1	1141	770
6.18015	0.195188	-1	741	855
6.18013	0.195189	-1	1250	772
6.18013	0.195189	-1	1304	438
6.18007	0.195192	-1	1184	509
6.18006	0.195193	-1	1183	533
6.18005	0.195193	-1	1180	486
6.18004	0.195194	-1	685	814
6.18001	0.195195	-1	1172	651
6.17995	0.195199	-1	1173	923
6.1799	0.195201	-1	983	482
6.17977	0.195207	-1	928	849
6.17976	0.195208	-1	1366	854
6.17976	0.195208	-1	1269	546
6.17975	0.195209	-1	790	688
6.1797	0.195211	-1	969	880
6.1797	0.195211	-1	919	690
6.17969	0.195212	-1	1103	552
6.17961	0.195215	-1	1409	684
6.17961	0.195216	-1	1179	354
6.17959	0.195217	-1	868	982
6.17959	0.195217	-1	669	844
6.17959	0.195217	-1	781	369
6.17953	0.19522	-1	1208	928
6.17949	0.195222	-1	807	904
6.17949	0.195222	-1	1200	772
6.17948	0.195222	-1	826	620
6.17947	0.195223	-1	828	611
6.17943	0.195225	-1	1349	58
6.17942	0.195225	-1	1231	612
6.17941	0.195226	-1	1487	195
6.17941	0.195226	-1	1499	595
6.17939	0.195227	-1	1174	902
6.17939	0.195227	-1	764	953
6.17936	0.195228	-1	1458	738
6.17933	0.19523	-1	731	404
6.17933	0.19523	-1	858	479
6.17927	0.195233	-1	1240	952
6.17922	0.195235	-1	1490	758
6.17921	0.195236	-1	1086	35
6.17918	0.195238	-1	1253	86
6.17918	0.195238	-1	1046	996
6.17916	0.195239	-1	1057	491
6.17915	0.195239	-1	1408	826
6.17906	0.195244	-1	1069	737
6.17904	0.195245	-1	846	982
6.17901	0.195246	-1	1391	626
6.179	0.195247	-1	751	545
6.17891	0.195252	-1	1073	309
6.17888	0.195253	-1	823	905
6.17887	0.195253	-1	733	929
6.17887	0.195254	-1	1245	600
6.17884	0.195255	-1	1146	324
6.17881	0.195257	-1	787	565
6.17877	0.195259	-1	1281	768
6.17866	0.195264	-1	818	943
6.17865	0.195265	-1	1308	962
6.17865	0.195265	-1	890	981
6.17863	0.195266	-1	1355	881
6.17862	0.195266	-1	654	850
6.17862	0.195266	-1	942	336
6.17861	0.195267	-1	1008	571
6.17856	0.195269	-1	1491	926
6.17856	0.195269	-1	1449	481
6.17853	0.195271	-1	1026	983
6.17852	0.195272	-1	1401	355
6.17834	0.19528	-1	1494	28
6.17833	0.195281	-1	772	153
6.1783	0.195282	-1	1273	910
6.17826	0.195284	-1	1413	710
6.17826	0.195285	-1	952	789
6.17824	0.195286	-1	652	873
6.17818	0.195289	-1	648	380
6.17813	0.195291	-1	1442	869
6.17812	0.195292	-1	1129	657
6.17812	0.195292	-1	1109	394
6.17811	0.195292	-1	1495	699
6.17807	0.195295	-1	798	983
6.17803	0.195296	-1	1216	431
6.17801	0.195298	-1	1478	862
6.17797	0.195299	-1	893	706
6.17795	0.195301	-1	1293	689
6.17791	0.195302	-1	1449	774
6.17771	0.195313	-1	979	693
6.17767	0.195315	-1	897	378
6.17764	0.195316	-1	1019	918
6.17754	0.195321	-1	967	505
6.17749	0.195324	-1	703	979
6.17745	0.195326	-1	697	322
6.17745	0.195326	-1	987	536
6.17742	0.195328	-1	884	461
6.17738	0.19533	-1	1348	845
6.17736	0.195331	-1	1095	589
6.17734	0.195332	-1	1425	953
6.17729	0.195334	-1	1125	943
6.17728	0.195335	-1	1099	671
6.17728	0.195335	-1	1199	583
6.17726	0.195336	-1	1323	336
6.17722	0.195338	-1	1262	903
6.17721	0.195338	-1	1472	809
6.17721	0.195338	-1	1180	476
6.17704	0.195347	-1	1235	102
6.17699	0.19535	-1	851	939
6.17698	0.19535	-1	1116	528
[truncated: 155,303 more rows]

## Sheet: others_succ_biomass+init_noise
Succinate [mmolh−1gDW−1]	Biomass [h−1]	Rank	Individual	Generation
17.1429	0	0	4	8
17.1429	0	0	22	128
17.1429	0	0	24	206
17.1429	0	0	1	1
17.1429	0	0	30	466
17.1429	0	0	2	10
17.1429	0	0	11	46
17.1429	0	0	10	40
17.1429	0	0	16	135
17.1429	0	0	8	29
17.1429	0	0	16	166
17.1429	0	0	22	567
17.1429	0	0	28	852
17.1429	0	0	27	824
17.1429	0	0	13	92
17.1429	0	0	21	557
17.1429	0	0	13	98
17.1429	0	0	21	696
17.1429	0	0	14	139
17.1429	0	0	15	179
17.1429	0	0	17	386
17.1429	0	0	21	961
17.1429	0	0	17	395
17.1429	0	0	17	409
17.1429	0	0	17	415
17.1429	0	0	12	82
17.1429	0	0	12	87
17.1429	0	0	20	925
17.1429	0	0	18	612
17.1429	0	0	20	967
17.1429	0	0	17	426
17.1429	0	0	18	627
17.1429	0	0	19	865
17.1429	0	0	19	885
17.1429	0	0	19	911
17.1429	0	0	19	917
17.1429	0	0	19	938
17.1429	0	0	19	954
17.1429	0	0	19	959
17.1429	0	0	19	970
6.38335	0.184805	0	707	5
6.38335	0.184805	0	765	558
6.37443	0.185261	0	654	5
6.37443	0.185261	0	642	5
6.37443	0.185261	0	638	5
6.37443	0.185261	0	636	5
6.37443	0.185261	0	629	5
6.37443	0.185261	0	634	22
6.37443	0.185261	0	673	11
6.21451	0.18838	0	617	5
6.21451	0.18838	0	154	4
6.21451	0.18838	0	150	4
6.21451	0.18838	0	145	4
6.21451	0.18838	0	137	4
6.21451	0.18838	0	181	484
6.21451	0.18838	0	135	4
6.21451	0.18838	0	142	470
6.21451	0.18838	0	172	489
6.21451	0.18838	0	192	464
6.21451	0.18838	0	600	401
6.21451	0.18838	0	631	299
6.21451	0.18838	0	239	502
6.20499	0.188854	0	210	483
6.20499	0.188854	0	47	3
6.20499	0.188854	0	34	192
6.20499	0.188854	0	34	221
6.20499	0.188854	0	27	68
6.20499	0.188854	0	35	405
6.20499	0.188854	0	35	406
6.20499	0.188854	0	33	259
6.20499	0.188854	0	35	522
6.20499	0.188854	0	36	811
6.20499	0.188854	0	29	150
6.20499	0.188854	0	34	205
6.20499	0.188854	0	25	39
6.20499	0.188854	0	32	307
6.20499	0.188854	0	27	172
6.20499	0.188854	0	35	613
6.20499	0.188854	0	32	383
6.20499	0.188854	0	37	657
6.20499	0.188854	0	33	542
6.20499	0.188854	0	36	592
6.20499	0.188854	0	16	23
6.20499	0.188854	0	30	167
6.20499	0.188854	0	23	87
6.20499	0.188854	0	30	98
6.20499	0.188854	0	31	178
6.20499	0.188854	0	12	11
6.20499	0.188854	0	31	257
6.20499	0.188854	0	36	812
6.20499	0.188854	0	34	186
6.20499	0.188854	0	34	187
6.20499	0.188854	0	33	159
6.20499	0.188854	0	36	584
6.20499	0.188854	0	34	319
6.20499	0.188854	0	36	434
6.20499	0.188854	0	32	118
6.20499	0.188854	0	36	919
6.20499	0.188854	0	37	607
6.20499	0.188854	0	36	920
6.20499	0.188854	0	35	413
6.20499	0.188854	0	35	717
6.20499	0.188854	0	31	103
6.20499	0.188854	0	36	805
6.20499	0.188854	0	34	323
6.20499	0.188854	0	31	185
6.20499	0.188854	0	36	810
6.20499	0.188854	0	16	26
6.20499	0.188854	0	34	434
6.20499	0.188854	0	32	391
6.20499	0.188854	0	36	700
6.20499	0.188854	0	33	161
6.20499	0.188854	0	99	9
6.20499	0.188854	0	640	25
6.20499	0.188854	0	175	10
6.20499	0.188854	0	334	9
6.17942	0.195225	0	1237	485
6.14123	0.197177	0	846	39
6.13421	0.197536	0	810	903
6.13163	0.192504	0	565	9
6.13163	0.192504	0	608	811
6.13163	0.192505	0	580	532
6.13162	0.192505	0	632	744
6.13161	0.197668	0	1296	804
6.13161	0.192506	0	564	9
6.13157	0.192507	0	538	9
6.13157	0.192508	0	536	9
6.13157	0.192508	0	500	9
6.13156	0.192508	0	612	773
6.13156	0.192508	0	494	9
6.13156	0.192508	0	458	9
6.13155	0.192509	0	512	904
6.13152	0.19251	0	455	9
6.13151	0.19251	0	450	9
6.12995	0.192588	0	440	9
6.12995	0.192588	0	445	439
6.12994	0.192589	0	450	449
6.12993	0.192589	0	317	8
6.12992	0.192589	0	258	8
6.12987	0.192592	0	260	16
6.12981	0.192595	0	393	456
6.1285	0.197827	0	1065	557
6.12773	0.192699	0	534	897
6.12743	0.192713	0	585	540
6.12743	0.192713	0	588	736
6.12622	0.192774	0	357	945
6.12619	0.192775	0	368	979
6.12604	0.192783	0	408	807
6.12566	0.192802	0	459	991
6.12552	0.192809	0	452	946
6.12548	0.192811	0	628	270
6.12543	0.192813	0	601	806
6.12497	0.192836	0	630	873
6.12497	0.192836	0	458	802
6.12496	0.192836	0	531	919
6.12496	0.192836	0	469	905
6.12496	0.192836	0	460	914
6.12493	0.192838	0	596	386
6.12492	0.192838	0	537	695
6.12492	0.192838	0	507	972
6.12363	0.192903	0	355	958
6.12361	0.192903	0	311	463
6.12263	0.192953	0	403	491
6.12248	0.19296	0	548	689
6.12243	0.192962	0	567	873
6.12205	0.192981	0	612	883
6.12163	0.193002	0	592	392
6.12161	0.193003	0	589	727
6.12058	0.193054	0	509	993
6.12021	0.193073	0	307	478
6.12021	0.193073	0	286	18
6.12021	0.193073	0	400	477
6.12021	0.193073	0	420	997
6.12021	0.193073	0	417	898
6.12019	0.193074	0	395	467
6.12019	0.193074	0	432	883
6.12018	0.193074	0	382	979
6.12017	0.193075	0	399	965
6.12016	0.193075	0	438	938
6.12014	0.193076	0	365	968
6.12013	0.193077	0	300	647
6.12013	0.193077	0	315	614
6.12012	0.193077	0	339	961
6.11995	0.193086	0	632	931
6.11992	0.193087	0	629	858
6.11987	0.193089	0	581	880
6.11987	0.19309	0	616	720
6.11986	0.19309	0	594	993
6.11982	0.193092	0	522	867
6.11979	0.193094	0	605	912
6.11978	0.193094	0	601	965
6.11879	0.193143	0	493	904
6.11878	0.193144	0	534	994
6.1187	0.198328	0	913	938
6.11836	0.193165	0	483	904
6.11832	0.193167	0	454	814
6.11828	0.193169	0	452	940
6.11652	0.193256	0	401	991
6.11581	0.193292	0	597	978
6.11578	0.193293	0	567	599
6.11573	0.193296	0	467	702
6.11569	0.193298	0	585	427
6.11566	0.193299	0	470	397
6.11562	0.193301	0	634	659
6.11448	0.198544	0	1359	276
6.11423	0.19337	0	392	968
6.11417	0.193373	0	398	929
6.11416	0.193374	0	400	929
6.11393	0.193385	0	347	946
6.11391	0.193386	0	539	991
6.11388	0.193388	0	519	868
6.11386	0.193389	0	319	640
6.11385	0.193389	0	539	680
6.11383	0.19339	0	499	652
6.11383	0.19339	0	437	932
6.11381	0.193391	0	562	665
6.11376	0.193394	0	448	688
6.11363	0.1934	0	460	704
6.1136	0.193402	0	430	890
6.11357	0.193403	0	415	527
6.11349	0.198595	0	1235	212
6.11246	0.193458	0	481	439
6.11246	0.193459	0	483	889
6.1119	0.193486	0	290	357
6.11111	0.193525	0	401	923
6.11111	0.193526	0	419	433
6.11083	0.19354	0	522	703
6.11047	0.193557	0	462	701
6.11015	0.193573	0	496	881
6.10992	0.193585	0	528	709
6.10963	0.193599	0	287	360
6.10958	0.193602	0	277	30
6.10955	0.193603	0	273	20
6.10952	0.193605	0	276	633
6.10952	0.193605	0	266	25
6.10948	0.193607	0	264	22
6.10945	0.193608	0	287	655
6.10945	0.193608	0	321	680
6.10942	0.19361	0	336	683
6.10938	0.193612	0	340	666
6.10935	0.193613	0	256	8
6.10933	0.193614	0	341	682
6.10933	0.193614	0	253	8
6.10933	0.193614	0	364	705
6.1093	0.193615	0	251	8
6.1093	0.193616	0	368	683
6.10925	0.193618	0	255	118
6.10898	0.193632	0	620	633
6.10893	0.193634	0	544	700
6.10891	0.193635	0	611	679
6.1089	0.193636	0	594	367
6.10887	0.193637	0	563	761
6.10879	0.193641	0	628	459
6.108	0.198875	0	769	582
6.10773	0.193694	0	393	674
6.10594	0.193783	0	539	674
6.10586	0.193787	0	515	677
6.10572	0.193794	0	438	659
6.1057	0.193795	0	559	670
6.1057	0.193795	0	494	621
6.10569	0.193795	0	542	610
6.10454	0.199051	0	1394	945
6.10432	0.193863	0	270	665
6.1029	0.193934	0	428	471
6.10277	0.193941	0	518	667
6.10184	0.193987	0	401	933
6.10179	0.193989	0	557	664
6.10174	0.193992	0	604	636
6.10141	0.194008	0	423	471
6.10135	0.194011	0	280	657
6.10133	0.194013	0	265	132
6.10132	0.194013	0	345	330
6.1012	0.194019	0	353	827
6.10089	0.194034	0	395	845
6.10087	0.194035	0	634	456
6.10086	0.194036	0	617	428
6.10072	0.194043	0	611	640
6.10066	0.194045	0	469	863
6.10063	0.194047	0	614	770
6.1006	0.194049	0	617	780
6.09939	0.194109	0	370	865
6.0988	0.194138	0	450	577
6.09878	0.194139	0	381	444
6.09748	0.194204	0	453	440
6.09747	0.194204	0	527	657
6.09747	0.194204	0	495	620
6.09747	0.194204	0	502	631
6.09743	0.194206	0	493	485
6.09736	0.19421	0	458	654
6.09734	0.194211	0	421	834
6.09655	0.19425	0	318	940
6.09654	0.194251	0	324	445
6.09648	0.194254	0	543	829
6.09648	0.194254	0	521	837
6.09619	0.194268	0	464	665
6.09606	0.194275	0	488	474
6.09606	0.194275	0	482	454
6.09603	0.194276	0	465	846
6.09552	0.194301	0	252	118
6.09552	0.194302	0	237	8
6.09551	0.194302	0	211	9
6.09543	0.194306	0	208	9
6.09537	0.194309	0	206	9
6.09535	0.19431	0	340	982
6.09531	0.194312	0	197	9
6.09531	0.194312	0	207	383
6.09531	0.194312	0	222	417
6.09517	0.194319	0	245	434
6.09512	0.194321	0	260	446
6.09507	0.194324	0	261	434
6.09503	0.194326	0	300	924
6.09497	0.194329	0	282	936
6.09497	0.194329	0	266	449
6.09463	0.194346	0	633	749
6.0946	0.194347	0	603	637
6.09451	0.194352	0	581	465
6.09451	0.194352	0	488	850
6.09448	0.194353	0	414	838
6.09447	0.194354	0	403	841
6.09443	0.194355	0	393	817
6.09438	0.194358	0	400	832
6.09435	0.194359	0	382	534
6.09435	0.19436	0	398	650
6.09432	0.194361	0	422	711
6.09429	0.194363	0	367	858
6.09427	0.194364	0	348	330
6.09422	0.194366	0	425	741
6.09405	0.194375	0	280	461
6.0922	0.194467	0	196	9
6.09208	0.194473	0	572	446
6.09203	0.194475	0	561	681
6.09194	0.19448	0	603	746
6.09111	0.194521	0	316	791
6.09063	0.194545	0	526	871
6.09059	0.194547	0	510	640
6.09048	0.194552	0	338	878
6.09045	0.194554	0	361	473
6.09036	0.194558	0	190	9
6.09036	0.194558	0	155	8
6.0903	0.194561	0	163	467
6.09015	0.194568	0	165	451
6.08978	0.194587	0	325	447
6.08962	0.194595	0	377	433
6.08952	0.1946	0	365	488
6.08924	0.194614	0	426	727
6.08918	0.194617	0	442	654
6.08912	0.19462	0	484	608
6.08859	0.194646	0	546	582
6.08822	0.194665	0	305	798
6.08795	0.194678	0	501	635
6.08795	0.194678	0	579	56
6.08792	0.19468	0	631	535
6.08788	0.194682	0	593	985
6.08784	0.194684	0	545	449
6.08758	0.194697	0	553	821
6.08712	0.194719	0	607	611
6.08711	0.19472	0	554	870
6.08706	0.194722	0	605	577
6.08702	0.194724	0	598	975
6.08701	0.194725	0	557	988
6.08693	0.194729	0	622	861
6.08689	0.194731	0	565	996
6.08683	0.194734	0	281	570
6.08676	0.194737	0	324	444
6.08673	0.194739	0	316	633
6.08671	0.19474	0	366	603
6.08661	0.194745	0	412	651
6.08653	0.199972	0	971	914
6.08606	0.194772	0	397	641
6.08595	0.194777	0	389	357
6.0859	0.19478	0	504	828
6.08586	0.200006	0	1214	747
6.08579	0.194786	0	393	986
6.08555	0.194798	0	498	629
6.08539	0.194806	0	377	993
6.08531	0.19481	0	246	436
6.08527	0.194811	0	200	486
6.08526	0.194812	0	271	447
6.08526	0.194812	0	246	983
6.08494	0.194828	0	276	448
6.08486	0.194832	0	448	671
6.08478	0.194836	0	465	402
6.08455	0.200073	0	1243	388
6.08387	0.194881	0	383	139
6.08384	0.194883	0	404	984
6.0834	0.194905	0	372	636
6.08299	0.194925	0	234	987
6.08284	0.194933	0	292	556
6.08205	0.194972	0	581	943
6.08164	0.194992	0	608	950
6.08163	0.194992	0	581	852
6.08163	0.194993	0	601	861
6.08158	0.194995	0	250	965
6.08157	0.194996	0	610	534
6.08116	0.195016	0	371	599
6.08109	0.20025	0	1052	665
6.08098	0.195025	0	440	640
6.08097	0.195025	0	447	957
6.08095	0.195026	0	359	467
6.08094	0.195027	0	378	508
6.08092	0.195028	0	555	970
6.08088	0.19503	0	547	827
6.08085	0.195031	0	559	572
6.08082	0.195033	0	410	536
6.0808	0.195034	0	335	981
6.08078	0.195035	0	389	503
6.08077	0.195035	0	420	946
6.08074	0.195037	0	432	988
6.08073	0.195038	0	485	590
6.08072	0.195038	0	488	990
6.08068	0.19504	0	321	993
6.08067	0.19504	0	527	762
6.08067	0.19504	0	317	950
6.08059	0.195044	0	354	513
6.08057	0.195046	0	184	453
6.08055	0.195046	0	483	412
6.08055	0.195046	0	158	457
6.08053	0.195047	0	145	8
6.08053	0.195048	0	206	993
6.08052	0.195048	0	357	646
6.08043	0.195052	0	530	748
6.07998	0.195075	0	392	991
6.07972	0.195088	0	603	788
6.07922	0.195112	0	231	975
6.07922	0.195113	0	125	8
6.07919	0.195114	0	246	980
6.07917	0.195115	0	141	924
6.07916	0.195115	0	247	710
6.07907	0.19512	0	257	779
6.07902	0.195123	0	445	951
6.079	0.195123	0	450	941
6.07849	0.195149	0	614	902
6.07715	0.195215	0	632	157
6.07708	0.195219	0	634	202
6.07702	0.195222	0	548	945
6.077	0.195223	0	382	506
6.07649	0.195249	0	305	918
6.07634	0.195256	0	302	866
6.07619	0.195263	0	612	530
6.07608	0.195269	0	323	726
6.07593	0.195276	0	300	822
6.07589	0.195278	0	295	857
6.07584	0.195281	0	283	492
6.07581	0.195282	0	628	996
6.07576	0.195285	0	363	651
6.07559	0.195293	0	258	792
6.07548	0.195299	0	264	504
6.07548	0.195299	0	308	487
6.07535	0.195305	0	273	751
6.07531	0.195307	0	585	911
6.07517	0.195314	0	583	932
6.07515	0.195315	0	575	570
6.07501	0.195322	0	239	784
6.07474	0.195335	0	333	745
6.07473	0.195336	0	458	405
6.07472	0.195337	0	502	670
6.0747	0.195337	0	432	987
6.07468	0.195338	0	390	493
6.07467	0.195339	0	415	953
6.07465	0.19534	0	412	964
6.07464	0.19534	0	460	693
6.07462	0.195342	0	396	784
6.07427	0.195359	0	543	915
6.07409	0.195368	0	532	808
6.07409	0.200608	0	1126	829
6.07369	0.195388	0	610	525
6.07367	0.195389	0	623	961
6.07354	0.195395	0	601	874
6.07336	0.195404	0	124	8
6.07334	0.195405	0	102	8
6.07319	0.195413	0	202	982
6.07315	0.195415	0	521	484
6.07311	0.195417	0	120	447
6.07307	0.195419	0	145	958
6.07302	0.195421	0	313	22
6.07288	0.195428	0	327	662
6.07287	0.195428	0	298	433
6.0728	0.195432	0	133	540
6.07244	0.19545	0	391	785
6.0722	0.195462	0	355	538
6.0721	0.195467	0	546	423
6.07205	0.195469	0	555	790
6.07184	0.19548	0	556	793
6.07178	0.195483	0	366	642
6.0717	0.195487	0	389	512
6.07166	0.195489	0	247	717
6.07165	0.195489	0	237	735
6.07164	0.19549	0	378	393
6.07159	0.195492	0	487	674
6.07159	0.195492	0	474	669
6.07155	0.195494	0	340	483
6.07154	0.195495	0	288	891
6.07145	0.195499	0	217	992
6.07136	0.195504	0	329	698
6.07128	0.195508	0	513	378
6.07102	0.200764	0	1308	933
6.07085	0.195529	0	580	830
6.07078	0.195533	0	582	994
6.07062	0.19554	0	453	695
6.07062	0.195541	0	375	406
6.07061	0.195541	0	373	158
6.07036	0.195554	0	398	816
6.07035	0.195554	0	503	673
6.07032	0.195556	0	114	780
6.07001	0.195571	0	401	622
6.06937	0.195603	0	419	712
6.06924	0.195609	0	627	966
6.0692	0.200858	0	1320	992
6.06903	0.19562	0	593	220
6.06883	0.19563	0	603	482
6.06882	0.19563	0	615	481
6.06875	0.195634	0	278	789
6.06873	0.195635	0	96	8
6.06871	0.195636	0	121	743
6.06869	0.195637	0	91	8
6.0681	0.195666	0	339	990
6.0679	0.195676	0	273	537
6.06769	0.195686	0	358	921
6.06749	0.195696	0	372	137
6.06744	0.195699	0	364	973
6.06716	0.195713	0	198	901
6.06714	0.195714	0	139	602
6.06697	0.195722	0	302	909
6.06696	0.195723	0	309	403
6.06687	0.195727	0	629	834
6.06663	0.195739	0	435	656
6.06655	0.195743	0	481	941
6.06655	0.195743	0	406	682
6.06636	0.195753	0	238	941
6.06633	0.195754	0	172	627
6.06633	0.195754	0	188	410
6.06627	0.195757	0	184	367
6.06619	0.195761	0	300	828
6.06606	0.195768	0	104	467
6.06596	0.195773	0	272	668
6.06592	0.195775	0	616	827
6.06524	0.195808	0	338	946
6.06501	0.19582	0	230	906
6.06494	0.195823	0	516	570
6.06493	0.195824	0	328	685
6.06491	0.195825	0	226	335
6.06489	0.195826	0	508	311
6.06481	0.19583	0	552	698
6.0648	0.19583	0	569	506
6.0648	0.19583	0	482	926
6.06479	0.195831	0	320	641
6.06478	0.195831	0	522	585
6.06473	0.195833	0	573	734
6.06467	0.195837	0	575	740
6.06461	0.195839	0	189	414
6.06455	0.195843	0	316	580
6.06446	0.195847	0	171	613
6.06436	0.195852	0	125	504
6.06433	0.195854	0	149	612
6.06424	0.195858	0	161	650
6.06416	0.195862	0	530	525
6.06407	0.195867	0	548	816
6.06401	0.195869	0	90	8
6.06389	0.195876	0	102	161
6.06356	0.201146	0	1021	981
6.06354	0.201146	0	799	955
6.06336	0.195902	0	212	902
6.06306	0.195917	0	616	957
6.06297	0.195921	0	431	550
6.06266	0.195937	0	247	747
6.06259	0.19594	0	340	422
6.06207	0.195966	0	294	722
6.062	0.19597	0	395	420
6.06185	0.195977	0	315	104
6.06182	0.195978	0	253	583
6.06181	0.195979	0	280	700
6.0618	0.195979	0	485	545
6.06177	0.195981	0	310	373
6.06167	0.195986	0	509	498
6.06165	0.195987	0	386	846
6.06164	0.195987	0	488	362
6.06163	0.195988	0	440	934
6.0616	0.19599	0	450	729
6.06154	0.195993	0	510	970
6.06153	0.195993	0	358	209
6.06152	0.195993	0	513	985
6.06151	0.195994	0	382	998
6.06146	0.195996	0	263	509
6.06144	0.195997	0	378	509
6.06142	0.195998	0	380	531
6.06091	0.196024	0	632	580
6.06084	0.196027	0	612	501
6.06081	0.196029	0	598	418
6.06051	0.196044	0	215	901
6.06051	0.196044	0	385	302
6.06048	0.196045	0	206	895
6.06044	0.196047	0	194	632
6.06037	0.196051	0	207	398
6.06035	0.196052	0	219	474
6.06018	0.19606	0	436	573
6.06016	0.196061	0	470	318
6.05994	0.196072	0	619	996
6.05942	0.196098	0	328	971
6.05932	0.196103	0	577	721
6.05925	0.196106	0	566	993
6.05922	0.196108	0	586	707
6.0592	0.196109	0	599	447
6.05916	0.196111	0	600	441
6.05893	0.196122	0	112	614
6.05887	0.196125	0	126	778
6.05871	0.196133	0	169	655
6.05825	0.196156	0	311	399
6.05814	0.196162	0	372	515
6.05813	0.196162	0	285	698
6.05805	0.196166	0	550	835
6.05804	0.196167	0	367	396
6.05802	0.196167	0	271	406
6.05796	0.19617	0	354	795
6.05773	0.196182	0	236	808
6.05772	0.196182	0	232	478
6.05772	0.196183	0	342	807
6.05767	0.196185	0	427	487
6.05738	0.196199	0	393	312
6.05723	0.196207	0	360	947
6.05715	0.196211	0	536	602
6.05715	0.196211	0	320	586
6.05709	0.196214	0	573	527
6.05709	0.196214	0	424	469
6.05699	0.196219	0	259	417
6.05695	0.196221	0	413	464
6.05695	0.196221	0	313	873
6.05695	0.196221	0	404	821
6.05694	0.196221	0	297	724
6.05694	0.196221	0	362	927
6.05683	0.196227	0	574	933
6.05683	0.196227	0	416	902
6.05682	0.196227	0	453	762
6.05681	0.196228	0	224	504
6.05661	0.196238	0	309	400
6.05658	0.196239	0	307	779
6.05643	0.196247	0	248	703
6.05643	0.196247	0	262	978
6.05632	0.196252	0	267	393
6.05632	0.196252	0	187	402
6.05628	0.196254	0	382	509
6.05619	0.196259	0	152	624
6.05599	0.196269	0	149	601
6.05596	0.19627	0	209	481
6.05593	0.196272	0	608	605
6.05591	0.196272	0	171	564
6.05591	0.196273	0	144	816
6.0559	0.196273	0	145	871
6.05588	0.196274	0	604	900
6.05587	0.196274	0	183	890
6.05587	0.196275	0	321	722
6.05586	0.196275	0	483	556
6.05583	0.196276	0	465	760
6.05583	0.196277	0	483	575
6.05569	0.196284	0	108	636
6.05567	0.196285	0	107	150
6.05559	0.196288	0	159	915
6.05552	0.196292	0	504	632
6.05543	0.196297	0	417	927
6.05538	0.196299	0	353	792
6.05536	0.1963	0	508	620
6.05534	0.196301	0	339	962
6.05493	0.196322	0	387	770
6.05414	0.196361	0	272	199
6.05414	0.196361	0	278	640
6.05407	0.196364	0	457	737
6.05399	0.196368	0	433	778
6.05392	0.196371	0	290	637
6.05386	0.196374	0	588	887
6.05377	0.196379	0	292	671
6.05356	0.19639	0	575	977
6.05329	0.196403	0	604	892
6.05316	0.19641	0	496	727
6.05299	0.201686	0	1360	636
6.05291	0.196422	0	457	587
6.05287	0.196424	0	610	919
6.05285	0.196425	0	612	968
6.05285	0.201693	0	1267	861
6.0528	0.196427	0	424	896
6.05267	0.196434	0	368	948
6.05248	0.196443	0	374	756
6.05221	0.196457	0	377	907
6.05212	0.196461	0	378	947
6.05208	0.196463	0	390	943
6.05204	0.196465	0	143	767
6.0516	0.196487	0	121	695
6.05159	0.196487	0	584	608
6.05146	0.196494	0	310	807
6.05103	0.196516	0	537	890
6.05101	0.196516	0	256	940
6.05099	0.196518	0	220	458
6.05099	0.196518	0	465	860
6.05093	0.19652	0	118	657
6.05089	0.196523	0	116	643
6.05083	0.196526	0	219	470
6.05076	0.196529	0	101	159
6.05072	0.196531	0	322	907
6.05071	0.196532	0	363	977
6.0507	0.196532	0	356	728
6.05067	0.196534	0	217	398
6.05065	0.196534	0	557	613
6.05065	0.196534	0	524	621
6.05063	0.196535	0	94	141
6.05063	0.196535	0	86	8
6.05061	0.196536	0	579	570
6.05059	0.196537	0	79	8
6.05054	0.19654	0	208	426
6.0505	0.196542	0	162	948
6.05046	0.196544	0	204	407
6.05042	0.196546	0	214	401
6.05035	0.196549	0	503	972
6.05034	0.19655	0	78	8
6.05033	0.19655	0	65	10
6.05032	0.196551	0	416	922
6.05031	0.196551	0	399	819
6.0503	0.196552	0	63	8
6.05024	0.196555	0	513	637
6.05024	0.196555	0	234	423
6.05022	0.196556	0	185	911
6.05022	0.196556	0	294	686
6.05021	0.196556	0	238	477
6.05018	0.196558	0	192	990
6.05017	0.196558	0	78	711
6.05002	0.196566	0	244	516
6.05001	0.201838	0	922	847
6.04999	0.196567	0	582	672
6.04975	0.196579	0	446	984
6.04961	0.196586	0	333	961
6.04958	0.196587	0	325	393
6.04933	0.1966	0	302	312
6.04931	0.196601	0	149	879
6.04929	0.196602	0	175	605
6.04927	0.196603	0	216	376
6.04926	0.196603	0	143	717
6.0492	0.196606	0	226	509
6.04888	0.196622	0	316	605
6.04878	0.196628	0	383	970
6.04812	0.19666	0	490	599
6.04775	0.196678	0	355	737
6.04775	0.196679	0	357	448
6.04767	0.196683	0	335	398
6.04763	0.196685	0	610	957
6.0476	0.196686	0	342	940
6.04758	0.196687	0	591	739
6.04754	0.196689	0	352	940
6.04753	0.196689	0	173	574
6.04738	0.196697	0	609	599
6.04734	0.196699	0	181	578
6.04714	0.196709	0	170	484
6.04712	0.19671	0	505	609
6.04709	0.196711	0	79	738
6.04703	0.196714	0	484	591
6.04703	0.196715	0	121	887
6.04701	0.196715	0	477	404
6.04699	0.196716	0	130	894
6.04696	0.196718	0	543	214
6.04691	0.19672	0	146	869
6.04688	0.196722	0	137	903
6.04688	0.196722	0	545	619
6.04687	0.196722	0	160	551
6.04685	0.196724	0	163	913
6.0468	0.196726	0	186	843
6.04679	0.196726	0	151	932
6.04661	0.196735	0	166	929
6.04636	0.196748	0	171	963
6.04622	0.196755	0	428	434
6.04599	0.196766	0	459	710
6.04594	0.196769	0	375	771
6.0457	0.196781	0	278	633
6.04565	0.196783	0	274	608
6.04564	0.196784	0	227	522
6.04554	0.196789	0	255	534
6.04552	0.196789	0	321	955
6.04529	0.196801	0	457	532
6.04509	0.196811	0	389	875
6.045	0.196815	0	373	570
6.0447	0.196831	0	554	647
6.04457	0.196837	0	424	706
6.04431	0.19685	0	441	581
6.04426	0.196852	0	479	985
6.04422	0.196854	0	189	901
6.04416	0.196857	0	444	821
6.044	0.196865	0	138	913
6.04394	0.196868	0	365	878
6.04388	0.196871	0	280	948
6.04386	0.196872	0	603	997
6.04385	0.196873	0	449	918
6.04379	0.196876	0	288	949
6.04359	0.196886	0	353	948
6.04357	0.196886	0	616	916
6.04312	0.196909	0	630	832
6.04302	0.196914	0	317	680
6.04288	0.202202	0	651	666
6.04261	0.196935	0	605	541
6.04255	0.196938	0	76	685
6.04252	0.196939	0	411	407
6.04251	0.196939	0	578	999
6.04251	0.196939	0	70	632
6.04249	0.19694	0	581	799
6.04239	0.196946	0	61	8
6.04239	0.196946	0	588	802
6.04238	0.196946	0	57	8
6.04238	0.196946	0	602	971
6.04235	0.196947	0	452	943
6.04228	0.196951	0	591	831
6.04227	0.196951	0	80	631
6.04214	0.196958	0	387	899
6.04208	0.196961	0	615	842
6.04202	0.196964	0	385	701
6.04199	0.196965	0	601	954
6.04193	0.196968	0	487	974
6.04192	0.196969	0	94	578
6.04175	0.196977	0	95	641
6.04171	0.196979	0	595	817
6.04168	0.196981	0	108	697
6.04167	0.196981	0	622	593
6.04161	0.196984	0	636	38
6.04137	0.196996	0	516	965
6.04125	0.197002	0	338	754
6.04119	0.197005	0	638	965
6.0411	0.19701	0	358	414
6.04104	0.197012	0	370	435
6.04089	0.19702	0	316	672
6.04087	0.197021	0	237	463
6.04086	0.197021	0	475	706
6.04083	0.197023	0	314	592
6.04082	0.197024	0	301	887
6.04074	0.197027	0	250	898
6.04074	0.197028	0	292	910
6.04058	0.197035	0	420	819
6.04055	0.197037	0	236	453
6.04048	0.19704	0	120	689
6.04038	0.197045	0	231	347
6.04038	0.197046	0	158	507
6.04029	0.19705	0	424	493
6.04029	0.19705	0	528	919
6.04025	0.197052	0	189	849
6.04023	0.197053	0	228	856
6.04011	0.197059	0	336	649
6.04011	0.197059	0	396	287
6.04009	0.19706	0	413	966
6.03988	0.19707	0	323	899
6.03979	0.197075	0	198	900
6.03977	0.197076	0	221	945
6.0397	0.202365	0	653	946
6.03962	0.197083	0	258	834
6.03926	0.197101	0	99	652
6.03924	0.197102	0	113	365
6.03922	0.197103	0	271	586
6.03911	0.197108	0	287	380
6.03908	0.19711	0	98	635
6.03908	0.19711	0	302	884
6.03894	0.197117	0	56	8
6.03868	0.19713	0	223	959
6.03865	0.197132	0	234	496
6.03865	0.197132	0	553	579
6.03863	0.197133	0	54	8
6.03838	0.197145	0	545	244
6.03831	0.197148	0	513	939
6.03823	0.197153	0	634	878
6.03816	0.197156	0	392	886
6.03809	0.197159	0	384	450
6.03781	0.197173	0	631	884
6.03779	0.197174	0	620	869
6.03776	0.197176	0	625	906
6.03773	0.197177	0	628	884
6.03765	0.197181	0	428	500
6.03764	0.197182	0	342	874
6.03764	0.197182	0	163	878
6.03757	0.197185	0	169	920
6.03754	0.197187	0	430	863
6.03744	0.197192	0	438	879
6.03706	0.197211	0	255	913
6.03676	0.197226	0	622	843
6.03668	0.197229	0	331	880
6.03635	0.197246	0	583	805
6.03623	0.197252	0	616	872
6.03621	0.197253	0	610	880
6.03613	0.197257	0	374	452
6.03605	0.197261	0	115	361
6.03597	0.197265	0	607	914
6.03592	0.197267	0	602	820
6.03583	0.197272	0	245	915
6.03569	0.197279	0	203	985
6.0356	0.197283	0	419	488
6.03558	0.197284	0	391	570
6.03549	0.197289	0	590	828
6.03545	0.197291	0	218	998
6.03533	0.197297	0	588	803
6.03522	0.197302	0	579	786
6.03519	0.197304	0	633	855
6.0351	0.197308	0	590	929
6.03495	0.197316	0	434	874
6.03495	0.197316	0	349	523
6.03474	0.197326	0	518	751
6.03463	0.197331	0	460	558
6.03457	0.197334	0	470	531
6.03437	0.197344	0	244	961
6.03436	0.202638	0	1371	826
6.03432	0.197347	0	260	991
6.03408	0.197359	0	405	901
6.03402	0.197362	0	542	303
6.03398	0.197364	0	281	983
6.03393	0.197367	0	127	770
6.0339	0.197368	0	567	884
6.03378	0.197374	0	197	894
6.03377	0.197374	0	192	895
6.03373	0.197376	0	209	988
6.0337	0.197378	0	159	482
6.03368	0.197379	0	196	508
6.03365	0.19738	0	182	556
6.03363	0.197381	0	53	8
6.0336	0.197383	0	207	777
6.03358	0.197384	0	403	901
6.03354	0.197386	0	99	935
6.03353	0.197386	0	388	237
6.03351	0.202681	0	876	140
6.03331	0.197397	0	440	894
6.03313	0.197406	0	458	911
6.03301	0.197412	0	361	991
6.03291	0.197417	0	620	408
6.03289	0.197418	0	403	942
6.03289	0.197418	0	358	922
6.03283	0.197421	0	352	927
6.03279	0.197423	0	173	950
6.03267	0.197429	0	475	728
6.03238	0.197443	0	623	914
6.0323	0.197448	0	302	409
6.03184	0.197471	0	601	639
6.0318	0.197472	0	610	558
6.0317	0.197477	0	597	910
6.0315	0.197487	0	360	897
6.03119	0.197503	0	167	900
6.03116	0.197504	0	370	430
6.03114	0.197505	0	163	581
6.03112	0.197506	0	168	959
6.03107	0.197509	0	354	659
6.03104	0.19751	0	156	486
6.03095	0.197515	0	636	997
6.03088	0.197518	0	136	736
6.03085	0.197519	0	515	668
6.03085	0.19752	0	424	487
6.0308	0.197522	0	411	963
6.03072	0.197526	0	147	832
6.03028	0.197548	0	197	529
6.03026	0.197549	0	265	991
6.03023	0.197551	0	624	986
6.03018	0.197553	0	381	256
6.03013	0.197556	0	512	729
6.02996	0.197564	0	144	931
6.02995	0.197565	0	124	774
6.02974	0.197575	0	549	716
6.02949	0.197587	0	437	894
6.02936	0.197594	0	240	482
6.02922	0.197601	0	232	474
6.02914	0.197605	0	230	378
6.02903	0.19761	0	399	923
6.02896	0.197614	0	299	397
6.02885	0.197619	0	524	978
6.02883	0.19762	0	538	979
6.02883	0.19762	0	522	537
6.0288	0.197622	0	530	833
6.02878	0.197623	0	222	181
6.02876	0.197623	0	576	590
6.02873	0.197625	0	289	355
6.02873	0.197625	0	286	343
6.0287	0.197626	0	103	974
6.0287	0.197626	0	243	633
6.0287	0.197627	0	502	745
6.0287	0.197627	0	87	925
6.02868	0.197628	0	180	538
6.02865	0.197629	0	559	781
6.02864	0.197629	0	571	573
6.02858	0.197633	0	569	919
6.02857	0.197633	0	124	480
6.02855	0.197634	0	220	843
6.02852	0.197636	0	201	167
6.02851	0.197636	0	187	999
6.0285	0.197637	0	169	950
6.02849	0.197637	0	325	750
6.02847	0.197638	0	128	886
6.02842	0.19764	0	293	405
6.02837	0.197643	0	224	692
6.02837	0.197643	0	271	989
6.02833	0.197645	0	295	461
6.02831	0.197646	0	225	737
6.02827	0.197648	0	255	939
6.0281	0.197656	0	251	306
6.02809	0.197657	0	606	559
6.02803	0.19766	0	459	925
6.02791	0.197666	0	390	751
6.02788	0.197668	0	298	452
6.0278	0.197671	0	598	304
6.0278	0.197671	0	609	488
6.02779	0.197672	0	306	348
6.02778	0.197672	0	584	960
6.02777	0.197673	0	629	879
6.02756	0.197683	0	185	510
6.02754	0.197685	0	371	938
6.02739	0.202994	0	716	593
6.02739	0.197692	0	565	555
6.02735	0.197694	0	77	886
6.02729	0.197697	0	406	947
6.02725	0.197699	0	397	909
6.02712	0.197705	0	70	840
6.02701	0.197711	0	66	809
6.027	0.197711	0	62	589
6.02699	0.197712	0	475	856
6.02689	0.197717	0	511	618
6.02689	0.197717	0	514	618
6.02676	0.197723	0	440	887
6.02674	0.203027	0	1100	769
6.02673	0.197725	0	212	869
6.02671	0.197725	0	449	848
6.02668	0.197727	0	209	837
6.02663	0.19773	0	554	713
6.02662	0.19773	0	311	326
6.0264	0.197741	0	207	169
6.02633	0.197745	0	133	331
6.02628	0.197747	0	553	668
6.02623	0.19775	0	240	597
6.02617	0.197752	0	544	557
6.02615	0.197753	0	387	780
6.02597	0.197762	0	421	899
6.02585	0.197769	0	466	117
6.02581	0.19777	0	228	150
6.0258	0.197771	0	458	846
6.02571	0.197776	0	58	627
6.02569	0.197777	0	56	596
6.02568	0.197777	0	52	8
6.02568	0.197777	0	51	8
6.02566	0.197778	0	58	711
6.02563	0.197779	0	612	482
6.0252	0.197801	0	573	582
6.0252	0.197801	0	562	448
6.02518	0.197802	0	573	804
6.02499	0.197811	0	543	357
6.02495	0.197813	0	616	810
6.02484	0.197819	0	166	954
6.0248	0.19782	0	150	871
6.02466	0.197828	0	319	540
6.02445	0.197838	0	575	802
6.02444	0.197839	0	630	899
6.0244	0.197841	0	181	317
6.02425	0.197848	0	634	410
6.02422	0.197849	0	414	584
6.02422	0.19785	0	558	487
6.02421	0.19785	0	107	473
6.02411	0.197855	0	562	740
6.02406	0.197857	0	579	917
6.02388	0.197867	0	137	601
6.0238	0.19787	0	142	994
6.02369	0.197876	0	446	805
6.02362	0.197879	0	541	857
6.02337	0.197892	0	361	570
6.02317	0.197902	0	245	710
6.02298	0.197911	0	470	983
6.02292	0.197914	0	516	628
6.02291	0.197915	0	390	839
6.02289	0.197916	0	257	789
6.02286	0.197917	0	129	910
6.02284	0.197918	0	285	892
6.02274	0.197923	0	383	359
6.02269	0.197926	0	355	988
6.02259	0.197931	0	399	998
6.0225	0.197935	0	144	974
6.0225	0.197935	0	429	756
6.02249	0.197935	0	582	637
6.02236	0.197942	0	629	728
6.02233	0.197944	0	81	699
6.02233	0.197944	0	91	549
6.02228	0.197946	0	324	756
6.02222	0.197949	0	300	519
6.02221	0.197949	0	638	484
6.02197	0.197962	0	538	802
6.02195	0.197962	0	613	831
6.02195	0.197963	0	309	501
6.0219	0.197965	0	125	618
6.02174	0.197973	0	518	680
6.02159	0.197981	0	492	979
6.0215	0.197985	0	622	906
6.0214	0.19799	0	353	989
6.0214	0.19799	0	392	557
6.02128	0.197996	0	185	840
6.02096	0.198012	0	243	682
6.02095	0.198012	0	202	637
6.02074	0.198023	0	237	633
6.02071	0.198024	0	87	542
6.02056	0.198032	0	466	1000
6.02052	0.198034	0	580	966
6.02049	0.198035	0	549	993
6.02047	0.198036	0	366	37
6.02042	0.198039	0	635	438
6.02036	0.198042	0	196	737
6.02035	0.198042	0	632	881
6.02028	0.198045	0	563	768
6.02009	0.198055	0	398	879
6.01991	0.198064	0	70	712
6.01989	0.198065	0	76	263
6.01988	0.198065	0	77	879
6.0198	0.19807	0	621	508
6.01978	0.198071	0	81	519
6.01977	0.198071	0	261	823
6.01976	0.198072	0	443	822
6.01969	0.198075	0	439	794
6.01968	0.198076	0	152	960
6.01964	0.198077	0	609	302
6.01963	0.198078	0	266	726
6.01963	0.198078	0	466	286
6.01956	0.198081	0	451	985
6.01956	0.198081	0	480	991
6.01949	0.198085	0	380	488
6.01946	0.198086	0	617	96
6.01942	0.198088	0	590	303
6.0194	0.198089	0	108	946
6.01929	0.198095	0	375	839
6.01929	0.198095	0	369	843
6.01927	0.198096	0	88	783
6.01924	0.198097	0	332	755
6.0191	0.198104	0	336	769
6.0191	0.198104	0	121	122
6.01908	0.198105	0	83	890
6.01887	0.198116	0	341	272
6.01887	0.198116	0	347	319
6.01876	0.198121	0	113	499
6.01867	0.198126	0	412	780
6.01864	0.198127	0	192	431
6.01861	0.198129	0	295	463
6.01858	0.19813	0	78	990
6.01858	0.19813	0	348	322
6.01854	0.198132	0	292	911
6.01848	0.198135	0	504	303
6.01837	0.198141	0	517	244
6.01833	0.198143	0	58	115
6.01826	0.198146	0	246	650
6.0182	0.198149	0	387	619
6.0181	0.198154	0	520	261
6.01804	0.198157	0	607	331
6.01796	0.198161	0	100	990
6.01792	0.198163	0	568	568
6.01787	0.198166	0	521	769
6.01786	0.198166	0	137	628
6.01765	0.198177	0	150	811
6.01761	0.198179	0	319	785
6.01761	0.198179	0	393	767
6.01758	0.19818	0	368	485
6.01758	0.19818	0	357	983
6.01758	0.19818	0	373	729
6.01755	0.198182	0	179	232
6.01748	0.198185	0	131	884
6.01747	0.198186	0	530	825
6.01746	0.198186	0	147	464
6.01734	0.198192	0	232	607
6.01733	0.198193	0	315	466
6.01731	0.198193	0	231	352
6.01721	0.198199	0	314	450
6.01719	0.1982	0	619	222
6.01715	0.198202	0	324	440
6.01691	0.198213	0	436	710
6.01677	0.19822	0	304	485
6.01673	0.198222	0	196	384
6.01667	0.198226	0	415	963
6.01661	0.198228	0	149	477
6.01661	0.198228	0	219	546
6.01656	0.198231	0	558	725
6.01649	0.198234	0	556	456
6.01647	0.198235	0	161	206
6.01646	0.198236	0	208	449
6.01645	0.198236	0	189	438
6.01644	0.198237	0	547	439
6.01634	0.198242	0	433	651
6.01628	0.198245	0	95	544
6.01625	0.198246	0	286	872
6.01624	0.198247	0	212	731
6.01623	0.198247	0	177	175
6.01621	0.198248	0	127	834
6.01618	0.19825	0	277	501
6.01617	0.19825	0	632	948
6.01592	0.198263	0	498	306
6.01584	0.198267	0	361	342
6.01583	0.198267	0	163	554
6.01577	0.19827	0	249	635
6.01573	0.198272	0	487	564
6.01565	0.198276	0	103	615
6.01563	0.198277	0	435	687
6.01536	0.19829	0	629	514
6.01535	0.198291	0	268	740
6.01531	0.198293	0	199	858
6.01516	0.1983	0	174	768
6.01513	0.198302	0	411	701
6.0151	0.198303	0	227	88
6.01507	0.198305	0	245	830
6.015	0.198308	0	380	235
6.01494	0.198311	0	184	757
6.01484	0.198316	0	110	56
6.0148	0.198318	0	611	717
6.01465	0.198326	0	200	677
6.01465	0.198326	0	396	719
6.01463	0.198327	0	455	348
6.01457	0.19833	0	61	867
6.01456	0.19833	0	635	653
6.01455	0.198331	0	630	465
6.01452	0.198332	0	367	368
6.01439	0.198339	0	349	443
6.01431	0.198343	0	382	736
6.0143	0.198343	0	132	705
6.01424	0.198346	0	385	884
6.0142	0.198348	0	67	877
6.01412	0.198352	0	473	328
6.01405	0.198356	0	387	956
6.01389	0.198364	0	459	963
6.01383	0.198367	0	469	332
6.01381	0.198368	0	623	320
6.01381	0.198368	0	533	892
6.0138	0.198368	0	624	786
6.0137	0.198373	0	450	953
6.01367	0.198375	0	621	449
6.01363	0.198377	0	477	303
6.01363	0.198377	0	276	487
6.01361	0.198378	0	393	960
6.01353	0.198381	0	436	802
6.01348	0.198384	0	271	205
6.01346	0.198385	0	87	765
6.01345	0.198385	0	602	950
6.01345	0.198385	0	550	639
6.01342	0.198387	0	505	256
6.01336	0.19839	0	77	261
6.01313	0.198401	0	164	621
6.01312	0.198402	0	510	371
6.01308	0.198404	0	607	492
6.013	0.198408	0	210	460
6.01295	0.198411	0	636	962
6.01261	0.198427	0	541	718
6.01255	0.19843	0	355	285
6.01248	0.198434	0	600	986
6.01246	0.198435	0	319	955
6.01242	0.198437	0	583	288
6.01239	0.198438	0	631	718
6.01238	0.198439	0	596	989
6.01236	0.19844	0	584	987
6.01232	0.198442	0	424	189
6.01229	0.198443	0	153	600
6.01224	0.198446	0	577	971
6.01213	0.198451	0	144	958
6.01212	0.198452	0	589	261
6.01211	0.198452	0	637	960
6.01209	0.198453	0	415	697
6.01208	0.198454	0	169	1000
6.01208	0.198454	0	428	629
6.01206	0.198455	0	400	794
6.01199	0.198458	0	263	977
6.01194	0.19846	0	471	323
6.01191	0.198462	0	49	8
6.01189	0.198463	0	213	532
6.01187	0.198464	0	44	9
6.01175	0.19847	0	376	749
6.01174	0.198471	0	561	87
6.01152	0.198481	0	330	412
6.01149	0.198483	0	185	785
6.01145	0.198485	0	542	861
6.01143	0.198486	0	35	271
6.01133	0.198491	0	37	558
6.01129	0.198493	0	638	924
6.01123	0.198496	0	205	169
6.01081	0.198517	0	403	800
6.01074	0.19852	0	521	415
6.01074	0.19852	0	104	702
6.01068	0.198523	0	487	891
6.01057	0.198529	0	307	738
6.0104	0.198538	0	201	750
6.01038	0.198538	0	124	777
6.01022	0.198546	0	590	325
6.01011	0.198552	0	499	566
6.00996	0.198559	0	198	841
6.00996	0.198559	0	196	877
6.00994	0.19856	0	193	289
6.00989	0.198563	0	369	710
6.00982	0.198566	0	535	666
6.00967	0.198574	0	367	824
6.0096	0.198577	0	228	840
6.00947	0.198584	0	52	924
6.00944	0.198585	0	635	895
6.00933	0.198591	0	603	630
6.00932	0.198591	0	634	440
6.0092	0.198597	0	552	464
6.00919	0.198597	0	406	863
6.0091	0.198602	0	484	821
6.00906	0.198604	0	451	144
6.00903	0.198606	0	296	691
6.00895	0.198609	0	619	412
6.00889	0.198612	0	255	821
6.00886	0.198614	0	190	641
6.00884	0.198615	0	410	410
6.0088	0.198617	0	611	916
6.00879	0.198617	0	464	313
6.00878	0.198618	0	592	530
6.00871	0.198621	0	463	89
6.00862	0.198626	0	70	947
6.00859	0.198627	0	446	943
6.00847	0.198634	0	351	933
6.00845	0.198634	0	513	914
6.0084	0.198637	0	128	364
6.00839	0.198638	0	139	795
6.00838	0.198638	0	430	206
6.00834	0.19864	0	436	692
6.00829	0.198642	0	617	91
6.00829	0.198642	0	421	674
6.00827	0.198643	0	292	674
6.00825	0.198644	0	631	923
6.00824	0.198645	0	54	332
6.00824	0.198645	0	548	597
6.00821	0.198646	0	69	954
6.00818	0.198648	0	622	604
6.00816	0.198649	0	142	808
6.00814	0.19865	0	633	425
6.00814	0.19865	0	155	677
6.00813	0.19865	0	637	687
6.00811	0.198651	0	145	832
6.00805	0.198654	0	238	824
6.00804	0.198655	0	507	912
6.00804	0.198655	0	599	241
6.00803	0.198655	0	100	603
6.00802	0.198656	0	228	686
6.00797	0.198658	0	290	614
6.00794	0.19866	0	342	274
6.00792	0.198661	0	238	933
6.00792	0.198661	0	307	939
6.00791	0.198661	0	389	970
6.00786	0.198664	0	459	512
6.00785	0.198664	0	546	715
6.00784	0.198665	0	388	964
6.00774	0.19867	0	70	931
6.00772	0.198671	0	261	557
6.00771	0.198671	0	183	712
6.0077	0.198671	0	386	892
6.00764	0.198675	0	263	718
6.00759	0.198677	0	384	855
6.00759	0.198677	0	340	239
6.00754	0.198679	0	118	690
6.00753	0.19868	0	286	574
6.00753	0.19868	0	426	626
6.00751	0.198681	0	149	841
6.00749	0.198682	0	103	793
6.00748	0.198683	0	271	929
6.00746	0.198684	0	379	56
6.00743	0.198685	0	401	507
6.00741	0.198686	0	384	979
6.00734	0.19869	0	445	529
6.00733	0.19869	0	399	236
6.00732	0.198691	0	180	704
6.00731	0.198691	0	163	631
6.00728	0.198693	0	370	270
6.00728	0.198693	0	158	750
6.00726	0.198694	0	626	661
6.00725	0.198694	0	630	883
6.00722	0.198695	0	418	841
6.00722	0.198696	0	339	35
6.00721	0.198696	0	559	855
6.00718	0.198697	0	354	491
6.00717	0.198698	0	363	635
6.00717	0.198698	0	525	814
6.00716	0.198699	0	404	665
6.00716	0.198699	0	265	876
6.00712	0.198701	0	396	634
6.0071	0.198702	0	199	602
6.00702	0.198706	0	568	363
6.007	0.198707	0	115	157
6.00698	0.198708	0	217	625
6.00697	0.198708	0	327	200
6.00692	0.198711	0	492	706
6.00684	0.198715	0	378	40
6.00677	0.198718	0	594	731
6.00674	0.198719	0	507	828
6.00673	0.19872	0	318	506
6.00671	0.198721	0	371	700
6.0067	0.198722	0	596	452
6.00664	0.198724	0	563	734
6.00654	0.198729	0	557	413
6.00653	0.19873	0	221	752
6.00635	0.198739	0	579	325
6.00624	0.198744	0	570	416
6.00614	0.198749	0	51	368
6.00608	0.204083	0	954	809
6.00587	0.198763	0	537	955
6.00571	0.198771	0	90	950
6.00565	0.198774	0	332	200
6.00562	0.198775	0	632	856
6.00558	0.198777	0	366	629
6.00558	0.198777	0	125	649
6.00549	0.198781	0	615	46
6.00518	0.204129	0	1437	535
6.00516	0.198798	0	603	742
6.00514	0.198799	0	572	790
6.00507	0.204134	0	671	925
6.00499	0.198807	0	342	831
6.00495	0.198808	0	367	874
6.00486	0.198813	0	452	798
6.00477	0.198817	0	487	987
6.00475	0.198818	0	459	643
6.00471	0.198821	0	276	812
6.0047	0.198821	0	505	735
6.00467	0.198822	0	179	717
6.00455	0.198828	0	136	557
6.00449	0.198832	0	443	58
6.00441	0.198835	0	288	711
6.0044	0.198836	0	449	603
6.00429	0.198841	0	408	376
6.00428	0.198842	0	327	665
6.00422	0.198845	0	350	942
6.00419	0.198846	0	250	977
6.00419	0.198847	0	165	902
6.0041	0.198851	0	460	730
6.00409	0.198851	0	420	984
6.00409	0.198851	0	131	517
6.004	0.198856	0	422	775
6.00397	0.198857	0	445	567
6.00387	0.198862	0	609	675
6.00369	0.198871	0	523	786
6.00356	0.198878	0	251	404
6.00356	0.198878	0	279	714
6.00351	0.19888	0	389	651
6.00346	0.198883	0	484	990
6.00331	0.19889	0	522	451
6.0032	0.198895	0	303	933
6.0031	0.198901	0	186	740
6.00305	0.198903	0	556	220
6.00301	0.198905	0	474	980
6.00272	0.198919	0	150	977
6.00268	0.198922	0	601	698
6.00268	0.198922	0	399	783
6.00267	0.198922	0	300	820
6.00266	0.198922	0	302	375
6.00263	0.204259	0	948	822
6.00258	0.198927	0	306	837
6.00254	0.198929	0	604	311
6.00249	0.204266	0	1165	475
6.00247	0.198932	0	375	925
6.00243	0.198934	0	605	640
6.0023	0.198941	0	84	969
6.00228	0.198941	0	120	937
6.00219	0.198946	0	69	887
6.00209	0.198951	0	98	976
6.00202	0.198954	0	597	473
6.002	0.198956	0	305	324
6.00191	0.19896	0	417	546
6.00189	0.198961	0	249	940
6.00177	0.198967	0	248	872
6.00176	0.198967	0	48	348
6.00176	0.198967	0	618	972
6.00173	0.198969	0	54	822
6.00169	0.198971	0	104	813
6.00167	0.198972	0	82	929
6.00165	0.198973	0	473	762
6.00164	0.198973	0	256	878
6.0016	0.198975	0	90	981
6.00157	0.198977	0	47	20
6.00155	0.198978	0	226	86
6.00151	0.19898	0	564	734
6.0015	0.19898	0	590	451
6.00141	0.198985	0	472	692
6.00139	0.198986	0	357	643
6.00136	0.198987	0	380	427
6.00131	0.198989	0	553	684
6.00131	0.19899	0	224	63
6.00131	0.19899	0	147	868
6.00131	0.19899	0	139	633
6.00129	0.198991	0	57	861
6.00127	0.198992	0	560	401
6.00122	0.198994	0	204	907
6.00119	0.198996	0	271	943
6.00115	0.198998	0	258	546
6.00112	0.198999	0	317	652
6.00108	0.199001	0	245	734
6.00103	0.199004	0	466	834
6.001	0.199005	0	438	687
6.00097	0.199007	0	472	527
6.00097	0.199007	0	490	422
6.00096	0.199007	0	520	869
6.0009	0.19901	0	265	958
6.00089	0.199011	0	140	809
6.00088	0.199011	0	264	726
6.00084	0.199013	0	246	801
6.00083	0.204351	0	1013	909
6.00082	0.199014	0	220	709
6.0008	0.204352	0	965	927
6.00071	0.199019	0	297	821
6.00069	0.199021	0	454	542
6.00067	0.199022	0	381	553
6.00065	0.199023	0	588	649
6.00056	0.199027	0	575	782
6.00051	0.199029	0	584	773
6.00048	0.199031	0	479	938
6.00047	0.199032	0	158	848
6.00046	0.199032	0	102	615
6.00046	0.199032	0	272	587
6.00045	0.199033	0	200	887
6.00042	0.199034	0	81	701
6.00036	0.199037	0	236	475
6.00034	0.199038	0	58	911
6.00034	0.199038	0	195	416
6.00032	0.199039	0	432	500
6.00031	0.19904	0	138	524
6.00028	0.199041	0	150	938
6.00022	0.199044	0	372	814
6.00017	0.199046	0	77	799
6.00013	0.199048	0	336	311
6.0001	0.19905	0	63	861
6.00005	0.199052	0	447	623
6.00005	0.199053	0	189	569
6	0.199055	0	259	957
5.99994	0.199058	0	71	800
5.99993	0.199058	0	509	875
5.99989	0.19906	0	507	757
5.99974	0.199068	0	286	507
5.99969	0.19907	0	89	628
5.99964	0.199073	0	184	423
5.99959	0.199075	0	100	818
5.99958	0.199076	0	611	795
5.99956	0.199077	0	410	816
5.99952	0.199079	0	599	719
5.99952	0.199079	0	389	601
5.99948	0.199081	0	293	874
5.9994	0.199085	0	371	585
5.99939	0.199085	0	562	523
5.99939	0.199085	0	517	971
5.99938	0.199086	0	177	683
5.99937	0.199086	0	113	846
5.99937	0.199086	0	278	516
5.99936	0.199087	0	496	679
5.99935	0.199087	0	378	682
5.99933	0.199088	0	324	933
5.9993	0.19909	0	175	518
5.99926	0.199092	0	506	517
5.99915	0.199097	0	210	66
5.99903	0.199103	0	563	928
5.99901	0.199104	0	571	473
5.999	0.199105	0	502	935
5.99893	0.199108	0	198	572
5.9989	0.19911	0	221	855
5.99887	0.199111	0	574	226
5.99884	0.199113	0	275	759
5.99883	0.199113	0	617	296
5.99879	0.199115	0	228	119
5.99878	0.199116	0	327	514
5.99877	0.199116	0	348	910
5.99864	0.199123	0	424	953
5.99854	0.199128	0	270	983
5.99846	0.199132	0	347	336
5.99836	0.199137	0	546	875
5.99825	0.199142	0	172	539
5.99822	0.199143	0	166	992
5.99819	0.199145	0	281	679
5.99813	0.199148	0	304	635
5.9981	0.19915	0	587	768
5.99806	0.199152	0	163	705
5.99805	0.199152	0	368	844
5.99804	0.199152	0	624	670
5.99801	0.199154	0	543	985
5.99799	0.199155	0	535	194
5.99782	0.199163	0	564	976
5.9978	0.199165	0	549	863
5.99776	0.199166	0	606	695
5.99773	0.199168	0	542	847
5.99772	0.199168	0	423	830
5.99745	0.199182	0	294	949
5.99744	0.199182	0	213	692
5.9974	0.199184	0	183	395
5.99725	0.199192	0	596	425
5.9971	0.199199	0	404	601
5.99703	0.199203	0	181	951
5.99703	0.199203	0	465	804
5.997	0.199204	0	595	246
5.99688	0.19921	0	541	274
5.99684	0.199212	0	457	640
5.99679	0.199214	0	414	930
5.99679	0.199215	0	425	757
5.99674	0.199217	0	523	884
5.99673	0.199218	0	569	241
5.99665	0.199221	0	254	515
5.99656	0.199226	0	477	553
5.99653	0.199228	0	456	239
5.99647	0.19923	0	462	951
5.99634	0.199237	0	559	372
5.99632	0.199238	0	469	941
5.99628	0.19924	0	286	786
5.99628	0.19924	0	166	847
5.99616	0.199246	0	382	636
5.99613	0.199247	0	385	825
5.99604	0.199252	0	580	655
5.99603	0.199252	0	613	249
5.99597	0.199255	0	638	773
5.99597	0.199256	0	553	330
5.99591	0.199258	0	247	819
5.99576	0.199266	0	445	157
5.99567	0.19927	0	279	847
5.99557	0.199276	0	349	789
5.99548	0.19928	0	276	927
5.99548	0.19928	0	621	557
5.99548	0.19928	0	438	802
5.99545	0.199281	0	507	949
5.99539	0.199284	0	604	415
5.99527	0.19929	0	602	909
5.99525	0.199291	0	185	1000
5.99523	0.199292	0	55	836
5.99522	0.199293	0	568	904
5.99513	0.199297	0	627	436
5.9951	0.199299	0	76	335
5.99503	0.199302	0	53	46
5.99501	0.199303	0	355	460
5.99501	0.199303	0	240	564
5.995	0.199304	0	387	61
5.99498	0.199304	0	389	322
5.99493	0.199307	0	392	969
5.99479	0.199314	0	259	760
5.99474	0.199317	0	427	200
5.99473	0.199317	0	320	879
5.99464	0.199321	0	531	633
5.99458	0.199325	0	331	718
5.99452	0.199328	0	121	565
5.99451	0.199328	0	373	636
5.99447	0.19933	0	614	704
5.99446	0.199331	0	229	139
5.99444	0.199332	0	150	997
5.99442	0.199333	0	360	569
5.99442	0.199333	0	310	793
5.9944	0.199333	0	188	899
5.99435	0.199336	0	253	474
5.99433	0.199337	0	208	825
5.99432	0.199338	0	597	722
5.99425	0.199341	0	571	444
5.99423	0.199342	0	574	910
5.99423	0.199342	0	345	999
5.9942	0.199344	0	204	759
5.99417	0.199345	0	624	796
5.99417	0.199345	0	137	904
5.99415	0.199346	0	401	367
5.99409	0.204695	0	1193	823
5.99409	0.199349	0	572	651
5.99399	0.199354	0	94	866
5.99396	0.199356	0	245	463
5.99395	0.199356	0	175	441
5.99389	0.199359	0	515	903
5.9938	0.199364	0	601	359
5.9937	0.199368	0	144	950
5.99365	0.199371	0	115	897
5.99365	0.199371	0	618	984
5.99356	0.199375	0	582	421
5.99355	0.204723	0	939	1000
5.99352	0.199377	0	220	530
5.99323	0.199392	0	207	586
5.99317	0.199395	0	583	786
5.99315	0.199396	0	453	841
5.9931	0.199398	0	569	999
5.99308	0.199399	0	291	477
5.993	0.199403	0	503	976
5.9929	0.199408	0	638	899
5.9929	0.199408	0	484	337
5.9929	0.199408	0	563	854
5.99289	0.199409	0	136	603
5.99285	0.199411	0	92	695
5.99278	0.199414	0	105	819
5.9927	0.199418	0	522	665
5.99269	0.199419	0	397	393
5.99261	0.199423	0	99	586
5.99249	0.199429	0	430	834
5.99241	0.199432	0	257	629
5.99232	0.199437	0	510	435
5.99232	0.199437	0	230	511
5.99231	0.199437	0	375	390
5.99228	0.199439	0	159	280
5.99227	0.199439	0	586	820
5.99227	0.19944	0	573	782
5.99224	0.199441	0	422	290
5.99217	0.199444	0	302	371
5.99215	0.199445	0	297	540
5.9921	0.199448	0	147	471
5.99209	0.199449	0	472	348
5.99208	0.199449	0	606	865
5.99203	0.199451	0	280	749
5.99202	0.199452	0	508	680
5.992	0.199453	0	561	498
5.992	0.199453	0	609	848
5.99193	0.199456	0	592	927
5.99191	0.199457	0	587	976
5.99188	0.199459	0	212	545
5.99186	0.19946	0	363	479
5.99186	0.19946	0	78	392
5.99182	0.199462	0	192	734
5.99179	0.199464	0	561	648
5.99167	0.19947	0	543	824
5.99162	0.199472	0	628	920
5.99159	0.199473	0	427	918
5.9915	0.199478	0	232	941
5.99136	0.199485	0	415	991
5.99136	0.199485	0	148	679
5.99133	0.199486	0	194	877
5.99132	0.199487	0	238	495
5.9913	0.199488	0	92	506
5.99126	0.19949	0	635	835
5.99126	0.19949	0	406	663
5.99124	0.199491	0	181	281
5.99121	0.199492	0	386	821
5.99119	0.199493	0	95	868
5.99118	0.199494	0	244	893
5.99117	0.199494	0	164	634
5.99111	0.199497	0	234	947
5.99108	0.199499	0	521	797
5.99101	0.199502	0	184	451
5.99098	0.199504	0	440	240
5.99094	0.199506	0	241	426
5.9909	0.199508	0	284	553
5.99083	0.199511	0	414	968
5.99081	0.199512	0	305	728
5.99075	0.199515	0	413	631
5.99075	0.199515	0	565	517
5.99068	0.199519	0	56	245
5.99067	0.199519	0	111	894
5.99064	0.199521	0	118	481
5.99061	0.199522	0	553	637
5.99053	0.199526	0	60	901
5.99047	0.199529	0	394	975
5.99043	0.199531	0	467	940
5.9904	0.199533	0	459	374
5.99031	0.199537	0	339	998
5.99028	0.199538	0	63	916
5.99026	0.19954	0	436	298
5.99022	0.199542	0	536	973
5.99018	0.199544	0	584	836
5.99016	0.199545	0	348	427
5.99012	0.199547	0	423	880
5.99009	0.199548	0	77	330
5.99002	0.199551	0	541	993
5.98992	0.199557	0	351	825
5.98991	0.199557	0	623	750
5.98985	0.19956	0	580	971
5.98985	0.19956	0	554	813
5.98976	0.199565	0	368	811
5.9895	0.199577	0	551	647
5.9895	0.199578	0	324	577
5.98948	0.199578	0	595	582
5.98942	0.199581	0	449	343
5.98923	0.199591	0	568	882
5.98915	0.199595	0	106	711
5.98911	0.199597	0	99	876
5.98911	0.199597	0	355	312
5.98908	0.199598	0	383	736
5.98906	0.199599	0	337	837
5.98905	0.1996	0	220	318
5.98904	0.1996	0	309	890
5.98903	0.199601	0	158	239
5.98892	0.199606	0	108	864
5.98891	0.199607	0	171	452
5.9889	0.199607	0	398	458
5.98889	0.199608	0	487	953
5.98883	0.19961	0	400	982
5.98883	0.199611	0	396	169
5.9888	0.199612	0	393	967
5.9888	0.199612	0	392	964
5.98873	0.199616	0	441	755
5.98872	0.199616	0	391	317
5.98872	0.199616	0	549	594
5.98866	0.199619	0	452	732
5.98865	0.19962	0	155	719
5.98864	0.19962	0	382	25
5.98864	0.19962	0	188	660
5.98851	0.199627	0	338	574
5.98849	0.199627	0	167	753
5.98848	0.199628	0	589	293
5.98835	0.199635	0	303	751
5.98833	0.199636	0	243	194
5.98832	0.199636	0	177	823
5.98829	0.199638	0	151	797
5.98829	0.199638	0	427	959
5.98827	0.199638	0	84	127
5.98827	0.199639	0	545	537
5.98807	0.199649	0	419	987
5.98796	0.199654	0	438	870
5.98795	0.199654	0	141	894
5.98795	0.199655	0	379	749
5.9878	0.199662	0	467	842
5.98778	0.199663	0	433	317
5.98769	0.199668	0	430	966
5.98766	0.199669	0	407	283
5.98763	0.199671	0	411	457
5.98752	0.199676	0	637	880
5.98751	0.199677	0	497	836
5.9875	0.199677	0	336	726
5.98748	0.199678	0	182	465
5.98723	0.199691	0	258	923
5.98716	0.199694	0	412	462
5.98716	0.199694	0	322	749
5.98701	0.199701	0	263	893
5.98697	0.199703	0	120	457
5.98695	0.199704	0	313	231
5.98682	0.199711	0	330	482
5.98681	0.199711	0	273	918
5.9868	0.199712	0	191	653
5.98669	0.199717	0	179	882
5.98664	0.19972	0	154	354
5.98663	0.19972	0	454	863
5.9866	0.199722	0	559	998
5.98659	0.199722	0	282	526
5.98658	0.199723	0	275	954
5.98652	0.199726	0	526	429
5.98648	0.199728	0	395	607
5.98647	0.199728	0	623	545
5.98642	0.199731	0	510	920
5.98642	0.199731	0	465	850
5.98639	0.199732	0	208	733
5.98637	0.199733	0	128	991
5.98633	0.199735	0	429	620
5.98624	0.19974	0	185	654
5.98622	0.199741	0	111	779
5.98614	0.199745	0	566	842
5.98605	0.199749	0	631	835
5.98601	0.199751	0	625	999
5.98601	0.199751	0	322	801
5.98599	0.199752	0	493	765
5.98596	0.199754	0	413	523
5.98595	0.199754	0	212	973
5.98594	0.199755	0	217	805
5.98566	0.199768	0	576	720
5.98566	0.199769	0	496	990
5.98563	0.19977	0	203	984
5.98556	0.199774	0	239	615
5.98549	0.199777	0	491	721
5.98545	0.199779	0	529	889
5.98541	0.199781	0	608	573
5.98536	0.199783	0	418	662
5.98534	0.199784	0	256	813
5.98532	0.199785	0	195	404
5.98517	0.199793	0	225	846
5.98514	0.199794	0	329	976
5.9851	0.199796	0	317	984
5.98506	0.199798	0	595	657
5.98504	0.199799	0	536	858
5.98502	0.1998	0	241	420
5.98497	0.199803	0	621	971
5.98487	0.199808	0	69	988
5.98481	0.199811	0	363	702
5.98477	0.199813	0	475	826
5.98477	0.199813	0	377	653
5.98475	0.199814	0	620	645
5.98469	0.199817	0	592	643
5.9846	0.199821	0	450	505
5.98459	0.199822	0	93	503
5.98459	0.199822	0	76	313
5.98458	0.199822	0	121	210
5.98457	0.199823	0	383	206
5.98453	0.199825	0	123	428
5.98452	0.199825	0	97	857
5.98451	0.199826	0	319	783
5.98451	0.199826	0	486	685
5.9845	0.199826	0	302	688
5.98449	0.199827	0	371	699
5.98445	0.199829	0	57	764
5.98444	0.199829	0	89	346
5.98444	0.199829	0	368	553
5.98441	0.199831	0	260	988
5.98429	0.199837	0	74	755
5.98424	0.199839	0	334	366
5.98413	0.199844	0	307	541
5.9841	0.199846	0	388	205
5.98408	0.199847	0	310	567
5.98406	0.199848	0	297	445
5.98405	0.199849	0	336	702
5.98404	0.199849	0	135	791
5.98403	0.19985	0	374	436
5.98398	0.199852	0	481	617
5.98397	0.199853	0	244	795
5.98397	0.199853	0	247	994
5.98396	0.199853	0	349	663
5.98396	0.199853	0	351	676
5.98385	0.199859	0	558	457
5.98384	0.199859	0	153	616
5.98382	0.19986	0	54	203
5.98381	0.19986	0	561	775
5.9838	0.199861	0	563	858
5.98378	0.199862	0	166	754
5.98377	0.199863	0	501	793
5.9836	0.199871	0	637	612
5.98359	0.199871	0	541	870
5.98356	0.199873	0	554	336
5.98354	0.199874	0	343	661
5.9835	0.199876	0	433	413
5.98343	0.19988	0	535	301
5.98342	0.19988	0	460	889
5.98341	0.19988	0	339	635
5.98333	0.199884	0	110	60
5.98332	0.199885	0	499	726
5.98331	0.199886	0	45	22
5.98327	0.199887	0	586	539
5.98324	0.199889	0	311	577
5.98324	0.199889	0	43	14
5.98324	0.199889	0	245	337
5.98321	0.19989	0	634	882
5.98295	0.199903	0	111	789
5.98277	0.199912	0	398	875
5.98274	0.199914	0	210	884
5.98267	0.199917	0	384	457
5.98242	0.19993	0	270	915
5.9824	0.199931	0	546	765
5.98235	0.199933	0	549	210
5.98235	0.199933	0	246	972
5.98234	0.199934	0	290	991
5.98231	0.199935	0	390	987
5.98229	0.199936	0	638	878
5.98223	0.199939	0	204	313
5.9821	0.199946	0	630	641
5.9821	0.199946	0	90	868
5.98203	0.199949	0	622	774
5.982	0.199951	0	624	961
5.98186	0.199958	0	266	938
5.98179	0.199961	0	147	652
5.98177	0.199962	0	355	838
5.98174	0.199964	0	452	609
5.98168	0.199966	0	606	590
5.98161	0.19997	0	597	388
5.98161	0.19997	0	169	501
5.98137	0.199982	0	194	755
5.98132	0.199984	0	396	963
5.98129	0.199986	0	198	530
5.98124	0.199988	0	605	892
5.98123	0.199989	0	113	808
5.98123	0.199989	0	577	995
5.98117	0.199992	0	171	948
5.98115	0.205357	0	990	300
5.9811	0.199995	0	119	293
5.9811	0.199996	0	254	911
5.98104	0.199998	0	506	784
5.98096	0.200002	0	218	807
5.98093	0.200004	0	565	855
5.98093	0.200004	0	241	885
5.98091	0.200005	0	520	675
5.98083	0.200009	0	543	937
5.98075	0.200013	0	316	944
5.98073	0.200014	0	579	295
5.9807	0.200016	0	421	756
5.98067	0.200017	0	125	450
5.98059	0.200021	0	315	421
5.98058	0.200021	0	423	535
5.98058	0.200022	0	262	818
5.98056	0.200022	0	588	821
5.98047	0.200027	0	547	908
5.98044	0.200028	0	220	981
5.98044	0.200028	0	49	26
5.9804	0.20003	0	340	798
5.98038	0.200031	0	276	694
5.98027	0.200037	0	545	800
5.98025	0.200038	0	443	475
5.98022	0.200039	0	61	775
5.98021	0.20004	0	261	875
5.98017	0.200042	0	337	708
5.98002	0.200049	0	503	823
5.97997	0.200052	0	450	914
5.97995	0.200053	0	394	366
5.97995	0.200053	0	67	650
5.97988	0.200056	0	528	358
5.97985	0.200057	0	150	648
5.97983	0.200059	0	483	271
5.9798	0.20006	0	624	695
5.9798	0.20006	0	459	771
5.97978	0.200061	0	320	872
5.97974	0.200063	0	370	627
5.97959	0.20007	0	316	679
5.97941	0.200079	0	160	750
5.97933	0.200083	0	296	62
5.97926	0.200087	0	429	708
5.97921	0.20009	0	167	750
5.97919	0.200091	0	134	761
5.97905	0.200098	0	138	819
5.97905	0.200098	0	628	820
5.97895	0.200103	0	132	607
5.97891	0.200104	0	357	243
5.97888	0.200106	0	554	811
5.97887	0.200107	0	71	709
5.97882	0.200109	0	202	882
5.97876	0.200112	0	400	801
5.97872	0.200114	0	217	808
5.97872	0.200114	0	207	328
5.9787	0.200115	0	619	633
5.97867	0.200116	0	615	811
5.97848	0.200126	0	606	971
5.97846	0.200127	0	235	582
5.97845	0.200127	0	616	568
5.97842	0.200129	0	575	92
5.97837	0.200131	0	467	603
5.97835	0.200132	0	169	945
5.9783	0.200135	0	540	748
5.97815	0.200142	0	388	197
5.9781	0.200145	0	285	664
5.97802	0.200149	0	472	76
5.97792	0.200154	0	101	892
5.97792	0.200154	0	636	996
5.97791	0.200154	0	408	442
5.9779	0.200155	0	200	856
5.97785	0.200157	0	80	870
5.97784	0.200157	0	595	999
5.97776	0.200162	0	317	828
5.97776	0.200162	0	407	216
[truncated: 114,052 more rows]

## Sheet: nondom_acet_biomass
Acetate [mmolh−1gDW−1]	Biomass [h−1]	Rank	Individual	Generation
30	0	-1	515	3
19.862	0.00989706	-1	1480	4
19.862	0.00989804	-1	1477	4
19.8619	0.00990311	-1	1466	4
19.8619	0.00990511	-1	1462	4
19.8493	0.0108104	-1	1489	79
19.8491	0.0108221	-1	1498	410
19.8272	0.0123982	-1	1495	438
19.8271	0.0124021	-1	1489	392
19.827	0.012407	-1	1475	66
19.8269	0.0124135	-1	1470	80
19.8267	0.0124289	-1	1438	4
19.8267	0.012434	-1	1434	4
19.8266	0.0124365	-1	1430	4
19.8266	0.0124384	-1	1420	4
19.8264	0.0124521	-1	1408	4
19.8263	0.0124591	-1	1386	4
19.8262	0.012465	-1	1378	4
19.8261	0.0124718	-1	1367	4
19.8231	0.0126928	-1	1339	4
19.823	0.0126983	-1	1339	870
19.8229	0.0127062	-1	1341	894
19.8228	0.0127105	-1	1401	871
19.8185	0.0130165	-1	1473	877
19.8154	0.0132403	-1	1480	595
19.8082	0.0137599	-1	1308	4
19.8081	0.013763	-1	1303	4
19.8077	0.013794	-1	1310	143
19.8076	0.0137993	-1	1404	956
19.8075	0.0138067	-1	1425	336
19.8067	0.0138686	-1	1462	806
19.8001	0.0143391	-1	1487	834
19.7958	0.0146484	-1	1464	857
19.7938	0.0147886	-1	1398	923
19.7937	0.014797	-1	1363	905
19.7936	0.0148037	-1	1348	935
19.7933	0.0148238	-1	1332	504
19.7932	0.0148342	-1	1480	323
19.7925	0.014882	-1	1485	646
19.7916	0.0149453	-1	1459	768
19.7913	0.0149672	-1	1435	740
19.7913	0.0149674	-1	1430	338
19.7873	0.0152588	-1	1489	861
19.7872	0.0152617	-1	1323	526
19.7872	0.015264	-1	1318	140
19.7838	0.0155108	-1	1427	351
19.7837	0.015514	-1	1366	429
19.7837	0.0155144	-1	1371	667
19.7835	0.0155271	-1	1423	811
19.7835	0.0155294	-1	1451	858
19.7777	0.0159459	-1	1486	684
19.7771	0.0159901	-1	1308	128
19.7771	0.0159911	-1	1295	4
19.7765	0.0160289	-1	1278	4
19.7765	0.0160332	-1	1308	500
19.7765	0.0160347	-1	1262	4
19.7764	0.0160383	-1	1327	978
19.7756	0.0160999	-1	1485	680
19.7755	0.0161059	-1	1495	317
19.7754	0.0161087	-1	1477	985
19.7752	0.0161221	-1	1489	833
19.7696	0.0165276	-1	1475	890
19.7689	0.016578	-1	1470	858
19.7687	0.0165934	-1	1455	861
19.7686	0.016596	-1	1449	854
19.7684	0.0166141	-1	1442	825
19.7683	0.0166205	-1	1422	817
19.7683	0.0166217	-1	1377	663
19.7662	0.0167691	-1	1376	657
19.7659	0.0167906	-1	1404	655
19.7658	0.0167977	-1	1366	628
19.7658	0.0168027	-1	1358	334
19.7647	0.0168777	-1	1428	376
19.7646	0.0168883	-1	1446	990
19.764	0.016927	-1	1458	553
19.7631	0.0169897	-1	1289	975
19.7631	0.0169902	-1	1287	969
19.763	0.0170004	-1	1278	471
19.7629	0.0170089	-1	1499	858
19.7629	0.0170093	-1	1317	798
19.7604	0.0171889	-1	1315	777
19.7603	0.0171923	-1	1497	870
19.7603	0.0171961	-1	1312	503
19.7603	0.0171973	-1	1466	607
19.7602	0.0172022	-1	1472	874
19.7599	0.0172193	-1	1326	651
19.7594	0.0172565	-1	1246	4
19.7588	0.0172982	-1	1380	828
19.7579	0.0173631	-1	1491	853
19.7578	0.0173728	-1	1338	481
19.7577	0.017379	-1	1405	803
19.7568	0.017448	-1	1493	770
19.7558	0.017514	-1	1296	463
19.7556	0.017533	-1	1275	463
19.7555	0.0175381	-1	1269	451
19.7551	0.0175706	-1	1224	4
19.7548	0.0175919	-1	1222	4
19.7547	0.0175968	-1	1218	4
19.7546	0.0176018	-1	1208	4
19.754	0.017647	-1	1200	4
19.754	0.017647	-1	1197	4
19.7539	0.0176553	-1	1390	495
19.7536	0.0176779	-1	1187	5
19.7515	0.0178248	-1	1435	568
19.7514	0.0178297	-1	1328	675
19.7504	0.0179073	-1	1398	464
19.7503	0.0179134	-1	1344	798
19.7502	0.017919	-1	1360	468
19.7485	0.0180403	-1	1309	988
19.7477	0.018098	-1	1371	987
19.7477	0.0181001	-1	1413	575
19.7458	0.0182333	-1	1190	225
19.7456	0.0182483	-1	1428	570
19.7456	0.0182488	-1	1211	606
19.7455	0.0182543	-1	1423	568
19.7453	0.0182715	-1	1462	609
19.7451	0.0182865	-1	1461	566
19.7449	0.0182958	-1	1457	238
19.7441	0.0183567	-1	1474	759
19.7441	0.0183572	-1	1488	787
19.7439	0.0183711	-1	1438	718
19.7439	0.018372	-1	1441	843
19.743	0.0184359	-1	1216	657
19.7425	0.0184705	-1	1308	959
19.7424	0.0184797	-1	1242	878
19.7422	0.0184902	-1	1280	994
19.7422	0.0184904	-1	1252	875
19.7422	0.0184948	-1	1259	897
19.7422	0.018495	-1	1316	980
19.742	0.0185067	-1	1325	969
19.7408	0.0185918	-1	1288	973
19.7382	0.0187814	-1	1455	247
19.7382	0.0187816	-1	1450	210
19.7381	0.0187847	-1	1447	835
19.7366	0.0188925	-1	1381	480
19.7365	0.0189001	-1	1401	705
19.7365	0.0189025	-1	1363	487
19.7345	0.0190457	-1	1329	978
19.7292	0.0194256	-1	1352	400
19.7286	0.0194679	-1	1410	572
19.7286	0.0194693	-1	1340	988
19.7285	0.0194733	-1	1277	935
19.7285	0.0194765	-1	1437	457
19.7285	0.0194765	-1	1438	461
19.7284	0.0194833	-1	1464	452
19.7279	0.0195217	-1	1265	908
19.7278	0.0195261	-1	1257	889
19.7278	0.019527	-1	1252	876
19.7277	0.0195355	-1	1184	5
19.7275	0.0195483	-1	1150	5
19.7274	0.0195508	-1	1167	61
19.7271	0.0195757	-1	1376	715
19.7269	0.0195908	-1	1404	716
19.7256	0.0197044	-1	1492	641
19.7241	0.0197872	-1	1379	350
19.7214	0.0199871	-1	1223	895
19.7196	0.0201128	-1	1403	711
19.7196	0.0201131	-1	1333	444
19.7195	0.020119	-1	1389	690
19.7194	0.0201279	-1	1384	694
19.7193	0.0201325	-1	1375	675
19.7192	0.0201412	-1	1380	731
19.7192	0.0201435	-1	1370	544
19.7192	0.0201449	-1	1342	496
19.7191	0.0201467	-1	1349	514
19.7173	0.0202772	-1	1365	501
19.7173	0.0202788	-1	1267	964
19.7172	0.0202838	-1	1278	797
19.7171	0.020291	-1	1284	812
19.7166	0.0203256	-1	1307	814
19.7153	0.0204203	-1	1452	469
19.7149	0.0204513	-1	1366	584
19.7145	0.0204826	-1	1289	809
19.7144	0.0204868	-1	1376	799
19.7143	0.020492	-1	1232	837
19.7128	0.020598	-1	1203	310
19.7123	0.0206366	-1	1263	746
19.7106	0.020781	-1	1486	452
19.7076	0.020974	-1	1380	823
19.7076	0.020975	-1	1406	528
19.7074	0.0209898	-1	1409	529
19.7073	0.0209954	-1	1482	461
19.7072	0.0210021	-1	1465	454
19.7071	0.0210074	-1	1463	327
19.7065	0.0210511	-1	1324	890
19.7061	0.0210792	-1	1410	553
19.7055	0.021123	-1	1245	823
19.7052	0.021168	-1	1434	549
19.705	0.0211832	-1	1460	726
19.704	0.0212326	-1	1377	849
19.7038	0.0212484	-1	1380	998
19.7031	0.0212937	-1	1202	329
19.7031	0.0212939	-1	1193	298
19.7029	0.0213111	-1	1179	301
19.7027	0.0213227	-1	1178	78
19.7018	0.0213916	-1	1302	798
19.7015	0.0214123	-1	1288	832
19.7015	0.0214134	-1	1270	976
19.7014	0.0214191	-1	1298	781
19.7012	0.0214331	-1	1291	551
19.7011	0.0214431	-1	1302	574
19.701	0.0214496	-1	1471	711
19.6997	0.0215408	-1	1399	537
19.6995	0.021576	-1	1499	573
19.699	0.0215919	-1	1376	829
19.6988	0.0216023	-1	1367	779
19.6988	0.0216081	-1	1350	508
19.6987	0.0216131	-1	1342	518
19.6986	0.0216227	-1	1304	570
19.6976	0.0216921	-1	1259	715
19.6975	0.0216986	-1	1234	410
19.6953	0.0218559	-1	1214	445
19.6934	0.0219935	-1	1415	715
19.6914	0.0221387	-1	1169	67
19.6913	0.022145	-1	1162	61
19.6912	0.0221492	-1	1159	64
19.6909	0.0221749	-1	1358	772
19.6907	0.0221857	-1	1155	18
19.6907	0.0221874	-1	1169	219
19.6905	0.0222021	-1	1232	378
19.6904	0.0222065	-1	1221	118
19.6903	0.0222151	-1	1176	223
19.6883	0.022358	-1	1390	650
19.6882	0.0223649	-1	1491	569
19.6881	0.0223714	-1	1470	711
19.688	0.0223787	-1	1429	539
19.6878	0.0223921	-1	1396	836
19.6877	0.0224007	-1	1407	849
19.6875	0.0224182	-1	1470	329
19.6859	0.0225326	-1	1343	735
19.6839	0.0226751	-1	1224	664
19.6826	0.0227653	-1	1422	642
19.6825	0.0227738	-1	1349	727
19.6822	0.022794	-1	1212	655
19.6819	0.022821	-1	1294	565
19.6819	0.0228214	-1	1283	516
19.6816	0.0228397	-1	1439	612
19.6814	0.0228568	-1	1278	497
19.6811	0.0228779	-1	1254	675
19.6803	0.0229355	-1	1488	320
19.6801	0.0229488	-1	1498	724
19.6768	0.0232079	-1	1451	659
19.6733	0.0234576	-1	1373	635
19.6731	0.023477	-1	1371	546
19.6726	0.0234851	-1	1203	623
19.6724	0.0234963	-1	1197	262
19.6723	0.0235084	-1	1224	409
19.6722	0.0235152	-1	1234	444
19.672	0.0235256	-1	1265	590
19.672	0.0235297	-1	1267	585
19.6709	0.0236042	-1	1363	415
19.6698	0.0236879	-1	1419	632
19.6696	0.0237012	-1	1416	331
19.6685	0.0237796	-1	1347	778
19.6684	0.0237892	-1	1365	994
19.6683	0.0237914	-1	1380	507
19.6681	0.0238049	-1	1384	529
19.6641	0.0240955	-1	1159	225
19.6641	0.0240973	-1	1153	15
19.6639	0.0241121	-1	1445	653
19.6638	0.0241149	-1	1161	32
19.6638	0.0241149	-1	1187	109
19.6638	0.0241156	-1	1465	311
19.6638	0.0241184	-1	1202	121
19.6638	0.0241191	-1	1206	120
19.6637	0.0241242	-1	1408	887
19.6637	0.0241247	-1	1466	635
19.663	0.0241749	-1	1391	531
19.6628	0.0241853	-1	1395	843
19.6623	0.0242218	-1	1211	120
19.6589	0.0244934	-1	1481	619
19.6589	0.0244941	-1	1468	637
19.6589	0.0244961	-1	1484	619
19.6588	0.0245006	-1	1400	813
19.6585	0.0245195	-1	1411	787
19.6572	0.0245904	-1	1429	780
19.6558	0.0246921	-1	1325	765
19.6555	0.0247095	-1	1342	810
19.6555	0.0247099	-1	1321	756
19.6554	0.024716	-1	1318	736
19.6554	0.0247164	-1	1350	771
19.6553	0.0247264	-1	1316	732
19.6551	0.0247383	-1	1307	671
19.6548	0.024761	-1	1268	635
19.6533	0.0248687	-1	1265	596
19.6533	0.0248713	-1	1262	447
19.6526	0.0249203	-1	1321	731
19.6505	0.0250687	-1	1232	411
19.6504	0.0250752	-1	1220	144
19.6494	0.0251502	-1	1489	968
19.6479	0.0252548	-1	1428	790
19.6479	0.0252579	-1	1419	780
19.6479	0.0252595	-1	1365	764
19.6478	0.0252663	-1	1415	751
19.6477	0.0252704	-1	1411	520
19.6455	0.0254254	-1	1224	677
19.6454	0.025434	-1	1260	550
19.6454	0.0254345	-1	1481	962
19.6453	0.025444	-1	1448	598
19.6451	0.0254567	-1	1488	961
19.645	0.0254625	-1	1442	545
19.645	0.0254664	-1	1484	970
19.6432	0.0256234	-1	1497	983
19.6402	0.0258118	-1	1388	505
19.6395	0.0258559	-1	1341	777
19.6392	0.0258784	-1	1338	744
19.6391	0.025888	-1	1333	950
19.6388	0.0259063	-1	1249	940
19.6385	0.0259314	-1	1286	849
19.6382	0.0259792	-1	1430	539
19.6327	0.026346	-1	1217	145
19.6326	0.0263557	-1	1197	126
19.6324	0.0263659	-1	1183	123
19.6324	0.02637	-1	1190	322
19.6323	0.0263752	-1	1178	42
19.6322	0.0263818	-1	1193	348
19.6319	0.0264032	-1	1195	376
19.6318	0.0264106	-1	1197	388
19.6316	0.0264284	-1	1210	383
19.6314	0.0264388	-1	1217	429
19.6313	0.026446	-1	1229	458
19.6312	0.0264555	-1	1466	728
19.6306	0.0264999	-1	1232	425
19.6305	0.0265015	-1	1278	883
19.6305	0.0265019	-1	1243	477
19.6303	0.0265226	-1	1262	500
19.6301	0.0265355	-1	1278	478
19.6301	0.0265355	-1	1294	510
19.6299	0.0265458	-1	1274	992
19.628	0.0266841	-1	1296	485
19.628	0.0266856	-1	1413	538
19.6279	0.0266881	-1	1398	475
19.6279	0.0266926	-1	1463	782
19.6274	0.026724	-1	1386	585
19.6274	0.0267281	-1	1470	760
19.6274	0.0267297	-1	1307	602
19.6271	0.0267463	-1	1360	690
19.6234	0.0270174	-1	1399	887
19.6225	0.0270784	-1	1422	993
19.6224	0.0270848	-1	1429	427
19.6219	0.0271222	-1	1479	827
19.6211	0.027177	-1	1168	31
19.6209	0.0271931	-1	1086	14
19.6204	0.0272314	-1	1070	15
19.6202	0.0272419	-1	1385	402
19.6201	0.0272507	-1	1076	345
19.6199	0.0272685	-1	1103	370
19.6189	0.0273354	-1	1136	389
19.6185	0.0273656	-1	1148	430
19.6174	0.0274453	-1	1382	739
19.6172	0.027456	-1	1268	512
19.6158	0.0275848	-1	1491	986
19.6134	0.0277345	-1	1414	968
19.6118	0.0278436	-1	1442	735
19.6115	0.0278667	-1	1440	935
19.6108	0.0279186	-1	1378	709
19.6102	0.0279587	-1	1399	450
19.6101	0.0279686	-1	1402	475
19.61	0.0279743	-1	1365	676
19.6098	0.027993	-1	1348	708
19.6098	0.0279931	-1	1215	437
19.6097	0.0279954	-1	1346	989
19.6097	0.0279973	-1	1212	425
19.6097	0.0279986	-1	1325	711
19.6095	0.0280096	-1	1357	962
19.6095	0.0280141	-1	1211	394
19.6094	0.0280179	-1	1154	472
19.6093	0.028026	-1	1359	985
19.6092	0.0280316	-1	1157	810
19.6092	0.0280329	-1	1197	869
19.6087	0.0280718	-1	1451	698
19.6085	0.0280814	-1	1474	613
19.6081	0.0281131	-1	1487	613
19.6078	0.0281331	-1	1490	665
19.6028	0.0284902	-1	1334	759
19.6021	0.0285388	-1	1210	875
19.6011	0.0286409	-1	1423	481
19.5986	0.0288217	-1	1363	984
19.5979	0.028843	-1	1148	447
19.5978	0.0288484	-1	1136	427
19.5976	0.0288665	-1	1095	354
19.5975	0.0288717	-1	1064	16
19.5975	0.0288745	-1	1059	36
19.5972	0.0288967	-1	1012	6
19.597	0.0289101	-1	1148	846
19.5967	0.0289275	-1	1013	157
19.5959	0.0289867	-1	1342	770
19.5945	0.0290889	-1	1194	841
19.5945	0.0290901	-1	1443	407
19.5944	0.0290948	-1	1191	838
19.5943	0.0291046	-1	1162	832
19.5942	0.0291086	-1	1158	827
19.5941	0.0291177	-1	1156	955
19.5933	0.029204	-1	1327	729
19.593	0.0292274	-1	1278	675
19.5929	0.0292328	-1	1247	363
19.5926	0.0292511	-1	1248	473
19.5926	0.0292513	-1	1250	481
19.5926	0.029256	-1	1261	562
19.5921	0.0292867	-1	1277	510
19.5919	0.0293027	-1	1362	275
19.5912	0.0293204	-1	1035	568
19.591	0.0293376	-1	1037	553
19.5906	0.0293961	-1	1500	679
19.5905	0.0294014	-1	1476	610
19.5901	0.0294316	-1	1462	598
19.5901	0.0294368	-1	1366	313
19.5899	0.0294509	-1	1417	465
19.5898	0.0294523	-1	1381	941
19.5897	0.0294612	-1	1405	477
19.5897	0.0294627	-1	1399	478
19.5896	0.0294668	-1	1387	962
19.5885	0.029519	-1	1045	573
19.5869	0.0296304	-1	1067	764
19.5868	0.0296382	-1	1103	899
19.5867	0.0296466	-1	1124	933
19.583	0.0299128	-1	1474	834
19.5829	0.0299217	-1	1128	946
19.5824	0.0299524	-1	1417	992
19.5822	0.0299709	-1	1308	396
19.582	0.0299854	-1	1278	557
19.5819	0.0299942	-1	1321	874
19.5811	0.0300502	-1	1326	886
19.581	0.0300547	-1	1327	963
19.581	0.0300888	-1	1348	274
19.5795	0.0301641	-1	1470	896
19.5784	0.0302388	-1	1396	986
19.5766	0.0303698	-1	1438	977
19.5762	0.0304321	-1	1195	375
19.5756	0.0304431	-1	1411	593
19.5756	0.030444	-1	1451	929
19.5744	0.0305289	-1	1467	809
19.5744	0.0305325	-1	1466	819
19.5743	0.0305365	-1	1454	967
19.5731	0.0306192	-1	1401	725
19.5731	0.03062	-1	1069	888
19.573	0.0306262	-1	1165	993
19.573	0.0306614	-1	1277	530
19.5729	0.0306653	-1	1256	498
19.572	0.0307046	-1	1491	311
19.5719	0.0307387	-1	1253	462
19.5717	0.0307537	-1	1242	376
19.5717	0.0307552	-1	1206	784
19.5706	0.0308346	-1	1246	947
19.5706	0.0308362	-1	1291	966
19.5699	0.0308826	-1	1302	970
19.5681	0.0309797	-1	1372	417
19.568	0.0309908	-1	1379	559
19.5678	0.0309996	-1	1371	414
19.5673	0.0310388	-1	1321	893
19.5672	0.0310458	-1	1309	279
19.5671	0.0310534	-1	1016	173
19.567	0.0310567	-1	973	6
19.5664	0.0311058	-1	1416	613
19.5663	0.0311095	-1	965	6
19.5663	0.0311135	-1	956	6
19.5661	0.0311218	-1	951	6
19.5659	0.0311413	-1	966	73
19.5649	0.0312125	-1	973	73
19.5641	0.0312663	-1	1167	988
19.564	0.0312733	-1	976	68
19.5638	0.031287	-1	1405	966
19.5638	0.0312885	-1	1390	732
19.5637	0.0312946	-1	991	103
19.5634	0.0313187	-1	994	126
19.5634	0.0313211	-1	1003	130
19.5633	0.0313272	-1	1015	128
19.5628	0.0313579	-1	1033	417
19.5628	0.0313592	-1	1035	437
19.5624	0.0313927	-1	1056	881
19.5623	0.0313994	-1	1047	299
19.5621	0.0314097	-1	1431	651
19.5621	0.0314129	-1	1456	694
19.5619	0.031427	-1	1465	855
19.5615	0.0314512	-1	1056	191
19.5614	0.0314589	-1	1057	209
19.5603	0.0315411	-1	1154	990
19.5601	0.0315579	-1	1063	442
19.5599	0.0315722	-1	1173	756
19.5598	0.0315799	-1	1206	778
19.5597	0.0316194	-1	1386	451
19.5596	0.0316244	-1	1399	848
19.5577	0.031758	-1	1207	773
19.5572	0.0317605	-1	1426	584
19.5572	0.0317618	-1	1425	164
19.557	0.0317759	-1	1450	689
19.5569	0.0318202	-1	1283	965
19.5568	0.0318239	-1	1217	972
19.5568	0.0318274	-1	1326	821
19.5565	0.0318426	-1	1145	718
19.5562	0.0318659	-1	1277	917
19.5553	0.0319299	-1	1404	884
19.555	0.0319524	-1	1385	613
19.5531	0.0320572	-1	1493	431
19.5503	0.0322612	-1	1136	720
19.55	0.0322788	-1	1452	673
19.5497	0.0323019	-1	1461	878
19.5496	0.0323087	-1	1476	923
19.5495	0.0323125	-1	1278	951
19.5493	0.0323271	-1	1131	732
19.5489	0.0323571	-1	1347	874
19.5486	0.0323811	-1	1386	387
19.5475	0.0324595	-1	1440	225
19.5475	0.0324602	-1	1465	712
19.5472	0.0324784	-1	1457	704
19.5457	0.0325846	-1	1443	646
19.5449	0.0326472	-1	1444	985
19.5446	0.0326656	-1	1389	403
19.5446	0.0327002	-1	1297	800
19.5437	0.0327279	-1	1156	713
19.5435	0.0327421	-1	1119	868
19.5435	0.0327482	-1	1482	869
19.5433	0.0327589	-1	1196	533
19.5419	0.0328579	-1	1245	700
19.5418	0.0328649	-1	1111	607
19.5418	0.0328708	-1	1098	594
19.5414	0.0328994	-1	1063	510
19.5413	0.0329045	-1	1342	878
19.5412	0.0329108	-1	1043	325
19.5411	0.0329146	-1	1328	835
19.5411	0.0329182	-1	1252	777
19.5411	0.0329199	-1	1284	922
19.5409	0.0329297	-1	1033	160
19.5397	0.0330532	-1	1228	347
19.5369	0.0332518	-1	1197	542
19.5366	0.0332732	-1	1156	643
19.5364	0.0332875	-1	1167	660
19.5344	0.0334004	-1	1405	933
19.5334	0.0334716	-1	1294	963
19.5332	0.0334844	-1	1249	997
19.5331	0.0334944	-1	1215	502
19.5325	0.0335352	-1	1221	707
19.5325	0.033537	-1	1235	725
19.5323	0.033552	-1	1444	872
19.5316	0.0336006	-1	1010	122
19.5315	0.0336064	-1	1003	128
19.5315	0.0336092	-1	1084	932
19.5313	0.0336229	-1	990	108
19.5312	0.0336245	-1	988	96
19.5307	0.0336635	-1	965	8
19.5306	0.0336692	-1	1103	722
19.5305	0.0336768	-1	1396	614
19.53	0.0337112	-1	1421	774
19.53	0.0337169	-1	1427	168
19.5299	0.0337561	-1	1354	561
19.5294	0.0337584	-1	1482	910
19.5293	0.0337984	-1	1352	524
19.5287	0.0338423	-1	1319	914
19.5282	0.0338459	-1	1426	142
19.5281	0.0338485	-1	972	31
19.5279	0.0338617	-1	1425	142
19.5272	0.0339468	-1	1354	710
19.5271	0.0339586	-1	1287	914
19.5271	0.0339601	-1	1258	830
19.5271	0.0339606	-1	1370	846
19.527	0.0339651	-1	1379	914
19.5263	0.0340143	-1	1247	979
19.5262	0.0340245	-1	1240	751
19.5256	0.034031	-1	1059	174
19.525	0.0340695	-1	1440	667
19.5247	0.0340927	-1	1075	657
19.5239	0.0341873	-1	1188	979
19.5232	0.0342367	-1	1187	965
19.5231	0.0342466	-1	1454	283
19.523	0.0342526	-1	1478	590
19.523	0.0342535	-1	1185	961
19.5229	0.0342574	-1	1181	426
19.5207	0.0343828	-1	1486	822
19.5203	0.0344109	-1	1271	808
19.5198	0.0344473	-1	1448	419
19.5192	0.0344895	-1	1344	804
19.519	0.0345039	-1	1154	296
19.5189	0.0345094	-1	1131	827
19.5186	0.0345349	-1	1494	983
19.5179	0.034581	-1	1392	1000
19.5163	0.0347308	-1	1213	368
19.5155	0.0347541	-1	1123	781
19.5152	0.0347789	-1	1094	728
19.5151	0.0347831	-1	1154	745
19.5146	0.0348172	-1	1300	877
19.5144	0.0348336	-1	1164	770
19.5142	0.034845	-1	1183	833
19.5138	0.0348782	-1	1194	825
19.5137	0.0348844	-1	1239	929
19.513	0.0349668	-1	1390	963
19.513	0.0349712	-1	1340	730
19.5126	0.0349955	-1	1378	893
19.5124	0.035011	-1	1360	830
19.5119	0.0350144	-1	1411	875
19.5115	0.0350804	-1	1355	819
19.5114	0.0350819	-1	1295	744
19.5107	0.0351353	-1	1255	957
19.5107	0.035138	-1	1359	261
19.5086	0.0352471	-1	1065	382
19.5084	0.0352616	-1	1473	441
19.5082	0.0352742	-1	1452	722
19.5076	0.0353237	-1	1482	623
19.5073	0.035343	-1	1385	947
19.5042	0.0355668	-1	1381	933
19.5038	0.0355954	-1	1360	305
19.5037	0.0356009	-1	1046	261
19.5037	0.0356033	-1	1476	531
19.5036	0.0356042	-1	1459	163
19.5035	0.0356127	-1	1034	70
19.5034	0.0356191	-1	1035	947
19.5032	0.0356365	-1	1407	955
19.5032	0.0356374	-1	1460	400
19.5032	0.0356376	-1	1392	921
19.5031	0.0356416	-1	1489	825
19.5022	0.0357079	-1	1486	643
19.502	0.0357248	-1	1043	808
19.5015	0.0357581	-1	1053	948
19.5013	0.0357709	-1	1363	616
19.5009	0.0357988	-1	1373	774
19.5002	0.0358893	-1	1239	899
19.4996	0.03593	-1	1163	762
19.4996	0.0359332	-1	1272	588
19.4995	0.0359366	-1	1152	728
19.4995	0.0359383	-1	1144	750
19.4995	0.0359391	-1	1130	547
19.4995	0.0359422	-1	1192	430
19.4993	0.0359517	-1	1280	640
19.4993	0.0359518	-1	1148	346
19.4991	0.0359704	-1	1296	825
19.4986	0.0360073	-1	1302	850
19.4983	0.0360248	-1	1194	417
19.4982	0.0360341	-1	1196	641
19.4966	0.036109	-1	1249	519
19.4963	0.0361302	-1	1060	729
19.4962	0.0361355	-1	1127	558
19.4961	0.0361454	-1	1093	672
19.496	0.0361522	-1	1124	522
19.4959	0.0361576	-1	1094	680
19.4945	0.0362635	-1	1466	548
19.494	0.0363353	-1	1200	650
19.4939	0.0363405	-1	1230	971
19.4922	0.036423	-1	1488	669
19.4921	0.0364318	-1	1431	983
19.4906	0.0365409	-1	1443	589
19.4899	0.036626	-1	1152	941
19.4899	0.0366287	-1	1233	949
19.4891	0.036646	-1	1033	68
19.4891	0.0366469	-1	1423	895
19.4889	0.0366618	-1	1422	895
19.4888	0.0367052	-1	1473	227
19.4882	0.0367118	-1	1417	836
19.4881	0.0367205	-1	1005	41
19.488	0.0367292	-1	1416	939
19.4873	0.0367744	-1	985	46
19.4873	0.0367791	-1	969	13
19.4868	0.0368125	-1	983	203
19.4867	0.0368233	-1	986	221
19.4863	0.0368466	-1	993	208
19.4863	0.0368499	-1	1059	241
19.4861	0.0368609	-1	981	976
19.4861	0.0368621	-1	1000	261
19.4861	0.0368632	-1	1007	254
19.486	0.03687	-1	1010	259
19.4857	0.0368901	-1	1060	403
19.4857	0.0368925	-1	1396	982
19.4852	0.0369266	-1	1071	768
19.4852	0.0369268	-1	1375	783
19.4852	0.0369269	-1	1325	890
19.485	0.0369405	-1	1076	797
19.485	0.0369438	-1	1385	663
19.4848	0.0369529	-1	1014	267
19.4846	0.0369694	-1	1484	700
19.4845	0.0369755	-1	1356	649
19.4845	0.0369756	-1	1364	766
19.4845	0.0369764	-1	1435	758
19.4844	0.0369872	-1	1453	478
19.4843	0.0369955	-1	1411	973
19.4842	0.0369976	-1	1390	662
19.4837	0.0370382	-1	1291	670
19.4831	0.037077	-1	1465	504
19.4827	0.0371033	-1	1463	432
19.4819	0.0372026	-1	1455	491
19.4817	0.0372186	-1	1252	903
19.4814	0.03724	-1	1114	789
19.481	0.0372648	-1	1261	997
19.4803	0.0373165	-1	1203	953
19.4803	0.0373173	-1	1196	498
19.4802	0.0373271	-1	1048	422
19.4801	0.0373291	-1	1219	923
19.4795	0.0373393	-1	1105	684
19.4793	0.0373536	-1	1080	799
19.4791	0.0374029	-1	1208	960
19.4789	0.0374217	-1	1314	751
19.478	0.037443	-1	1043	504
19.4779	0.0374487	-1	1479	457
19.4777	0.0374659	-1	1474	527
19.4774	0.037489	-1	1475	719
19.477	0.0375143	-1	1479	751
19.477	0.0375177	-1	1184	976
19.4764	0.037562	-1	1139	322
19.4758	0.0376	-1	1120	341
19.4752	0.037643	-1	1139	541
19.4751	0.0376534	-1	1149	576
19.4734	0.037771	-1	974	986
19.4732	0.0377912	-1	966	13
19.4728	0.0378184	-1	1170	435
19.4727	0.0378232	-1	964	8
19.4726	0.0378334	-1	1161	927
19.4725	0.0378349	-1	1480	763
19.4722	0.0378574	-1	1430	756
19.4722	0.037863	-1	1249	460
19.472	0.0378761	-1	1411	778
19.4718	0.0378919	-1	1405	783
19.4699	0.0380278	-1	1073	812
19.4696	0.0380497	-1	1062	655
19.4694	0.0380583	-1	963	8
19.4694	0.0380613	-1	1044	542
19.4689	0.0380954	-1	1073	964
19.4689	0.038138	-1	1102	972
19.4687	0.0381531	-1	1174	611
19.468	0.0381595	-1	1392	736
19.468	0.0381603	-1	1279	376
19.4679	0.0381656	-1	1251	956
19.4677	0.0381793	-1	916	6
19.4676	0.0381924	-1	1288	423
19.4674	0.0382061	-1	1380	553
19.4673	0.0382133	-1	1292	463
19.4672	0.0382161	-1	1348	671
19.4672	0.0382162	-1	1302	447
19.4671	0.0382243	-1	1342	671
19.4667	0.038258	-1	1246	963
19.4664	0.0382788	-1	924	14
19.4663	0.0382804	-1	1206	975
19.4662	0.0382884	-1	1182	958
19.4662	0.0382937	-1	1215	923
19.466	0.0383016	-1	1208	169
19.466	0.0383076	-1	1348	818
19.4657	0.0383228	-1	1215	594
19.4645	0.0384143	-1	936	19
19.4642	0.0384372	-1	943	15
19.4641	0.0384388	-1	947	23
19.4637	0.0384678	-1	958	17
19.4637	0.0384679	-1	1448	468
19.4636	0.0384752	-1	1439	560
19.4636	0.0384779	-1	969	18
19.4622	0.0385773	-1	1415	695
19.4617	0.0386131	-1	1426	725
19.4615	0.038629	-1	1159	599
19.461	0.0386638	-1	1476	756
19.4608	0.0386779	-1	1444	621
19.4607	0.0386852	-1	1419	495
19.4607	0.0386871	-1	1350	863
19.4602	0.0387189	-1	1340	637
19.4601	0.0387276	-1	1008	249
19.4598	0.0387479	-1	1358	443
19.4598	0.0387493	-1	995	247
19.4597	0.0387545	-1	1332	615
19.4597	0.0387582	-1	1323	622
19.4597	0.0387593	-1	1317	482
19.4596	0.0387649	-1	976	40
19.4595	0.0387716	-1	979	79
19.4594	0.0387787	-1	1367	702
19.4592	0.0387902	-1	987	691
19.4592	0.0387918	-1	1039	815
19.4591	0.0388398	-1	1222	610
19.4584	0.0388496	-1	1323	976
19.4583	0.0388606	-1	1252	515
19.4578	0.0389339	-1	1404	730
19.4566	0.0389787	-1	1133	537
19.4566	0.0389824	-1	1482	437
19.4562	0.0390055	-1	1119	310
19.4561	0.0390147	-1	1084	997
19.4561	0.0390177	-1	1103	999
19.4559	0.0390256	-1	1050	606
19.4559	0.0390313	-1	1135	501
19.4556	0.0390493	-1	1383	621
19.4555	0.0390579	-1	1151	533
19.4553	0.0390699	-1	1392	581
19.4552	0.0390798	-1	1110	913
19.4549	0.0391031	-1	1398	943
19.4549	0.0391036	-1	1170	611
19.4546	0.0391248	-1	1156	553
19.4535	0.0391989	-1	1177	631
19.4534	0.0392067	-1	1047	945
19.4529	0.0392446	-1	1013	710
19.4522	0.0392968	-1	1422	523
19.4521	0.0392992	-1	1438	531
19.4521	0.0393011	-1	1433	501
19.4516	0.0393383	-1	1399	973
19.4515	0.039348	-1	1428	504
19.4513	0.0394008	-1	1481	598
19.4498	0.0394657	-1	1476	930
19.4496	0.0394802	-1	1454	600
19.4496	0.0395232	-1	1378	411
19.4475	0.039676	-1	1214	195
19.4467	0.0397326	-1	1179	733
19.446	0.0397389	-1	1305	459
19.4459	0.039743	-1	1278	698
19.4457	0.0397619	-1	1320	518
19.4456	0.0397715	-1	1043	758
19.4454	0.0398203	-1	1118	989
19.4444	0.0398557	-1	1032	811
19.4442	0.0398676	-1	1030	777
19.4437	0.0399014	-1	1028	467
19.443	0.0399528	-1	1465	612
19.4429	0.0400018	-1	1366	464
19.4422	0.0400118	-1	1113	986
19.4422	0.0400119	-1	1474	619
19.4421	0.0400165	-1	1444	609
19.4421	0.040019	-1	1088	485
19.4421	0.0400223	-1	1451	984
19.442	0.0400261	-1	1482	909
19.442	0.0400293	-1	1443	398
19.4419	0.0400362	-1	1488	665
19.4419	0.0400363	-1	998	688
19.4418	0.0400419	-1	987	81
19.4414	0.0400658	-1	1398	624
19.4414	0.0400687	-1	1336	695
19.4412	0.0400804	-1	990	687
19.441	0.0401007	-1	1332	682
19.4409	0.0401063	-1	994	727
19.4409	0.0401081	-1	1274	645
19.4407	0.0401169	-1	1325	795
19.4406	0.0401243	-1	1268	703
19.4406	0.040128	-1	1265	584
19.4397	0.0402309	-1	1263	512
19.439	0.0402437	-1	1356	410
19.439	0.0402443	-1	1012	991
19.4389	0.0402938	-1	1212	198
19.438	0.0403525	-1	1299	636
19.4378	0.0403674	-1	1247	899
19.4377	0.0403759	-1	1201	157
19.4376	0.0403846	-1	1200	180
19.4376	0.0403873	-1	1204	966
19.4375	0.0403933	-1	1199	158
19.4371	0.0404171	-1	1166	621
19.4371	0.0404199	-1	1164	585
19.4369	0.0404362	-1	1385	902
19.4366	0.040454	-1	1210	996
19.4366	0.0404582	-1	1128	417
19.4362	0.0404865	-1	1435	729
19.4352	0.0405161	-1	1056	610
19.435	0.0405671	-1	1122	383
19.4345	0.0406096	-1	1117	958
19.4332	0.0406564	-1	1485	926
19.4329	0.0406813	-1	1415	367
19.432	0.0407421	-1	1357	901
19.4318	0.0407585	-1	1369	445
19.4317	0.0407675	-1	1371	508
19.4314	0.0407877	-1	1381	483
19.4313	0.0408353	-1	1386	997
19.4309	0.0408676	-1	1417	976
19.4288	0.0409699	-1	1452	947
19.4287	0.0409811	-1	1451	961
19.4286	0.0409858	-1	1094	618
19.4285	0.0409948	-1	1142	985
19.4285	0.0409969	-1	1495	620
19.4278	0.0410428	-1	1475	910
19.4278	0.0410469	-1	1294	567
19.4277	0.0410523	-1	1472	906
19.4275	0.041064	-1	1470	854
19.4275	0.041067	-1	1475	662
19.4274	0.0410751	-1	1103	981
19.4272	0.0410886	-1	1465	779
19.427	0.0411053	-1	1418	855
19.4264	0.041148	-1	1286	519
19.4261	0.0411638	-1	1458	722
19.4259	0.0411797	-1	1280	797
19.4258	0.0411917	-1	1298	989
19.4255	0.0412105	-1	1275	902
19.4255	0.0412548	-1	1434	719
19.425	0.0412896	-1	1427	886
19.4241	0.0413082	-1	1249	992
19.424	0.041315	-1	1172	490
19.4239	0.041326	-1	976	52
19.4238	0.0413773	-1	1351	879
19.4231	0.0413854	-1	1483	686
19.4228	0.041403	-1	1346	838
19.4227	0.0414105	-1	1267	943
19.4224	0.0414315	-1	1343	772
19.4221	0.0414572	-1	1181	943
19.4219	0.0414648	-1	1338	909
19.4208	0.0415501	-1	1204	949
19.4197	0.0416668	-1	1359	410
19.4187	0.0416988	-1	1351	379
19.4185	0.0417143	-1	1402	856
19.4183	0.0417292	-1	1405	621
19.4181	0.0417373	-1	1386	995
19.4181	0.0417381	-1	1409	810
19.4181	0.0417414	-1	1353	573
19.4173	0.0418014	-1	1384	866
19.4172	0.0418031	-1	1044	793
19.4169	0.0418289	-1	1356	628
19.4169	0.0418289	-1	1070	887
19.4165	0.0418968	-1	1397	574
19.4165	0.0419024	-1	1430	646
19.4158	0.041903	-1	1082	491
19.4157	0.0419159	-1	1213	944
19.4157	0.0419162	-1	1418	225
19.4156	0.0419183	-1	1147	987
19.4155	0.0419266	-1	1467	976
19.4138	0.042048	-1	1489	935
19.4136	0.0420614	-1	1464	999
19.4129	0.0421115	-1	1297	726
19.4129	0.0421119	-1	1454	110
19.4129	0.0421154	-1	1344	994
19.4125	0.042145	-1	963	19
19.412	0.0421798	-1	958	18
19.4119	0.0421819	-1	934	16
19.4119	0.0421882	-1	928	17
19.4115	0.0422133	-1	1396	885
19.4113	0.0422286	-1	1382	491
19.4112	0.0422386	-1	988	646
19.4109	0.0422552	-1	909	6
19.4109	0.0422582	-1	1370	457
19.4108	0.0422664	-1	1369	453
19.4107	0.0422713	-1	1364	407
19.4106	0.0422803	-1	1155	594
19.4105	0.0422842	-1	893	6
19.4105	0.042288	-1	1173	976
19.4102	0.0423083	-1	1460	683
19.4102	0.0423088	-1	1206	123
19.4102	0.0423088	-1	1176	926
19.4101	0.0423122	-1	873	6
19.41	0.0423188	-1	1470	863
19.4098	0.0423386	-1	1275	805
19.4097	0.042346	-1	880	9
19.4095	0.0423544	-1	1476	681
19.4095	0.0423579	-1	1358	704
19.4091	0.0423839	-1	1479	695
19.4089	0.0423993	-1	1315	500
19.4087	0.0424168	-1	991	756
19.4081	0.0424614	-1	1019	933
19.4078	0.0424803	-1	1059	812
19.4074	0.0425072	-1	884	9
19.4072	0.0425238	-1	908	9
19.4071	0.0425316	-1	909	9
19.407	0.0425343	-1	1023	813
19.4069	0.0425434	-1	1427	941
19.4066	0.0425663	-1	910	9
19.4061	0.0425994	-1	932	9
19.4056	0.042639	-1	957	13
19.4051	0.0426699	-1	965	141
19.405	0.0426803	-1	1416	878
19.4048	0.0427425	-1	1306	402
19.404	0.0427532	-1	1434	960
19.4039	0.042758	-1	973	741
19.4038	0.0427699	-1	1411	861
19.4035	0.0428348	-1	1305	391
19.4034	0.0428383	-1	1284	837
19.4027	0.0428467	-1	1122	894
19.4022	0.0428798	-1	1120	589
19.4016	0.042923	-1	1044	967
19.4015	0.0429327	-1	1439	978
19.4013	0.0429436	-1	1422	799
19.4012	0.0429557	-1	1373	869
19.4011	0.0429625	-1	1383	959
19.4006	0.0429996	-1	1426	463
19.4001	0.0430303	-1	1057	659
19.4001	0.0430772	-1	1344	916
19.399	0.0431119	-1	1241	764
19.3986	0.0431367	-1	1178	973
19.3986	0.04314	-1	1052	434
19.3983	0.0432079	-1	1107	562
19.3982	0.0432097	-1	1119	866
19.3982	0.0432102	-1	1136	884
19.3977	0.0432518	-1	1378	881
19.3976	0.0432588	-1	1087	561
19.3972	0.0432864	-1	1081	461
19.3971	0.0432954	-1	1069	751
19.396	0.0433262	-1	1372	586
19.3959	0.0433306	-1	1482	722
19.3959	0.0433365	-1	1493	688
19.3954	0.043371	-1	1455	492
19.3954	0.0433724	-1	969	167
19.3953	0.0433789	-1	972	520
19.3951	0.0433892	-1	1314	490
19.3949	0.0434524	-1	1274	756
19.3944	0.0434825	-1	1249	522
19.3942	0.0435029	-1	1235	514
19.394	0.0435122	-1	1258	546
19.3938	0.0435295	-1	1260	817
19.3938	0.0435317	-1	1369	641
19.3927	0.043606	-1	1446	770
19.3927	0.0436112	-1	1354	639
19.3927	0.0436115	-1	1331	868
19.3919	0.0436223	-1	1068	750
19.3918	0.0436239	-1	1067	733
19.3918	0.0436305	-1	1006	972
19.3917	0.0436328	-1	1020	239
19.3916	0.0436405	-1	1065	731
19.3916	0.0436418	-1	1034	276
19.3912	0.0437144	-1	1303	277
19.3912	0.0437154	-1	1332	584
19.391	0.043731	-1	1278	895
19.3902	0.0437443	-1	1210	133
19.39	0.0438014	-1	1432	533
19.3887	0.0438476	-1	1334	713
19.3883	0.0438764	-1	1289	987
19.3879	0.0439087	-1	1342	283
19.3875	0.0439322	-1	1495	692
19.3873	0.0439532	-1	1335	833
19.387	0.0439691	-1	1407	1000
19.387	0.0439725	-1	1390	935
19.3857	0.0441074	-1	1487	675
19.3853	0.0441403	-1	1329	700
19.3843	0.0441656	-1	1093	846
19.3841	0.0441807	-1	1162	980
19.3839	0.0441938	-1	1155	958
19.3837	0.0442047	-1	1120	850
19.3836	0.0442139	-1	1100	890
19.3829	0.0443152	-1	1307	993
19.3827	0.0443234	-1	1329	971
19.3818	0.0443457	-1	1385	892
19.3814	0.0443705	-1	1379	880
19.3813	0.044428	-1	1397	901
19.3808	0.0444623	-1	1175	335
19.3808	0.0444658	-1	1423	792
19.3806	0.0444794	-1	1425	820
19.3805	0.0444817	-1	1344	989
19.3798	0.0445374	-1	1432	851
19.3789	0.0445544	-1	1481	429
19.3788	0.0445621	-1	1001	414
19.3787	0.0445655	-1	1009	575
19.3786	0.0445731	-1	1264	847
19.3785	0.0445805	-1	1482	498
19.3784	0.0445867	-1	1014	582
19.3783	0.0445937	-1	1195	560
19.3776	0.044645	-1	1429	902
19.3774	0.044662	-1	1282	252
19.3774	0.044662	-1	1308	994
19.3773	0.0446702	-1	1317	844
19.3771	0.0446787	-1	1324	850
19.3766	0.0447164	-1	1213	940
19.3764	0.0447354	-1	1360	692
19.3763	0.0447386	-1	1363	740
19.3763	0.04474	-1	1372	744
19.3761	0.0447513	-1	1489	498
19.3755	0.0447979	-1	959	13
19.3754	0.0448037	-1	969	919
19.3754	0.044806	-1	975	944
19.375	0.0448292	-1	1464	541
19.3749	0.0448397	-1	1379	751
19.3744	0.0448741	-1	1433	894
19.3743	0.044885	-1	1340	934
19.3735	0.0449423	-1	1394	392
19.3732	0.0449586	-1	1386	296
19.373	0.0449745	-1	1331	986
19.3729	0.0449809	-1	1396	891
19.3727	0.0449943	-1	1405	842
19.3727	0.0449983	-1	1407	446
19.3726	0.0450042	-1	1450	413
19.3726	0.0450072	-1	1140	256
19.3721	0.0450394	-1	1387	904
19.3721	0.0450415	-1	1150	987
19.3705	0.0451551	-1	1447	506
19.3702	0.0451796	-1	1442	891
19.3701	0.0451826	-1	1088	771
19.3699	0.0452013	-1	1457	925
19.3696	0.0452197	-1	1048	258
19.3695	0.0452251	-1	1092	997
19.3689	0.0452715	-1	1327	858
19.3686	0.0452906	-1	1047	236
19.3686	0.0452908	-1	1495	800
19.3682	0.0453179	-1	1350	999
19.3682	0.04532	-1	1044	233
19.3682	0.0453221	-1	1331	539
19.368	0.0453312	-1	1340	602
19.368	0.0453321	-1	1350	607
19.3675	0.045417	-1	1108	998
19.3666	0.0454346	-1	1225	832
19.3665	0.0454449	-1	978	908
19.3661	0.0455164	-1	1402	1000
19.3657	0.0455492	-1	1421	468
19.3655	0.0455626	-1	1278	962
19.3654	0.0455664	-1	1429	451
19.3649	0.0456077	-1	1244	857
19.3648	0.0456137	-1	1299	941
19.3637	0.0456934	-1	1212	695
19.3636	0.0456949	-1	1298	916
19.3635	0.0457067	-1	1290	881
19.3632	0.045727	-1	1234	871
19.3631	0.0457309	-1	1252	993
19.3623	0.0457885	-1	1315	771
19.3616	0.0458392	-1	1207	626
19.3616	0.0458438	-1	1309	812
19.3606	0.0459159	-1	1181	493
19.3605	0.0459234	-1	1167	332
19.3603	0.0459325	-1	1432	932
19.3603	0.0459325	-1	1363	701
19.3603	0.045934	-1	1414	431
19.3603	0.0459377	-1	1161	310
19.3602	0.0459427	-1	1141	813
19.3602	0.0459434	-1	1399	964
19.3598	0.0459678	-1	1466	907
19.3598	0.0459679	-1	1403	560
19.3598	0.0459701	-1	1398	928
19.3597	0.0459784	-1	1353	430
19.3597	0.0459796	-1	1351	656
19.3594	0.045998	-1	1387	821
19.3592	0.0460115	-1	1441	795
19.3588	0.0460407	-1	1448	854
19.3583	0.0460762	-1	1359	534
19.3575	0.0460862	-1	1075	971
19.3574	0.0460957	-1	1105	991
19.3573	0.0460995	-1	1140	791
19.3573	0.0461018	-1	993	791
19.3573	0.0461019	-1	1086	990
19.3573	0.0461501	-1	1376	922
19.3572	0.0461567	-1	1379	852
19.3569	0.0461815	-1	1354	859
19.3561	0.0462362	-1	1409	881
19.3552	0.0462526	-1	1152	997
19.3548	0.0463299	-1	1455	897
19.3511	0.0465967	-1	1432	820
19.3506	0.0466278	-1	1249	1000
19.3503	0.0466534	-1	1235	903
19.3503	0.0466542	-1	1288	874
19.3499	0.0466827	-1	1273	801
19.3498	0.0466881	-1	1254	360
19.3494	0.0467155	-1	1295	844
19.3491	0.0467403	-1	1263	935
19.349	0.0467448	-1	1225	831
19.349	0.046747	-1	1296	884
19.3485	0.0467783	-1	1169	757
19.3478	0.0468312	-1	1360	715
19.3477	0.0468414	-1	1160	740
19.3467	0.0468602	-1	1278	933
19.3465	0.0468764	-1	1392	891
19.3461	0.0469031	-1	1312	589
19.3461	0.0469053	-1	1323	806
19.3456	0.0469882	-1	1406	954
19.3456	0.0469884	-1	1424	354
19.3449	0.0469921	-1	1140	920
19.3448	0.0470463	-1	1376	895
19.3443	0.0470861	-1	1353	495
19.3433	0.0471075	-1	1464	603
19.3432	0.0471138	-1	1175	783
19.3427	0.0471469	-1	1181	804
19.3427	0.0471496	-1	1194	520
19.3426	0.047157	-1	1040	359
19.3423	0.0471745	-1	1366	733
19.3423	0.0471805	-1	991	759
19.3423	0.0471807	-1	1385	865
19.3421	0.0471944	-1	1034	804
19.3419	0.0472087	-1	1377	134
19.3417	0.0472222	-1	984	645
19.3416	0.0472281	-1	1399	984
19.3407	0.0472942	-1	1494	652
19.3406	0.0472964	-1	1485	615
19.3404	0.0473166	-1	1478	797
19.3403	0.0473236	-1	1409	1000
19.3401	0.047335	-1	969	513
19.3398	0.0473583	-1	1185	872
19.3395	0.047379	-1	1066	977
19.3391	0.0474057	-1	1028	824
19.339	0.0474155	-1	1225	344
19.339	0.0474163	-1	1023	679
19.3389	0.04742	-1	1020	642
19.3389	0.0474203	-1	1013	638
19.3389	0.0474203	-1	1340	825
19.3388	0.0474266	-1	1009	477
19.3382	0.0474695	-1	1044	726
19.3374	0.0475302	-1	954	9
19.3367	0.0475766	-1	969	739
19.3367	0.0475777	-1	992	846
19.3366	0.0475845	-1	1428	396
19.3366	0.0475888	-1	1430	851
19.3364	0.0475985	-1	997	879
19.3361	0.047623	-1	1221	827
19.3353	0.0477309	-1	1291	993
19.3349	0.0477571	-1	1259	864
19.3349	0.0477588	-1	1256	396
19.3341	0.0477687	-1	1046	706
19.3337	0.0477945	-1	1059	814
19.3337	0.0478462	-1	1380	953
19.333	0.0478931	-1	1217	793
19.3327	0.0479195	-1	1207	882
19.3319	0.0479242	-1	1054	274
19.3314	0.0480095	-1	1366	774
19.3309	0.0480421	-1	1444	884
19.33	0.0480621	-1	924	98
19.3299	0.0480675	-1	944	107
19.3299	0.0480683	-1	1055	877
19.3287	0.0481567	-1	1486	996
19.3286	0.0482092	-1	1378	583
19.3279	0.0482118	-1	1137	630
19.3275	0.0482408	-1	1152	952
19.3273	0.0482538	-1	1471	680
19.327	0.0482728	-1	1315	344
19.3267	0.0482967	-1	1241	964
19.3267	0.0482971	-1	1387	991
19.3266	0.0483027	-1	1352	760
19.3263	0.0483235	-1	1456	872
19.3262	0.0483354	-1	1127	635
19.3261	0.0483412	-1	1478	751
19.3258	0.0484151	-1	1232	858
19.3255	0.0484301	-1	1238	447
19.3248	0.0484809	-1	1218	495
19.3243	0.0485188	-1	1225	411
19.3234	0.0485361	-1	1038	601
19.3233	0.0485925	-1	1378	790
19.3222	0.0486677	-1	1419	941
19.3213	0.0486862	-1	979	775
19.321	0.0487065	-1	1044	958
19.3209	0.0487116	-1	1004	529
19.3209	0.0487141	-1	945	95
19.3207	0.0487253	-1	986	559
19.3206	0.0487846	-1	1380	748
19.3198	0.0487943	-1	951	325
19.3197	0.0487997	-1	955	365
19.3196	0.0488037	-1	1407	887
19.3181	0.0489162	-1	1383	957
19.3173	0.0489693	-1	1402	599
19.317	0.0489956	-1	1417	548
19.3169	0.049002	-1	1229	487
19.3167	0.0490132	-1	1364	759
19.3167	0.0490138	-1	1292	495
19.3163	0.0490414	-1	987	626
19.3157	0.0490831	-1	1183	765
19.3157	0.0490876	-1	990	666
19.3156	0.0491453	-1	1428	367
19.3147	0.0491587	-1	991	991
19.3145	0.04917	-1	1143	989
19.3138	0.0492751	-1	1213	980
19.3132	0.0493154	-1	1220	249
19.3125	0.0493652	-1	1374	798
19.3122	0.0493918	-1	1419	586
19.3121	0.049398	-1	1281	877
19.3118	0.0494161	-1	1200	222
19.3116	0.0494341	-1	1438	945
19.3107	0.0494473	-1	1358	780
19.3106	0.0494543	-1	1351	725
19.3104	0.049518	-1	1025	600
19.3103	0.0495236	-1	1074	996
19.3101	0.0495426	-1	1081	982
19.31	0.0495454	-1	1159	497
19.31	0.0495475	-1	1041	260
19.3098	0.0495617	-1	1122	300
19.3096	0.0495754	-1	1092	290
19.309	0.0496202	-1	1097	302
19.3089	0.0496256	-1	1099	331
19.3079	0.0496456	-1	1437	445
19.3078	0.0496536	-1	1045	945
19.3077	0.049661	-1	1454	547
19.3075	0.0497263	-1	1156	27
19.3074	0.0497333	-1	1165	411
19.3073	0.0497419	-1	1180	526
19.3071	0.0497557	-1	1297	653
19.307	0.049764	-1	1380	891
19.3063	0.0498148	-1	1183	539
19.3062	0.0498193	-1	1368	934
19.3051	0.0499	-1	1317	407
19.3049	0.0499151	-1	1242	505
19.3048	0.049923	-1	1315	386
19.3047	0.0499253	-1	1233	904
19.3045	0.0499395	-1	1311	406
19.3045	0.0499415	-1	1184	606
19.304	0.0499784	-1	1307	361
19.3037	0.0499997	-1	1414	616
19.3033	0.050031	-1	1284	468
19.3032	0.0500364	-1	1221	953
19.3027	0.0500731	-1	1496	551
19.3019	0.0500764	-1	978	946
19.3016	0.0500945	-1	991	839
19.3009	0.0501507	-1	1002	699
19.3006	0.0501712	-1	1197	212
19.3004	0.0501811	-1	1187	718
19.3002	0.0501953	-1	1005	760
19.3002	0.0501968	-1	1431	743
19.3	0.0502105	-1	1079	987
19.2999	0.0502704	-1	1396	900
19.2991	0.0503292	-1	1207	278
19.299	0.050339	-1	1450	557
19.298	0.050356	-1	1410	892
19.298	0.0503563	-1	1087	981
19.2978	0.0504199	-1	1042	243
19.2976	0.0504355	-1	1035	1000
19.2973	0.0504606	-1	1036	998
19.297	0.0504828	-1	1059	634
19.2961	0.0504905	-1	1132	728
19.296	0.0504985	-1	1130	711
19.2957	0.0505191	-1	1116	281
19.2956	0.0505246	-1	1100	348
19.2951	0.050565	-1	1422	886
19.2949	0.0505779	-1	1044	837
19.2945	0.0506033	-1	1457	596
19.2945	0.0506095	-1	1330	852
19.2942	0.0506254	-1	1469	855
19.294	0.0506429	-1	1295	620
19.2939	0.0506512	-1	935	49
19.2939	0.0506523	-1	1326	857
19.2938	0.0506556	-1	955	51
19.2937	0.0506643	-1	1365	985
19.2935	0.0507292	-1	1212	950
19.2923	0.0508172	-1	1377	987
19.2913	0.0508907	-1	1290	492
19.2912	0.0508984	-1	1284	871
19.289	0.0510035	-1	1395	531
19.2889	0.0510104	-1	1455	567
19.2886	0.0510272	-1	1428	895
19.2884	0.0510451	-1	1320	304
19.2879	0.0510835	-1	1283	846
19.2877	0.0510949	-1	1279	792
19.2873	0.0511241	-1	1186	701
19.2871	0.0511356	-1	1172	412
19.2871	0.0511361	-1	1259	591
19.2865	0.0511814	-1	1390	476
19.2863	0.051197	-1	988	764
19.2859	0.0512207	-1	1482	969
19.2857	0.0512392	-1	1372	981
19.2855	0.0512528	-1	1098	316
19.2852	0.0512709	-1	1081	859
19.2852	0.0512713	-1	1411	961
19.2851	0.0512791	-1	965	68
19.2851	0.0512826	-1	1196	702
19.2848	0.0512999	-1	1013	830
19.2848	0.0513004	-1	1162	360
19.2846	0.0513159	-1	1254	542
19.2845	0.0513253	-1	991	389
19.2845	0.051326	-1	1058	576
19.2843	0.0513368	-1	1335	264
19.2843	0.0513385	-1	1468	775
19.2842	0.0513432	-1	1153	347
19.2842	0.051346	-1	1410	861
19.284	0.0513623	-1	1140	986
19.284	0.0513628	-1	1074	779
19.2839	0.0513683	-1	1018	431
19.2838	0.051371	-1	1325	279
19.2838	0.0513744	-1	1056	586
19.2837	0.0513791	-1	1067	921
19.2837	0.0513803	-1	1381	973
19.2837	0.0513822	-1	1387	384
19.2836	0.0513887	-1	1043	853
19.2836	0.0513903	-1	1478	842
19.2835	0.0513926	-1	1032	460
19.2835	0.0513946	-1	1376	997
19.2835	0.0513956	-1	1243	479
19.2835	0.0513965	-1	1133	474
19.2835	0.0513974	-1	1344	500
19.2835	0.0513977	-1	1355	491
19.2835	0.051398	-1	1494	492
19.2265	0.0513991	-1	1487	491
19.2264	0.0513996	-1	1285	495
19.2264	0.0514009	-1	1137	434
19.2264	0.0514036	-1	1060	238
19.2263	0.051406	-1	1029	464
19.2262	0.051413	-1	1014	434
19.2262	0.0514158	-1	1004	423
19.2261	0.0514195	-1	1122	961
19.2261	0.0514229	-1	1276	893
19.2261	0.0514246	-1	1425	805
19.226	0.0514279	-1	994	419
19.2259	0.0514338	-1	1377	842
19.2259	0.0514355	-1	1489	524
19.2259	0.0514369	-1	1500	283
19.2258	0.0514418	-1	1329	915
19.2258	0.0514454	-1	1303	906
19.2258	0.0514456	-1	986	366
19.2257	0.0514485	-1	1309	946
19.2257	0.0514509	-1	1359	822
19.2256	0.0514548	-1	1336	944
19.2254	0.0514683	-1	1322	992
19.2252	0.0514795	-1	977	317
19.2248	0.0515059	-1	1401	772
19.2248	0.0515097	-1	1402	880
19.2246	0.0515218	-1	995	348
19.2245	0.0515262	-1	1387	976
19.2244	0.0515343	-1	1003	380
19.2243	0.0515391	-1	1389	345
19.2243	0.0515431	-1	969	278
19.2236	0.0515898	-1	1236	997
19.223	0.05163	-1	967	183
19.2223	0.0516747	-1	1016	419
19.2216	0.0517244	-1	1017	491
19.2211	0.0517518	-1	1390	389
19.2211	0.0517573	-1	1032	805
19.221	0.0517622	-1	1253	846
19.2205	0.0517927	-1	1404	951
19.2202	0.0518113	-1	1133	994
19.2202	0.0518152	-1	1198	375
19.2202	0.0518153	-1	1035	859
19.22	0.0518247	-1	1199	729
19.2195	0.0518588	-1	918	9
19.2195	0.0518592	-1	904	9
19.2194	0.0518693	-1	1045	768
19.219	0.0518911	-1	900	8
19.2185	0.0519307	-1	1049	810
19.2182	0.0519501	-1	1053	930
19.218	0.0519625	-1	938	892
19.2177	0.0519839	-1	957	642
19.2176	0.0519866	-1	1265	600
19.2161	0.052084	-1	958	672
19.2158	0.052104	-1	959	776
19.2157	0.0521124	-1	895	8
19.2157	0.0521131	-1	1084	921
19.2155	0.0521294	-1	1090	533
19.2154	0.0521306	-1	1344	945
19.2152	0.0521424	-1	1437	724
19.2152	0.052145	-1	1453	876
19.2152	0.0521475	-1	1099	543
19.215	0.0521591	-1	1459	908
19.2148	0.0521712	-1	1195	388
19.2147	0.0521818	-1	1365	820
19.2145	0.0521959	-1	910	843
19.2143	0.0522063	-1	1462	924
19.2143	0.0522073	-1	1200	741
19.2142	0.052214	-1	1296	911
19.2141	0.0522204	-1	1170	342
19.214	0.0522267	-1	1209	997
19.2136	0.0522499	-1	1185	950
19.2136	0.0522512	-1	1191	973
19.2129	0.052298	-1	1205	568
19.2128	0.052304	-1	1430	355
19.2128	0.0523078	-1	1215	668
19.2127	0.052311	-1	1111	680
19.2127	0.0523132	-1	1218	680
19.2126	0.0523171	-1	1125	906
19.2124	0.0523286	-1	1225	707
19.2121	0.0523528	-1	1397	573
19.212	0.0523563	-1	1491	562
19.212	0.0523577	-1	978	902
19.2115	0.0523896	-1	1383	914
19.2115	0.0523932	-1	1300	881
19.2112	0.0524145	-1	1292	925
19.2111	0.0524205	-1	1426	843
19.2111	0.0524211	-1	1380	888
19.2109	0.0524304	-1	1274	429
19.2108	0.052441	-1	1377	833
19.2108	0.0524419	-1	1392	544
19.2105	0.0524567	-1	1424	754
19.2102	0.0524752	-1	1268	842
19.2102	0.0524821	-1	1376	375
19.2098	0.0525067	-1	1133	898
19.2098	0.0525081	-1	1355	128
19.2096	0.0525145	-1	1400	747
19.2094	0.0525316	-1	1250	409
19.2092	0.0525451	-1	1232	950
19.2087	0.0525759	-1	1368	750
19.2085	0.0525926	-1	1137	970
19.208	0.0526238	-1	1312	666
19.2068	0.0527075	-1	1460	943
19.2067	0.0527136	-1	1059	655
19.2065	0.052723	-1	1478	641
19.2058	0.0527711	-1	1486	108
19.2053	0.0528017	-1	1321	498
19.2049	0.0528339	-1	1056	686
19.2048	0.0528359	-1	1020	724
19.2046	0.0528537	-1	1314	882
19.2039	0.052894	-1	937	517
19.2039	0.0528979	-1	1019	522
19.2036	0.0529176	-1	1065	436
19.2034	0.0529306	-1	1044	796
19.2033	0.0529396	-1	1047	903
19.203	0.0529568	-1	1412	695
19.2027	0.0529774	-1	1178	927
19.2024	0.0529965	-1	1192	987
19.2024	0.0529973	-1	1072	754
19.2022	0.0530107	-1	1421	274
19.2016	0.0530483	-1	1373	820
19.2015	0.0530578	-1	1243	402
19.2014	0.0530655	-1	1258	590
19.2012	0.0530757	-1	1257	547
19.2008	0.0531048	-1	1472	990
19.2008	0.0531065	-1	1003	385
19.2007	0.0531089	-1	1444	161
19.2006	0.0531147	-1	977	920
19.2005	0.0531201	-1	1343	625
19.2005	0.0531232	-1	993	477
19.2005	0.0531235	-1	971	816
19.2005	0.0531245	-1	1482	401
19.2005	0.0531248	-1	1390	517
19.2004	0.0531292	-1	1277	944
19.2004	0.0531313	-1	1284	248
19.2002	0.0531405	-1	1298	872
19.2001	0.0531475	-1	1445	188
19.2001	0.053149	-1	1488	994
19.2001	0.0531533	-1	1059	778
19.2	0.0531563	-1	1393	956
19.1999	0.053159	-1	1380	533
19.1998	0.0531669	-1	894	9
19.1998	0.0531692	-1	906	860
19.1998	0.0531714	-1	1173	656
19.1996	0.0531792	-1	1389	829
19.1996	0.0531862	-1	1002	895
19.1991	0.0532143	-1	953	611
19.1985	0.0532585	-1	930	995
19.1984	0.0532601	-1	948	567
19.1983	0.0532724	-1	1229	759
19.1981	0.0532844	-1	1124	866
19.1977	0.0533064	-1	962	553
19.1977	0.0533067	-1	893	8
19.1977	0.0533108	-1	1101	548
19.196	0.0534198	-1	1135	765
19.1959	0.0534258	-1	1410	711
19.1959	0.053428	-1	1392	849
19.1955	0.0534551	-1	1078	734
19.1955	0.0534584	-1	1162	325
19.1954	0.0534606	-1	1155	862
19.1953	0.0534673	-1	1297	755
19.195	0.0534888	-1	1221	671
19.1945	0.0535227	-1	1382	610
19.1944	0.0535321	-1	1208	662
19.1943	0.0535333	-1	1200	279
19.194	0.0535569	-1	1285	286
19.1939	0.0535611	-1	847	6
19.1931	0.0536124	-1	973	667
19.193	0.0536231	-1	836	6
19.1929	0.0536271	-1	1288	545
19.1929	0.0536281	-1	1222	605
19.1928	0.0536345	-1	1310	557
19.1925	0.0536571	-1	1003	991
19.1925	0.0536577	-1	1281	995
19.1921	0.053681	-1	828	6
19.192	0.053687	-1	1486	884
19.192	0.053688	-1	1408	658
19.1919	0.0536918	-1	1202	647
19.1918	0.0537024	-1	1345	343
19.1916	0.053717	-1	1347	799
19.1913	0.0537316	-1	1363	414
19.1912	0.0537404	-1	1333	845
19.191	0.053754	-1	815	6
19.191	0.0537574	-1	1291	600
19.1907	0.0537758	-1	1465	920
19.1907	0.0537765	-1	1394	33
19.1904	0.0537961	-1	1169	899
19.19	0.0538202	-1	1059	946
19.19	0.0538234	-1	1042	619
19.1898	0.0538344	-1	1259	929
19.1898	0.0538373	-1	806	6
19.1894	0.0538611	-1	1312	726
19.1893	0.0538638	-1	1428	366
19.1892	0.0538744	-1	1324	891
19.189	0.0538898	-1	811	8
19.1885	0.0539217	-1	1175	725
19.1884	0.0539243	-1	820	9
19.1873	0.0540009	-1	1218	653
19.1867	0.0540377	-1	1486	920
19.1865	0.0540538	-1	1244	853
19.1865	0.0540548	-1	1399	70
19.1863	0.0540679	-1	1357	277
19.1862	0.0540725	-1	1059	328
19.1862	0.0540754	-1	1036	677
19.186	0.0540876	-1	1499	559
19.186	0.0540896	-1	1034	611
19.1856	0.0541116	-1	1071	694
19.1856	0.0541158	-1	1242	369
19.1856	0.0541165	-1	1086	965
19.1855	0.0541199	-1	1462	930
19.1855	0.0541232	-1	1070	662
19.1853	0.0541341	-1	1453	198
19.1852	0.0541396	-1	1068	629
19.1852	0.0541398	-1	915	852
19.1851	0.0541448	-1	1029	894
19.1851	0.0541493	-1	1042	753
19.185	0.0541544	-1	1105	947
19.1849	0.0541594	-1	1064	877
19.1849	0.0541596	-1	998	638
19.1849	0.0541599	-1	1223	706
19.1844	0.054192	-1	1371	921
19.1842	0.0542044	-1	1009	593
19.1841	0.0542105	-1	913	858
19.1841	0.0542118	-1	865	285
19.1841	0.0542119	-1	918	180
19.1841	0.0542143	-1	1048	920
19.1839	0.0542263	-1	1383	772
19.1822	0.0543384	-1	1350	138
19.182	0.0543488	-1	1349	853
19.1819	0.0543568	-1	1406	109
19.1814	0.0543944	-1	995	508
19.1808	0.0544342	-1	1379	499
19.1806	0.0544473	-1	1143	795
19.1803	0.0544667	-1	1373	630
19.1802	0.0544691	-1	1111	474
19.18	0.0544876	-1	1489	955
19.1799	0.0544891	-1	1432	619
19.1798	0.0544985	-1	1116	762
19.1788	0.0545669	-1	969	632
19.1788	0.0545676	-1	1030	942
19.1786	0.0545795	-1	1417	442
19.1783	0.0545961	-1	959	576
19.1783	0.0546008	-1	941	389
19.178	0.0546189	-1	1147	746
19.1779	0.0546239	-1	1163	878
19.1777	0.054639	-1	1379	697
19.1776	0.054647	-1	1369	712
19.1775	0.054649	-1	1297	704
19.1774	0.0546567	-1	1469	408
19.1773	0.0546619	-1	952	380
19.1772	0.0546687	-1	960	595
19.1766	0.0547087	-1	1023	626
19.1764	0.0547223	-1	1420	115
19.1756	0.0547755	-1	1365	504
19.1754	0.0547901	-1	1210	631
19.1754	0.0547915	-1	1197	984
19.1751	0.0548113	-1	1329	880
19.175	0.0548151	-1	930	181
19.1749	0.054825	-1	1483	871
19.1749	0.0548252	-1	1243	987
19.1747	0.0548366	-1	1366	906
19.1747	0.0548393	-1	1368	985
19.1747	0.0548396	-1	1343	970
19.1744	0.0548567	-1	867	425
19.1743	0.0548654	-1	872	770
19.174	0.0548835	-1	882	726
19.1738	0.0548948	-1	1317	846
19.1737	0.0549006	-1	1386	596
19.1732	0.054936	-1	1251	529
19.173	0.0549536	-1	1171	231
19.1729	0.0549559	-1	1376	931
19.1728	0.0549659	-1	1333	866
19.1727	0.0549738	-1	1007	591
19.1726	0.054977	-1	1221	682
19.1726	0.0549784	-1	1126	822
19.1725	0.0549821	-1	1001	856
19.1723	0.054994	-1	1486	725
19.1722	0.0550016	-1	1489	1000
19.1722	0.0550069	-1	1270	780
19.1716	0.0550425	-1	1044	761
19.1714	0.0550588	-1	1258	829
19.1713	0.0550599	-1	1237	725
19.1713	0.0550619	-1	1440	128
19.1704	0.0551197	-1	1259	990
19.1703	0.0551277	-1	1024	690
19.1702	0.0551381	-1	1027	97
19.1701	0.0551437	-1	1029	95
19.1699	0.0551592	-1	941	571
19.1698	0.0551636	-1	1036	662
19.1697	0.0551707	-1	1429	584
19.1696	0.0551739	-1	1414	885
19.169	0.0552131	-1	1276	595
19.1682	0.0552704	-1	1239	921
19.1682	0.0552719	-1	886	741
19.1677	0.0553013	-1	1079	442
19.1677	0.0553044	-1	1303	667
19.167	0.0553505	-1	1085	687
19.167	0.0553507	-1	1411	911
19.1668	0.0553586	-1	1280	880
19.1667	0.0553661	-1	1410	296
19.1665	0.0553834	-1	1380	839
19.1661	0.0554074	-1	947	920
19.1654	0.0554543	-1	1372	389
19.164	0.0555464	-1	1091	758
19.164	0.055548	-1	1123	794
19.1638	0.0555605	-1	1098	983
19.163	0.0556122	-1	1129	491
19.1624	0.0556532	-1	1320	709
19.1622	0.0556681	-1	1197	893
19.1619	0.0556883	-1	1448	659
19.1619	0.0556898	-1	1379	774
19.1619	0.0556911	-1	1461	570
19.1614	0.0557194	-1	1469	586
19.1613	0.0557283	-1	853	181
19.1612	0.0557329	-1	1481	610
19.1612	0.0557368	-1	904	948
19.1612	0.0557378	-1	997	795
19.1609	0.0557568	-1	1365	884
19.1606	0.055778	-1	1340	892
19.1601	0.0558066	-1	990	715
19.1597	0.0558344	-1	1034	519
19.1594	0.0558524	-1	1332	686
19.1592	0.0558667	-1	969	650
19.159	0.0558786	-1	851	170
19.1588	0.0558923	-1	1015	994
19.1587	0.0559017	-1	1001	292
19.1584	0.0559227	-1	1002	337
19.1584	0.0559227	-1	846	171
19.1582	0.0559324	-1	1433	809
19.1581	0.0559392	-1	1067	896
19.1581	0.0559417	-1	966	600
19.1581	0.0559428	-1	979	980
19.1579	0.0559562	-1	960	462
19.1578	0.0559633	-1	844	165
19.1577	0.0559643	-1	839	114
19.1577	0.0559707	-1	1132	525
19.1576	0.0559717	-1	1386	506
19.1574	0.0559892	-1	1257	799
19.1573	0.0559966	-1	1033	127
19.1569	0.0560216	-1	1044	963
19.1569	0.0560221	-1	877	711
19.1569	0.0560222	-1	1255	774
19.1567	0.0560324	-1	873	681
19.1566	0.0560384	-1	1218	471
19.1566	0.056041	-1	1324	572
19.1566	0.0560436	-1	1057	650
19.1565	0.0560477	-1	837	8
19.1563	0.0560588	-1	1253	734
19.1562	0.0560653	-1	1229	712
19.1557	0.0560979	-1	1233	718
19.1557	0.0561005	-1	1235	745
19.1555	0.0561128	-1	959	453
19.1552	0.0561358	-1	1115	991
19.155	0.0561436	-1	1408	241
19.155	0.0561476	-1	1293	611
19.1549	0.0561564	-1	919	172
19.1547	0.0561678	-1	1442	912
19.1547	0.0561691	-1	1440	809
19.1545	0.0561773	-1	1240	817
19.1543	0.0561894	-1	1137	868
19.154	0.0562116	-1	1242	944
19.154	0.0562132	-1	1357	686
19.1539	0.0562209	-1	917	169
19.1536	0.056241	-1	876	582
19.1536	0.0562425	-1	1426	777
19.1534	0.0562513	-1	896	780
19.1533	0.0562596	-1	1414	799
19.1531	0.0562714	-1	1419	737
19.1531	0.0562749	-1	1402	123
19.1529	0.0562852	-1	1248	202
19.1529	0.0562895	-1	1396	56
19.1528	0.0562898	-1	913	787
19.1528	0.0562915	-1	1208	957
19.1527	0.0562956	-1	1447	493
19.1527	0.0563024	-1	1367	586
19.1524	0.0563202	-1	1415	950
19.1522	0.0563307	-1	1243	941
19.1522	0.0563355	-1	1380	578
19.1516	0.0563707	-1	1419	918
19.1516	0.0563754	-1	1439	602
19.1505	0.0564431	-1	1088	723
19.1499	0.0564881	-1	1071	960
19.1496	0.0565039	-1	1430	949
19.1496	0.056505	-1	1448	517
19.1494	0.0565182	-1	1405	993
19.1484	0.0565885	-1	1409	958
19.1479	0.0566218	-1	1194	751
19.1474	0.0566523	-1	1200	747
19.1473	0.0566556	-1	1453	532
19.147	0.0566813	-1	988	990
19.1468	0.0566949	-1	1351	974
19.1463	0.0567282	-1	954	775
19.1457	0.0567658	-1	1172	673
19.1451	0.0568037	-1	1020	502
19.1448	0.056826	-1	1159	473
19.1445	0.0568402	-1	1045	990
19.1445	0.0568446	-1	965	491
19.1442	0.0568672	-1	923	894
19.1441	0.0568705	-1	1042	515
19.1439	0.0568811	-1	1061	861
19.1438	0.0568932	-1	1055	679
19.1431	0.0569361	-1	1329	929
19.1429	0.0569515	-1	1053	300
19.1428	0.0569602	-1	1082	665
19.1427	0.0569634	-1	1257	925
19.1427	0.0569664	-1	1090	675
19.1426	0.0569687	-1	975	629
19.1425	0.0569749	-1	981	751
19.142	0.0570088	-1	1292	724
19.1419	0.0570136	-1	1458	785
19.1419	0.0570154	-1	1350	935
19.1419	0.0570183	-1	1303	1000
19.1418	0.0570229	-1	1270	446
19.1415	0.0570411	-1	1253	853
19.1408	0.0570891	-1	1378	523
19.1408	0.057092	-1	1259	776
19.1405	0.0571119	-1	1357	954
19.1404	0.0571156	-1	1211	999
19.1398	0.0571554	-1	1373	683
19.1393	0.0571899	-1	1121	698
19.1391	0.0572034	-1	1124	963
19.1391	0.057205	-1	1394	883
19.139	0.0572101	-1	1219	960
19.1387	0.0572262	-1	1217	350
19.1384	0.0572504	-1	1239	425
19.1376	0.057304	-1	1418	704
19.1375	0.0573098	-1	951	508
19.1373	0.0573204	-1	1420	814
19.137	0.0573461	-1	900	770
19.1369	0.0573463	-1	1251	234
19.1368	0.057356	-1	849	9
19.1368	0.0573581	-1	1039	446
19.1367	0.0573616	-1	1425	783
19.136	0.057406	-1	1377	708
19.1358	0.0574198	-1	1342	1000
19.1356	0.0574333	-1	1272	475
19.1356	0.0574343	-1	1387	979
19.1354	0.0574475	-1	1242	480
19.1345	0.0575089	-1	1019	396
19.1345	0.0575122	-1	1028	97
19.1343	0.0575238	-1	1016	391
19.1343	0.0575246	-1	1000	301
19.1339	0.0575476	-1	988	773
19.1339	0.0575488	-1	1013	979
19.1339	0.0575496	-1	1032	487
19.1338	0.0575546	-1	941	690
19.1336	0.0575665	-1	995	980
19.1336	0.0575685	-1	1036	546
19.1336	0.0575695	-1	850	9
19.1335	0.0575741	-1	1045	411
19.1334	0.0575851	-1	1056	356
19.1329	0.0576185	-1	1060	388
19.1324	0.057647	-1	1155	466
19.1321	0.0576678	-1	1153	357
19.132	0.0576782	-1	1490	318
19.1319	0.0576826	-1	1128	986
19.1311	0.0577316	-1	1202	771
19.1311	0.0577335	-1	1500	971
19.1307	0.0577635	-1	1195	784
19.1306	0.057767	-1	1167	997
19.1305	0.057774	-1	1456	660
19.1299	0.0578141	-1	1202	883
19.1298	0.0578232	-1	1151	326
19.1296	0.057835	-1	1174	484
19.1293	0.057851	-1	1260	839
19.1291	0.057865	-1	1313	733
19.129	0.0578717	-1	1137	778
19.1288	0.0578866	-1	1426	857
19.1285	0.0579066	-1	1295	736
19.1284	0.0579141	-1	1308	928
19.1283	0.0579187	-1	1326	443
19.1282	0.0579251	-1	1209	919
19.1277	0.0579632	-1	1341	946
19.1272	0.0579914	-1	1345	935
19.127	0.0580097	-1	1328	486
19.1265	0.0580427	-1	1136	718
19.1263	0.0580522	-1	861	13
19.1263	0.0580568	-1	868	12
19.1262	0.058059	-1	918	506
19.126	0.0580711	-1	935	679
19.126	0.058074	-1	1228	470
19.1258	0.0580893	-1	1395	987
19.1257	0.0580911	-1	926	634
19.1256	0.0580996	-1	922	520
19.1254	0.0581116	-1	999	986
19.1253	0.0581207	-1	1093	700
19.1253	0.0581212	-1	926	427
19.125	0.05814	-1	978	679
19.125	0.0581422	-1	1082	243
19.1249	0.0581437	-1	1247	140
19.1247	0.0581605	-1	934	462
19.1247	0.0581605	-1	1286	634
19.1242	0.0581915	-1	1309	937
19.1238	0.0582212	-1	1071	788
19.1237	0.0582243	-1	1282	935
19.1237	0.0582263	-1	1049	488
19.123	0.0582703	-1	1021	528
19.123	0.0582703	-1	1182	639
19.123	0.0582757	-1	961	575
19.1229	0.0582809	-1	1244	654
19.1227	0.0582948	-1	1187	912
19.1222	0.0583258	-1	1346	649
19.1221	0.0583312	-1	1250	673
19.1221	0.0583354	-1	973	942
19.1212	0.058392	-1	1407	455
19.1204	0.0584446	-1	1272	851
19.12	0.0584716	-1	1269	376
19.1196	0.0584971	-1	1395	258
19.1196	0.058498	-1	1377	934
19.1196	0.0585005	-1	1009	962
19.1195	0.0585048	-1	983	983
19.1189	0.0585462	-1	1259	991
19.1186	0.058564	-1	1152	907
19.1177	0.0586241	-1	1138	901
19.1176	0.0586289	-1	1498	887
19.117	0.0586724	-1	1436	500
19.1169	0.0586799	-1	1140	608
19.1168	0.0586839	-1	1403	471
19.1168	0.0586847	-1	1318	421
19.1168	0.0586851	-1	1477	823
19.1163	0.0587165	-1	1226	438
19.1163	0.058719	-1	1065	702
19.1162	0.0587221	-1	1079	233
19.1162	0.0587227	-1	1142	665
19.1161	0.0587306	-1	1070	374
19.1161	0.0587326	-1	1225	412
19.116	0.058736	-1	1223	421
19.116	0.0587393	-1	1074	379
19.1158	0.0587494	-1	1087	696
19.1157	0.0587588	-1	1218	401
19.1154	0.058778	-1	1056	317
19.1153	0.0587819	-1	1188	938
19.1152	0.0587946	-1	1096	783
19.1151	0.0587989	-1	1131	897
19.115	0.0588062	-1	1219	942
19.1145	0.0588364	-1	1053	429
19.1145	0.0588371	-1	1147	707
19.1142	0.0588555	-1	1243	996
19.114	0.0588714	-1	1305	952
19.114	0.0588718	-1	1048	432
19.114	0.0588721	-1	1197	913
19.1138	0.0588802	-1	1299	737
19.1131	0.0589299	-1	1011	753
19.1131	0.0589332	-1	924	595
19.1129	0.0589427	-1	1029	375
19.1126	0.0589649	-1	1056	315
19.112	0.0590027	-1	1268	678
19.111	0.0590679	-1	1279	481
19.1109	0.0590733	-1	1258	894
19.1108	0.0590869	-1	1018	323
19.1107	0.0590871	-1	1153	847
19.1106	0.0590947	-1	1130	878
19.1103	0.0591138	-1	1126	512
19.11	0.0591348	-1	1023	508
19.1099	0.0591418	-1	1254	802
19.1098	0.0591519	-1	1349	972
19.1087	0.059221	-1	1391	916
19.1082	0.0592546	-1	1406	928
19.1081	0.059261	-1	1187	900
19.108	0.059271	-1	1352	314
19.1077	0.0592919	-1	970	682
19.1077	0.059292	-1	1396	344
19.1076	0.0592937	-1	1370	918
19.1076	0.059295	-1	1334	557
19.1076	0.0592978	-1	1182	922
19.1076	0.0592993	-1	1364	294
19.1074	0.0593113	-1	1425	538
19.1069	0.0593437	-1	1446	703
19.1067	0.0593533	-1	1292	470
19.1067	0.0593547	-1	1479	811
19.1067	0.0593594	-1	1454	455
19.1066	0.059364	-1	1488	493
19.1061	0.0593927	-1	1324	440
19.1061	0.0593932	-1	1389	999
19.1061	0.0593971	-1	1464	986
19.1061	0.059398	-1	1044	678
19.106	0.0594002	-1	1304	906
19.106	0.0594031	-1	1024	515
19.1059	0.0594108	-1	1234	978
19.1059	0.0594111	-1	1398	112
19.1057	0.0594228	-1	1253	772
19.1056	0.0594265	-1	922	546
19.1055	0.0594367	-1	900	468
19.1049	0.0594768	-1	1251	704
19.1048	0.0594836	-1	1063	587
19.1047	0.0594896	-1	1110	903
19.1046	0.0594988	-1	1384	457
19.1044	0.0595078	-1	957	525
19.1043	0.0595116	-1	1249	528
19.1043	0.0595166	-1	967	786
19.1043	0.0595189	-1	1164	830
19.1039	0.0595449	-1	946	503
19.1037	0.0595547	-1	883	163
19.1036	0.0595609	-1	936	507
19.1033	0.0595804	-1	1369	456
19.1033	0.0595818	-1	925	526
19.1033	0.0595853	-1	1372	724
19.1029	0.0596043	-1	1462	572
19.102	0.0596657	-1	987	649
19.102	0.0596692	-1	1228	933
19.1019	0.059673	-1	1258	617
19.1017	0.0596838	-1	1401	188
19.1014	0.0597084	-1	1206	935
19.1012	0.0597241	-1	1000	913
19.1005	0.0597692	-1	1099	844
19.1005	0.0597695	-1	1183	991
19.1004	0.0597737	-1	1409	934
19.1003	0.0597786	-1	1474	574
19.1002	0.0597843	-1	1212	849
19.1001	0.0597923	-1	975	940
19.0999	0.0598052	-1	1200	999
19.0999	0.0598088	-1	1092	797
19.0996	0.0598271	-1	1091	694
19.0993	0.0598461	-1	1112	903
19.099	0.0598695	-1	1124	983
19.0989	0.0598742	-1	1444	517
19.0986	0.0598968	-1	1259	633
19.0986	0.0598975	-1	1267	841
19.0985	0.0599037	-1	1085	405
19.0971	0.0599913	-1	1140	824
19.097	0.060002	-1	1376	943
19.0965	0.0600317	-1	1458	800
19.0965	0.0600357	-1	1025	754
19.0961	0.0600591	-1	1340	722
19.096	0.0600643	-1	1349	478
19.0959	0.060075	-1	1293	702
19.0958	0.0600828	-1	1036	732
19.0955	0.0600975	-1	878	152
19.0954	0.060104	-1	1432	753
19.0954	0.0601058	-1	874	128
19.0954	0.0601063	-1	1150	840
19.0953	0.0601157	-1	1485	728
19.0953	0.0601169	-1	1042	660
19.095	0.0601321	-1	961	896
19.0948	0.0601444	-1	1385	396
19.094	0.0601993	-1	1045	601
19.0939	0.0602058	-1	1356	896
19.0936	0.0602255	-1	874	183
19.093	0.0602671	-1	875	222
19.093	0.0602674	-1	1047	670
19.0927	0.0602894	-1	1085	834
19.0926	0.060291	-1	1365	862
19.0917	0.0603545	-1	881	242
19.0915	0.0603634	-1	1324	672
19.0915	0.0603669	-1	1223	548
19.0901	0.0604606	-1	1215	869
19.09	0.0604676	-1	1455	740
19.0894	0.0605073	-1	1336	614
19.0887	0.0605506	-1	1020	402
19.0886	0.0605573	-1	1375	742
19.0884	0.0605685	-1	1288	872
19.0884	0.0605698	-1	991	984
19.0875	0.0606311	-1	1415	518
19.0875	0.0606342	-1	957	878
19.0875	0.0606343	-1	1173	892
19.0875	0.0606351	-1	950	872
19.0874	0.0606363	-1	1402	231
19.0874	0.0606397	-1	930	691
19.0873	0.0606434	-1	1394	954
19.087	0.0606669	-1	992	764
19.0868	0.0606781	-1	1187	240
19.0861	0.0607227	-1	1374	710
19.086	0.0607291	-1	942	350
19.086	0.0607297	-1	1312	731
19.0859	0.060739	-1	1415	531
[truncated: 103,449 more rows]

## Sheet: others_acet_biomass
Acetate [mmolh−1gDW−1]	Biomass [h−1]	Rank	Individual	Generation
30	0	0	400	2
30	0	0	325	2
30	0	0	317	2
30	0	0	313	2
30	0	0	295	2
30	0	0	259	2
30	0	0	235	1
30	0	0	222	2
19.7118	0.0178658	0	988	5
19.7118	0.0178658	0	858	5
19.7118	0.0178658	0	829	5
19.7118	0.0178658	0	817	5
19.7118	0.0178658	0	814	5
19.7118	0.0178658	0	801	5
19.7118	0.0178658	0	798	5
19.7118	0.0178658	0	775	5
19.7118	0.0178658	0	774	5
19.7118	0.0178658	0	773	5
19.7118	0.0178658	0	770	5
19.7118	0.0178658	0	799	7
19.7118	0.0178658	0	1132	17
19.7118	0.0178658	0	797	7
19.6727	0.0234748	0	1246	625
19.5918	0.0292783	0	1017	172
19.5917	0.0292872	0	1031	537
19.5916	0.029295	0	1033	521
19.5903	0.0293872	0	1043	519
19.5895	0.0294466	0	1044	579
19.5809	0.0300606	0	1341	994
19.5761	0.0304066	0	1376	465
19.576	0.0304139	0	1389	715
19.573	0.0306296	0	1176	943
19.573	0.0306299	0	1075	994
19.573	0.03063	0	1183	994
19.5729	0.0306365	0	1038	566
19.5718	0.0307163	0	1020	306
19.5703	0.0308232	0	1059	845
19.5595	0.0316012	0	1072	594
19.5575	0.0317404	0	1411	554
19.5565	0.0318102	0	1427	207
19.5562	0.0318346	0	1408	581
19.556	0.0318458	0	1113	641
19.5446	0.0326683	0	1467	402
19.5441	0.0326996	0	1473	446
19.5365	0.0332498	0	1367	573
19.5361	0.0332765	0	1422	883
19.5293	0.0337667	0	1476	441
19.5286	0.0338116	0	1411	610
19.5272	0.0339126	0	988	29
19.5271	0.0339189	0	1055	626
19.527	0.0339265	0	1013	56
19.527	0.0339269	0	1015	58
19.5268	0.0339414	0	1020	56
19.5267	0.033947	0	1045	257
19.5266	0.033955	0	1047	249
19.5266	0.0339556	0	1048	261
19.5263	0.0339828	0	1381	367
19.5261	0.0339938	0	1156	656
19.5261	0.0339954	0	1380	895
19.5261	0.0339968	0	1055	213
19.526	0.0340036	0	1296	797
19.523	0.0342145	0	1424	910
19.5227	0.0342363	0	1373	885
19.5114	0.0350494	0	1394	904
19.5105	0.0351121	0	1458	558
19.5104	0.0351194	0	1470	175
19.4998	0.035881	0	1484	686
19.4989	0.0359464	0	1477	875
19.4983	0.0359886	0	1377	852
19.4978	0.0360213	0	1406	219
19.4938	0.0363093	0	1250	731
19.4937	0.0363184	0	1129	841
19.4899	0.0365895	0	1483	560
19.4887	0.0366759	0	1010	46
19.4883	0.0367043	0	1009	57
19.4813	0.0372104	0	1472	502
19.4805	0.0372642	0	1110	700
19.4798	0.0373123	0	1382	786
19.4784	0.0374147	0	1021	309
19.4688	0.0381006	0	1461	648
19.4688	0.0381066	0	962	9
19.4688	0.0381066	0	937	6
19.4687	0.0381106	0	1053	909
19.4687	0.038111	0	1358	695
19.4684	0.0381299	0	1267	970
19.4684	0.0381339	0	936	6
19.4683	0.0381392	0	1400	737
19.4683	0.0381424	0	1063	964
19.4682	0.0381434	0	1411	719
19.4682	0.038145	0	1287	984
19.4575	0.0389139	0	1483	782
19.4512	0.0393663	0	1343	715
19.4508	0.0393978	0	1495	141
19.4495	0.0394864	0	1471	624
19.4465	0.0397	0	1065	855
19.4465	0.0397064	0	1372	710
19.4463	0.039715	0	1381	863
19.4462	0.0397218	0	1320	944
19.4395	0.0402041	0	1496	979
19.4392	0.0402281	0	1007	867
19.4386	0.0402704	0	1020	993
19.4384	0.0402852	0	1350	996
19.438	0.0403122	0	1341	588
19.4379	0.0403173	0	1348	861
19.4357	0.0404797	0	1079	439
19.4347	0.0405499	0	1085	576
19.4303	0.040863	0	1331	821
19.4253	0.0412209	0	1012	933
19.4253	0.0412215	0	1029	959
19.4252	0.0412288	0	1318	476
19.4249	0.0412522	0	1313	455
19.4245	0.041282	0	981	81
19.4237	0.04134	0	1366	437
19.4233	0.0413648	0	975	15
19.4233	0.0413704	0	1325	791
19.4232	0.0413713	0	1494	597
19.4196	0.0416337	0	1321	795
19.4194	0.0416484	0	1378	483
19.4192	0.0416586	0	1372	987
19.4161	0.0418832	0	1170	445
19.416	0.0418938	0	1394	741
19.4046	0.0427126	0	1442	447
19.4033	0.0428008	0	1436	890
19.4031	0.0428154	0	1406	634
19.4028	0.0428369	0	1321	458
19.4	0.0430382	0	1404	304
19.4	0.0430401	0	1370	675
19.3999	0.0430456	0	1366	676
19.3998	0.0430561	0	1329	656
19.3982	0.0431657	0	1042	894
19.3981	0.0431758	0	1252	767
19.3976	0.0432092	0	1027	849
19.3972	0.0432421	0	1142	869
19.3969	0.0432582	0	1471	859
19.3943	0.0434444	0	991	931
19.3941	0.0434587	0	974	534
19.3938	0.0434843	0	997	957
19.3935	0.043508	0	998	978
19.3855	0.0440823	0	1073	398
19.3854	0.044085	0	1086	752
19.385	0.0441184	0	1172	996
19.3847	0.0441379	0	1090	798
19.3824	0.0443027	0	1129	218
19.3812	0.0443843	0	1350	552
19.38	0.0444771	0	1470	671
19.3799	0.0444811	0	998	994
19.3797	0.0444942	0	979	936
19.3797	0.0444967	0	977	610
19.3796	0.0445018	0	1428	862
19.3796	0.044503	0	1191	498
19.3793	0.0445216	0	994	409
19.3659	0.0454822	0	1027	232
19.3657	0.0454969	0	1041	386
19.3655	0.0455129	0	1043	277
19.365	0.0455491	0	1050	266
19.3648	0.0455662	0	1017	592
19.3645	0.0455864	0	1056	196
19.3644	0.045591	0	1213	985
19.363	0.0456958	0	1380	852
19.3614	0.0458105	0	1254	996
19.3609	0.0458414	0	966	52
19.3602	0.0458912	0	1493	761
19.3598	0.0459206	0	1491	647
19.3596	0.0459376	0	1009	446
19.3588	0.0459959	0	1416	890
19.3584	0.0460226	0	969	475
19.3584	0.0460256	0	979	636
19.3578	0.0460692	0	1071	507
19.3573	0.0461034	0	1091	971
19.3572	0.046107	0	1020	638
19.3572	0.0461109	0	1130	939
19.3568	0.0461345	0	995	868
19.3547	0.0462861	0	1027	625
19.3497	0.0466439	0	1421	943
19.3497	0.0466457	0	1458	711
19.3495	0.0466633	0	1346	605
19.3489	0.0467068	0	1340	609
19.3488	0.0467129	0	1315	849
19.3479	0.0467778	0	1284	868
19.3471	0.0468324	0	1302	930
19.3454	0.0469543	0	1002	924
19.3452	0.0469669	0	1460	340
19.3448	0.0470017	0	1099	979
19.3446	0.0470107	0	1125	959
19.3445	0.0470205	0	1091	969
19.3445	0.0470233	0	1089	998
19.3444	0.0470258	0	1066	462
19.3442	0.0470397	0	1059	211
19.344	0.0470568	0	1052	281
19.344	0.0470591	0	1109	351
19.344	0.0470591	0	1059	866
19.344	0.0470593	0	1426	346
19.3438	0.0470673	0	1113	569
19.3437	0.0470756	0	1127	655
19.3345	0.0477365	0	1104	268
19.3329	0.0478492	0	1055	762
19.3325	0.0478794	0	1049	885
19.3324	0.0478884	0	1393	873
19.3321	0.0479092	0	1088	972
19.331	0.04799	0	944	9
19.331	0.047992	0	922	8
19.3303	0.0480387	0	1323	668
19.3286	0.0481612	0	1074	657
19.3284	0.0481745	0	1000	877
19.3283	0.0481805	0	1083	766
19.3281	0.048196	0	1301	660
19.3281	0.0481971	0	1198	872
19.3279	0.0482074	0	1167	770
19.3279	0.048209	0	1159	781
19.3257	0.0483671	0	1119	531
19.3254	0.048391	0	1131	903
19.325	0.0484201	0	1093	779
19.3248	0.0484368	0	1213	869
19.3245	0.0484579	0	1252	788
19.3217	0.0486592	0	999	891
19.3216	0.0486636	0	986	841
19.3206	0.0487374	0	1057	967
19.3204	0.0487463	0	1022	600
19.3203	0.0487552	0	966	651
19.3202	0.048762	0	1111	691
19.32	0.0487755	0	1116	274
19.3199	0.0487844	0	1171	618
19.3132	0.0492651	0	1415	907
19.3128	0.0492927	0	1065	615
19.3123	0.0493323	0	1129	298
19.312	0.0493489	0	1055	200
19.3118	0.0493676	0	1078	949
19.3116	0.0493824	0	1491	743
19.3113	0.049401	0	1367	785
19.3111	0.0494147	0	1064	825
19.311	0.0494231	0	963	400
19.3103	0.0494756	0	1137	729
19.3099	0.0495056	0	1345	701
19.3097	0.0495145	0	1332	650
19.3097	0.0495158	0	1482	741
19.3097	0.0495172	0	1263	881
19.3097	0.0495175	0	1467	975
19.3097	0.0495188	0	1433	867
19.3094	0.0495349	0	1447	448
19.3093	0.0495431	0	1252	799
19.309	0.0495665	0	1421	960
19.3088	0.0495803	0	1250	498
19.3088	0.0495835	0	1318	408
19.3082	0.0496231	0	1449	512
19.3073	0.0496896	0	1151	599
19.3059	0.0497912	0	1490	444
19.3034	0.0499687	0	1251	941
19.3029	0.0500013	0	1263	783
19.3026	0.0500264	0	988	956
19.2998	0.0502256	0	1201	823
19.2996	0.0502402	0	1193	993
19.2996	0.0502428	0	1467	316
19.2995	0.0502445	0	1139	911
19.2994	0.0502528	0	1468	825
19.2992	0.0502704	0	996	913
19.2989	0.0502923	0	1473	773
19.2988	0.0502947	0	1428	691
19.2988	0.0502982	0	1326	862
19.2987	0.0503029	0	1071	943
19.2987	0.0503056	0	1015	827
19.2985	0.0503175	0	1029	988
19.2984	0.0503246	0	1202	869
19.2984	0.0503305	0	1404	784
19.2983	0.0503369	0	1078	831
19.297	0.0504296	0	919	8
19.2968	0.050445	0	1367	953
19.2966	0.0504535	0	1338	291
19.2965	0.0504663	0	933	36
19.2963	0.0504753	0	1321	794
19.2963	0.0504768	0	934	50
19.2934	0.050686	0	1302	366
19.2933	0.0506961	0	958	55
19.292	0.0507896	0	1070	938
19.2907	0.0508809	0	1248	499
19.2115	0.0523888	0	1328	1000
19.2034	0.05293	0	1418	728
19.2007	0.0531064	0	1396	516
19.2005	0.0531221	0	1246	913
19.1925	0.053657	0	1365	664
19.1747	0.0548363	0	1217	445
19.1744	0.054856	0	1184	860
19.1614	0.0557192	0	1222	826
19.1587	0.055901	0	1489	944
19.1577	0.0559631	0	1483	623
19.1536	0.0562419	0	1274	171
19.1426	0.0569664	0	1485	853
19.1419	0.0570149	0	1208	806
19.1393	0.0571896	0	1239	793
19.0845	0.0608309	0	1328	964
19.0807	0.0610851	0	1355	806
19.0644	0.0621674	0	1213	878
19.058	0.0625891	0	1347	902
19.0559	0.0627305	0	1375	491
19.0456	0.0634155	0	1041	397
19.0364	0.0640254	0	1200	457
19.0222	0.0649709	0	1334	843
19.0214	0.0650249	0	1443	712
19.0111	0.0657052	0	1289	814
19.0058	0.0660561	0	1249	958
18.9865	0.0673435	0	1406	675
18.9834	0.0675463	0	1249	816
18.9833	0.0675525	0	1341	527
18.9748	0.068116	0	1217	446
18.9727	0.068261	0	1142	798
18.9695	0.0684693	0	1121	755
18.9693	0.0684839	0	1163	376
18.9618	0.0689822	0	1278	971
18.9555	0.0694041	0	1300	947
18.9522	0.0696188	0	1434	875
18.9451	0.070092	0	1326	859
18.9274	0.0712654	0	1393	733
18.9224	0.0716033	0	1112	1000
18.9223	0.0716078	0	1147	785
18.9037	0.0728435	0	1266	929
18.9022	0.0729398	0	1441	314
18.8974	0.0732619	0	1482	940
18.8964	0.0733308	0	1265	706
18.8964	0.0733313	0	1018	436
18.8935	0.0735208	0	962	661
18.8879	0.0738947	0	1434	909
18.8829	0.0742268	0	1469	692
18.8829	0.0742277	0	1077	250
18.8751	0.0747467	0	1298	665
18.874	0.0748134	0	1484	650
18.8685	0.0751851	0	1476	149
18.85	0.076411	0	1419	347
18.8223	0.0782503	0	1355	973
18.8082	0.0791912	0	1305	941
18.8064	0.0793079	0	1174	534
18.8019	0.0796043	0	1420	997
18.8017	0.0796203	0	1228	876
18.8013	0.0796492	0	1347	637
18.7949	0.0800744	0	1415	505
18.794	0.0801308	0	1235	482
18.7819	0.0809374	0	1280	310
18.7754	0.0813683	0	1422	74
18.7748	0.0814051	0	1429	344
18.7696	0.0817539	0	1375	963
18.7651	0.0820546	0	1326	642
18.7586	0.082488	0	939	922
18.7493	0.0831025	0	1179	363
18.724	0.0847844	0	1500	560
18.7221	0.0849096	0	960	960
18.72	0.0850495	0	1250	868
18.7196	0.0850744	0	1202	555
18.718	0.0851801	0	1479	564
18.713	0.0855163	0	1299	687
18.7126	0.0855396	0	1411	451
18.7034	0.0861508	0	1260	574
18.6977	0.0865326	0	1176	401
18.6969	0.0865816	0	1247	808
18.6831	0.0875028	0	1206	57
18.6829	0.0875148	0	1313	478
18.6813	0.0876183	0	1280	905
18.6795	0.0877378	0	1121	431
18.6763	0.0879497	0	1358	663
18.6753	0.0880184	0	969	781
18.6752	0.0880249	0	1367	948
18.6673	0.0885537	0	1104	612
18.6663	0.0886141	0	1103	385
18.6601	0.0890294	0	1164	915
18.6485	0.0897964	0	1474	376
18.6451	0.0900281	0	1485	849
18.6338	0.0907791	0	1178	225
18.6324	0.0908711	0	1461	940
18.6257	0.0913173	0	1318	925
18.617	0.0918933	0	1303	221
18.617	0.0918948	0	1479	944
18.6095	0.0923918	0	1398	738
18.6094	0.0923955	0	1397	715
18.6026	0.0928503	0	1306	544
18.602	0.0928864	0	1314	994
18.5964	0.0932654	0	1439	504
18.5918	0.0935655	0	1182	619
18.5897	0.0937099	0	1294	798
18.5896	0.0937108	0	1271	639
18.5853	0.0940004	0	1067	431
18.5706	0.0949786	0	1420	998
18.5583	0.0957954	0	1498	444
18.5465	0.0965764	0	1283	583
18.5376	0.0971699	0	1292	728
18.5172	0.098524	0	1230	964
18.5156	0.0986331	0	1234	810
18.5118	0.0988809	0	1189	824
18.5081	0.099128	0	1375	448
18.5066	0.09923	0	1307	703
18.4833	0.100777	0	1416	118
18.4821	0.100858	0	1464	996
18.482	0.100863	0	1091	939
18.4798	0.101011	0	915	902
18.4777	0.101146	0	1468	805
18.4719	0.101531	0	1058	648
18.4686	0.101756	0	1136	885
18.4681	0.101786	0	1109	446
18.4674	0.101834	0	1126	951
18.4579	0.102461	0	1089	791
18.4554	0.102629	0	1030	931
18.4407	0.103604	0	1168	648
18.4356	0.103947	0	1405	391
18.4263	0.104564	0	1478	965
18.421	0.104919	0	927	635
18.4205	0.104946	0	1398	440
18.4135	0.105412	0	1240	674
18.4101	0.105643	0	1177	459
18.4085	0.105748	0	1304	391
18.3926	0.1068	0	1155	838
18.3923	0.106822	0	1103	835
18.3881	0.107099	0	1429	409
18.3877	0.107126	0	1139	940
18.3866	0.107203	0	1195	794
18.3798	0.107654	0	1100	966
18.3789	0.107713	0	1050	668
18.3789	0.107714	0	1276	523
18.3786	0.107736	0	1039	471
18.371	0.108239	0	1482	874
18.3527	0.109456	0	1125	999
18.3394	0.110336	0	1312	295
18.3349	0.110638	0	1376	629
18.3344	0.110667	0	1023	850
18.334	0.110698	0	1435	416
18.3307	0.110916	0	1189	924
18.3293	0.111011	0	1004	618
18.3244	0.111335	0	1246	751
18.3195	0.111663	0	1446	563
18.3162	0.111879	0	1106	77
18.3143	0.112003	0	995	651
18.3111	0.112217	0	1274	540
18.309	0.112358	0	1048	399
18.3059	0.112562	0	1205	144
18.3022	0.112808	0	1132	784
18.3021	0.112815	0	898	904
18.3012	0.112874	0	1215	1000
18.2988	0.113035	0	1349	768
18.2984	0.113059	0	1180	493
18.2879	0.113761	0	940	551
18.2872	0.113808	0	1470	757
18.2872	0.113808	0	1462	1000
18.2863	0.113863	0	1413	759
18.2859	0.113895	0	1297	474
18.2853	0.11393	0	1021	127
18.2832	0.114075	0	1303	867
18.2829	0.114094	0	1434	600
18.2825	0.114121	0	1499	45
18.2391	0.117	0	1448	319
18.225	0.117937	0	1094	397
18.2249	0.117943	0	1073	661
18.2238	0.118018	0	808	14
18.2222	0.118124	0	807	14
18.2212	0.118191	0	1242	919
18.2193	0.118318	0	1260	548
18.2108	0.118885	0	797	10
18.1958	0.119876	0	1358	986
18.1938	0.120009	0	1046	880
18.1886	0.120356	0	1136	721
18.1861	0.120527	0	1305	966
18.1833	0.12071	0	1197	870
18.1828	0.120741	0	1062	884
18.1722	0.121447	0	1453	682
18.1707	0.121548	0	951	942
18.1701	0.121586	0	1436	304
18.1654	0.121897	0	807	513
18.1627	0.122075	0	1425	448
18.1616	0.122152	0	872	190
18.1578	0.122409	0	893	692
18.1557	0.122547	0	1153	879
18.1524	0.122764	0	1082	110
18.1521	0.122783	0	822	742
18.152	0.122792	0	1057	758
18.1431	0.123379	0	1480	550
18.1413	0.123501	0	1147	636
18.1407	0.123539	0	1415	909
18.14	0.123585	0	1452	489
18.1394	0.12363	0	887	953
18.1382	0.123709	0	1244	850
18.1377	0.123739	0	942	767
18.1362	0.123836	0	1417	666
18.1362	0.123838	0	1216	400
18.136	0.123854	0	1234	780
18.1344	0.123959	0	1256	809
18.1332	0.124039	0	1335	871
18.1315	0.124154	0	1251	783
18.1311	0.124175	0	861	965
18.1298	0.124263	0	1475	345
18.1242	0.124636	0	1325	967
18.1126	0.125409	0	1090	852
18.1125	0.125412	0	1252	593
18.1015	0.126147	0	1423	710
18.0988	0.126325	0	928	451
18.0949	0.126582	0	1248	887
18.0908	0.126857	0	1264	909
18.0905	0.126878	0	945	600
18.0902	0.126895	0	982	744
18.0875	0.127073	0	826	727
18.0843	0.127289	0	1426	962
18.078	0.127703	0	1132	516
18.078	0.127704	0	1457	965
18.077	0.12777	0	1297	993
18.0761	0.127832	0	975	42
18.0529	0.129374	0	931	679
18.0503	0.129547	0	1093	557
18.0501	0.129558	0	1060	830
18.0485	0.129667	0	1392	925
18.0439	0.129969	0	1359	829
18.0415	0.130131	0	1387	929
18.0376	0.130392	0	1163	729
18.0347	0.130581	0	1371	353
18.0262	0.131151	0	1214	164
18.0261	0.131153	0	1413	231
18.0246	0.131252	0	1428	353
18.0228	0.131371	0	1057	335
18.0224	0.131399	0	1265	308
18.0177	0.131713	0	931	663
18.0175	0.131727	0	1396	997
18.0171	0.131753	0	919	406
18.0137	0.131976	0	1219	989
18.0135	0.131991	0	1104	591
18.0066	0.13245	0	1046	844
18.0037	0.132645	0	1368	420
18.0021	0.132749	0	824	919
18.0011	0.132818	0	1315	387
17.9982	0.133011	0	1481	668
17.9798	0.134229	0	1281	404
17.9783	0.134331	0	1458	434
17.9779	0.13436	0	1460	483
17.9772	0.134403	0	1476	948
17.9688	0.134962	0	1145	420
17.9688	0.134963	0	1257	678
17.9688	0.134964	0	1021	580
17.9671	0.135072	0	983	915
17.9644	0.135253	0	1040	623
17.9625	0.135379	0	1283	199
17.9625	0.13538	0	1213	753
17.9613	0.13546	0	1195	590
17.9603	0.135524	0	1187	339
17.9596	0.135574	0	1078	816
17.9595	0.135577	0	1269	858
17.9572	0.135734	0	1304	652
17.956	0.135813	0	1184	690
17.9509	0.136149	0	1124	807
17.942	0.136743	0	939	24
17.9418	0.136758	0	1490	863
17.9399	0.136882	0	846	517
17.9234	0.137978	0	1040	299
17.9197	0.138223	0	992	335
17.9189	0.138278	0	1491	734
17.9181	0.138328	0	1309	614
17.916	0.138468	0	1197	623
17.9101	0.138864	0	1202	949
17.8976	0.139694	0	1497	916
17.897	0.139735	0	1408	596
17.8841	0.140591	0	1094	678
17.8817	0.140748	0	835	514
17.8778	0.141007	0	1399	962
17.8769	0.14107	0	1365	838
17.8751	0.141187	0	1003	757
17.8664	0.141764	0	1136	690
17.8652	0.141843	0	961	532
17.8627	0.142012	0	1409	524
17.8614	0.142097	0	995	454
17.859	0.142254	0	1220	668
17.8565	0.142422	0	1359	736
17.8531	0.142651	0	954	816
17.8343	0.143896	0	957	950
17.8316	0.144079	0	1025	364
17.8308	0.144132	0	992	729
17.8305	0.144149	0	1128	879
17.8287	0.144268	0	1031	734
17.8274	0.144359	0	1003	800
17.8224	0.144689	0	1015	984
17.8222	0.144705	0	1038	749
17.8218	0.144729	0	1186	337
17.8163	0.145095	0	1256	70
17.8154	0.145153	0	1396	526
17.8136	0.145276	0	820	725
17.8136	0.145277	0	829	712
17.8117	0.145397	0	975	749
17.8081	0.145639	0	1250	541
17.804	0.145909	0	896	847
17.8013	0.146092	0	1058	543
17.8013	0.146095	0	943	563
17.7966	0.146404	0	834	683
17.7914	0.14675	0	1466	626
17.7866	0.14707	0	923	557
17.782	0.147376	0	1318	763
17.7753	0.147818	0	1009	775
17.773	0.147971	0	1110	532
17.7699	0.148184	0	917	584
17.7665	0.148409	0	1055	665
17.7636	0.148597	0	987	607
17.7624	0.148678	0	1053	739
17.7623	0.14868	0	1050	236
17.7586	0.148931	0	1075	608
17.7578	0.148981	0	1070	592
17.7576	0.148993	0	818	228
17.7569	0.149043	0	1012	395
17.7568	0.149051	0	1144	886
17.7557	0.149122	0	1192	798
17.7537	0.149254	0	1105	849
17.7514	0.14941	0	853	461
17.746	0.149772	0	864	177
17.7443	0.149878	0	822	744
17.7303	0.15081	0	1181	571
17.7288	0.150915	0	1165	491
17.7262	0.151085	0	828	909
17.7258	0.151105	0	988	841
17.7256	0.151119	0	831	449
17.7234	0.151264	0	931	596
17.7219	0.151365	0	1127	872
17.7214	0.151402	0	1131	994
17.7193	0.151543	0	1054	613
17.7193	0.151542	0	1440	990
17.7138	0.151905	0	1286	866
17.7097	0.15218	0	930	868
17.7053	0.15247	0	1391	541
17.7011	0.15275	0	1066	836
17.701	0.152755	0	1384	894
17.7004	0.152792	0	1404	753
17.6963	0.153066	0	946	691
17.6959	0.153097	0	1425	750
17.6947	0.153172	0	1310	941
17.6877	0.153638	0	1431	917
17.6868	0.1537	0	1388	585
17.6855	0.153789	0	1405	547
17.6852	0.153803	0	1081	823
17.6835	0.15392	0	1058	460
17.6824	0.153992	0	1091	534
17.6794	0.154192	0	1312	349
17.6738	0.154564	0	1378	841
17.672	0.15468	0	937	542
17.671	0.154752	0	1165	571
17.6709	0.154758	0	1100	933
17.6681	0.154939	0	1428	997
17.6628	0.155292	0	1181	628
17.6623	0.155326	0	1171	629
17.6603	0.155462	0	1441	673
17.6587	0.155565	0	882	449
17.6571	0.155675	0	1294	766
17.6546	0.15584	0	931	577
17.6539	0.155887	0	931	811
17.6528	0.15596	0	847	510
17.6503	0.156122	0	924	774
17.6478	0.156291	0	1248	991
17.6478	0.156293	0	1460	886
17.6459	0.156415	0	1252	737
17.644	0.156541	0	1103	368
17.6418	0.156691	0	1424	242
17.6377	0.156959	0	1407	184
17.6377	0.156961	0	1055	857
17.636	0.157078	0	865	990
17.6341	0.157203	0	1054	908
17.6341	0.157204	0	1399	760
17.6331	0.157264	0	1032	757
17.6322	0.157329	0	1441	634
17.6283	0.157585	0	926	787
17.6259	0.157743	0	1114	645
17.6178	0.158283	0	922	500
17.6178	0.158285	0	966	481
17.6142	0.158521	0	1099	755
17.6078	0.15895	0	1093	927
17.6075	0.158969	0	1058	969
17.6041	0.159192	0	964	358
17.6015	0.159368	0	962	44
17.5936	0.159894	0	1197	920
17.5932	0.159917	0	910	150
17.5921	0.159992	0	1332	572
17.5882	0.16025	0	1025	701
17.5811	0.160725	0	1427	784
17.577	0.160998	0	1207	965
17.5768	0.161009	0	1278	749
17.572	0.161327	0	809	735
17.5698	0.16147	0	943	218
17.5676	0.16162	0	1053	546
17.5662	0.161711	0	1276	865
17.5645	0.161827	0	936	748
17.5617	0.162013	0	1093	348
17.5611	0.162053	0	1086	610
17.556	0.16239	0	1250	388
17.5545	0.162493	0	1272	735
17.552	0.162653	0	1493	885
17.5503	0.162768	0	810	850
17.5503	0.162768	0	1095	791
17.5483	0.1629	0	1047	976
17.5419	0.163326	0	1067	969
17.5398	0.16347	0	835	256
17.5397	0.163471	0	1494	985
17.5378	0.1636	0	909	648
17.5378	0.163602	0	915	991
17.5378	0.163603	0	1017	78
17.5341	0.163845	0	1046	280
17.5331	0.163914	0	1156	916
17.5324	0.16396	0	947	379
17.5318	0.163999	0	1086	780
17.5314	0.164026	0	922	998
17.5267	0.164337	0	839	543
17.5265	0.164353	0	1023	980
17.5215	0.164684	0	1005	351
17.5207	0.164735	0	1210	961
17.5202	0.164767	0	905	947
17.519	0.164846	0	1223	303
17.5171	0.164978	0	935	744
17.5165	0.165018	0	1319	393
17.5121	0.165305	0	1054	996
17.4997	0.166128	0	850	641
17.4996	0.166136	0	1010	156
17.4952	0.166431	0	1281	657
17.4946	0.166469	0	1430	754
17.4935	0.166545	0	816	777
17.4895	0.166809	0	1148	880
17.487	0.166978	0	950	169
17.4863	0.167023	0	842	289
17.4799	0.167444	0	1096	613
17.4771	0.167631	0	863	686
17.4763	0.167685	0	1066	545
17.4761	0.167702	0	1182	856
17.4755	0.167739	0	1011	321
17.4691	0.168162	0	1044	970
17.4672	0.168293	0	853	380
17.4668	0.16832	0	1347	996
17.464	0.168505	0	1302	730
17.4631	0.168562	0	815	696
17.4623	0.168619	0	980	229
17.4611	0.168695	0	987	226
17.457	0.168969	0	996	54
17.4556	0.169061	0	1417	141
17.4543	0.169145	0	1136	848
17.4523	0.169283	0	856	634
17.4412	0.170016	0	835	172
17.4403	0.170076	0	1197	976
17.437	0.1703	0	1052	575
17.4366	0.170324	0	1081	704
17.436	0.170366	0	1078	351
17.4345	0.17046	0	1280	915
17.4325	0.170598	0	889	827
17.4279	0.170903	0	1237	149
17.4244	0.171132	0	896	354
17.4222	0.171281	0	909	916
17.4218	0.171304	0	1283	792
17.4174	0.171598	0	1106	555
17.415	0.17176	0	1092	384
17.4136	0.171855	0	1304	856
17.4122	0.171942	0	887	567
17.4119	0.171964	0	1083	742
17.4107	0.172046	0	1060	447
17.4099	0.172096	0	1057	916
17.4097	0.172108	0	1073	783
17.4066	0.172316	0	1379	725
17.4013	0.172667	0	1401	621
17.4	0.172758	0	892	842
17.3994	0.172795	0	985	274
17.3994	0.172796	0	1047	935
17.3987	0.172844	0	844	417
17.3975	0.172921	0	1110	717
17.3949	0.173091	0	1083	851
17.3888	0.173502	0	1009	652
17.3888	0.173502	0	896	280
17.3887	0.173504	0	894	904
17.3875	0.173588	0	1204	298
17.3867	0.173642	0	930	897
17.3831	0.173881	0	993	462
17.3829	0.173895	0	929	239
17.3823	0.173933	0	1466	667
17.3821	0.173945	0	1435	632
17.3747	0.174436	0	1011	46
17.3745	0.174449	0	879	871
17.3741	0.174473	0	833	552
17.3737	0.174501	0	1452	933
17.3725	0.174585	0	861	778
17.3712	0.174669	0	1472	574
17.3712	0.174669	0	949	744
17.3711	0.174678	0	1461	801
17.3634	0.175188	0	1054	178
17.3616	0.17531	0	1058	927
17.3601	0.17541	0	843	910
17.3597	0.175431	0	1353	374
17.3597	0.175431	0	1115	377
17.3597	0.175437	0	970	25
17.3592	0.175464	0	953	794
17.3589	0.17549	0	1324	978
17.3567	0.17563	0	1008	821
17.3567	0.17563	0	939	223
17.3565	0.175648	0	1169	283
17.3563	0.175657	0	892	746
17.3558	0.175693	0	921	618
17.3551	0.175739	0	983	512
17.3546	0.175775	0	1177	615
17.3543	0.17579	0	1183	801
17.3543	0.175791	0	948	69
17.3534	0.175854	0	849	863
17.3523	0.175928	0	1105	904
17.3517	0.175965	0	1464	690
17.3507	0.17603	0	844	631
17.3491	0.176136	0	1490	751
17.3491	0.176137	0	1104	488
17.3491	0.176139	0	1106	954
17.3486	0.176169	0	1141	843
17.3474	0.176248	0	846	954
17.3463	0.176325	0	1429	441
17.3459	0.176352	0	1494	567
17.3458	0.176354	0	1148	853
17.3458	0.176359	0	1223	1000
17.3457	0.17636	0	1447	402
17.3453	0.176393	0	936	931
17.3432	0.176529	0	1121	366
17.3412	0.176665	0	890	687
17.3392	0.176794	0	1436	704
17.3392	0.176796	0	1025	676
17.3392	0.176798	0	1205	546
17.3389	0.176813	0	1076	881
17.338	0.176878	0	1486	668
17.3374	0.176913	0	1277	789
17.3366	0.176968	0	1148	500
17.3346	0.177098	0	820	710
17.334	0.177138	0	1153	463
17.3323	0.177255	0	1354	837
17.332	0.177276	0	888	499
17.3315	0.177309	0	1051	974
17.3301	0.177403	0	832	964
17.3293	0.177454	0	1464	295
17.3281	0.177533	0	864	772
17.3281	0.177535	0	1191	704
17.3251	0.177734	0	949	602
17.3234	0.177846	0	1231	144
17.3219	0.177944	0	876	620
17.3173	0.17825	0	924	665
17.3153	0.178385	0	1193	680
17.3152	0.178393	0	925	774
17.3151	0.178395	0	1149	670
17.3142	0.178455	0	908	888
17.3136	0.178496	0	1338	636
17.313	0.178536	0	1013	764
17.3124	0.178575	0	1476	728
17.3122	0.178586	0	1003	666
17.3121	0.178593	0	1261	870
17.3121	0.178594	0	1240	665
17.3113	0.178646	0	1457	525
17.3107	0.178692	0	1219	319
17.3106	0.178693	0	1449	552
17.3101	0.17873	0	1243	745
17.3078	0.17888	0	1065	753
17.3073	0.178918	0	1453	890
17.3072	0.17892	0	1114	991
17.3067	0.178955	0	1245	892
17.3063	0.178979	0	1208	435
17.3048	0.179083	0	902	708
17.3043	0.179114	0	973	462
17.2985	0.179502	0	813	367
17.2985	0.179502	0	1081	885
17.2974	0.17957	0	926	421
17.2963	0.179643	0	1116	883
17.2948	0.179748	0	1342	603
17.2945	0.179767	0	1264	820
17.2941	0.17979	0	1337	469
17.2929	0.179874	0	1047	64
17.2925	0.179897	0	927	547
17.2925	0.179902	0	1390	776
17.2919	0.179939	0	1008	969
17.2916	0.179955	0	1027	918
17.2914	0.179972	0	1239	939
17.2911	0.179991	0	933	266
17.2889	0.180135	0	1271	299
17.2887	0.180157	0	948	471
17.2887	0.180154	0	1055	939
17.2886	0.180155	0	852	839
17.2877	0.18022	0	820	745
17.2871	0.180259	0	808	125
17.286	0.180332	0	846	571
17.2857	0.180349	0	942	858
17.2843	0.180444	0	1177	820
17.2841	0.180454	0	1387	529
17.2828	0.180545	0	1172	980
17.2826	0.180557	0	880	258
17.2813	0.180641	0	850	104
17.2813	0.180645	0	1153	557
17.2806	0.180692	0	1237	578
17.2794	0.180768	0	917	504
17.2774	0.180899	0	922	776
17.2773	0.18091	0	813	813
17.2758	0.181005	0	1082	990
17.2758	0.181009	0	866	574
17.2751	0.181053	0	979	156
17.2746	0.181086	0	1158	575
17.2746	0.181086	0	1025	914
17.2741	0.181119	0	946	728
17.2733	0.181175	0	1299	502
17.2726	0.181221	0	1442	574
17.2725	0.18123	0	1303	274
17.2724	0.181232	0	1052	222
17.2705	0.18136	0	949	780
17.2688	0.181472	0	885	477
17.2683	0.181505	0	1326	696
17.2667	0.181613	0	1052	104
17.265	0.181725	0	981	930
17.2606	0.182017	0	969	949
17.2605	0.182028	0	1294	495
17.2548	0.182401	0	956	963
17.2517	0.182612	0	1322	433
17.2512	0.18264	0	1211	836
17.2512	0.182641	0	895	814
17.2495	0.182755	0	1304	303
17.2452	0.183041	0	871	982
17.2442	0.183106	0	1047	838
17.2429	0.183194	0	1459	362
17.2369	0.183593	0	1077	529
17.2368	0.183598	0	797	640
17.2309	0.183995	0	1057	661
17.2287	0.184141	0	1070	694
17.2275	0.184216	0	1466	718
17.2272	0.184236	0	1083	768
17.2264	0.184288	0	835	547
17.2212	0.184638	0	1465	621
17.2212	0.184639	0	1473	616
17.221	0.184651	0	1374	108
17.2205	0.184681	0	1179	661
17.2197	0.184736	0	1457	681
17.2175	0.184881	0	1498	693
17.2162	0.18497	0	1392	665
17.2137	0.185132	0	1064	782
17.2124	0.18522	0	942	56
17.2095	0.185417	0	989	178
17.209	0.185449	0	978	179
17.2079	0.185526	0	895	992
17.2048	0.185723	0	889	338
17.2016	0.185938	0	1045	909
17.1995	0.186079	0	1499	895
17.1983	0.186155	0	1205	168
17.1973	0.186227	0	1462	408
17.1945	0.186409	0	1464	879
17.1914	0.186619	0	1020	258
17.1896	0.186738	0	1000	501
17.1868	0.186922	0	1113	262
17.1831	0.187168	0	913	368
17.1802	0.18736	0	1447	262
17.1795	0.187404	0	1439	361
17.1793	0.187418	0	1109	742
17.1793	0.187419	0	1450	672
17.1777	0.187529	0	952	802
17.1774	0.187549	0	1000	908
17.1772	0.187561	0	799	601
17.1747	0.187729	0	939	850
17.1743	0.18775	0	825	919
17.1726	0.187866	0	1112	631
17.1711	0.187965	0	1055	641
17.1668	0.188251	0	945	341
17.166	0.188301	0	976	983
17.1657	0.188321	0	960	816
17.1602	0.188686	0	840	609
17.1601	0.188698	0	825	634
17.1593	0.188748	0	1363	873
17.1587	0.188791	0	1088	872
17.1578	0.188852	0	1476	677
17.1553	0.189017	0	1096	354
17.1525	0.189199	0	1363	565
17.1516	0.189263	0	1112	895
17.1511	0.189291	0	1398	898
17.1491	0.189426	0	860	387
17.1476	0.189529	0	923	921
17.1463	0.189615	0	985	970
17.1442	0.189754	0	1047	946
17.1425	0.189863	0	1113	809
17.1417	0.189917	0	1053	610
17.1389	0.190108	0	983	825
17.1386	0.190121	0	1030	286
17.1378	0.190174	0	1184	906
17.1375	0.190195	0	1287	809
17.1364	0.190269	0	900	923
17.1324	0.190539	0	921	966
17.1321	0.190559	0	1111	756
17.1297	0.190716	0	926	866
17.128	0.190829	0	903	702
17.1262	0.190945	0	1306	831
17.1248	0.191038	0	1286	784
17.1243	0.191075	0	1297	840
17.121	0.191295	0	1121	787
17.1207	0.191311	0	1054	711
17.1205	0.191329	0	929	39
17.1197	0.191378	0	1088	737
17.1172	0.191546	0	1120	737
17.117	0.191562	0	933	508
17.1167	0.191579	0	871	828
17.1162	0.191609	0	947	194
17.1155	0.191657	0	1050	860
17.1146	0.191717	0	823	931
17.1104	0.192001	0	1157	596
17.1103	0.192005	0	942	896
17.1086	0.19212	0	1126	424
17.1055	0.192322	0	1131	979
17.1051	0.192351	0	791	302
17.1051	0.192353	0	964	298
17.1051	0.192353	0	879	949
17.1047	0.192379	0	1280	974
17.1043	0.192401	0	1146	985
17.1024	0.192531	0	1083	616
17.1011	0.192613	0	933	502
17.1007	0.192644	0	960	899
17.0998	0.192704	0	1153	654
17.0997	0.192708	0	907	821
17.0993	0.192735	0	1259	925
17.0982	0.192806	0	854	799
17.0981	0.192817	0	1157	617
17.0958	0.192965	0	1193	676
17.0949	0.193029	0	1124	921
17.0949	0.193031	0	1349	854
17.0945	0.193054	0	913	640
17.0942	0.193073	0	846	880
17.0938	0.217102	0	1411	9
17.0935	0.193122	0	1278	950
17.0932	0.193143	0	965	845
17.0931	0.193148	0	1227	687
17.0931	0.193149	0	1277	296
17.0931	0.193154	0	1058	720
17.0929	0.193159	0	1210	538
17.0929	0.193165	0	840	766
17.0928	0.193172	0	1170	657
17.0927	0.193179	0	1190	169
17.0925	0.193193	0	879	906
17.0924	0.193197	0	821	928
17.0923	0.193203	0	1041	997
17.0923	0.193204	0	1370	161
17.0923	0.193204	0	1268	61
17.0923	0.193205	0	1013	910
17.0922	0.193211	0	1166	937
17.0921	0.193216	0	1050	976
17.0921	0.19322	0	1234	578
17.092	0.193228	0	861	449
17.0919	0.193229	0	1328	32
17.0918	0.193238	0	1244	182
17.0917	0.193244	0	1245	464
17.0916	0.19325	0	895	568
17.0916	0.193253	0	1316	301
17.0911	0.193286	0	1004	499
17.0909	0.193301	0	848	875
17.0907	0.193314	0	970	973
17.0906	0.19332	0	985	469
17.0903	0.193335	0	1040	119
17.0903	0.193336	0	968	814
17.0902	0.193347	0	1183	913
17.0901	0.193349	0	1304	508
17.09	0.193356	0	1070	980
17.0899	0.193365	0	1265	32
17.0898	0.193366	0	934	960
17.0897	0.193379	0	790	161
17.0896	0.193384	0	1240	516
17.0896	0.193381	0	824	795
17.0894	0.193396	0	1034	649
17.0894	0.193397	0	842	905
17.0893	0.193402	0	1038	78
17.0891	0.193416	0	1246	532
17.0889	0.193426	0	1029	971
17.0889	0.193431	0	872	800
17.0888	0.193432	0	962	816
17.0888	0.193437	0	972	51
17.0888	0.193437	0	1333	976
17.0887	0.193441	0	1101	414
17.0887	0.193438	0	936	555
17.0886	0.193449	0	1051	386
17.0886	0.193449	0	1136	325
17.0886	0.193447	0	1044	454
17.0886	0.193454	0	1140	179
17.0885	0.19346	0	898	518
17.0883	0.19347	0	1408	951
17.0883	0.193473	0	1109	699
17.0882	0.193479	0	871	615
17.0882	0.193479	0	1287	558
17.0881	0.193485	0	1161	754
17.0881	0.193486	0	909	113
17.0881	0.193487	0	815	66
17.0879	0.193495	0	1052	852
17.0878	0.193502	0	821	609
17.0878	0.193505	0	981	203
17.0878	0.193502	0	856	752
17.0877	0.193509	0	822	638
17.0876	0.193517	0	807	991
17.0876	0.193519	0	801	449
17.0876	0.19352	0	905	259
17.0875	0.193522	0	1354	868
17.0875	0.193524	0	941	343
17.0875	0.193526	0	1359	841
17.0874	0.193528	0	1016	832
17.0874	0.193529	0	1193	488
17.0874	0.19353	0	944	816
17.0873	0.193535	0	938	710
17.0873	0.193537	0	1138	523
17.0872	0.193546	0	1003	502
17.0869	0.193565	0	998	985
17.0869	0.193565	0	1110	714
17.0869	0.193566	0	966	657
17.0868	0.193568	0	906	510
17.0867	0.193575	0	881	824
17.0866	0.193582	0	1009	442
17.0865	0.193592	0	1046	785
17.0863	0.193602	0	1174	583
17.0862	0.193609	0	823	653
17.0862	0.193609	0	1024	25
17.0861	0.193617	0	1018	374
17.0861	0.19362	0	1317	693
17.086	0.193621	0	1021	911
17.0859	0.193629	0	1385	784
17.0857	0.193646	0	1218	999
17.0856	0.193648	0	973	49
17.0856	0.193649	0	869	790
17.0856	0.19365	0	1054	946
17.0855	0.193659	0	888	805
17.0854	0.19366	0	1249	604
17.0852	0.193674	0	1194	767
17.0852	0.193675	0	1363	317
17.0851	0.193682	0	933	734
17.0851	0.193682	0	902	845
17.0851	0.193678	0	1039	912
17.0851	0.193685	0	770	12
17.0849	0.193699	0	957	837
17.0848	0.193701	0	925	722
17.0846	0.193716	0	1292	961
17.0845	0.193726	0	1042	906
17.0844	0.193724	0	1120	194
17.0842	0.193746	0	1286	383
17.0839	0.193762	0	1348	319
17.0836	0.193777	0	927	924
17.0836	0.193782	0	1025	918
17.0836	0.193786	0	1279	858
17.0835	0.193789	0	875	573
17.0835	0.19379	0	1147	684
17.0834	0.193795	0	1344	628
17.0834	0.193795	0	825	873
17.0834	0.193797	0	982	487
17.0834	0.193798	0	1357	334
17.0832	0.193807	0	813	580
17.0828	0.193832	0	860	475
17.0827	0.19384	0	1295	567
17.0826	0.193846	0	893	821
17.0826	0.193851	0	1271	401
17.0824	0.193865	0	871	856
17.0823	0.193863	0	1125	638
17.0821	0.19388	0	922	853
17.0821	0.19388	0	1381	643
17.0821	0.193882	0	830	600
17.0818	0.193903	0	1055	820
17.0817	0.193903	0	931	347
17.0815	0.193923	0	808	933
17.0815	0.193925	0	1178	658
17.0814	0.193931	0	1160	737
17.0812	0.19394	0	1375	927
17.0811	0.193947	0	989	474
17.081	0.193953	0	1216	754
17.081	0.193954	0	1150	380
17.0809	0.19396	0	1283	979
17.0809	0.193963	0	977	523
17.0808	0.193968	0	995	375
17.0805	0.193988	0	1379	90
17.0805	0.193991	0	1068	866
17.0804	0.193996	0	1393	555
17.0804	0.193998	0	1031	268
17.0803	0.193999	0	827	618
17.0803	0.193999	0	1313	383
17.0803	0.194001	0	950	657
17.0802	0.194011	0	937	607
17.08	0.194023	0	1175	665
17.0797	0.194041	0	858	778
17.0797	0.194045	0	1008	407
17.0796	0.194047	0	897	388
17.0796	0.194048	0	914	474
17.0794	0.19406	0	896	941
17.0794	0.194063	0	1218	592
17.0794	0.194065	0	1095	165
17.0793	0.194066	0	845	602
17.0793	0.194071	0	970	607
17.0791	0.194079	0	1065	467
17.079	0.194086	0	1224	509
17.079	0.194091	0	1399	869
17.0789	0.194097	0	861	801
17.0787	0.194106	0	1141	518
17.0787	0.194107	0	953	871
17.0787	0.194111	0	1044	941
17.0786	0.194116	0	1130	609
17.0785	0.194116	0	1324	763
17.0785	0.194124	0	1231	957
17.0783	0.194136	0	768	10
17.0783	0.194136	0	951	137
17.0781	0.19415	0	840	652
17.0781	0.19415	0	1117	384
17.0778	0.194167	0	1211	969
17.0777	0.194172	0	1373	304
17.0777	0.19417	0	886	717
17.0776	0.194179	0	1079	417
17.0776	0.194175	0	846	926
17.0776	0.194185	0	1409	329
17.0775	0.194189	0	1331	842
17.0773	0.194198	0	1113	826
17.0773	0.1942	0	1272	812
17.0772	0.194209	0	999	646
17.0771	0.194218	0	932	696
17.077	0.194224	0	1301	760
17.0769	0.194229	0	767	10
17.0768	0.194233	0	884	333
17.0767	0.194238	0	1103	436
17.0766	0.19425	0	890	711
17.0765	0.194254	0	879	991
17.0762	0.194271	0	1123	737
17.076	0.19429	0	1330	308
17.0759	0.194291	0	1006	673
17.0758	0.194301	0	1222	645
17.0756	0.194316	0	948	257
17.0755	0.194319	0	976	320
17.0755	0.19432	0	1265	998
17.0754	0.194328	0	862	887
17.0753	0.194329	0	1027	11
17.0752	0.194343	0	1280	628
17.0751	0.19435	0	788	714
17.0751	0.19435	0	849	322
17.075	0.194354	0	1157	579
17.0747	0.194375	0	833	458
17.0746	0.194378	0	940	345
17.0744	0.194392	0	910	496
17.0743	0.194398	0	1375	861
17.0743	0.1944	0	1323	647
17.0743	0.194404	0	1052	807
17.0742	0.194406	0	1198	941
17.0742	0.19441	0	967	808
17.074	0.194419	0	1362	475
17.074	0.194421	0	1366	380
17.074	0.194423	0	1088	280
17.0739	0.194427	0	1233	1000
17.0738	0.194433	0	1049	576
17.0738	0.194434	0	1046	897
17.0737	0.194441	0	799	218
17.0737	0.194443	0	1054	250
17.0735	0.194457	0	1291	911
17.0733	0.194466	0	1380	492
17.0731	0.194481	0	1282	194
17.0729	0.194487	0	835	223
17.0729	0.194497	0	1015	925
17.0727	0.194505	0	1116	235
17.0727	0.194506	0	813	837
17.0725	0.194524	0	899	941
17.0724	0.194526	0	1183	998
17.0722	0.194537	0	1319	943
17.0721	0.194549	0	778	662
17.0718	0.194562	0	838	287
17.0718	0.194567	0	1400	988
17.0717	0.194572	0	769	762
17.0717	0.194573	0	975	885
17.0717	0.194575	0	1204	469
17.0716	0.194578	0	1315	427
17.0716	0.194579	0	1250	960
17.0714	0.19459	0	1150	281
17.0714	0.194591	0	1347	194
17.0713	0.194596	0	1077	843
17.0713	0.194602	0	824	777
17.0712	0.194608	0	858	950
17.0712	0.194608	0	856	644
17.0711	0.194612	0	1108	641
17.0711	0.194612	0	1209	444
17.0711	0.194615	0	1297	923
17.0711	0.194615	0	1039	796
17.0711	0.194616	0	1059	541
17.0709	0.194628	0	1304	888
17.0708	0.194631	0	1048	143
17.0708	0.194634	0	1407	984
17.0708	0.194635	0	1051	245
17.0708	0.194637	0	990	974
17.0707	0.194633	0	839	305
17.0707	0.194642	0	1107	366
17.0706	0.194645	0	1193	762
17.0704	0.19466	0	1189	122
17.0704	0.194661	0	966	435
17.0704	0.194662	0	1020	852
17.0701	0.194681	0	819	390
17.0699	0.19469	0	1042	321
17.0698	0.1947	0	871	787
17.0697	0.194708	0	1344	938
17.0696	0.194711	0	1239	753
17.0695	0.194713	0	924	263
17.0695	0.194719	0	958	848
17.0694	0.194719	0	985	933
17.0693	0.194732	0	1017	583
17.0693	0.194736	0	874	425
17.0692	0.194736	0	936	319
17.0689	0.194757	0	1112	745
17.0687	0.194776	0	853	226
17.0686	0.194782	0	1244	469
17.0685	0.194784	0	907	650
17.0684	0.194787	0	1334	602
17.0684	0.194794	0	994	908
17.0684	0.194795	0	984	604
17.0683	0.194801	0	1067	165
17.0681	0.194815	0	975	970
17.068	0.194821	0	1168	760
17.068	0.194822	0	1132	719
17.0679	0.194824	0	1141	872
17.0675	0.194848	0	1123	875
17.0674	0.194861	0	1045	719
17.0671	0.194874	0	1007	729
17.0669	0.194889	0	801	866
17.0668	0.194896	0	1219	755
17.0666	0.19491	0	1371	247
17.0666	0.194909	0	906	55
17.0666	0.194915	0	824	353
17.0665	0.194913	0	1090	447
17.0665	0.194917	0	1267	357
17.0665	0.194922	0	1100	995
17.0664	0.194923	0	860	725
17.0663	0.194934	0	1009	982
17.0661	0.194943	0	848	964
17.0661	0.194948	0	818	178
17.066	0.194951	0	810	761
17.066	0.194954	0	897	52
17.0659	0.194956	0	1002	750
17.0659	0.194961	0	969	238
17.0658	0.194964	0	977	658
17.0657	0.19497	0	868	623
17.0657	0.194968	0	1126	889
17.0657	0.19497	0	1103	971
17.0656	0.194976	0	807	897
17.0656	0.194977	0	1309	596
17.0656	0.194982	0	1329	51
17.0656	0.194982	0	1266	842
17.0652	0.195006	0	857	535
17.0652	0.195007	0	1392	463
17.0651	0.195014	0	889	554
17.065	0.195014	0	1072	330
17.0648	0.195034	0	1368	693
17.0647	0.195035	0	843	556
17.0647	0.19504	0	1227	790
17.0646	0.195039	0	1275	370
17.0645	0.195051	0	1295	541
17.0644	0.195053	0	960	875
17.0644	0.195059	0	1191	954
17.0642	0.195069	0	1154	549
17.0641	0.195077	0	898	996
17.064	0.195086	0	1162	674
17.064	0.195086	0	1261	505
17.0639	0.195093	0	864	903
17.0637	0.195106	0	1253	364
17.0637	0.195107	0	1011	133
17.0637	0.195108	0	1085	819
17.0636	0.19511	0	1161	622
17.0636	0.195111	0	932	683
17.0635	0.195117	0	980	748
17.0635	0.195121	0	1391	320
17.0631	0.195144	0	1195	798
17.0631	0.195146	0	1032	697
17.063	0.195145	0	1077	596
17.063	0.19515	0	769	97
17.063	0.195153	0	1316	983
17.063	0.195154	0	1408	451
17.063	0.195155	0	1143	875
17.0628	0.195165	0	1207	213
17.0627	0.195174	0	1025	354
17.0627	0.195175	0	1159	703
17.0626	0.195181	0	1211	635
17.0625	0.195184	0	862	673
17.0624	0.195186	0	1107	968
17.0623	0.195192	0	966	173
17.0623	0.195196	0	1012	200
17.0623	0.195199	0	1293	872
17.0621	0.195208	0	1144	937
17.062	0.195218	0	1036	548
17.062	0.19522	0	1022	861
17.062	0.195221	0	1081	564
17.0618	0.195228	0	891	691
17.0618	0.195233	0	1375	591
17.0618	0.19523	0	953	281
17.0617	0.195236	0	794	774
17.0617	0.195236	0	1060	808
17.0616	0.195243	0	1246	509
17.0616	0.195248	0	1156	735
17.0615	0.19525	0	989	527
17.0614	0.195258	0	1302	499
17.0613	0.195263	0	1116	923
17.0613	0.195265	0	1212	664
17.0613	0.195263	0	1082	801
17.0612	0.195271	0	1030	205
17.0612	0.195271	0	945	972
17.0612	0.195272	0	1232	947
17.0611	0.19528	0	1359	332
17.061	0.195283	0	936	890
17.0608	0.195297	0	829	623
17.0608	0.195299	0	1410	576
17.0605	0.195319	0	1048	947
17.0604	0.195328	0	1284	654
17.0602	0.195337	0	1388	299
17.0602	0.195338	0	984	791
17.0601	0.195344	0	1288	971
17.06	0.195349	0	1381	919
17.06	0.19535	0	815	170
17.06	0.195349	0	804	900
17.0599	0.195355	0	959	879
17.0599	0.195355	0	995	949
17.0597	0.195374	0	1387	676
17.0596	0.195375	0	949	960
17.0596	0.195377	0	796	876
17.0595	0.195383	0	1263	752
17.0595	0.195386	0	1029	952
17.0592	0.195406	0	810	544
17.0592	0.195407	0	1050	799
17.0589	0.19542	0	1338	791
17.0589	0.195427	0	1058	134
17.0588	0.195432	0	846	725
17.0587	0.195431	0	1092	906
17.0587	0.195432	0	931	400
17.0587	0.195438	0	1379	286
17.0581	0.195474	0	893	599
17.0581	0.195471	0	928	942
17.0581	0.195471	0	1006	491
17.0581	0.195477	0	815	421
17.0581	0.195478	0	1078	713
17.058	0.195477	0	1356	290
17.058	0.195486	0	875	984
17.0579	0.195485	0	1001	602
17.0579	0.195492	0	970	421
17.0578	0.195498	0	903	795
17.0576	0.195509	0	822	352
17.0575	0.195514	0	1330	922
17.0574	0.195522	0	1047	751
17.0574	0.195523	0	1313	299
17.0574	0.195525	0	991	878
17.0574	0.195525	0	1334	732
17.0574	0.195521	0	866	878
17.0573	0.195532	0	1069	322
17.0572	0.195538	0	1308	463
17.0571	0.195544	0	892	916
17.057	0.195549	0	1013	417
17.0569	0.195557	0	1206	655
17.0568	0.195561	0	1388	691
17.0568	0.195562	0	974	104
17.0566	0.195569	0	1038	107
17.0566	0.195576	0	1351	684
17.0563	0.195598	0	1183	861
17.0562	0.195602	0	1353	815
17.0562	0.195602	0	784	256
17.0562	0.195602	0	887	324
17.0561	0.195608	0	1325	608
17.0558	0.195627	0	901	800
17.0557	0.195636	0	1369	999
17.0557	0.195633	0	1044	733
17.0555	0.195647	0	1295	991
17.0555	0.19565	0	1043	883
17.0553	0.195659	0	967	621
17.0551	0.195677	0	851	610
17.0549	0.195693	0	868	559
17.0548	0.195695	0	1372	907
17.0548	0.195699	0	1354	869
17.0548	0.195699	0	1040	407
17.0546	0.19571	0	1213	761
17.0544	0.195721	0	1305	781
17.0544	0.195718	0	915	541
17.0543	0.195723	0	1111	496
17.0543	0.195728	0	1169	371
17.0542	0.195738	0	1249	967
17.0541	0.195741	0	1051	873
17.0541	0.195738	0	861	416
17.0541	0.195746	0	1004	919
17.054	0.195745	0	908	585
17.054	0.195753	0	807	997
17.0538	0.195765	0	1367	399
17.0537	0.195766	0	1272	580
17.0537	0.195771	0	1187	966
17.0536	0.195773	0	993	950
17.0535	0.195784	0	1391	926
17.0534	0.195787	0	833	998
17.0531	0.195812	0	1020	839
17.0531	0.195813	0	1096	959
17.053	0.195817	0	1016	508
17.0528	0.195829	0	987	810
17.0528	0.195827	0	1316	835
17.0527	0.195835	0	1141	862
17.0526	0.195835	0	1009	424
17.0526	0.195844	0	1179	381
17.0526	0.195844	0	1193	47
17.0526	0.195846	0	1045	426
17.0522	0.195868	0	942	337
17.052	0.195879	0	863	977
17.052	0.195884	0	1087	273
17.0519	0.195892	0	1046	621
17.0518	0.195895	0	854	319
17.0516	0.195902	0	1114	506
17.0515	0.195914	0	1338	439
17.0515	0.195919	0	1134	609
17.0514	0.195921	0	826	546
17.0513	0.195927	0	1384	605
17.0513	0.195927	0	1086	323
17.0513	0.195928	0	1150	330
17.0512	0.195934	0	1291	981
17.0509	0.19595	0	1161	967
17.0509	0.195955	0	1106	499
17.0509	0.195956	0	1015	783
17.0507	0.195967	0	1326	899
17.0506	0.195976	0	1379	665
17.0505	0.195981	0	898	758
17.0505	0.195984	0	1227	619
17.0504	0.195984	0	1109	711
17.0503	0.195993	0	1365	245
17.0502	0.196005	0	1403	587
17.0502	0.196005	0	1087	998
17.0501	0.196005	0	1064	869
17.05	0.19601	0	1254	909
17.0499	0.196016	0	952	174
17.0499	0.196024	0	1340	998
17.0498	0.196032	0	1197	887
17.0497	0.196038	0	940	563
17.0496	0.196045	0	1037	588
17.0495	0.196046	0	1191	953
17.0495	0.196049	0	819	849
17.0494	0.196054	0	1366	808
17.0494	0.196058	0	1054	124
17.0493	0.196061	0	1083	848
17.0492	0.196071	0	774	360
17.0491	0.196078	0	1393	405
17.0489	0.196084	0	1115	778
17.0488	0.196091	0	972	46
17.0488	0.196097	0	1144	542
17.0485	0.196118	0	929	539
17.0483	0.196129	0	856	357
17.0483	0.19613	0	1167	506
17.048	0.196142	0	950	182
17.048	0.196147	0	933	643
17.0479	0.196157	0	1195	399
17.0478	0.196162	0	785	643
17.0474	0.196186	0	1028	207
17.0472	0.196199	0	832	917
17.0472	0.196199	0	898	965
17.0472	0.196199	0	1240	85
17.0471	0.19621	0	906	371
17.047	0.196209	0	997	801
17.047	0.196214	0	1374	969
17.047	0.196215	0	1062	598
17.0469	0.19622	0	1267	991
17.0469	0.196222	0	1039	390
17.0468	0.196226	0	1031	990
17.0468	0.196226	0	822	642
17.0468	0.196227	0	862	596
17.0467	0.196233	0	971	949
17.0467	0.196233	0	888	440
17.0466	0.196241	0	1364	140
17.0466	0.196244	0	978	621
17.0465	0.196249	0	801	164
17.0464	0.196247	0	828	107
17.0464	0.196257	0	1262	748
17.0463	0.196263	0	1041	659
17.0461	0.196277	0	948	268
17.046	0.19628	0	959	890
17.046	0.196284	0	1284	631
17.0459	0.19629	0	1077	590
17.0458	0.196293	0	1264	888
17.0457	0.196303	0	1024	132
17.0456	0.196305	0	835	487
17.0455	0.196309	0	1047	859
17.0453	0.196327	0	804	842
17.0452	0.196331	0	1030	818
17.0452	0.196336	0	852	432
17.0451	0.19634	0	865	337
17.0451	0.19634	0	839	584
17.045	0.196344	0	1101	980
17.045	0.19635	0	1090	216
17.045	0.19635	0	982	742
17.0449	0.196355	0	932	94
17.0448	0.196358	0	914	13
17.0443	0.196391	0	954	194
17.0442	0.196401	0	1201	532
17.0441	0.196407	0	1395	878
17.044	0.19641	0	1220	854
17.044	0.196415	0	1332	645
17.0438	0.196425	0	1006	930
17.0438	0.196425	0	1076	466
17.0438	0.196428	0	1051	920
17.0437	0.196431	0	1168	635
17.0437	0.196431	0	1119	977
17.0435	0.19645	0	758	5
17.0434	0.196455	0	1009	633
17.0434	0.196457	0	1291	477
17.0433	0.196462	0	856	794
17.0432	0.19647	0	911	336
17.0431	0.196475	0	854	889
17.043	0.196481	0	1407	334
17.0428	0.196491	0	1029	185
17.0427	0.1965	0	967	465
17.0426	0.196504	0	1362	951
17.0426	0.196506	0	905	929
17.0424	0.196517	0	1139	99
17.0424	0.196522	0	991	528
17.0423	0.196524	0	873	816
17.0422	0.196531	0	1308	788
17.0422	0.196536	0	1036	538
17.0422	0.196536	0	1185	610
17.0421	0.196541	0	1076	567
17.042	0.196544	0	879	394
17.0418	0.19656	0	1091	493
17.0418	0.196561	0	902	850
17.0417	0.196564	0	994	927
17.0417	0.196569	0	1387	152
17.0415	0.196577	0	1236	432
17.0414	0.19659	0	995	972
17.0412	0.196601	0	1279	832
17.0411	0.19661	0	1311	111
17.0409	0.196622	0	788	130
17.0409	0.196623	0	1371	524
17.0408	0.196624	0	817	682
17.0408	0.196625	0	790	543
17.0408	0.196626	0	816	461
17.0408	0.196624	0	1319	945
17.0406	0.196643	0	1243	943
17.0404	0.19665	0	1345	632
17.0403	0.196663	0	1384	188
17.0402	0.196665	0	1350	645
17.0402	0.19667	0	1003	679
17.0401	0.196672	0	1405	944
17.0401	0.196674	0	1015	798
17.0401	0.196675	0	1347	828
17.0401	0.196677	0	776	886
17.04	0.196678	0	820	691
17.0399	0.196683	0	972	548
17.0398	0.196691	0	1027	78
17.0396	0.1967	0	961	870
17.0396	0.196705	0	988	415
17.0396	0.196706	0	1342	861
17.0396	0.196709	0	983	822
17.0395	0.196711	0	1255	825
17.0394	0.196718	0	958	384
17.0393	0.196726	0	1093	959
17.0393	0.196726	0	1005	537
17.0391	0.196737	0	1353	670
17.0391	0.196737	0	917	742
17.0391	0.196743	0	864	545
17.039	0.196744	0	1212	346
17.039	0.196748	0	1001	352
17.0389	0.196755	0	1228	766
17.0389	0.196756	0	892	558
17.0388	0.196754	0	1020	102
17.0388	0.196763	0	1218	837
17.0387	0.196769	0	951	727
17.0386	0.196771	0	1216	568
17.0384	0.196787	0	1317	913
17.0383	0.196786	0	826	929
17.0381	0.196804	0	986	61
17.038	0.196812	0	1177	555
17.038	0.196814	0	1307	467
17.0379	0.196819	0	1286	808
17.0379	0.19682	0	1077	901
17.0377	0.19683	0	992	773
17.0377	0.196832	0	1325	727
17.0375	0.196845	0	1158	979
17.0374	0.19685	0	813	414
17.0374	0.196851	0	924	870
17.0374	0.196853	0	1021	546
17.0374	0.196853	0	1154	709
17.0374	0.196853	0	1357	942
17.0372	0.196866	0	848	370
17.0372	0.196868	0	1245	732
17.0371	0.196871	0	916	707
17.0371	0.196868	0	1204	902
17.0369	0.196886	0	935	971
17.0369	0.196886	0	783	313
17.0369	0.196888	0	1178	846
17.0368	0.196892	0	1035	276
17.0367	0.196899	0	849	979
17.0366	0.196904	0	1053	894
17.0364	0.196918	0	853	525
17.0364	0.196914	0	990	248
17.0364	0.19692	0	1133	944
17.0363	0.196924	0	1379	983
17.0363	0.196921	0	976	297
17.0362	0.196931	0	1378	553
17.0362	0.196933	0	1337	97
17.0361	0.196942	0	868	983
17.036	0.196944	0	896	50
17.0356	0.19697	0	1041	862
17.0354	0.196982	0	1404	804
17.0353	0.196986	0	1018	627
17.0353	0.196991	0	1369	916
17.0352	0.197	0	870	349
17.0351	0.197002	0	1184	630
17.0351	0.197007	0	1129	989
17.0351	0.197008	0	1116	853
17.035	0.197011	0	1267	259
17.035	0.197007	0	1324	100
17.035	0.197013	0	860	149
17.0349	0.197016	0	1138	101
17.0348	0.197025	0	878	250
17.0348	0.197021	0	895	481
17.0348	0.197028	0	1134	376
17.0345	0.197043	0	1196	638
17.0344	0.197051	0	858	596
17.0344	0.197054	0	1215	823
17.0343	0.197056	0	1173	870
17.0343	0.197058	0	1362	738
17.0343	0.197061	0	1012	217
17.0342	0.197062	0	809	733
17.0342	0.197063	0	940	864
17.0341	0.197074	0	1048	382
17.034	0.197079	0	1348	870
17.0339	0.197088	0	1249	990
17.0338	0.197094	0	1395	952
17.0337	0.197099	0	1151	304
17.0336	0.197104	0	1218	860
17.0336	0.197106	0	1334	446
17.0336	0.197108	0	1110	390
17.0335	0.197109	0	998	516
17.0335	0.197105	0	1057	238
17.0335	0.19711	0	1342	663
17.0335	0.197114	0	915	552
17.0334	0.197117	0	843	741
17.0333	0.197128	0	966	171
17.0332	0.19713	0	1263	991
17.0332	0.19713	0	970	717
17.0327	0.197167	0	1225	986
17.0326	0.197169	0	766	11
17.0326	0.197169	0	887	337
17.0325	0.197177	0	1241	692
17.0325	0.197178	0	1050	680
17.0323	0.197193	0	819	56
17.0322	0.1972	0	1257	532
17.0319	0.197215	0	830	442
17.0319	0.19722	0	799	680
17.0318	0.197222	0	1058	923
17.0315	0.197245	0	1327	1000
17.0312	0.197264	0	1315	614
17.0311	0.19727	0	1293	579
17.0311	0.197271	0	872	526
17.0311	0.197271	0	898	901
17.031	0.197278	0	964	625
17.0309	0.197282	0	793	872
17.0309	0.197278	0	975	206
17.0308	0.197293	0	768	721
17.0307	0.197299	0	904	768
17.0306	0.197302	0	867	828
17.0306	0.197307	0	1103	670
17.0305	0.197309	0	1038	896
17.0304	0.197318	0	1027	727
17.0302	0.19733	0	947	419
17.0302	0.197327	0	1023	663
17.0302	0.197332	0	933	154
17.0302	0.197332	0	1224	934
17.0301	0.197337	0	1305	854
17.0301	0.197339	0	1070	958
17.0298	0.197357	0	1049	554
17.0297	0.197365	0	1393	595
17.0297	0.197367	0	1067	903
17.0296	0.197368	0	1031	590
17.0296	0.197369	0	820	172
17.0296	0.197373	0	908	125
17.0294	0.197385	0	1166	845
17.0294	0.197382	0	987	812
17.0291	0.197403	0	1061	559
17.0291	0.197406	0	1386	106
17.029	0.197409	0	1187	721
17.0289	0.197415	0	1193	86
17.0286	0.197432	0	981	706
17.0285	0.197445	0	1070	962
17.0284	0.19745	0	842	611
17.0283	0.19746	0	1181	935
17.0282	0.197465	0	1172	48
17.0282	0.197467	0	856	564
17.0281	0.197468	0	1360	603
17.0281	0.197473	0	1045	861
17.028	0.197475	0	1054	604
17.0277	0.197496	0	1321	996
17.0276	0.1975	0	1232	389
17.0275	0.197514	0	882	450
17.0274	0.197515	0	1302	327
17.0273	0.197524	0	774	903
17.0273	0.197527	0	909	996
17.0272	0.197528	0	994	757
17.0272	0.197531	0	792	554
17.0272	0.197532	0	1092	803
17.0271	0.197531	0	1227	644
17.0267	0.19756	0	928	507
17.0267	0.197562	0	1173	435
17.0266	0.197567	0	934	856
17.0266	0.197567	0	888	609
17.0266	0.197569	0	1385	712
17.0266	0.197574	0	862	531
17.0264	0.197586	0	835	502
17.0262	0.197595	0	1036	409
17.0262	0.197596	0	972	950
17.0262	0.197599	0	1143	711
17.0261	0.197604	0	1138	517
17.0258	0.197624	0	822	256
17.0256	0.197634	0	1139	959
17.0255	0.197647	0	961	495
17.0254	0.197648	0	991	908
17.0254	0.197648	0	1083	925
17.0253	0.19766	0	919	881
17.0251	0.197672	0	1286	957
17.0251	0.197668	0	831	922
17.025	0.197674	0	893	954
17.025	0.197679	0	1142	429
17.0248	0.197693	0	1085	136
17.0247	0.197695	0	784	530
17.0247	0.197699	0	969	693
17.0246	0.197706	0	1305	945
17.0245	0.19771	0	992	745
17.0245	0.197713	0	1316	543
17.0244	0.19772	0	797	554
17.0244	0.19772	0	1357	887
17.0242	0.197729	0	1347	830
17.0242	0.197732	0	1091	663
17.0241	0.197735	0	996	296
17.0241	0.197738	0	1090	395
17.0239	0.197747	0	814	816
17.0239	0.197751	0	1344	862
17.0238	0.197755	0	915	395
17.0238	0.197758	0	1281	946
17.0237	0.197763	0	1283	998
17.0237	0.197764	0	1037	481
17.0236	0.197769	0	865	347
17.0235	0.197772	0	922	604
17.0234	0.19778	0	841	895
17.0234	0.197783	0	858	402
17.0233	0.197787	0	1287	974
17.0233	0.197787	0	1075	314
17.0233	0.197791	0	1058	517
17.0232	0.197795	0	1254	958
17.0231	0.197801	0	874	813
17.0231	0.197803	0	1125	374
17.0231	0.197805	0	1241	708
17.0227	0.19783	0	790	345
17.0225	0.197841	0	1362	983
17.0225	0.197842	0	1175	684
17.0222	0.197861	0	998	396
17.0222	0.197861	0	1410	407
17.0221	0.197867	0	1290	775
17.0221	0.197872	0	1089	553
17.0219	0.197881	0	1042	270
17.0219	0.197885	0	1110	867
17.0219	0.197886	0	1144	992
17.0219	0.197886	0	1349	894
17.0218	0.197889	0	1270	823
17.0218	0.197889	0	1383	69
17.0216	0.197901	0	941	926
17.0214	0.197916	0	1094	773
17.0212	0.197929	0	985	161
17.0212	0.19793	0	867	463
17.0211	0.197933	0	1329	774
17.0211	0.197936	0	1326	823
17.0211	0.197939	0	1366	966
17.021	0.19794	0	1308	821
17.0207	0.197956	0	898	100
17.0206	0.19797	0	1101	937
17.0206	0.19797	0	958	630
17.0204	0.197985	0	953	165
17.0203	0.197987	0	1130	503
17.0202	0.19799	0	1358	723
17.02	0.198007	0	963	103
17.02	0.198008	0	1141	179
17.0198	0.19802	0	1073	213
17.0197	0.198026	0	1024	841
17.0197	0.198028	0	920	722
17.0196	0.198033	0	1253	608
17.0196	0.198038	0	1051	685
17.0194	0.198051	0	1120	963
17.0193	0.198055	0	1409	360
17.0192	0.198063	0	938	673
17.0191	0.198069	0	883	684
17.0189	0.19808	0	903	580
17.0188	0.198086	0	1322	987
17.0188	0.198088	0	789	315
17.0187	0.198093	0	1004	549
17.0187	0.198095	0	1255	459
17.0187	0.198098	0	1319	974
17.0186	0.198099	0	1206	296
17.0185	0.198106	0	1000	500
17.0185	0.198107	0	1403	801
17.0185	0.198108	0	964	963
17.0185	0.198108	0	767	39
17.0184	0.198113	0	1408	280
17.0182	0.198124	0	1194	979
17.0182	0.19813	0	812	407
17.0182	0.198132	0	957	290
17.0181	0.198136	0	1295	961
17.018	0.198135	0	1312	808
17.018	0.198142	0	1021	590
17.0179	0.198143	0	979	195
17.0178	0.198154	0	1001	740
17.0176	0.198163	0	1183	966
17.0174	0.198181	0	1062	863
17.0174	0.19818	0	1006	314
17.0173	0.198186	0	1281	978
17.0173	0.198187	0	827	479
17.0172	0.19819	0	988	261
17.0171	0.198199	0	1020	322
17.0171	0.198202	0	1107	850
17.017	0.198208	0	1018	784
17.0168	0.198218	0	835	576
17.0167	0.198224	0	1013	794
17.0167	0.198231	0	912	526
17.0166	0.198233	0	1046	945
17.0166	0.198231	0	1008	501
17.0163	0.19825	0	1192	982
17.0163	0.198256	0	927	700
17.0163	0.198256	0	901	349
17.0161	0.198266	0	813	599
17.0161	0.198267	0	1163	897
17.0159	0.19828	0	1147	930
17.0159	0.198284	0	802	286
17.0158	0.19829	0	1031	939
17.0156	0.1983	0	1069	889
17.0154	0.198313	0	906	395
17.0152	0.198326	0	1353	910
17.0152	0.198328	0	786	867
17.0151	0.198333	0	1250	689
17.0151	0.198336	0	1396	815
17.015	0.198342	0	1060	783
17.0149	0.198346	0	1109	881
17.0148	0.198352	0	1026	757
17.0148	0.198352	0	1223	232
17.0148	0.198356	0	869	999
17.0147	0.198354	0	1028	570
17.0146	0.198364	0	823	810
17.0145	0.198374	0	1237	851
17.0145	0.198377	0	862	706
17.0144	0.198374	0	1401	427
17.0144	0.198375	0	925	852
17.0143	0.198389	0	1340	393
17.0142	0.198392	0	1328	861
17.0142	0.198392	0	1252	616
17.0142	0.198388	0	1382	684
17.0142	0.198397	0	1126	957
17.0141	0.198401	0	1048	345
17.0141	0.198402	0	1057	210
17.0141	0.198402	0	933	812
17.0139	0.198418	0	808	971
17.0138	0.198424	0	1046	955
17.0136	0.198433	0	931	661
17.0136	0.198434	0	935	962
17.0135	0.198441	0	1240	781
17.0135	0.198443	0	986	610
17.0134	0.198445	0	1321	691
17.0133	0.198451	0	1080	972
17.0133	0.198452	0	1253	645
17.0132	0.198459	0	1019	962
17.013	0.198475	0	895	906
17.0128	0.19849	0	1098	630
17.0127	0.198493	0	1302	668
17.0127	0.198495	0	1023	427
17.0125	0.198504	0	1086	150
17.0125	0.198504	0	1012	529
17.0125	0.19851	0	1072	487
17.0123	0.198522	0	791	883
17.0122	0.198523	0	1055	867
17.0121	0.198532	0	949	650
17.0121	0.198534	0	1230	799
17.012	0.198538	0	1090	598
17.012	0.19854	0	993	820
17.012	0.198541	0	1047	532
17.012	0.198542	0	976	995
17.0119	0.198546	0	856	989
17.0119	0.198547	0	968	93
17.0118	0.198553	0	1068	495
17.0118	0.198554	0	936	990
17.0118	0.198552	0	1132	75
17.0117	0.198558	0	886	464
17.0117	0.198554	0	1057	871
17.0116	0.19856	0	1145	813
17.0116	0.198565	0	944	317
17.0116	0.198565	0	1236	18
17.0116	0.198565	0	1407	392
17.0116	0.19857	0	940	662
17.0115	0.198575	0	900	718
17.0115	0.198575	0	971	737
17.0114	0.198578	0	1158	710
17.0112	0.198594	0	839	377
17.011	0.198607	0	1345	774
17.011	0.198605	0	932	999
17.0109	0.198611	0	1092	444
17.0109	0.198612	0	1202	738
17.0108	0.19862	0	1400	320
17.0107	0.198623	0	1330	670
17.0105	0.198641	0	903	821
17.0104	0.198645	0	1314	1000
17.0103	0.198651	0	914	45
17.0101	0.198668	0	893	215
17.01	0.19867	0	1044	893
17.0097	0.198691	0	1078	892
17.0097	0.198696	0	1278	894
17.0096	0.198703	0	1335	459
17.0095	0.198704	0	1038	758
17.0094	0.198714	0	842	300
17.0093	0.198719	0	855	208
17.0092	0.198726	0	858	941
17.0092	0.198726	0	880	649
17.0089	0.198743	0	1385	96
17.0089	0.198739	0	1376	955
17.0089	0.198749	0	1123	460
17.0088	0.198753	0	1156	609
17.0087	0.19876	0	1079	828
17.0087	0.198761	0	1095	471
17.0086	0.198763	0	1243	858
17.0086	0.198765	0	1175	720
17.0086	0.198765	0	1102	64
17.0086	0.198765	0	1361	853
17.0086	0.198766	0	943	225
17.0086	0.198767	0	1075	636
17.0086	0.198768	0	1305	75
17.0086	0.19877	0	1265	251
17.0085	0.198766	0	1349	940
17.0082	0.198795	0	1116	904
17.008	0.198805	0	1054	790
17.008	0.198803	0	990	580
17.0079	0.19881	0	1262	787
17.0079	0.198814	0	1399	225
[truncated: 307,414+ more rows]

## Sheet: nondom_acet_biomass+init_noise
Acetate [mmolh−1gDW−1]	Biomass [h−1]	Rank	Individual	Generation
30	0	-1	11	2
24.9998	1.1159e-05	-1	527	5
24.9998	1.51674e-05	-1	394	4
24.9997	2.10197e-05	-1	297	4
24.9996	2.98556e-05	-1	1047	997
24.9996	2.99384e-05	-1	214	4
24.9996	3.09408e-05	-1	825	974
24.9995	3.72772e-05	-1	1233	673
24.9993	4.78058e-05	-1	1406	833
24.9992	5.77484e-05	-1	771	998
24.9991	6.38806e-05	-1	1306	704
24.9989	7.74403e-05	-1	1267	716
24.9987	9.43305e-05	-1	706	918
24.9984	0.000112984	-1	792	978
24.9981	0.00011485	-1	432	616
24.9977	0.000158822	-1	961	373
24.9963	0.000221791	-1	213	754
24.9957	0.000259157	-1	188	836
24.9952	0.000336957	-1	1316	742
24.9947	0.000374509	-1	1039	986
24.9943	0.00040142	-1	781	997
24.9939	0.000429487	-1	1183	477
24.9931	0.00048862	-1	1184	744
24.9924	0.000534167	-1	1349	958
24.9909	0.000545529	-1	425	995
24.9909	0.000548829	-1	109	3
24.9906	0.000567725	-1	172	622
24.9905	0.000573866	-1	108	3
24.9904	0.000678834	-1	1208	813
24.9898	0.000715063	-1	225	903
24.9877	0.000740154	-1	186	838
24.987	0.000918353	-1	1074	966
24.986	0.00098629	-1	1483	997
24.9856	0.00101532	-1	1185	789
24.9855	0.00102239	-1	401	702
24.9854	0.00102815	-1	743	698
24.9853	0.00103541	-1	587	384
24.9845	0.00109027	-1	829	982
24.9841	0.00111814	-1	1298	738
24.9839	0.00113408	-1	650	550
24.9837	0.00114501	-1	545	485
24.9835	0.00115905	-1	1412	876
24.9834	0.00116968	-1	510	448
24.9834	0.00117046	-1	524	294
24.983	0.0012004	-1	1150	309
24.9829	0.00120578	-1	1467	836
24.9828	0.00121016	-1	750	959
24.9825	0.0012355	-1	1032	467
24.981	0.00134099	-1	688	556
24.9809	0.00134796	-1	724	760
24.9798	0.00142526	-1	1447	991
24.9796	0.00143797	-1	1404	726
24.979	0.00147687	-1	1208	993
24.9778	0.00156084	-1	873	971
24.9778	0.00156362	-1	740	563
24.9773	0.00160084	-1	1397	582
24.9772	0.00160626	-1	1302	717
24.9768	0.00163525	-1	1224	585
24.9764	0.00166081	-1	366	590
24.9759	0.00169704	-1	395	423
24.9755	0.00172569	-1	706	876
24.9745	0.00179441	-1	340	558
24.9745	0.00179667	-1	1372	592
24.9744	0.00180051	-1	1345	957
24.9743	0.00180772	-1	1254	964
24.9742	0.00181326	-1	678	375
24.9741	0.00182356	-1	731	858
24.9737	0.00184876	-1	903	691
24.9734	0.00187081	-1	530	270
24.9729	0.00190645	-1	1206	491
24.9728	0.00191654	-1	695	839
24.9725	0.00193875	-1	172	747
24.9722	0.00195907	-1	534	684
24.9721	0.00196299	-1	128	961
24.9719	0.00197619	-1	1173	313
24.9715	0.00200402	-1	431	461
24.9713	0.00201928	-1	508	304
24.971	0.00204246	-1	1372	669
24.9708	0.00205764	-1	172	926
24.9703	0.00208987	-1	444	774
24.9703	0.00209229	-1	554	748
24.9701	0.00210583	-1	635	925
24.9696	0.00213761	-1	738	624
24.9696	0.00214054	-1	1020	471
24.9695	0.00214704	-1	943	673
24.9694	0.00215415	-1	951	634
24.9693	0.00216	-1	980	802
24.9687	0.00220329	-1	338	42
24.9686	0.00221049	-1	340	745
24.9683	0.00223474	-1	500	841
24.9682	0.00223741	-1	743	842
24.9682	0.00223967	-1	816	397
24.9678	0.00227076	-1	1493	646
24.9674	0.00229251	-1	1086	765
24.9673	0.00230305	-1	855	757
24.9666	0.00235118	-1	1418	844
24.9651	0.00245478	-1	1203	983
24.965	0.00246379	-1	513	846
24.964	0.00253501	-1	1181	954
24.9639	0.00253924	-1	511	852
24.9638	0.002546	-1	510	947
24.9636	0.00256132	-1	989	812
24.9635	0.00257107	-1	1229	563
24.9631	0.00259528	-1	1464	992
24.9626	0.00263598	-1	1382	855
24.9619	0.00268436	-1	1449	424
24.9614	0.00272135	-1	881	828
24.9613	0.002723	-1	648	894
24.9608	0.00275747	-1	1187	943
24.9605	0.00278	-1	625	926
24.9604	0.00278749	-1	966	884
24.9604	0.00279067	-1	611	919
24.9603	0.00279551	-1	1053	738
24.9601	0.00280788	-1	1047	769
24.9598	0.00282783	-1	183	314
24.9597	0.00283596	-1	716	812
24.9588	0.00290102	-1	1233	697
24.9585	0.00291903	-1	1344	945
24.9584	0.0029309	-1	1298	952
24.9568	0.00303922	-1	1411	627
24.9568	0.003042	-1	206	931
24.9567	0.00305252	-1	128	777
24.9565	0.00306527	-1	160	766
24.9556	0.00312901	-1	1481	109
24.955	0.00316991	-1	1484	260
24.9539	0.00324463	-1	1272	960
24.9539	0.00324471	-1	1199	956
24.9538	0.00325183	-1	1127	850
24.9535	0.00327559	-1	1398	724
24.9531	0.00330427	-1	251	910
24.9526	0.00333999	-1	188	884
24.9519	0.00338491	-1	583	879
24.9514	0.00342383	-1	780	966
24.951	0.00344992	-1	438	630
24.9506	0.0034806	-1	744	929
24.9505	0.00348226	-1	730	907
24.9503	0.00349776	-1	229	588
24.9503	0.00350058	-1	962	668
24.9494	0.00356559	-1	290	955
24.9493	0.00356682	-1	1452	643
24.9487	0.00361474	-1	660	677
24.9485	0.0036253	-1	973	688
24.9482	0.00364854	-1	395	437
24.9478	0.00367226	-1	369	763
24.9478	0.00367647	-1	257	581
24.9476	0.00368699	-1	975	772
24.9471	0.00372234	-1	843	663
24.9468	0.00374316	-1	367	250
24.9454	0.0038447	-1	913	716
24.9453	0.00385404	-1	615	377
24.9451	0.00386511	-1	746	942
24.945	0.00387078	-1	329	488
24.9449	0.0038805	-1	832	426
24.9447	0.00389067	-1	1307	957
24.9442	0.00393257	-1	1335	981
24.9435	0.00398053	-1	1485	269
24.943	0.00401223	-1	110	562
24.9412	0.00414074	-1	187	662
24.9409	0.00416075	-1	1001	980
24.9409	0.00416308	-1	708	813
24.9408	0.0041721	-1	665	843
24.9407	0.00417414	-1	1233	930
24.9402	0.00420827	-1	1231	648
24.9402	0.00421071	-1	1372	819
24.9402	0.00421165	-1	391	292
24.9397	0.00424417	-1	1088	729
24.9394	0.00426752	-1	818	371
24.9393	0.00427313	-1	1229	644
24.9393	0.00427621	-1	1220	965
24.939	0.00429554	-1	865	676
24.9387	0.00431586	-1	797	838
24.9383	0.00434558	-1	1060	727
24.938	0.00436687	-1	433	561
24.9379	0.00437343	-1	1437	878
24.9379	0.00437525	-1	465	665
24.9378	0.004378	-1	914	855
24.9376	0.00439602	-1	517	678
24.9368	0.00444698	-1	594	947
24.9363	0.0044882	-1	1120	739
24.9361	0.00450047	-1	1215	955
24.9358	0.00451982	-1	1185	453
24.9356	0.00453421	-1	1462	991
24.9354	0.00454681	-1	769	942
24.935	0.00458018	-1	1123	746
24.9345	0.00461557	-1	350	598
24.9328	0.00473118	-1	714	493
24.9327	0.00473739	-1	1230	974
24.9319	0.0047961	-1	1026	936
24.9318	0.00479895	-1	1408	882
24.931	0.00485589	-1	1261	419
24.931	0.00485696	-1	786	547
24.9302	0.00491543	-1	1353	819
24.93	0.00492889	-1	993	814
24.9292	0.00498699	-1	1021	823
24.9288	0.00501302	-1	620	803
24.9281	0.00506127	-1	742	841
24.9271	0.00513451	-1	983	787
24.9268	0.00515201	-1	970	439
24.9261	0.00520468	-1	1258	987
24.9258	0.00522408	-1	1109	719
24.9256	0.00524145	-1	1292	388
24.9254	0.00524967	-1	1157	175
24.9254	0.00525033	-1	1079	725
24.9252	0.00526771	-1	1160	191
24.925	0.00528296	-1	1041	887
24.9249	0.00528514	-1	1067	470
24.9249	0.00529046	-1	785	447
24.9249	0.00529057	-1	1090	515
24.924	0.00535295	-1	1310	808
24.9235	0.00538535	-1	1245	461
24.9234	0.00539269	-1	120	956
24.9227	0.00544087	-1	781	317
24.9224	0.0054662	-1	549	309
24.9223	0.00547091	-1	613	983
24.9216	0.00551782	-1	960	931
24.9215	0.00552694	-1	1221	659
24.9215	0.00552788	-1	969	750
24.9215	0.00552829	-1	1480	100
24.9213	0.00553913	-1	335	612
24.9213	0.0055439	-1	291	61
24.9212	0.00554844	-1	747	784
24.9212	0.00555091	-1	1386	846
24.9208	0.00557658	-1	534	852
24.9208	0.00557743	-1	1413	381
24.9205	0.00559728	-1	1320	803
24.92	0.00563431	-1	1302	76
24.9199	0.00564231	-1	191	700
24.9199	0.00564271	-1	443	846
24.9198	0.00564433	-1	579	543
24.9194	0.00567881	-1	931	910
24.9192	0.00569205	-1	906	733
24.9191	0.00569786	-1	772	816
24.9191	0.00570006	-1	761	599
24.9188	0.00571923	-1	116	571
24.9188	0.00571952	-1	439	694
24.9186	0.00573027	-1	1096	498
24.9182	0.0057611	-1	526	706
24.9181	0.00576396	-1	1426	376
24.9174	0.005815	-1	715	889
24.9169	0.00585041	-1	850	669
24.9168	0.00585672	-1	831	605
24.9164	0.00588784	-1	590	644
24.9155	0.0059494	-1	763	694
24.9153	0.00596121	-1	1169	187
24.9152	0.00597314	-1	372	271
24.9151	0.00597484	-1	455	338
24.9148	0.00600044	-1	365	98
24.9141	0.00604946	-1	188	336
24.9138	0.00606839	-1	623	941
24.9135	0.00609024	-1	712	455
24.9128	0.00613847	-1	704	363
24.9127	0.00615068	-1	949	816
24.9126	0.00615416	-1	836	994
24.9125	0.00616356	-1	510	350
24.9125	0.00616429	-1	805	999
24.9123	0.00617258	-1	741	183
24.9116	0.00622736	-1	867	571
24.9112	0.00625564	-1	136	536
24.9107	0.00629116	-1	1258	940
24.9105	0.00630554	-1	1126	469
24.9102	0.00632165	-1	1109	910
24.9098	0.00635329	-1	979	751
24.9097	0.00635654	-1	148	975
24.9096	0.00636504	-1	902	867
24.9094	0.0063787	-1	1013	592
24.9093	0.00638341	-1	120	694
24.9092	0.00639249	-1	1021	591
24.9085	0.00644297	-1	1267	631
24.9076	0.00650352	-1	158	997
24.9073	0.00652573	-1	911	977
24.9066	0.00657868	-1	1400	774
24.9061	0.00660992	-1	315	945
24.9061	0.00661485	-1	349	975
24.9059	0.00662431	-1	536	245
24.9057	0.00664056	-1	1308	632
24.9056	0.00664388	-1	1106	800
24.9054	0.00666234	-1	1254	905
24.9047	0.00670825	-1	1461	448
24.9046	0.00671711	-1	217	920
24.9046	0.00671725	-1	1343	820
24.9045	0.00672248	-1	1243	631
24.904	0.00675935	-1	860	845
24.9036	0.00678765	-1	257	590
24.9025	0.00686634	-1	1209	827
24.9023	0.00688074	-1	228	977
24.9023	0.00688201	-1	1114	587
24.902	0.00689869	-1	179	767
24.9014	0.00694652	-1	463	351
24.901	0.00696859	-1	501	996
24.901	0.00697116	-1	442	562
24.9008	0.00698541	-1	1500	965
24.8997	0.00705925	-1	975	746
24.8995	0.00707383	-1	1334	802
24.8992	0.00710098	-1	934	705
24.8988	0.00712573	-1	1380	456
24.8988	0.00712792	-1	1032	611
24.8987	0.0071298	-1	621	824
24.8986	0.00714118	-1	826	999
24.8984	0.00715343	-1	781	894
24.8983	0.00715996	-1	465	990
24.8982	0.00716876	-1	1123	730
24.8979	0.00719278	-1	1333	476
24.8976	0.00721063	-1	828	177
24.8976	0.00721404	-1	1055	684
24.8973	0.00723367	-1	853	588
24.8971	0.0072443	-1	748	222
24.8971	0.00724467	-1	829	195
24.897	0.00725234	-1	1225	938
24.8966	0.00728179	-1	919	598
24.8966	0.00728267	-1	108	675
24.8965	0.0072884	-1	609	816
24.8965	0.00729072	-1	354	991
24.8964	0.00729247	-1	738	881
24.8963	0.00730072	-1	1083	809
24.8962	0.00730568	-1	546	747
24.8958	0.00733534	-1	1301	60
24.8952	0.00737886	-1	1285	987
24.8947	0.00741749	-1	1203	564
24.8946	0.00742245	-1	1257	797
24.8942	0.0074535	-1	223	946
24.8938	0.00747732	-1	136	451
24.8929	0.00754478	-1	151	413
24.8928	0.0075484	-1	788	896
24.8923	0.00758278	-1	637	871
24.8923	0.00758603	-1	834	226
24.8922	0.00759314	-1	514	455
24.8921	0.00759686	-1	1327	426
24.8916	0.00763544	-1	703	889
24.8913	0.00765333	-1	1325	137
24.8913	0.00765701	-1	805	835
24.8912	0.00766357	-1	177	627
24.8911	0.00766823	-1	188	895
24.8909	0.00767936	-1	1278	741
24.8908	0.00769015	-1	372	989
24.8907	0.00769894	-1	679	899
24.8904	0.00771701	-1	1398	512
24.8903	0.00772542	-1	1313	554
24.8903	0.00772697	-1	1437	608
24.8897	0.00776754	-1	415	538
24.8892	0.00780216	-1	335	948
24.8889	0.00782602	-1	1189	535
24.8885	0.00784911	-1	1115	763
24.8885	0.00784938	-1	330	924
24.8885	0.00785088	-1	1171	503
24.8884	0.00785999	-1	300	746
24.8883	0.00786452	-1	160	701
24.8882	0.00787409	-1	206	983
24.8881	0.00788045	-1	1123	961
24.8876	0.00791591	-1	97	389
24.8875	0.00791892	-1	1129	262
24.887	0.00795555	-1	1406	580
24.8868	0.00797064	-1	979	965
24.8863	0.00800382	-1	1486	824
24.8863	0.00800746	-1	1263	537
24.8858	0.0080449	-1	1411	743
24.8846	0.00812341	-1	455	339
24.8846	0.00812448	-1	424	593
24.8845	0.00813051	-1	1003	703
24.8844	0.00813921	-1	340	615
24.8843	0.00814535	-1	93	3
24.8842	0.00815279	-1	627	873
24.8842	0.00815338	-1	1485	366
24.8841	0.00816065	-1	1213	646
24.8837	0.00819235	-1	1266	917
24.8833	0.00821853	-1	655	897
24.8833	0.00822043	-1	546	667
24.8832	0.00822162	-1	1132	432
24.8829	0.00824289	-1	1359	511
24.8828	0.00825347	-1	1169	696
24.8822	0.00829223	-1	1360	978
24.8821	0.00830294	-1	972	761
24.8803	0.00842558	-1	766	838
24.8803	0.00842634	-1	718	403
24.8803	0.00842934	-1	1106	974
24.8803	0.0084314	-1	1112	965
24.8801	0.00843985	-1	1430	827
24.88	0.00844647	-1	565	721
24.88	0.0084504	-1	698	996
24.8799	0.00845394	-1	1148	604
24.8797	0.00847149	-1	303	908
24.8795	0.00848209	-1	1300	950
24.8787	0.00854306	-1	793	949
24.8786	0.00854789	-1	813	438
24.8785	0.00855857	-1	1090	871
24.8781	0.008587	-1	186	743
24.878	0.00859259	-1	409	514
24.8777	0.00861142	-1	1174	967
24.8772	0.0086447	-1	860	380
24.8771	0.00865755	-1	753	769
24.8769	0.00866565	-1	949	701
24.8769	0.00866683	-1	648	967
24.8769	0.008667	-1	528	905
24.8768	0.00867402	-1	738	381
24.8768	0.00867677	-1	1086	887
24.8767	0.00868556	-1	1060	750
24.8763	0.00871143	-1	166	716
24.876	0.00872906	-1	325	646
24.8757	0.00875338	-1	181	85
24.8757	0.00875449	-1	1439	623
24.8753	0.00877764	-1	1003	970
24.8753	0.00878125	-1	1185	694
24.8752	0.00879134	-1	344	849
24.8751	0.00879397	-1	100	35
24.875	0.00880412	-1	372	703
24.8745	0.00883387	-1	1459	511
24.8733	0.00892147	-1	113	292
24.873	0.00894365	-1	428	847
24.8725	0.00897683	-1	446	706
24.8718	0.00902438	-1	452	743
24.8716	0.00904357	-1	222	767
24.8708	0.00909873	-1	347	108
24.8707	0.00910546	-1	192	603
24.8706	0.00910919	-1	455	766
24.8704	0.00912617	-1	263	717
24.8703	0.00913307	-1	193	939
24.87	0.00915522	-1	916	729
24.8698	0.00916495	-1	996	972
24.8696	0.00918344	-1	236	872
24.8683	0.00927351	-1	166	779
24.8665	0.00939857	-1	592	907
24.8665	0.00939939	-1	378	696
24.8663	0.00941242	-1	525	661
24.866	0.00943476	-1	348	199
24.8654	0.00947693	-1	1243	917
24.8653	0.00948224	-1	408	142
24.8653	0.00948369	-1	1162	882
24.8651	0.00949573	-1	1342	975
24.8651	0.00949909	-1	307	954
24.8651	0.00950102	-1	750	513
24.8649	0.00951207	-1	1483	916
24.8641	0.00956743	-1	1118	972
24.864	0.00957834	-1	954	999
24.8638	0.00959254	-1	1443	488
24.8637	0.00959727	-1	879	668
24.8636	0.00960541	-1	1400	875
24.8635	0.00961094	-1	1366	945
24.8633	0.00962365	-1	578	912
24.8632	0.00963444	-1	773	474
24.8628	0.00965878	-1	277	954
24.8628	0.00966391	-1	625	919
24.8624	0.00968625	-1	877	679
24.8624	0.00969229	-1	846	352
24.8622	0.00970434	-1	1058	999
24.8621	0.00970758	-1	810	378
24.862	0.00972006	-1	359	963
24.8616	0.00974309	-1	514	983
24.8616	0.00974539	-1	578	988
24.8614	0.00975778	-1	973	991
24.8612	0.0097706	-1	613	994
24.8611	0.00978293	-1	1161	775
24.8599	0.0098631	-1	233	746
24.8596	0.00988598	-1	1452	543
24.8596	0.00988733	-1	947	576
24.8596	0.00988975	-1	1197	994
24.8595	0.00989286	-1	987	881
24.8594	0.00990112	-1	339	971
24.8591	0.00992346	-1	975	255
24.8587	0.0099483	-1	1007	914
24.8585	0.00996466	-1	1148	577
24.8582	0.00998316	-1	781	954
24.8581	0.0099937	-1	654	764
24.8579	0.0100086	-1	354	336
24.8578	0.0100125	-1	1025	712
24.8577	0.0100218	-1	189	324
24.8575	0.0100318	-1	1235	648
24.8574	0.0100383	-1	160	935
24.8571	0.01006	-1	242	987
24.8569	0.0100747	-1	851	896
24.8559	0.0101465	-1	554	860
24.8559	0.0101473	-1	1476	859
24.8551	0.0102038	-1	1466	528
24.855	0.0102106	-1	541	980
24.8549	0.0102173	-1	142	682
24.8548	0.0102249	-1	870	316
24.8546	0.0102392	-1	1108	149
24.8544	0.0102547	-1	1060	630
24.8539	0.0102843	-1	1141	989
24.8539	0.0102876	-1	485	979
24.8536	0.0103119	-1	479	845
24.8534	0.0103229	-1	157	816
24.8531	0.0103476	-1	501	934
24.853	0.010348	-1	164	851
24.853	0.0103542	-1	1383	922
24.8529	0.0103587	-1	363	691
24.8526	0.0103771	-1	1015	966
24.8524	0.0103919	-1	666	508
24.8524	0.0103927	-1	1410	958
24.8523	0.0104029	-1	263	937
24.8522	0.0104053	-1	257	795
24.8522	0.0104102	-1	1437	954
24.8518	0.0104382	-1	1078	576
24.8516	0.0104467	-1	1162	904
24.8514	0.0104608	-1	1495	910
24.8514	0.0104632	-1	401	452
24.8509	0.0104973	-1	439	450
24.8508	0.0105081	-1	403	599
24.8506	0.0105193	-1	467	465
24.8504	0.0105317	-1	636	926
24.8502	0.0105464	-1	725	507
24.85	0.0105617	-1	416	636
24.8496	0.0105906	-1	198	920
24.8495	0.0105942	-1	330	993
24.8493	0.0106083	-1	794	684
24.8493	0.0106105	-1	444	551
24.8492	0.0106154	-1	1070	613
24.8489	0.0106365	-1	365	953
24.8486	0.0106575	-1	826	625
24.8486	0.0106602	-1	835	669
24.8485	0.0106676	-1	317	697
24.8479	0.0107098	-1	319	921
24.8478	0.0107187	-1	1196	574
24.8477	0.0107232	-1	1318	892
24.8476	0.0107328	-1	126	439
24.8472	0.0107592	-1	1418	888
24.8472	0.0107619	-1	1358	503
24.8465	0.010809	-1	143	243
24.8464	0.0108169	-1	618	979
24.8462	0.0108294	-1	1273	766
24.846	0.0108418	-1	590	997
24.8458	0.010855	-1	715	996
24.8457	0.0108644	-1	1406	952
24.8456	0.0108711	-1	1389	833
24.8455	0.0108797	-1	1405	744
24.8455	0.0108804	-1	776	537
24.8454	0.0108853	-1	702	693
24.8447	0.0109339	-1	570	990
24.8447	0.0109351	-1	558	870
24.8447	0.010938	-1	422	634
24.8446	0.010945	-1	493	929
24.8444	0.0109557	-1	534	978
24.8443	0.0109612	-1	525	905
24.8443	0.0109616	-1	630	505
24.8441	0.0109767	-1	937	473
24.844	0.0109818	-1	507	911
24.8438	0.0110023	-1	514	553
24.8434	0.0110242	-1	839	669
24.8432	0.0110398	-1	515	560
24.8432	0.0110424	-1	184	623
24.8427	0.0110771	-1	530	897
24.8427	0.0110774	-1	106	39
24.8426	0.0110803	-1	1255	747
24.8426	0.0110825	-1	534	925
24.8425	0.0110893	-1	312	717
24.8423	0.0111048	-1	560	616
24.8421	0.0111212	-1	930	439
24.842	0.0111245	-1	979	422
24.8417	0.0111491	-1	241	631
24.8414	0.01117	-1	265	334
24.8413	0.011175	-1	651	720
24.8411	0.0111922	-1	637	684
24.8409	0.0112057	-1	897	979
24.8408	0.0112127	-1	1007	936
24.8407	0.0112166	-1	925	769
24.8405	0.0112303	-1	276	309
24.8405	0.011231	-1	1004	327
24.8401	0.0112628	-1	696	704
24.84	0.0112684	-1	1156	919
24.8399	0.0112705	-1	455	677
24.8399	0.0112715	-1	1150	995
24.8398	0.011284	-1	874	498
24.8392	0.0113232	-1	426	917
24.8389	0.0113421	-1	908	950
24.8387	0.0113558	-1	690	784
24.8384	0.0113761	-1	278	823
24.8383	0.0113856	-1	1025	595
24.8382	0.0113955	-1	1329	74
24.8379	0.0114128	-1	757	416
24.8376	0.0114331	-1	1443	507
24.8376	0.0114375	-1	1334	269
24.8376	0.0114379	-1	252	614
24.8375	0.0114412	-1	1155	631
24.8374	0.011452	-1	1047	880
24.8373	0.0114541	-1	820	808
24.8373	0.0114601	-1	281	938
24.8372	0.0114618	-1	391	950
24.8371	0.0114692	-1	1064	932
24.8371	0.0114708	-1	266	784
24.8371	0.0114729	-1	896	858
24.8369	0.0114831	-1	1109	333
24.8368	0.0114923	-1	1416	764
24.8365	0.0115104	-1	902	924
24.8365	0.0115137	-1	716	633
24.8365	0.0115157	-1	150	278
24.8364	0.011518	-1	1301	532
24.8362	0.011536	-1	1068	925
24.836	0.0115469	-1	471	482
24.836	0.0115512	-1	1141	599
24.8359	0.0115561	-1	1191	672
24.8358	0.0115632	-1	788	669
24.8354	0.0115879	-1	743	616
24.8354	0.0115915	-1	343	970
24.8354	0.0115928	-1	884	821
24.8353	0.0115954	-1	499	938
24.8351	0.0116122	-1	151	659
24.8348	0.0116328	-1	880	386
24.8347	0.0116412	-1	229	619
24.8346	0.0116461	-1	708	936
24.8346	0.0116471	-1	504	982
24.8344	0.011663	-1	1314	513
24.8342	0.0116754	-1	192	441
24.8334	0.0117295	-1	175	608
24.8333	0.0117353	-1	184	491
24.8333	0.0117382	-1	853	955
24.8332	0.0117487	-1	906	961
24.8331	0.0117542	-1	561	655
24.8323	0.0118057	-1	1385	871
24.8317	0.0118545	-1	1150	805
24.8313	0.0118771	-1	656	855
24.8313	0.0118802	-1	1359	378
24.8308	0.0119169	-1	289	989
24.8294	0.0120123	-1	133	875
24.8293	0.0120181	-1	813	647
24.8292	0.0120266	-1	1156	746
24.8288	0.0120527	-1	343	470
24.8285	0.0120769	-1	345	530
24.8283	0.0120929	-1	117	834
24.8282	0.0120956	-1	606	826
24.8278	0.012125	-1	872	357
24.8276	0.012142	-1	1173	949
24.8274	0.0121551	-1	966	845
24.8274	0.0121563	-1	1381	657
24.8269	0.0121871	-1	1290	531
24.8265	0.0122196	-1	741	419
24.8264	0.0122217	-1	448	598
24.8264	0.0122231	-1	402	530
24.8259	0.0122595	-1	350	524
24.8256	0.0122781	-1	801	716
24.8255	0.0122883	-1	442	516
24.8255	0.0122901	-1	353	648
24.8254	0.0122959	-1	547	927
24.8249	0.012328	-1	879	376
24.8249	0.0123289	-1	853	302
24.8248	0.0123338	-1	583	543
24.8246	0.0123516	-1	529	658
24.8243	0.0123713	-1	954	942
24.8241	0.0123886	-1	1202	840
24.8237	0.0124116	-1	442	673
24.8234	0.0124361	-1	1402	718
24.823	0.012464	-1	1103	102
24.8229	0.0124719	-1	1372	666
24.8227	0.0124851	-1	110	544
24.8224	0.0125025	-1	188	626
24.8223	0.0125106	-1	229	448
24.8219	0.0125393	-1	162	636
24.8219	0.0125404	-1	1424	989
24.8219	0.0125416	-1	1481	993
24.8215	0.012566	-1	631	516
24.8211	0.0126007	-1	257	480
24.8209	0.012615	-1	271	545
24.8205	0.0126369	-1	760	939
24.8204	0.0126476	-1	518	584
24.8201	0.0126645	-1	1303	998
24.82	0.0126737	-1	1005	332
24.82	0.0126751	-1	921	526
24.8199	0.0126786	-1	739	419
24.8199	0.0126794	-1	1008	625
24.8199	0.0126797	-1	293	463
24.8198	0.0126904	-1	1471	858
24.8197	0.0126946	-1	1405	990
24.8197	0.012696	-1	1093	981
24.8195	0.0127098	-1	1221	496
24.8194	0.0127197	-1	129	521
24.8191	0.0127375	-1	485	517
24.819	0.0127474	-1	334	453
24.819	0.0127482	-1	896	906
24.8186	0.0127713	-1	499	970
24.8186	0.0127749	-1	493	760
24.8185	0.0127822	-1	525	876
24.8184	0.0127881	-1	1039	989
24.8183	0.0127939	-1	290	923
24.8183	0.0127947	-1	309	957
24.8182	0.0127998	-1	609	362
24.8179	0.0128262	-1	274	930
24.8178	0.0128276	-1	754	463
24.8174	0.0128545	-1	577	631
24.8174	0.0128545	-1	1047	819
24.8173	0.0128653	-1	1460	773
24.8173	0.0128679	-1	757	591
24.8168	0.0128983	-1	90	3
24.8163	0.0129369	-1	133	998
24.8163	0.0129389	-1	586	696
24.8159	0.0129638	-1	1190	457
24.8158	0.0129689	-1	187	434
24.8155	0.0129908	-1	1149	648
24.815	0.0130249	-1	1436	377
24.8148	0.0130435	-1	391	843
24.8147	0.0130471	-1	950	811
24.8146	0.0130563	-1	589	739
24.8138	0.0131127	-1	508	904
24.8136	0.0131243	-1	779	797
24.8133	0.013146	-1	473	794
24.8131	0.0131591	-1	1010	621
24.8131	0.0131621	-1	136	525
24.8121	0.0132306	-1	1138	595
24.8121	0.0132323	-1	1147	603
24.812	0.0132402	-1	972	889
24.8117	0.0132574	-1	1014	975
24.8116	0.0132638	-1	818	172
24.8114	0.0132804	-1	1135	505
24.8112	0.0132912	-1	1170	901
24.811	0.0133097	-1	176	480
24.8106	0.0133347	-1	1169	458
24.8103	0.0133608	-1	1272	988
24.8102	0.0133651	-1	1116	826
24.81	0.0133784	-1	1032	847
24.8099	0.0133839	-1	1222	684
24.8099	0.0133858	-1	216	409
24.8091	0.0134398	-1	89	3
24.8091	0.013442	-1	87	3
24.8089	0.0134566	-1	394	679
24.8089	0.0134591	-1	1039	935
24.8088	0.0134645	-1	88	196
24.8085	0.0134844	-1	209	894
24.8084	0.0134936	-1	1170	689
24.8076	0.0135448	-1	1359	669
24.8074	0.0135625	-1	1353	386
24.8072	0.0135755	-1	1349	385
24.8069	0.0135948	-1	913	518
24.8069	0.0135994	-1	742	481
24.8069	0.0136001	-1	202	613
24.8068	0.0136061	-1	801	738
24.8067	0.013614	-1	1346	368
24.8066	0.0136152	-1	1395	382
24.8064	0.0136336	-1	895	498
24.8064	0.0136341	-1	613	627
24.8064	0.0136354	-1	1310	997
24.8062	0.0136444	-1	1402	414
24.8062	0.0136456	-1	1345	301
24.8061	0.0136534	-1	636	807
24.806	0.0136579	-1	1420	448
24.8056	0.0136888	-1	1225	458
24.8051	0.0137247	-1	141	655
24.8049	0.0137383	-1	90	195
24.8048	0.0137442	-1	1440	466
24.8046	0.0137593	-1	702	972
24.8045	0.0137641	-1	1257	684
24.8045	0.013766	-1	1450	539
24.8043	0.0137815	-1	1337	218
24.8036	0.0138291	-1	594	824
24.8034	0.013845	-1	1260	722
24.8033	0.0138538	-1	439	698
24.8033	0.0138542	-1	1355	876
24.8031	0.013865	-1	274	766
24.8031	0.0138669	-1	1334	263
24.8031	0.013867	-1	340	718
24.8029	0.0138777	-1	1359	966
24.8027	0.0138916	-1	433	673
24.8027	0.0138938	-1	1321	982
24.8025	0.0139092	-1	543	990
24.8024	0.0139173	-1	420	933
24.8021	0.0139322	-1	1370	985
24.802	0.0139453	-1	1263	781
24.8017	0.0139636	-1	183	705
24.8016	0.0139692	-1	541	900
24.8016	0.0139729	-1	1088	877
24.8014	0.0139812	-1	100	172
24.8013	0.0139907	-1	1277	867
24.8012	0.0140013	-1	558	800
24.8008	0.0140268	-1	402	980
24.8007	0.0140334	-1	290	784
24.8007	0.0140343	-1	146	328
24.8006	0.0140395	-1	1148	602
24.8001	0.014075	-1	495	782
24.7998	0.014098	-1	1188	416
24.7993	0.0141349	-1	1302	915
24.799	0.0141539	-1	941	746
24.7988	0.0141692	-1	1112	818
24.7987	0.0141781	-1	1096	576
24.7985	0.0141896	-1	870	484
24.7981	0.0142153	-1	458	741
24.798	0.0142246	-1	938	737
24.798	0.0142255	-1	1059	856
24.7979	0.0142319	-1	1079	529
24.7975	0.0142591	-1	918	956
24.7974	0.0142628	-1	868	432
24.7974	0.014267	-1	1043	521
24.7972	0.0142786	-1	361	794
24.797	0.0142944	-1	1472	987
24.7968	0.0143118	-1	867	325
24.7966	0.0143196	-1	775	589
24.7966	0.0143204	-1	264	522
24.7965	0.0143292	-1	1214	957
24.7959	0.0143709	-1	253	472
24.7955	0.014402	-1	195	881
24.7954	0.0144046	-1	822	220
24.7953	0.0144133	-1	1008	626
24.7953	0.0144158	-1	266	995
24.7953	0.0144173	-1	964	564
24.7948	0.0144497	-1	1173	788
24.7946	0.0144619	-1	179	685
24.7946	0.0144655	-1	826	915
24.7944	0.0144743	-1	565	864
24.7942	0.0144894	-1	1081	572
24.794	0.0145049	-1	838	864
24.794	0.0145069	-1	612	345
24.7939	0.0145148	-1	613	371
24.7933	0.0145573	-1	178	503
24.7932	0.0145602	-1	107	528
24.793	0.0145787	-1	868	887
24.7929	0.0145836	-1	148	491
24.7929	0.0145859	-1	1378	997
24.7926	0.0146031	-1	619	389
24.7924	0.01462	-1	387	724
24.7923	0.0146281	-1	720	369
24.792	0.0146477	-1	168	730
24.7919	0.014651	-1	775	824
24.7919	0.0146556	-1	1055	187
24.7918	0.0146583	-1	790	241
24.7915	0.0146815	-1	1032	884
24.7912	0.0147005	-1	282	1000
24.7912	0.0147046	-1	620	455
24.7912	0.0147048	-1	402	597
24.791	0.0147149	-1	718	277
24.7905	0.0147495	-1	341	738
24.7904	0.0147619	-1	1027	906
24.7901	0.0147805	-1	170	768
24.79	0.0147845	-1	933	970
24.79	0.0147886	-1	829	941
24.7893	0.0148348	-1	331	733
24.7893	0.0148359	-1	129	652
24.789	0.0148579	-1	716	263
24.7889	0.014862	-1	1313	569
24.7889	0.0148668	-1	937	979
24.7887	0.014879	-1	675	959
24.7884	0.0149024	-1	433	659
24.7882	0.0149124	-1	671	805
24.7878	0.0149407	-1	1344	904
24.7875	0.0149654	-1	1319	429
24.7875	0.0149659	-1	191	763
24.7874	0.0149683	-1	301	964
24.7873	0.0149781	-1	1146	407
24.7871	0.0149894	-1	1460	587
24.7866	0.0150302	-1	188	816
24.7865	0.0150328	-1	115	490
24.7864	0.0150428	-1	525	935
24.7862	0.015053	-1	119	809
24.7862	0.0150573	-1	631	622
24.7855	0.0151063	-1	1327	492
24.7853	0.015121	-1	796	251
24.7853	0.0151215	-1	1354	675
24.7852	0.0151226	-1	191	784
24.7851	0.0151318	-1	808	460
24.7842	0.0151968	-1	1059	321
24.7841	0.0152023	-1	639	899
24.7838	0.0152242	-1	754	816
24.7837	0.0152281	-1	300	917
24.7836	0.0152391	-1	490	859
24.7835	0.0152426	-1	498	934
24.7832	0.0152684	-1	786	818
24.783	0.0152783	-1	290	779
24.7829	0.0152872	-1	925	992
24.7828	0.0152962	-1	360	746
24.7826	0.0153114	-1	512	952
24.7824	0.0153218	-1	655	243
24.7823	0.0153263	-1	496	323
24.7823	0.0153293	-1	1273	850
24.7822	0.015337	-1	502	407
24.7822	0.01534	-1	1092	705
24.7821	0.0153422	-1	1243	609
24.7821	0.0153446	-1	447	787
24.7816	0.0153787	-1	327	264
24.781	0.0154183	-1	211	832
24.781	0.0154193	-1	911	931
24.7807	0.015445	-1	551	744
24.7806	0.0154517	-1	1182	615
24.7806	0.0154526	-1	1352	100
24.7805	0.015453	-1	255	866
24.7803	0.0154701	-1	890	966
24.7803	0.0154711	-1	186	388
24.7802	0.0154768	-1	845	903
24.7798	0.0155074	-1	1120	999
24.7795	0.0155242	-1	176	781
24.7792	0.0155506	-1	171	821
24.779	0.015563	-1	1223	590
24.779	0.0155641	-1	1455	576
24.7789	0.0155661	-1	907	928
24.7786	0.0155923	-1	994	417
24.7784	0.0156034	-1	1450	518
24.778	0.0156308	-1	590	937
24.7778	0.0156494	-1	205	993
24.7777	0.015651	-1	122	836
24.7777	0.0156553	-1	1061	626
24.7776	0.0156626	-1	1405	453
24.7775	0.0156664	-1	1383	930
24.7775	0.0156703	-1	246	601
24.7774	0.0156746	-1	136	831
24.7772	0.0156892	-1	1194	742
24.777	0.0157023	-1	821	210
24.7767	0.0157255	-1	1016	935
24.7765	0.0157389	-1	1004	911
24.7762	0.0157566	-1	1258	702
24.776	0.0157713	-1	1031	1000
24.7756	0.0158001	-1	809	482
24.7756	0.0158047	-1	816	932
24.7744	0.0158827	-1	1455	970
24.7742	0.0159011	-1	1465	984
24.773	0.0159834	-1	138	861
24.7723	0.0160313	-1	744	778
24.7723	0.0160359	-1	716	872
24.7722	0.0160424	-1	863	933
24.7722	0.0160428	-1	966	997
24.7721	0.0160459	-1	656	357
24.772	0.0160515	-1	1199	914
24.7719	0.0160643	-1	957	560
24.7717	0.0160792	-1	178	294
24.7715	0.0160917	-1	1079	510
24.7713	0.0161072	-1	1333	597
24.7711	0.0161205	-1	262	795
24.7709	0.0161294	-1	1070	963
24.7694	0.0162355	-1	696	754
24.7683	0.0163138	-1	1151	986
24.7683	0.0163173	-1	775	664
24.7682	0.0163245	-1	1448	976
24.7678	0.0163481	-1	402	643
24.7676	0.0163668	-1	391	546
24.7675	0.0163708	-1	428	931
24.7674	0.0163774	-1	628	506
24.767	0.0164091	-1	694	694
24.7669	0.0164135	-1	383	894
24.7664	0.0164459	-1	678	764
24.7664	0.0164475	-1	405	833
24.7662	0.0164643	-1	114	47
24.7662	0.0164653	-1	1225	957
24.7653	0.0165267	-1	161	524
24.765	0.0165501	-1	1111	762
24.7643	0.0165955	-1	716	349
24.7643	0.0165993	-1	611	308
24.7639	0.0166229	-1	722	428
24.7638	0.0166338	-1	926	953
24.7635	0.016655	-1	357	885
24.7632	0.016674	-1	180	357
24.7629	0.0166937	-1	344	1000
24.7627	0.0167108	-1	1351	77
24.7627	0.0167114	-1	558	818
24.7626	0.0167192	-1	186	795
24.7625	0.0167239	-1	457	954
24.7624	0.0167326	-1	899	953
24.7621	0.0167507	-1	960	981
24.7618	0.0167711	-1	734	433
24.7613	0.0168117	-1	1343	733
24.7611	0.0168209	-1	459	461
24.7609	0.0168338	-1	122	814
24.7607	0.0168519	-1	549	412
24.7605	0.0168647	-1	1317	404
24.7605	0.0168663	-1	1110	674
24.7603	0.0168781	-1	1427	652
24.7599	0.01691	-1	598	620
24.7597	0.0169231	-1	1061	968
24.7596	0.0169255	-1	1276	973
24.7596	0.0169268	-1	988	368
24.7593	0.0169515	-1	1088	884
24.759	0.0169691	-1	166	871
24.759	0.0169714	-1	1099	917
24.7589	0.0169758	-1	778	844
24.7588	0.0169863	-1	1252	616
24.7587	0.0169937	-1	981	987
24.7583	0.0170174	-1	1135	827
24.7583	0.01702	-1	325	984
24.758	0.0170428	-1	1455	854
24.7579	0.0170507	-1	805	461
24.7577	0.0170585	-1	1290	605
24.7577	0.0170649	-1	257	747
24.7576	0.0170701	-1	1456	930
24.7575	0.0170776	-1	127	325
24.7574	0.0170808	-1	786	492
24.7573	0.0170875	-1	235	587
24.7573	0.0170892	-1	210	435
24.7572	0.0170939	-1	224	371
24.7571	0.0171032	-1	1175	596
24.757	0.0171086	-1	1031	619
24.757	0.0171111	-1	183	804
24.7569	0.0171152	-1	1104	937
24.7567	0.0171294	-1	465	444
24.7565	0.0171463	-1	884	603
24.756	0.0171839	-1	227	395
24.7559	0.0171904	-1	657	811
24.7559	0.0171912	-1	603	738
24.7556	0.0172113	-1	476	978
24.7552	0.0172368	-1	1460	968
24.7551	0.0172462	-1	972	677
24.755	0.0172495	-1	837	958
24.7548	0.0172649	-1	968	1000
24.7547	0.0172745	-1	134	456
24.7544	0.0172974	-1	282	286
24.7543	0.0172979	-1	228	435
24.7543	0.0173004	-1	957	893
24.7537	0.0173447	-1	397	852
24.7535	0.0173592	-1	510	407
24.7532	0.0173777	-1	1387	426
24.7532	0.0173798	-1	604	936
24.753	0.0173903	-1	950	468
24.7529	0.0173964	-1	331	844
24.7528	0.0174079	-1	491	983
24.7525	0.0174269	-1	947	298
24.7522	0.0174508	-1	1269	809
24.7519	0.0174727	-1	543	984
24.7517	0.017482	-1	641	724
24.7516	0.0174887	-1	1500	81
24.7511	0.0175233	-1	704	760
24.7511	0.0175277	-1	664	465
24.7509	0.017543	-1	681	670
24.7506	0.0175629	-1	1438	791
24.7504	0.0175754	-1	901	886
24.7503	0.0175794	-1	381	970
24.7502	0.0175925	-1	428	942
24.7501	0.0175986	-1	420	970
24.7501	0.0175999	-1	610	375
24.7497	0.0176266	-1	919	984
24.7496	0.0176328	-1	1038	745
24.7493	0.0176501	-1	411	906
24.7493	0.0176519	-1	192	837
24.7492	0.0176581	-1	1309	771
24.7492	0.0176594	-1	350	588
24.7491	0.017667	-1	1359	985
24.7488	0.0176868	-1	775	849
24.7486	0.0177008	-1	766	883
24.7485	0.0177129	-1	142	587
24.7484	0.0177199	-1	829	584
24.7483	0.017723	-1	150	884
24.7481	0.0177358	-1	1418	701
24.7481	0.0177364	-1	395	668
24.7481	0.01774	-1	153	862
24.7481	0.0177412	-1	933	615
24.7472	0.0178025	-1	944	239
24.7467	0.0178356	-1	842	724
24.7467	0.0178371	-1	819	621
24.7464	0.0178545	-1	623	504
24.7464	0.0178579	-1	375	727
24.7457	0.0179095	-1	420	778
24.7457	0.0179098	-1	122	945
24.7456	0.0179122	-1	701	364
24.7455	0.0179214	-1	207	229
24.7455	0.0179229	-1	970	494
24.7454	0.0179252	-1	781	507
24.7453	0.0179374	-1	937	691
24.745	0.0179586	-1	944	817
24.7449	0.0179665	-1	996	601
24.7441	0.0180217	-1	233	517
24.7436	0.0180546	-1	561	996
24.7435	0.0180605	-1	1138	875
24.7434	0.0180721	-1	130	472
24.7431	0.0180882	-1	209	817
24.7429	0.0181044	-1	111	523
24.7425	0.018129	-1	759	542
24.7423	0.0181475	-1	1467	431
24.7423	0.0181492	-1	631	604
24.7419	0.0181743	-1	105	20
24.7419	0.0181759	-1	210	983
24.7412	0.018226	-1	202	225
24.741	0.0182381	-1	157	854
24.741	0.018239	-1	187	523
24.7408	0.0182516	-1	1093	912
24.7406	0.0182645	-1	836	913
24.7404	0.0182778	-1	382	854
24.7403	0.0182846	-1	449	998
24.7403	0.0182881	-1	1083	824
24.7403	0.0182904	-1	625	682
24.7399	0.0183143	-1	834	600
24.7395	0.018341	-1	1426	751
24.7395	0.0183425	-1	627	995
24.7392	0.0183655	-1	1077	631
24.7391	0.0183682	-1	1500	691
24.7391	0.0183723	-1	337	934
24.7386	0.018405	-1	1132	824
24.7384	0.0184235	-1	487	612
24.7383	0.0184297	-1	1120	783
24.7382	0.0184328	-1	292	935
24.7382	0.0184329	-1	594	568
24.7382	0.0184376	-1	897	695
24.7381	0.0184448	-1	314	898
24.7379	0.0184561	-1	1112	264
24.7371	0.01851	-1	579	843
24.737	0.0185162	-1	459	620
24.737	0.0185229	-1	1010	596
24.7365	0.0185556	-1	176	766
24.7365	0.0185562	-1	506	903
24.7364	0.0185608	-1	690	705
24.7364	0.0185623	-1	290	411
24.7363	0.0185701	-1	1293	663
24.7362	0.0185734	-1	1263	764
24.7361	0.0185815	-1	1135	822
24.7358	0.0186048	-1	1137	951
24.7356	0.0186203	-1	1203	677
24.7354	0.0186322	-1	1267	497
24.7353	0.0186423	-1	178	572
24.735	0.0186592	-1	330	957
24.735	0.0186605	-1	1012	997
24.7347	0.0186788	-1	1056	680
24.7347	0.0186793	-1	1361	988
24.7347	0.0186801	-1	546	756
24.7345	0.0186956	-1	111	606
24.7344	0.018699	-1	1386	909
24.7342	0.0187192	-1	248	622
24.7342	0.0187201	-1	572	875
24.7337	0.0187511	-1	1277	541
24.7335	0.0187665	-1	808	773
24.7335	0.0187675	-1	1125	941
24.7333	0.0187829	-1	1249	733
24.733	0.0187996	-1	446	938
24.733	0.0188001	-1	1175	630
24.733	0.0188016	-1	1272	643
24.7326	0.0188303	-1	1161	957
24.7323	0.0188491	-1	1280	759
24.7322	0.0188591	-1	1493	280
24.7316	0.0189008	-1	1326	784
24.7307	0.0189609	-1	580	960
24.7307	0.018966	-1	175	709
24.7306	0.0189714	-1	1368	435
24.7304	0.0189866	-1	468	798
24.7298	0.0190237	-1	192	714
24.7297	0.0190358	-1	185	609
24.7296	0.0190374	-1	1203	871
24.7295	0.0190461	-1	1069	655
24.7294	0.019055	-1	529	910
24.7294	0.0190557	-1	173	552
24.729	0.0190808	-1	231	482
24.729	0.0190818	-1	115	586
24.7288	0.0190958	-1	852	787
24.7286	0.0191118	-1	201	598
24.7283	0.0191324	-1	634	931
24.7281	0.0191432	-1	1071	965
24.7279	0.0191634	-1	1183	603
24.7277	0.0191776	-1	489	740
24.7276	0.019179	-1	369	680
24.7275	0.0191904	-1	241	674
24.7275	0.0191914	-1	224	900
24.727	0.0192256	-1	398	771
24.7265	0.0192554	-1	423	823
24.7262	0.0192777	-1	1378	555
24.7261	0.0192851	-1	949	804
24.7259	0.0193017	-1	1426	946
24.7259	0.0193021	-1	276	205
24.7256	0.0193196	-1	146	862
24.7256	0.0193224	-1	168	577
24.7254	0.0193363	-1	187	939
24.7252	0.0193519	-1	160	744
24.7249	0.0193718	-1	189	661
24.7249	0.0193734	-1	875	787
24.7248	0.019376	-1	1080	704
24.7248	0.019377	-1	908	751
24.7248	0.0193813	-1	928	705
24.7245	0.0194022	-1	807	704
24.7243	0.0194131	-1	1389	966
24.7242	0.0194239	-1	1107	929
24.7235	0.0194689	-1	939	863
24.7234	0.0194793	-1	604	712
24.7233	0.0194871	-1	797	666
24.7231	0.0194998	-1	264	436
24.723	0.019508	-1	352	884
24.7225	0.0195385	-1	767	883
24.7222	0.0195586	-1	167	946
24.7222	0.0195634	-1	1358	533
24.722	0.0195756	-1	632	310
24.7217	0.0195981	-1	787	983
24.7216	0.0196072	-1	285	892
24.7215	0.0196132	-1	191	750
24.7213	0.0196278	-1	643	445
24.7211	0.0196388	-1	1363	972
24.721	0.0196437	-1	245	756
24.7208	0.0196633	-1	318	981
24.7207	0.0196676	-1	835	873
24.7207	0.0196707	-1	334	439
24.7204	0.0196877	-1	1147	975
24.7203	0.0196931	-1	891	677
24.7202	0.0197013	-1	716	817
24.7201	0.0197087	-1	1253	845
24.72	0.0197198	-1	498	718
24.7196	0.0197451	-1	979	280
24.7194	0.0197576	-1	674	901
24.719	0.0197877	-1	1495	661
24.7187	0.0198083	-1	150	996
24.7183	0.0198337	-1	503	493
24.7182	0.0198448	-1	194	971
24.7178	0.0198684	-1	1132	807
24.7177	0.0198753	-1	108	134
24.7177	0.0198758	-1	748	804
24.7176	0.0198821	-1	515	943
24.7173	0.0199061	-1	1117	334
24.7169	0.0199341	-1	845	849
24.7169	0.0199362	-1	175	643
24.7168	0.0199397	-1	1191	841
24.7168	0.0199441	-1	440	449
24.7167	0.0199514	-1	1471	949
24.7166	0.0199572	-1	1348	930
24.7166	0.0199587	-1	1410	956
24.7165	0.0199622	-1	574	905
24.716	0.0199959	-1	685	825
24.7159	0.0200074	-1	556	841
24.7154	0.0200406	-1	543	677
24.7148	0.0200856	-1	812	448
24.7146	0.0200937	-1	401	785
24.7142	0.0201237	-1	225	965
24.7142	0.0201277	-1	843	829
24.7139	0.0201462	-1	124	982
24.7138	0.0201535	-1	839	733
24.7138	0.0201541	-1	530	768
24.7135	0.0201723	-1	1407	949
24.7135	0.0201734	-1	170	877
24.7131	0.020204	-1	424	916
24.7131	0.0202043	-1	841	971
24.713	0.0202073	-1	1429	986
24.713	0.020208	-1	1343	818
24.713	0.0202081	-1	1201	587
24.7118	0.0202925	-1	829	895
24.7116	0.0203091	-1	1056	683
24.7115	0.0203175	-1	973	270
24.7114	0.0203194	-1	219	875
24.7114	0.0203234	-1	1023	306
24.7113	0.0203269	-1	958	933
24.7111	0.0203416	-1	1272	616
24.711	0.020349	-1	974	370
24.7106	0.0203818	-1	211	794
24.7105	0.0203829	-1	880	987
24.7103	0.0204026	-1	205	604
24.7102	0.0204101	-1	1128	443
24.71	0.0204211	-1	613	891
24.71	0.0204213	-1	458	965
24.7098	0.0204344	-1	1129	756
24.7095	0.020459	-1	661	596
24.7094	0.0204621	-1	120	494
24.709	0.0204936	-1	164	954
24.7088	0.0205058	-1	1484	947
24.7087	0.0205111	-1	131	568
24.7085	0.0205256	-1	344	425
24.7085	0.0205295	-1	1387	760
24.7084	0.0205324	-1	622	721
24.7083	0.020538	-1	1406	587
24.7083	0.0205424	-1	529	964
24.7082	0.0205499	-1	1226	765
24.708	0.0205592	-1	420	749
24.7079	0.020568	-1	1437	862
24.7076	0.0205886	-1	1183	765
24.7071	0.0206222	-1	231	535
24.7071	0.0206246	-1	238	694
24.7069	0.0206419	-1	578	505
24.7065	0.0206645	-1	979	429
24.7064	0.0206718	-1	382	354
24.7063	0.0206834	-1	1175	518
24.7062	0.0206851	-1	1106	822
24.706	0.0207048	-1	768	951
24.7056	0.0207285	-1	476	648
24.7056	0.0207308	-1	245	723
24.7056	0.0207321	-1	1159	717
24.7052	0.0207564	-1	249	789
24.7051	0.0207668	-1	932	704
24.7048	0.0207874	-1	1349	695
24.7047	0.0207936	-1	1385	723
24.7041	0.0208392	-1	1103	797
24.7039	0.020849	-1	656	882
24.7039	0.0208508	-1	1091	683
24.7036	0.0208713	-1	269	802
24.7032	0.020899	-1	995	853
24.7028	0.020925	-1	288	860
24.7023	0.0209628	-1	146	832
24.7021	0.0209762	-1	1387	721
24.7019	0.020992	-1	928	412
24.7018	0.0210015	-1	102	20
24.7017	0.0210035	-1	1318	992
24.7015	0.0210209	-1	587	991
24.7004	0.0210939	-1	136	791
24.7004	0.0210957	-1	1489	848
24.7003	0.0211062	-1	515	947
24.7	0.0211229	-1	759	927
24.7	0.0211269	-1	511	541
24.6999	0.0211287	-1	716	702
24.6997	0.0211426	-1	420	597
24.6997	0.0211466	-1	683	513
24.6996	0.0211528	-1	541	394
24.6994	0.0211687	-1	572	535
24.699	0.0211952	-1	1341	724
24.6984	0.0212345	-1	789	832
24.6984	0.0212378	-1	1038	696
24.6979	0.0212759	-1	601	486
24.6965	0.0213717	-1	818	818
24.6964	0.0213797	-1	190	944
24.696	0.0214078	-1	1401	915
24.6955	0.0214439	-1	484	902
24.6954	0.0214473	-1	917	830
24.695	0.0214759	-1	1138	792
24.695	0.0214788	-1	808	411
24.6949	0.0214874	-1	849	789
24.6948	0.0214891	-1	1162	506
24.6947	0.021496	-1	189	639
24.6944	0.0215211	-1	604	286
24.6941	0.0215397	-1	1176	721
24.6935	0.0215796	-1	790	868
24.6934	0.0215867	-1	642	412
24.6933	0.021596	-1	626	901
24.693	0.0216179	-1	665	705
24.6928	0.0216339	-1	314	975
24.6926	0.021643	-1	501	895
24.6925	0.0216515	-1	1455	988
24.6924	0.0216573	-1	1177	756
24.6921	0.0216844	-1	110	266
24.6919	0.0216981	-1	1186	845
24.6914	0.0217285	-1	175	780
24.6913	0.0217347	-1	151	784
24.6911	0.0217516	-1	861	306
24.6908	0.0217733	-1	1296	925
24.6902	0.0218175	-1	1190	892
24.6901	0.0218192	-1	270	912
24.6901	0.0218249	-1	1439	887
24.6897	0.0218525	-1	1293	738
24.6895	0.0218624	-1	555	393
24.6894	0.0218694	-1	173	809
24.6889	0.0219032	-1	1338	720
24.6887	0.0219223	-1	1437	750
24.6884	0.0219452	-1	1127	428
24.6883	0.0219492	-1	1027	610
24.6883	0.0219512	-1	1471	463
24.6882	0.0219542	-1	1303	934
24.6879	0.0219768	-1	111	625
24.6875	0.0220057	-1	150	935
24.6874	0.0220128	-1	816	993
24.6872	0.022025	-1	357	497
24.6871	0.0220309	-1	1192	963
24.687	0.0220426	-1	461	344
24.6868	0.0220565	-1	991	604
24.6867	0.0220583	-1	177	790
24.6866	0.0220692	-1	1017	292
24.6862	0.0221	-1	498	836
24.686	0.0221096	-1	179	974
24.686	0.0221132	-1	246	589
24.6859	0.0221205	-1	1422	690
24.6857	0.0221301	-1	1143	728
24.6854	0.0221513	-1	1408	593
24.6854	0.0221522	-1	733	852
24.6853	0.0221578	-1	840	781
24.6852	0.0221655	-1	1493	548
24.6844	0.0222241	-1	577	839
24.6837	0.0222736	-1	853	873
24.6834	0.0222959	-1	115	867
24.6833	0.022298	-1	1398	870
24.6833	0.0223035	-1	1424	460
24.6831	0.0223146	-1	1023	304
24.6827	0.0223402	-1	436	979
24.6826	0.0223492	-1	1148	913
24.6825	0.0223561	-1	1381	239
24.6824	0.022364	-1	637	936
24.6824	0.0223656	-1	428	925
24.682	0.0223923	-1	381	735
24.6816	0.0224205	-1	429	654
24.6816	0.0224217	-1	977	365
24.6815	0.022428	-1	658	786
24.6811	0.0224549	-1	639	717
24.6807	0.0224863	-1	431	675
24.6804	0.0225079	-1	730	864
24.6802	0.0225158	-1	940	975
24.6801	0.022526	-1	717	648
24.68	0.0225328	-1	1452	544
24.6799	0.022539	-1	789	786
24.6794	0.0225728	-1	685	910
24.6794	0.0225772	-1	1344	974
24.6793	0.0225812	-1	1368	251
24.679	0.0226004	-1	878	534
24.679	0.022607	-1	722	877
24.6789	0.0226104	-1	329	811
24.6779	0.0226796	-1	932	909
24.6779	0.022681	-1	128	829
24.6776	0.0227047	-1	1093	984
24.6775	0.0227085	-1	779	695
24.6774	0.0227151	-1	754	581
24.677	0.0227432	-1	782	717
24.6769	0.0227481	-1	1227	846
24.6769	0.022752	-1	921	871
24.6764	0.022787	-1	913	770
24.6763	0.0227907	-1	704	929
24.6759	0.0228228	-1	801	863
24.6759	0.0228233	-1	614	443
24.6753	0.0228636	-1	889	705
24.6753	0.0228644	-1	1250	969
24.6752	0.0228741	-1	249	566
24.675	0.0228886	-1	733	971
24.6742	0.0229415	-1	485	958
24.6738	0.0229686	-1	1475	804
24.6736	0.0229819	-1	1243	765
24.6736	0.0229845	-1	581	857
24.6736	0.0229867	-1	178	985
24.6735	0.0229882	-1	171	916
24.6733	0.023002	-1	991	941
24.6731	0.0230183	-1	207	900
24.6729	0.0230325	-1	211	384
24.6725	0.023063	-1	219	442
24.6724	0.0230672	-1	1176	727
24.6724	0.0230708	-1	657	762
24.6721	0.0230896	-1	643	761
24.672	0.0230969	-1	1045	999
24.6719	0.0231032	-1	1201	330
24.6718	0.0231073	-1	1171	541
24.6718	0.0231115	-1	953	666
24.6715	0.0231291	-1	966	632
24.6715	0.0231348	-1	1207	367
24.6714	0.0231355	-1	1298	857
24.6714	0.0231359	-1	1120	966
24.6713	0.0231431	-1	266	472
24.6711	0.0231592	-1	1026	399
24.6711	0.0231617	-1	199	584
24.6708	0.0231782	-1	1255	895
24.6708	0.0231787	-1	1463	814
24.6707	0.0231906	-1	1331	563
24.6706	0.0231937	-1	1055	936
24.6701	0.0232276	-1	1373	258
24.6701	0.0232321	-1	1223	450
24.6701	0.0232331	-1	271	598
24.6698	0.0232489	-1	1293	793
24.6698	0.0232494	-1	517	875
24.6698	0.0232505	-1	1500	694
24.6696	0.0232667	-1	445	601
24.6695	0.0232733	-1	566	761
24.6695	0.0232754	-1	150	904
24.6694	0.0232774	-1	464	973
24.6691	0.0232984	-1	206	785
24.6688	0.0233214	-1	903	904
24.6685	0.0233421	-1	134	810
24.6685	0.0233446	-1	1160	457
24.6685	0.0233451	-1	1333	581
24.6683	0.0233602	-1	110	88
24.6681	0.0233702	-1	1191	976
24.6675	0.0234121	-1	494	749
24.6675	0.0234146	-1	1279	637
24.6674	0.0234191	-1	124	757
24.6672	0.0234365	-1	1317	465
24.6669	0.0234552	-1	1144	867
24.6665	0.0234825	-1	1004	578
24.6665	0.0234845	-1	1358	998
24.6661	0.023511	-1	346	463
24.6661	0.0235115	-1	1135	411
24.666	0.0235179	-1	434	916
24.666	0.0235184	-1	486	949
24.6659	0.0235272	-1	613	393
24.6658	0.0235321	-1	277	672
24.6653	0.0235692	-1	183	964
24.6653	0.0235702	-1	579	771
24.6652	0.0235739	-1	867	500
24.6652	0.023575	-1	117	755
24.6652	0.0235775	-1	173	807
24.6649	0.0235931	-1	853	811
24.6644	0.0236317	-1	144	810
24.6643	0.023637	-1	1009	935
24.6643	0.023638	-1	927	992
24.6634	0.0237028	-1	368	865
24.6633	0.0237109	-1	678	805
24.6632	0.0237176	-1	983	793
24.6627	0.0237527	-1	616	457
24.6625	0.0237627	-1	111	728
24.6623	0.0237811	-1	186	329
24.6622	0.0237844	-1	433	758
24.6621	0.0237944	-1	223	849
24.6621	0.0237958	-1	1336	702
24.662	0.0238028	-1	1485	409
24.6619	0.0238094	-1	621	636
24.6614	0.023846	-1	644	818
24.6613	0.0238482	-1	671	755
24.6611	0.0238661	-1	960	506
24.6609	0.0238778	-1	658	892
24.6608	0.0238848	-1	120	904
24.6607	0.0238931	-1	1153	792
24.6606	0.0238964	-1	242	936
24.6606	0.0238987	-1	160	655
24.66	0.0239381	-1	549	920
24.66	0.0239422	-1	624	682
24.6596	0.0239731	-1	968	645
24.6594	0.0239818	-1	1457	711
24.6594	0.0239846	-1	1092	450
24.6592	0.0240009	-1	188	423
24.659	0.0240116	-1	425	984
24.6584	0.0240514	-1	1378	601
24.6582	0.0240717	-1	919	874
24.6579	0.0240876	-1	801	844
24.6578	0.0240934	-1	1484	697
24.6573	0.0241299	-1	152	138
24.6571	0.0241434	-1	1441	563
24.657	0.0241506	-1	1384	484
24.657	0.0241542	-1	641	778
24.6565	0.0241855	-1	1246	795
24.6565	0.0241904	-1	900	878
24.6565	0.0241908	-1	789	761
24.6563	0.0242028	-1	868	686
24.6563	0.0242037	-1	1041	682
24.6562	0.0242082	-1	1322	754
24.6559	0.0242286	-1	821	551
24.6555	0.0242591	-1	779	534
24.6553	0.0242697	-1	130	819
24.6547	0.0243115	-1	1189	901
24.6547	0.0243119	-1	206	817
24.6547	0.0243159	-1	181	453
24.6543	0.0243459	-1	221	485
24.654	0.024366	-1	1032	1000
24.6538	0.0243756	-1	1182	859
24.6537	0.0243873	-1	1017	206
24.6536	0.0243899	-1	350	657
24.6535	0.0243973	-1	798	763
24.6533	0.0244107	-1	1051	623
24.6533	0.0244116	-1	189	621
24.6529	0.0244392	-1	655	795
24.6527	0.0244559	-1	659	582
24.6525	0.0244696	-1	1311	923
24.6522	0.024491	-1	229	966
24.6519	0.0245102	-1	531	791
24.6519	0.0245107	-1	445	822
24.6519	0.0245141	-1	643	943
24.6516	0.0245298	-1	172	709
24.6508	0.0245895	-1	665	674
24.6508	0.0245908	-1	1014	141
24.6497	0.0246699	-1	319	916
24.6496	0.0246724	-1	1359	796
24.6495	0.024682	-1	167	483
24.6492	0.0246986	-1	1057	786
24.649	0.0247136	-1	1297	789
24.649	0.0247195	-1	511	675
24.6489	0.0247202	-1	503	871
24.6489	0.0247256	-1	1243	655
24.6488	0.0247276	-1	388	852
24.6487	0.0247388	-1	790	931
24.6481	0.0247824	-1	286	899
24.648	0.0247885	-1	250	943
24.6477	0.0248041	-1	565	739
24.6477	0.0248048	-1	1038	890
24.6477	0.0248053	-1	1004	886
24.6477	0.024809	-1	140	779
24.6472	0.024842	-1	966	640
24.6471	0.0248481	-1	965	528
24.6468	0.024868	-1	355	800
24.6468	0.0248705	-1	156	429
24.6468	0.0248725	-1	99	102
24.6466	0.024883	-1	933	762
24.6466	0.0248862	-1	94	34
24.6465	0.0248935	-1	191	580
24.6464	0.0248967	-1	822	647
24.6464	0.024898	-1	1396	511
24.6464	0.0249	-1	1141	965
24.6464	0.0249012	-1	1260	607
24.6462	0.0249161	-1	1237	568
24.6461	0.0249233	-1	219	448
24.646	0.0249278	-1	374	800
24.646	0.0249285	-1	1462	603
24.6458	0.0249398	-1	672	929
24.6457	0.0249466	-1	214	395
24.6456	0.0249588	-1	1072	975
24.6454	0.0249666	-1	193	604
24.6453	0.0249752	-1	1318	491
24.6453	0.0249762	-1	226	754
24.6448	0.0250153	-1	166	810
24.6445	0.0250323	-1	945	890
24.6445	0.0250359	-1	1353	979
24.6443	0.025047	-1	1236	518
24.644	0.0250655	-1	143	865
24.644	0.0250659	-1	1096	974
24.6439	0.0250751	-1	900	467
24.6437	0.0250919	-1	1449	823
24.6434	0.0251084	-1	1283	399
24.643	0.0251373	-1	1218	413
24.6426	0.0251634	-1	268	361
24.6425	0.0251716	-1	112	913
24.6424	0.0251836	-1	864	697
24.642	0.0252061	-1	159	914
24.642	0.0252072	-1	1083	825
24.6418	0.0252231	-1	669	756
24.6417	0.0252327	-1	395	849
24.6416	0.0252358	-1	1201	334
24.6416	0.0252373	-1	188	532
24.6414	0.0252489	-1	600	803
24.6413	0.0252566	-1	1109	329
24.6412	0.0252623	-1	1178	389
24.6409	0.0252877	-1	835	722
24.6403	0.025328	-1	174	995
24.6397	0.025369	-1	1285	517
24.6395	0.0253829	-1	606	720
24.6394	0.025392	-1	1119	912
24.6393	0.0254018	-1	445	866
24.6391	0.0254123	-1	1318	925
24.639	0.0254194	-1	621	575
24.639	0.0254206	-1	641	517
24.6379	0.0254969	-1	783	815
24.6379	0.0254986	-1	449	824
24.637	0.0255582	-1	609	860
24.637	0.0255596	-1	1112	590
24.6369	0.0255666	-1	642	520
24.6367	0.0255813	-1	1483	505
24.6363	0.0256103	-1	621	560
24.6361	0.0256271	-1	205	582
24.636	0.0256347	-1	366	637
24.6355	0.025664	-1	170	661
24.6355	0.0256698	-1	1183	394
24.6353	0.0256819	-1	771	506
24.6351	0.0256979	-1	807	686
24.6351	0.025698	-1	1221	799
24.6349	0.0257076	-1	735	475
24.6349	0.0257083	-1	919	401
24.6349	0.0257119	-1	191	984
24.6346	0.0257292	-1	808	719
24.6345	0.0257343	-1	190	865
24.6343	0.0257481	-1	93	33
24.6343	0.0257483	-1	1030	761
24.6343	0.0257486	-1	716	344
24.6339	0.0257776	-1	351	714
24.6337	0.0257916	-1	251	980
24.6337	0.0257955	-1	833	496
24.6336	0.0258005	-1	841	744
24.6333	0.025825	-1	500	102
24.6332	0.0258292	-1	1433	146
24.6331	0.0258332	-1	514	810
24.6329	0.0258527	-1	418	666
24.6324	0.0258827	-1	815	739
24.6324	0.0258869	-1	1437	618
24.632	0.0259124	-1	297	842
24.6318	0.0259276	-1	1028	733
24.6317	0.0259374	-1	1051	750
24.6313	0.0259629	-1	339	172
24.6313	0.0259632	-1	246	491
24.6312	0.0259705	-1	986	955
24.631	0.0259834	-1	107	952
24.6309	0.02599	-1	703	980
24.6309	0.0259914	-1	1340	993
24.6308	0.0260011	-1	1349	998
24.6304	0.0260276	-1	1320	964
24.6303	0.0260307	-1	1382	387
24.6302	0.0260433	-1	1241	979
24.63	0.0260558	-1	227	797
24.6298	0.0260687	-1	119	567
24.6297	0.0260749	-1	663	598
24.6294	0.0260968	-1	972	943
24.6293	0.0261006	-1	105	709
24.6291	0.0261149	-1	822	838
24.6291	0.026116	-1	504	183
24.6291	0.0261173	-1	969	880
24.6291	0.0261184	-1	282	691
24.6288	0.026135	-1	1121	558
24.6288	0.0261381	-1	439	742
24.6287	0.0261476	-1	678	964
24.6286	0.0261503	-1	112	763
24.6286	0.0261527	-1	576	844
24.6286	0.0261541	-1	518	311
24.6285	0.0261595	-1	135	695
24.6285	0.0261605	-1	864	775
24.6282	0.0261785	-1	290	997
24.6282	0.0261811	-1	1333	692
24.6281	0.0261849	-1	657	651
24.6281	0.0261856	-1	1453	674
24.628	0.0261933	-1	712	380
24.6278	0.0262099	-1	901	758
24.6277	0.0262181	-1	1085	513
24.6276	0.02622	-1	1454	839
24.6276	0.0262217	-1	532	916
24.6276	0.026222	-1	904	820
24.6272	0.0262532	-1	1336	821
24.6271	0.0262606	-1	949	888
24.627	0.0262664	-1	555	985
24.6269	0.0262757	-1	726	493
24.6267	0.0262879	-1	178	876
24.6266	0.0262956	-1	1159	676
24.6266	0.0262966	-1	374	410
24.6263	0.0263149	-1	271	547
24.6262	0.0263245	-1	222	734
24.6261	0.0263268	-1	341	530
24.626	0.0263321	-1	461	843
24.626	0.0263364	-1	727	552
24.6259	0.0263457	-1	1231	819
24.6259	0.026346	-1	582	943
24.6256	0.0263642	-1	84	64
24.6256	0.0263658	-1	195	938
24.6256	0.0263665	-1	1378	891
24.6254	0.026379	-1	1004	986
24.6252	0.0263928	-1	422	276
24.6251	0.0263997	-1	201	918
24.625	0.0264041	-1	123	136
24.6245	0.0264433	-1	752	751
24.6244	0.0264493	-1	103	535
24.6242	0.0264602	-1	757	848
24.6239	0.0264849	-1	153	746
24.6239	0.0264852	-1	237	730
24.6231	0.0265402	-1	83	23
24.6228	0.0265624	-1	363	640
24.6226	0.0265784	-1	468	843
24.6224	0.0265903	-1	1118	548
24.6223	0.0265941	-1	476	536
24.6222	0.0266046	-1	1074	988
24.6221	0.0266081	-1	1396	933
24.6218	0.0266281	-1	187	977
24.6215	0.0266552	-1	191	672
24.6214	0.0266578	-1	95	748
24.6213	0.0266669	-1	151	597
24.6212	0.0266761	-1	1317	908
24.621	0.02669	-1	1314	712
24.6203	0.0267356	-1	608	852
24.6198	0.0267757	-1	593	466
24.6194	0.0268	-1	238	843
24.6193	0.0268052	-1	761	843
24.6193	0.0268056	-1	1114	758
24.6191	0.0268236	-1	143	824
24.6189	0.0268356	-1	417	595
24.6186	0.0268548	-1	120	963
24.6186	0.0268576	-1	449	787
24.6183	0.0268798	-1	267	335
24.6183	0.0268798	-1	1039	829
24.6179	0.0269053	-1	192	691
24.6178	0.0269102	-1	252	561
24.6178	0.0269128	-1	1363	665
24.6176	0.0269294	-1	1151	541
24.6175	0.0269315	-1	1467	865
24.6175	0.0269355	-1	1286	676
24.6175	0.0269368	-1	445	931
24.6173	0.026949	-1	928	845
24.6171	0.0269645	-1	415	577
24.6171	0.0269657	-1	96	845
24.617	0.0269678	-1	369	828
24.6168	0.0269857	-1	171	988
24.6167	0.0269912	-1	1480	866
24.6165	0.0270036	-1	1069	995
24.6165	0.0270045	-1	1308	941
24.6162	0.0270242	-1	1449	932
24.6162	0.0270275	-1	1258	379
24.6157	0.0270633	-1	1255	335
24.6156	0.0270651	-1	691	442
24.6156	0.027066	-1	519	324
24.6149	0.0271159	-1	1057	807
24.6146	0.0271364	-1	224	688
24.6146	0.027137	-1	185	995
24.6144	0.0271537	-1	265	658
24.6143	0.027156	-1	1187	693
24.6143	0.027159	-1	202	950
24.6143	0.027162	-1	170	966
24.6138	0.0271915	-1	175	723
24.6138	0.0271939	-1	960	945
24.6137	0.0272009	-1	130	953
24.6133	0.0272318	-1	623	588
24.6133	0.0272321	-1	167	687
24.6129	0.0272596	-1	802	666
24.6129	0.0272599	-1	169	366
24.6127	0.0272751	-1	282	855
24.6126	0.027282	-1	1478	864
24.612	0.0273238	-1	1339	835
24.6119	0.0273306	-1	617	99
24.6117	0.0273442	-1	1001	411
24.6116	0.02735	-1	489	586
24.6115	0.0273569	-1	853	809
24.6113	0.0273696	-1	716	923
24.6113	0.0273713	-1	1162	592
24.6109	0.0273984	-1	437	925
24.6106	0.0274219	-1	198	716
24.6106	0.027423	-1	1010	540
24.6105	0.0274296	-1	529	948
24.6102	0.0274481	-1	814	999
24.6095	0.0274943	-1	854	939
24.6095	0.0274998	-1	714	512
24.6093	0.0275106	-1	598	782
24.6089	0.0275379	-1	1374	705
24.6088	0.0275469	-1	949	849
24.6084	0.0275728	-1	607	598
24.6083	0.0275817	-1	139	746
24.6081	0.0275938	-1	1435	574
24.6081	0.0275957	-1	1281	952
24.6081	0.027596	-1	459	931
24.6079	0.0276097	-1	166	651
24.6077	0.0276264	-1	195	966
24.6076	0.0276342	-1	894	736
24.6075	0.0276367	-1	949	672
24.6073	0.0276531	-1	152	952
24.6072	0.0276623	-1	1313	939
24.6069	0.0276786	-1	1389	928
24.6067	0.0276912	-1	1382	468
24.6067	0.0276921	-1	887	605
24.6067	0.0276934	-1	124	220
24.6064	0.0277163	-1	1022	557
24.6063	0.0277257	-1	960	701
24.6053	0.0277916	-1	228	674
24.6052	0.0278019	-1	1361	59
24.6051	0.0278044	-1	1302	952
24.6051	0.0278093	-1	962	785
24.605	0.0278139	-1	191	678
24.6046	0.0278426	-1	750	709
24.6044	0.027854	-1	189	535
24.6044	0.027858	-1	424	585
24.6043	0.0278669	-1	93	543
24.6041	0.0278777	-1	537	819
24.6041	0.0278796	-1	966	822
24.604	0.0278855	-1	728	583
24.6039	0.027893	-1	217	620
24.6037	0.0279046	-1	148	972
24.6037	0.0279081	-1	1389	579
24.6036	0.0279121	-1	108	619
24.6033	0.0279346	-1	181	843
24.6032	0.0279428	-1	186	750
24.6029	0.0279604	-1	1225	875
24.6028	0.0279685	-1	331	516
24.6023	0.0280042	-1	160	857
24.6022	0.0280087	-1	330	314
24.6021	0.0280154	-1	208	854
24.6016	0.028052	-1	199	999
24.6012	0.0280807	-1	705	704
24.6011	0.0280867	-1	1233	460
24.6007	0.0281157	-1	380	999
24.6002	0.0281531	-1	84	37
24.6002	0.0281551	-1	656	266
24.6	0.0281695	-1	91	188
24.5998	0.028181	-1	350	710
24.5998	0.0281829	-1	651	988
24.5998	0.0281833	-1	1487	917
24.5998	0.0281833	-1	1393	714
24.5996	0.0281937	-1	1187	891
24.5993	0.0282185	-1	1300	897
24.599	0.0282386	-1	560	847
24.5987	0.0282583	-1	1332	963
24.5984	0.0282782	-1	205	397
24.5984	0.0282783	-1	173	344
24.5983	0.0282882	-1	1343	989
24.5982	0.0282915	-1	1263	990
24.5982	0.0282942	-1	1151	995
24.5981	0.0282978	-1	1444	381
24.5981	0.0283035	-1	290	934
24.598	0.0283059	-1	1457	833
24.5979	0.0283168	-1	1063	934
24.5974	0.0283489	-1	479	568
24.5972	0.0283608	-1	297	636
24.5972	0.0283644	-1	1377	651
24.5972	0.0283646	-1	189	736
24.597	0.0283772	-1	1037	751
24.5969	0.0283812	-1	474	625
24.5963	0.0284254	-1	802	844
24.5961	0.0284397	-1	1167	930
24.596	0.028446	-1	643	944
24.596	0.0284482	-1	828	828
24.5955	0.0284861	-1	143	997
24.5954	0.0284895	-1	512	683
24.5953	0.0284958	-1	590	653
24.5951	0.0285112	-1	830	837
24.595	0.0285168	-1	260	639
24.5948	0.0285356	-1	235	461
24.5936	0.0286166	-1	788	500
24.5936	0.0286171	-1	659	817
24.5936	0.0286179	-1	694	526
24.5932	0.0286464	-1	315	663
24.5932	0.0286477	-1	1256	546
24.5929	0.028667	-1	834	969
24.5928	0.0286721	-1	243	899
24.5928	0.0286724	-1	1162	859
24.5927	0.0286838	-1	787	469
24.5926	0.02869	-1	1405	900
24.5922	0.0287123	-1	852	344
24.5921	0.0287248	-1	1170	850
24.5918	0.0287409	-1	1152	787
24.5918	0.0287455	-1	786	408
24.5911	0.0287927	-1	853	343
24.5911	0.0287939	-1	98	123
24.5911	0.0287953	-1	515	768
24.5909	0.0288101	-1	131	944
24.5907	0.0288232	-1	1154	455
24.5906	0.0288255	-1	197	924
24.5906	0.0288303	-1	1185	776
24.5902	0.0288561	-1	176	769
24.59	0.0288687	-1	750	878
24.59	0.028872	-1	1187	853
24.5894	0.0289146	-1	1411	428
24.5893	0.0289214	-1	166	825
24.5892	0.0289273	-1	152	968
24.5891	0.0289308	-1	1209	583
24.5887	0.0289645	-1	1060	925
24.5886	0.0289694	-1	109	637
24.5885	0.028975	-1	1104	907
24.5883	0.0289915	-1	862	380
24.5882	0.028999	-1	602	848
24.5879	0.0290152	-1	870	523
24.5878	0.0290233	-1	718	773
24.5878	0.0290261	-1	139	206
24.5866	0.029112	-1	558	426
24.5865	0.0291154	-1	147	861
24.5865	0.0291154	-1	420	1000
24.5863	0.0291342	-1	370	972
24.5861	0.0291426	-1	1227	546
24.5859	0.0291627	-1	301	961
24.5857	0.0291718	-1	191	861
24.5857	0.0291738	-1	355	863
24.5855	0.029184	-1	166	534
24.5855	0.0291849	-1	1064	883
24.5852	0.0292051	-1	389	420
24.5848	0.0292354	-1	266	920
24.5848	0.0292378	-1	417	991
24.5847	0.0292417	-1	949	531
24.5844	0.029263	-1	151	985
24.5844	0.0292648	-1	987	362
24.5844	0.029268	-1	275	301
24.5842	0.0292792	-1	459	976
24.5841	0.0292832	-1	391	475
24.584	0.0292915	-1	810	977
24.584	0.0292942	-1	276	311
24.5839	0.029298	-1	1263	736
24.5837	0.0293141	-1	561	635
24.5835	0.0293281	-1	432	619
24.5831	0.0293541	-1	441	660
24.5831	0.0293552	-1	975	305
24.5829	0.0293734	-1	187	606
24.5828	0.02938	-1	1417	590
24.5828	0.0293809	-1	194	664
24.5827	0.0293862	-1	746	845
24.5824	0.0294065	-1	1308	784
24.582	0.029434	-1	1468	880
24.5819	0.029438	-1	1420	890
24.5815	0.0294678	-1	736	755
24.5813	0.0294826	-1	931	228
24.5813	0.029484	-1	326	878
24.5813	0.0294855	-1	819	837
24.5812	0.029492	-1	485	861
24.5811	0.0294977	-1	173	704
24.5811	0.0294981	-1	1326	879
24.5811	0.0295001	-1	344	461
24.5808	0.029519	-1	197	931
24.5808	0.0295216	-1	990	659
24.5807	0.0295242	-1	1112	987
24.5806	0.0295329	-1	1333	948
24.5803	0.0295507	-1	713	740
24.5802	0.0295582	-1	1109	868
24.5802	0.0295606	-1	108	629
24.5801	0.0295664	-1	116	934
24.5801	0.0295667	-1	616	585
24.5801	0.0295695	-1	620	980
24.5797	0.0295968	-1	105	438
24.5796	0.0295998	-1	1238	657
24.5796	0.0296005	-1	157	240
24.5794	0.0296162	-1	709	865
24.5792	0.0296317	-1	1102	872
24.5792	0.0296329	-1	1172	470
24.579	0.0296436	-1	800	873
24.579	0.0296464	-1	1465	825
24.5788	0.0296575	-1	191	934
24.5785	0.0296803	-1	132	850
24.5784	0.0296903	-1	525	994
24.5782	0.0296994	-1	1043	305
24.5782	0.0297032	-1	1422	929
24.5781	0.0297059	-1	759	425
24.5781	0.02971	-1	1358	961
24.5781	0.0297104	-1	130	958
24.578	0.0297164	-1	1057	437
24.578	0.0297166	-1	1441	415
24.578	0.0297185	-1	671	243
24.5779	0.029724	-1	752	895
24.5778	0.0297329	-1	1110	718
24.5777	0.0297373	-1	832	912
24.5777	0.0297377	-1	1461	398
24.5775	0.0297536	-1	1155	506
24.5773	0.029766	-1	285	329
24.5773	0.0297668	-1	1122	897
24.5772	0.0297696	-1	675	467
24.5771	0.0297811	-1	220	661
24.577	0.0297864	-1	264	963
24.577	0.0297876	-1	873	534
24.5768	0.0297977	-1	810	984
24.5768	0.0297983	-1	1372	430
24.5768	0.0298015	-1	1179	432
24.5762	0.0298395	-1	108	931
24.576	0.0298551	-1	885	390
24.5758	0.0298689	-1	291	568
24.5755	0.0298888	-1	355	625
24.5755	0.0298892	-1	571	877
24.5755	0.0298902	-1	1273	798
24.5755	0.0298921	-1	404	636
24.5749	0.0299305	-1	1127	926
24.5749	0.0299352	-1	293	905
24.5746	0.0299575	-1	494	931
24.5743	0.0299774	-1	694	719
24.5737	0.030018	-1	1193	877
[truncated: 93,996 more rows]

## Sheet: others_acet_biomass+init_noise
Acetate [mmolh−1gDW−1]	Biomass [h−1]	Rank	Individual	Generation
[truncated: 124,825 more rows]
