# Supplementary material for: Predictive analytics of environmental adaptability in multi-omic network models
Source: Sci Rep. 2015 Oct 20;5:15147. doi: 10.1038/srep15147 (PMC4611489; doi:10.1038/srep15147)
Supplement: Supplementary dataset 2 [file srep15147-s3.xlsx]

## Sheet: communities acetate_biomass
experiment_number	experiment_name	experiment_index	description	s_communities	community
151	fnr_K_fnrAnaerobic	363	aeration:anaerobic, ammonium_chloride:9.5 mM, ammonium_molybdate:2.9e-06 mM, boric_acid:0.0004 mM, calcium_chloride:0.0005 mM, cell_density:0.1 OD600, cobalt_chloride:3e-05 mM, culture_temperature:37 Celsius, culture_type:batch, culture_vessel:Cytolift Glass Airlift Bioreactor, cupric_sulfate:9.6e-06 mM, experimenter:Kang Y, ferrous_sulfate:0.01 mM, glucose:5.6 mM, magnesium_chloride:0.53 mM, man…	-0.0552725	2
459	Fp_K12_exp	889	aeration:assumed_aerobic, ammonium_chloride:9.5 mM, ammonium_molybdate:2.9e-06 mM, boric_acid:0.0004 mM, calcium_chloride:0.0005 mM, cell_density:0.5 OD600, cobalt_chloride:3e-05 mM, culture_temperature:37 Celsius, culture_type:batch, cupric_sulfate:9.6e-06 mM, experimenter:May T, ferrous_sulfate:0.01 mM, glucose:11 mM, growth_phase:log, magnesium_chloride:0.53 mM, manganese(ii)_chloride:8.1e-05 …	0.0236265	1
157	har_S1_R_IPTG	384	aeration:aerobic, ampicillin:0.11 mM, antifoam:0.1 %, culture_o2:40 %, culture_ph:7 , culture_type:fed_batch, culture_vessel:fermenter, culture_vessel_volume:4e+03 ml, culture_volume:1.5e+03 ml, experimenter:Haddadin FT, glucose:5.5 mM, growth_phase:late_log, inoculum_dilution:0.066 ratio (1:100 = 0.01), iptg:5 mM, note:time 0 defined as time at which culture reached OD595 of 11.5; glucose/MgSO4 …	0.0205642	1
28	era_U_N0075	81	aeration:assumed_aerobic, ampicillin:0.14 mM, arabinose:8.3 mM, cell_density:0.3 OD600, culture_shaking:3e+02 RPM, culture_temperature:37 Celsius, culture_type:batch, culture_vessel:96_deep_well_plate, culture_vessel_volume:2 ml, culture_volume:1.6 ml, experimenter:Wierzbowski J, norfloxacin:0.00023 mM, note:pBADx53 is a modified pBAD30 vector, has a low copy SC101 origin of replication, does not…	0.0686788	1
43	menB_U_N0075	125	aeration:assumed_aerobic, ampicillin:0.14 mM, arabinose:8.3 mM, cell_density:0.3 OD600, culture_shaking:3e+02 RPM, culture_temperature:37 Celsius, culture_type:batch, culture_vessel:96_deep_well_plate, culture_vessel_volume:2 ml, culture_volume:1.6 ml, experimenter:Wierzbowski J, norfloxacin:0.00023 mM, note:pBADx53 is a modified pBAD30 vector, has a low copy SC101 origin of replication, does not…	-0.0567978	2
49	nrdA_U_N0075	143	aeration:assumed_aerobic, ampicillin:0.14 mM, arabinose:8.3 mM, cell_density:0.3 OD600, culture_shaking:3e+02 RPM, culture_temperature:37 Celsius, culture_type:batch, culture_vessel:96_deep_well_plate, culture_vessel_volume:2 ml, culture_volume:1.6 ml, experimenter:Wierzbowski J, norfloxacin:0.00023 mM, note:pBADx53 is a modified pBAD30 vector, has a low copy SC101 origin of replication, does not…	-0.00819426	2
139	MGD1_t30	335	aeration:assumed_aerobic, ampicillin:0.29 mM, cell_density:0.3 OD600, culture_shaking:2.2e+02 RPM, culture_temperature:37 Celsius, culture_type:batch, culture_vessel:shake_flask, culture_volume:3e+02 ml, curator_interpretation:the authors state "supplemented with 100 mg/ml"; I assume this was their stock? and they used the more typical 100 ug/mg for inoculation, dnase_treatment:yes, experimenter:…	-0.0157521	2
53	rimI_U_N0075	154	aeration:assumed_aerobic, ampicillin:0.14 mM, arabinose:8.3 mM, cell_density:0.3 OD600, culture_shaking:3e+02 RPM, culture_temperature:37 Celsius, culture_type:batch, culture_vessel:96_deep_well_plate, culture_vessel_volume:2 ml, culture_volume:1.6 ml, experimenter:Wierzbowski J, norfloxacin:0.00023 mM, note:pBADx53 is a modified pBAD30 vector, has a low copy SC101 origin of replication, does not…	-0.0176445	2
24	dnaA_U_N0075	70	aeration:assumed_aerobic, ampicillin:0.14 mM, arabinose:8.3 mM, cell_density:0.3 OD600, culture_shaking:3e+02 RPM, culture_temperature:37 Celsius, culture_type:batch, culture_vessel:96_deep_well_plate, culture_vessel_volume:2 ml, culture_volume:1.6 ml, experimenter:Wierzbowski J, norfloxacin:0.00023 mM, note:pBADx53 is a modified pBAD30 vector, has a low copy SC101 origin of replication, does not…	0.0586741	1
21	crp_U_N0075	61	aeration:assumed_aerobic, ampicillin:0.14 mM, arabinose:8.3 mM, cell_density:0.3 OD600, culture_shaking:3e+02 RPM, culture_temperature:37 Celsius, culture_type:batch, culture_vessel:96_deep_well_plate, culture_vessel_volume:2 ml, culture_volume:1.6 ml, experimenter:Wierzbowski J, norfloxacin:0.00023 mM, note:pBADx53 is a modified pBAD30 vector, has a low copy SC101 origin of replication, does not…	0.0638263	1
22	cspF_U_N0075	64	aeration:assumed_aerobic, ampicillin:0.14 mM, arabinose:8.3 mM, cell_density:0.3 OD600, culture_shaking:3e+02 RPM, culture_temperature:37 Celsius, culture_type:batch, culture_vessel:96_deep_well_plate, culture_vessel_volume:2 ml, culture_volume:1.6 ml, experimenter:Wierzbowski J, norfloxacin:0.00023 mM, note:pBADx53 is a modified pBAD30 vector, has a low copy SC101 origin of replication, does not…	0.0638263	1
23	dam_U_N0075	67	aeration:assumed_aerobic, ampicillin:0.14 mM, arabinose:8.3 mM, cell_density:0.3 OD600, culture_shaking:3e+02 RPM, culture_temperature:37 Celsius, culture_type:batch, culture_vessel:96_deep_well_plate, culture_vessel_volume:2 ml, culture_volume:1.6 ml, experimenter:Wierzbowski J, norfloxacin:0.00023 mM, note:pBADx53 is a modified pBAD30 vector, has a low copy SC101 origin of replication, does not…	-0.0266057	2
46	minE_U_N0075	134	aeration:assumed_aerobic, ampicillin:0.14 mM, arabinose:8.3 mM, cell_density:0.3 OD600, culture_shaking:3e+02 RPM, culture_temperature:37 Celsius, culture_type:batch, culture_vessel:96_deep_well_plate, culture_vessel_volume:2 ml, culture_volume:1.6 ml, experimenter:Wierzbowski J, norfloxacin:0.00023 mM, note:pBADx53 is a modified pBAD30 vector, has a low copy SC101 origin of replication, does not…	-0.0551152	2
47	murI_U_N0075	137	aeration:assumed_aerobic, ampicillin:0.14 mM, arabinose:8.3 mM, cell_density:0.3 OD600, culture_shaking:3e+02 RPM, culture_temperature:37 Celsius, culture_type:batch, culture_vessel:96_deep_well_plate, culture_vessel_volume:2 ml, culture_volume:1.6 ml, experimenter:Wierzbowski J, norfloxacin:0.00023 mM, note:pBADx53 is a modified pBAD30 vector, has a low copy SC101 origin of replication, does not…	-0.0552725	2
44	menC_U_N0075	128	aeration:assumed_aerobic, ampicillin:0.14 mM, arabinose:8.3 mM, cell_density:0.3 OD600, culture_shaking:3e+02 RPM, culture_temperature:37 Celsius, culture_type:batch, culture_vessel:96_deep_well_plate, culture_vessel_volume:2 ml, culture_volume:1.6 ml, experimenter:Wierzbowski J, norfloxacin:0.00023 mM, note:pBADx53 is a modified pBAD30 vector, has a low copy SC101 origin of replication, does not…	-0.0571382	2
45	minD_U_N0075	131	aeration:assumed_aerobic, ampicillin:0.14 mM, arabinose:8.3 mM, cell_density:0.3 OD600, culture_shaking:3e+02 RPM, culture_temperature:37 Celsius, culture_type:batch, culture_vessel:96_deep_well_plate, culture_vessel_volume:2 ml, culture_volume:1.6 ml, experimenter:Wierzbowski J, norfloxacin:0.00023 mM, note:pBADx53 is a modified pBAD30 vector, has a low copy SC101 origin of replication, does not…	-0.0564009	2
42	mcrC_U_N0075	122	aeration:assumed_aerobic, ampicillin:0.14 mM, arabinose:8.3 mM, cell_density:0.3 OD600, culture_shaking:3e+02 RPM, culture_temperature:37 Celsius, culture_type:batch, culture_vessel:96_deep_well_plate, culture_vessel_volume:2 ml, culture_volume:1.6 ml, experimenter:Wierzbowski J, norfloxacin:0.00023 mM, note:pBADx53 is a modified pBAD30 vector, has a low copy SC101 origin of replication, does not…	0.00101351	1
29	fis_U_N0075	84	aeration:assumed_aerobic, ampicillin:0.14 mM, arabinose:8.3 mM, cell_density:0.3 OD600, culture_shaking:3e+02 RPM, culture_temperature:37 Celsius, culture_type:batch, culture_vessel:96_deep_well_plate, culture_vessel_volume:2 ml, culture_volume:1.6 ml, experimenter:Wierzbowski J, norfloxacin:0.00023 mM, note:pBADx53 is a modified pBAD30 vector, has a low copy SC101 origin of replication, does not…	0.0701223	1
40	ldrA_U_N0075	116	aeration:assumed_aerobic, ampicillin:0.14 mM, arabinose:8.3 mM, cell_density:0.3 OD600, culture_shaking:3e+02 RPM, culture_temperature:37 Celsius, culture_type:batch, culture_vessel:96_deep_well_plate, culture_vessel_volume:2 ml, culture_volume:1.6 ml, experimenter:Wierzbowski J, norfloxacin:0.00023 mM, note:pBADx53 is a modified pBAD30 vector, has a low copy SC101 origin of replication, does not…	0.0638263	1
41	mcrB_U_N0075	119	aeration:assumed_aerobic, ampicillin:0.14 mM, arabinose:8.3 mM, cell_density:0.3 OD600, culture_shaking:3e+02 RPM, culture_temperature:37 Celsius, culture_type:batch, culture_vessel:96_deep_well_plate, culture_vessel_volume:2 ml, culture_volume:1.6 ml, experimenter:Wierzbowski J, norfloxacin:0.00023 mM, note:pBADx53 is a modified pBAD30 vector, has a low copy SC101 origin of replication, does not…	0.0647764	1
1	dinI_U_N0025	1	aeration:assumed_aerobic, ampicillin:0.14 mM, arabinose:8.3 mM, cell_density:0.3 OD600, culture_shaking:3e+02 RPM, culture_temperature:37 Celsius, culture_type:batch, culture_vessel:96_deep_well_plate, culture_vessel_volume:2 ml, culture_volume:1.6 ml, experimenter:Wierzbowski J, norfloxacin:7.8e-05 mM, note:pBADx53 is a modified pBAD30 vector, has a low copy SC101 origin of replication, does not…	-0.0522978	2
2	dinP_U_N0025	4	aeration:assumed_aerobic, ampicillin:0.14 mM, arabinose:8.3 mM, cell_density:0.3 OD600, culture_shaking:3e+02 RPM, culture_temperature:37 Celsius, culture_type:batch, culture_vessel:96_deep_well_plate, culture_vessel_volume:2 ml, culture_volume:1.6 ml, experimenter:Wierzbowski J, norfloxacin:7.8e-05 mM, note:pBADx53 is a modified pBAD30 vector, has a low copy SC101 origin of replication, does not…	0.0698086	1
5	luc_U_N0025	13	aeration:assumed_aerobic, ampicillin:0.14 mM, arabinose:8.3 mM, cell_density:0.3 OD600, culture_shaking:3e+02 RPM, culture_temperature:37 Celsius, culture_type:batch, culture_vessel:96_deep_well_plate, culture_vessel_volume:2 ml, culture_volume:1.6 ml, experimenter:Wierzbowski J, norfloxacin:7.8e-05 mM, note:pBADx53 is a modified pBAD30 vector, has a low copy SC101 origin of replication, does not…	0.0686788	1
341	sg_spect_t120	662	aeration:aerobic, culture_shaking:3e+02 RPM, culture_temperature:37 Celsius, culture_type:batch, culture_vessel:flask, culture_vessel_volume:2.5e+02 ml, culture_volume:25 ml, dnase_treatment:yes, experimenter:Kohanski M, growth_phase:log, peptone:10 mg/mL, rna_prep_type:RNeasy, rna_stop_solution:RNA_protect, sodium_chloride:1.7e+02 mM, spectinomycin:1.2 mM, strain:MG1655, time_point:1.2e+02 minut…	-0.0562031	2
6	mazF_U_N0025	16	aeration:assumed_aerobic, ampicillin:0.14 mM, arabinose:8.3 mM, cell_density:0.3 OD600, culture_shaking:3e+02 RPM, culture_temperature:37 Celsius, culture_type:batch, culture_vessel:96_deep_well_plate, culture_vessel_volume:2 ml, culture_volume:1.6 ml, experimenter:Wierzbowski J, norfloxacin:7.8e-05 mM, note:pBADx53 is a modified pBAD30 vector, has a low copy SC101 origin of replication, does not…	0.0579599	1
9	ruvA_U_N0025	25	aeration:assumed_aerobic, ampicillin:0.14 mM, arabinose:8.3 mM, cell_density:0.3 OD600, culture_shaking:3e+02 RPM, culture_temperature:37 Celsius, culture_type:batch, culture_vessel:96_deep_well_plate, culture_vessel_volume:2 ml, culture_volume:1.6 ml, experimenter:Wierzbowski J, norfloxacin:7.8e-05 mM, note:pBADx53 is a modified pBAD30 vector, has a low copy SC101 origin of replication, does not…	0.0638263	1
31	folA_U_N0075	90	aeration:assumed_aerobic, ampicillin:0.14 mM, arabinose:8.3 mM, cell_density:0.3 OD600, culture_shaking:3e+02 RPM, culture_temperature:37 Celsius, culture_type:batch, culture_vessel:96_deep_well_plate, culture_vessel_volume:2 ml, culture_volume:1.6 ml, experimenter:Wierzbowski J, norfloxacin:0.00023 mM, note:pBADx53 is a modified pBAD30 vector, has a low copy SC101 origin of replication, does not…	0.0101177	1
205	norfloxacin_MG1063_t120	461	aeration:assumed_aerobic, cell_density:0.35 OD600, culture_shaking:3e+02 RPM, culture_temperature:37 Celsius, culture_type:batch, culture_vessel:flask, culture_vessel_volume:2.5e+02 ml, culture_volume:50 ml, experimenter:Kohanski MA, inoculum_dilution:0.001 ratio (1:100 = 0.01), norfloxacin:0.00078 mM, peptone:10 mg/mL, rna_prep_type:RNeasy, rna_stop_solution:RNAprotect, sodium_chloride:1.7e+02 m…	-0.00992938	2
442	rpoS_min_K_rpoS_stat	846	aeration:aerobic, ammonium_sulfate:15 mM, cell_density:1.5 OD600, culture_temperature:37 Celsius, culture_type:batch, culture_volume:50 ml, experimenter:Dong T, ferrous_sulfate:0.0018 mM, glucose:11 mM, growth_phase:stationary, magnesium_sulfate:1 mM, note:M63 minimal media; pH 7.0, perturbation:knockout, perturbation_gene:rpoS, potassium_phosphate_dibasic:1e+02 mM, rna_prep_type:hot phenol, rna_…	-0.0491449	2
39	IHF_U_N0075	114	aeration:assumed_aerobic, ampicillin:0.14 mM, arabinose:8.3 mM, cell_density:0.3 OD600, culture_shaking:3e+02 RPM, culture_temperature:37 Celsius, culture_type:batch, culture_vessel:96_deep_well_plate, culture_vessel_volume:2 ml, culture_volume:1.6 ml, experimenter:Wierzbowski J, norfloxacin:0.00023 mM, note:pBADx53 is a modified pBAD30 vector, has a low copy SC101 origin of replication, does not…	0.0653409	1
460	Fp_K12_stat	891	aeration:assumed_aerobic, ammonium_chloride:9.5 mM, ammonium_molybdate:2.9e-06 mM, boric_acid:0.0004 mM, calcium_chloride:0.0005 mM, cell_density:2 OD600, cobalt_chloride:3e-05 mM, culture_temperature:37 Celsius, culture_type:batch, cupric_sulfate:9.6e-06 mM, experimenter:May T, ferrous_sulfate:0.01 mM, glucose:11 mM, growth_phase:stationary, magnesium_chloride:0.53 mM, manganese(ii)_chloride:8.1…	-0.0167783	2
103	ccdB_W1872_t90	248	aeration:assumed_aerobic, ampicillin:0.14 mM, arabinose:8.3 mM, cell_density:0.3 OD600, culture_shaking:3e+02 RPM, culture_temperature:37 Celsius, culture_type:batch, culture_vessel:flask, culture_vessel_volume:2.5e+02 ml, culture_volume:50 ml, experimenter:Dwyer DJ, note:For details on the plasmid: see "Engineered riboregulators enable post-transcriptional control of gene expression" Nat Biotech…	0.06697	1
78	ccdB_K12_t60	215	aeration:assumed_aerobic, ampicillin:0.14 mM, arabinose:8.3 mM, cell_density:0.3 OD600, culture_shaking:3e+02 RPM, culture_temperature:37 Celsius, culture_type:batch, culture_vessel:flask, culture_vessel_volume:2.5e+02 ml, culture_volume:50 ml, experimenter:Dwyer DJ, note:For details on the plasmid: see "Engineered riboregulators enable post-transcriptional control of gene expression" Nat Biotech…	-0.0552725	2
13	yebF_U_N0075	37	aeration:assumed_aerobic, ampicillin:0.14 mM, arabinose:8.3 mM, cell_density:0.3 OD600, culture_shaking:3e+02 RPM, culture_temperature:37 Celsius, culture_type:batch, culture_vessel:96_deep_well_plate, culture_vessel_volume:2 ml, culture_volume:1.6 ml, experimenter:Wierzbowski J, norfloxacin:0.00023 mM, note:pBADx53 is a modified pBAD30 vector, has a low copy SC101 origin of replication, does not…	0.0634047	1
38	hscA_U_N0075	111	aeration:assumed_aerobic, ampicillin:0.14 mM, arabinose:8.3 mM, cell_density:0.3 OD600, culture_shaking:3e+02 RPM, culture_temperature:37 Celsius, culture_type:batch, culture_vessel:96_deep_well_plate, culture_vessel_volume:2 ml, culture_volume:1.6 ml, experimenter:Wierzbowski J, norfloxacin:0.00023 mM, note:pBADx53 is a modified pBAD30 vector, has a low copy SC101 origin of replication, does not…	0.0395875	1
15	zipA_U_N0075	43	aeration:assumed_aerobic, ampicillin:0.14 mM, arabinose:8.3 mM, cell_density:0.3 OD600, culture_shaking:3e+02 RPM, culture_temperature:37 Celsius, culture_type:batch, culture_vessel:96_deep_well_plate, culture_vessel_volume:2 ml, culture_volume:1.6 ml, experimenter:Wierzbowski J, norfloxacin:0.00023 mM, note:pBADx53 is a modified pBAD30 vector, has a low copy SC101 origin of replication, does not…	0.0705084	1
16	luc_U_N0000	46	aeration:assumed_aerobic, ampicillin:0.14 mM, arabinose:8.3 mM, cell_density:0.3 OD600, culture_shaking:3e+02 RPM, culture_temperature:37 Celsius, culture_type:batch, culture_vessel:96_deep_well_plate, culture_vessel_volume:2 ml, culture_volume:1.6 ml, experimenter:Wierzbowski J, note:pBADx53 is a modified pBAD30 vector, has a low copy SC101 origin of replication, does not contain araC, and yield…	-0.0121909	2
33	gcvR_U_N0075	96	aeration:assumed_aerobic, ampicillin:0.14 mM, arabinose:8.3 mM, cell_density:0.3 OD600, culture_shaking:3e+02 RPM, culture_temperature:37 Celsius, culture_type:batch, culture_vessel:96_deep_well_plate, culture_vessel_volume:2 ml, culture_volume:1.6 ml, experimenter:Wierzbowski J, norfloxacin:0.00023 mM, note:pBADx53 is a modified pBAD30 vector, has a low copy SC101 origin of replication, does not…	0.00558703	1
54	rstB_U_N0075	157	aeration:assumed_aerobic, ampicillin:0.14 mM, arabinose:8.3 mM, cell_density:0.3 OD600, culture_shaking:3e+02 RPM, culture_temperature:37 Celsius, culture_type:batch, culture_vessel:96_deep_well_plate, culture_vessel_volume:2 ml, culture_volume:1.6 ml, experimenter:Wierzbowski J, norfloxacin:0.00023 mM, note:pBADx53 is a modified pBAD30 vector, has a low copy SC101 origin of replication, does not…	-0.0559244	2
57	uspA_U_N0075	166	aeration:assumed_aerobic, ampicillin:0.14 mM, arabinose:8.3 mM, cell_density:0.3 OD600, culture_shaking:3e+02 RPM, culture_temperature:37 Celsius, culture_type:batch, culture_vessel:96_deep_well_plate, culture_vessel_volume:2 ml, culture_volume:1.6 ml, experimenter:Wierzbowski J, norfloxacin:0.00023 mM, note:pBADx53 is a modified pBAD30 vector, has a low copy SC101 origin of replication, does not…	0.0395875	1
56	sbcB_U_N0075	163	aeration:assumed_aerobic, ampicillin:0.14 mM, arabinose:8.3 mM, cell_density:0.3 OD600, culture_shaking:3e+02 RPM, culture_temperature:37 Celsius, culture_type:batch, culture_vessel:96_deep_well_plate, culture_vessel_volume:2 ml, culture_volume:1.6 ml, experimenter:Wierzbowski J, norfloxacin:0.00023 mM, note:pBADx53 is a modified pBAD30 vector, has a low copy SC101 origin of replication, does not…	-0.0184769	2
37	holD_U_N0075	108	aeration:assumed_aerobic, ampicillin:0.14 mM, arabinose:8.3 mM, cell_density:0.3 OD600, culture_shaking:3e+02 RPM, culture_temperature:37 Celsius, culture_type:batch, culture_vessel:96_deep_well_plate, culture_vessel_volume:2 ml, culture_volume:1.6 ml, experimenter:Wierzbowski J, norfloxacin:0.00023 mM, note:pBADx53 is a modified pBAD30 vector, has a low copy SC101 origin of replication, does not…	-0.0552725	2
36	hlpA_U_N0075	105	aeration:assumed_aerobic, ampicillin:0.14 mM, arabinose:8.3 mM, cell_density:0.3 OD600, culture_shaking:3e+02 RPM, culture_temperature:37 Celsius, culture_type:batch, culture_vessel:96_deep_well_plate, culture_vessel_volume:2 ml, culture_volume:1.6 ml, experimenter:Wierzbowski J, norfloxacin:0.00023 mM, note:pBADx53 is a modified pBAD30 vector, has a low copy SC101 origin of replication, does not…	-0.0552725	2
35	gyrI_U_N0075	102	aeration:assumed_aerobic, ampicillin:0.14 mM, arabinose:8.3 mM, cell_density:0.3 OD600, culture_shaking:3e+02 RPM, culture_temperature:37 Celsius, culture_type:batch, culture_vessel:96_deep_well_plate, culture_vessel_volume:2 ml, culture_volume:1.6 ml, experimenter:Wierzbowski J, norfloxacin:0.00023 mM, note:pBADx53 is a modified pBAD30 vector, has a low copy SC101 origin of replication, does not…	-0.0554446	2
19	cpxR_U_N0075	55	aeration:assumed_aerobic, ampicillin:0.14 mM, arabinose:8.3 mM, cell_density:0.3 OD600, culture_shaking:3e+02 RPM, culture_temperature:37 Celsius, culture_type:batch, culture_vessel:96_deep_well_plate, culture_vessel_volume:2 ml, culture_volume:1.6 ml, experimenter:Wierzbowski J, norfloxacin:0.00023 mM, note:pBADx53 is a modified pBAD30 vector, has a low copy SC101 origin of replication, does not…	-0.0176445	2
55	ruvC_U_N0075	160	aeration:assumed_aerobic, ampicillin:0.14 mM, arabinose:8.3 mM, cell_density:0.3 OD600, culture_shaking:3e+02 RPM, culture_temperature:37 Celsius, culture_type:batch, culture_vessel:96_deep_well_plate, culture_vessel_volume:2 ml, culture_volume:1.6 ml, experimenter:Wierzbowski J, norfloxacin:0.00023 mM, note:pBADx53 is a modified pBAD30 vector, has a low copy SC101 origin of replication, does not…	-0.0018961	2
32	galF_U_N0075	93	aeration:assumed_aerobic, ampicillin:0.14 mM, arabinose:8.3 mM, cell_density:0.3 OD600, culture_shaking:3e+02 RPM, culture_temperature:37 Celsius, culture_type:batch, culture_vessel:96_deep_well_plate, culture_vessel_volume:2 ml, culture_volume:1.6 ml, experimenter:Wierzbowski J, norfloxacin:0.00023 mM, note:pBADx53 is a modified pBAD30 vector, has a low copy SC101 origin of replication, does not…	-0.0225549	2
433	HU_wt_M9glu_stat	831	aeration:assumed_aerobic, ammonium_chloride:93 mM, calcium_chloride:0.1 mM, culture_shaking:2e+02 RPM, culture_temperature:37 Celsius, culture_type:batch, culture_vessel_volume:2e+03 ml, culture_volume:1e+02 ml, disodium_hydrogen_phosphate:2.4e+02 mM, experimenter:Oberto J, glucose:22 mM, growth_phase:stationary, magnesium_chloride:2 mM, note:cell densities: exponential phase: OD600 0.6-0.7; tran…	-0.0167783	2
50	nrdB_U_N0075	146	aeration:assumed_aerobic, ampicillin:0.14 mM, arabinose:8.3 mM, cell_density:0.3 OD600, culture_shaking:3e+02 RPM, culture_temperature:37 Celsius, culture_type:batch, culture_vessel:96_deep_well_plate, culture_vessel_volume:2 ml, culture_volume:1.6 ml, experimenter:Wierzbowski J, norfloxacin:0.00023 mM, note:pBADx53 is a modified pBAD30 vector, has a low copy SC101 origin of replication, does not…	0.0698086	1

## Sheet: communities succinate_biomass
experiment_number	experiment_name	experiment_index	description	s_communities	community
217	norfloxacin_BW25113_t60	473	aeration:assumed_aerobic, cell_density:0.35 OD600, culture_shaking:3e+02 RPM, culture_temperature:37 Celsius, culture_type:batch, culture_vessel:flask, culture_vessel_volume:2.5e+02 ml, culture_volume:50 ml, experimenter:Kohanski MA, inoculum_dilution:0.001 ratio (1:100 = 0.01), norfloxacin:0.00078 mM, peptone:10 mg/mL, rna_prep_type:RNeasy, rna_stop_solution:RNAprotect, sodium_chloride:1.7e+02 m…	-0.0255341	2
214	BW25113_uninduced_t180	470	aeration:assumed_aerobic, cell_density:0.35 OD600, culture_shaking:3e+02 RPM, culture_temperature:37 Celsius, culture_type:batch, culture_vessel:flask, culture_vessel_volume:2.5e+02 ml, culture_volume:50 ml, experimenter:Kohanski MA, inoculum_dilution:0.001 ratio (1:100 = 0.01), peptone:10 mg/mL, rna_prep_type:RNeasy, rna_stop_solution:RNAprotect, sodium_chloride:1.7e+02 mM, strain:BW25113, struc…	-0.0237602	2
218	norfloxacin_BW25113_t120	474	aeration:assumed_aerobic, cell_density:0.35 OD600, culture_shaking:3e+02 RPM, culture_temperature:37 Celsius, culture_type:batch, culture_vessel:flask, culture_vessel_volume:2.5e+02 ml, culture_volume:50 ml, experimenter:Kohanski MA, inoculum_dilution:0.001 ratio (1:100 = 0.01), norfloxacin:0.00078 mM, peptone:10 mg/mL, rna_prep_type:RNeasy, rna_stop_solution:RNAprotect, sodium_chloride:1.7e+02 m…	0.0566949	1
91	ccdB_MG1063_t0	232	aeration:assumed_aerobic, ampicillin:0.14 mM, arabinose:8.3 mM, cell_density:0.3 OD600, culture_shaking:3e+02 RPM, culture_temperature:37 Celsius, culture_type:batch, culture_vessel:flask, culture_vessel_volume:2.5e+02 ml, culture_volume:50 ml, experimenter:Dwyer DJ, note:For details on the plasmid: see "Engineered riboregulators enable post-transcriptional control of gene expression" Nat Biotech…	-0.018918	2
130	WT_MOPS_cipro2	318	aeration:aerobic, ammonium_chloride:9.5 mM, ammonium_molybdate:2.9e-06 mM, boric_acid:0.0004 mM, calcium_chloride:0.0005 mM, cell_density:0.2 OD600, ciprofloxacin:6e-05 mM, cobalt_chloride:3e-05 mM, culture_ph:7.2 , culture_temperature:37 Celsius, cupric_sulfate:9.6e-06 mM, experimenter:Allen TE, ferrous_sulfate:0.01 mM, glucose:5.6 mM, growth_phase:log, magnesium_chloride:0.53 mM, manganese(ii)_…	-0.0160308	2
93	ccdB_MG1063_t60	236	aeration:assumed_aerobic, ampicillin:0.14 mM, arabinose:8.3 mM, cell_density:0.3 OD600, culture_shaking:3e+02 RPM, culture_temperature:37 Celsius, culture_type:batch, culture_vessel:flask, culture_vessel_volume:2.5e+02 ml, culture_volume:50 ml, experimenter:Dwyer DJ, note:For details on the plasmid: see "Engineered riboregulators enable post-transcriptional control of gene expression" Nat Biotech…	0.0673639	1
21	crp_U_N0075	61	aeration:assumed_aerobic, ampicillin:0.14 mM, arabinose:8.3 mM, cell_density:0.3 OD600, culture_shaking:3e+02 RPM, culture_temperature:37 Celsius, culture_type:batch, culture_vessel:96_deep_well_plate, culture_vessel_volume:2 ml, culture_volume:1.6 ml, experimenter:Wierzbowski J, norfloxacin:0.00023 mM, note:pBADx53 is a modified pBAD30 vector, has a low copy SC101 origin of replication, does not…	-0.0185141	2
28	era_U_N0075	81	aeration:assumed_aerobic, ampicillin:0.14 mM, arabinose:8.3 mM, cell_density:0.3 OD600, culture_shaking:3e+02 RPM, culture_temperature:37 Celsius, culture_type:batch, culture_vessel:96_deep_well_plate, culture_vessel_volume:2 ml, culture_volume:1.6 ml, experimenter:Wierzbowski J, norfloxacin:0.00023 mM, note:pBADx53 is a modified pBAD30 vector, has a low copy SC101 origin of replication, does not…	-0.00714944	2
161	har_S4_R_IPTG	396	aeration:aerobic, ampicillin:0.11 mM, antifoam:0.1 %, culture_o2:40 %, culture_ph:7 , culture_type:fed_batch, culture_vessel:fermenter, culture_vessel_volume:4e+03 ml, culture_volume:1.5e+03 ml, experimenter:Haddadin FT, glucose:5.5 mM, growth_phase:stationary, inoculum_dilution:0.066 ratio (1:100 = 0.01), iptg:5 mM, note:time 0 defined as time at which culture reached OD595 of 11.5; glucose/MgSO…	0.0413768	1
346	biofilm_24hr_wt_yliH_yceP	667	aeration:assumed_aerobic, culture_shaking:2.5e+02 RPM, culture_temperature:37 Celsius, culture_type:batch, culture_vessel:glass_wool, culture_vessel_volume:1e+03 ml, culture_volume:2.5e+02 ml, experimenter:Domka J, glucose:11 mM, growth_phase:biofilm, note:bacteria were grown on 10g of glass wool for 24 hrs, note2:REMOVED: replicate experiment CEL file identical to biofilm_wt_noGlucose in biofilm…	0.0599915	1
342	sg_gent_t30	663	aeration:aerobic, culture_shaking:3e+02 RPM, culture_temperature:37 Celsius, culture_type:batch, culture_vessel:flask, culture_vessel_volume:2.5e+02 ml, culture_volume:25 ml, dnase_treatment:yes, experimenter:Kohanski M, gentamicin:0.01 mM, growth_phase:log, peptone:10 mg/mL, rna_prep_type:RNeasy, rna_stop_solution:RNA_protect, sodium_chloride:1.7e+02 mM, strain:MG1655, time_point:30 minutes, yea…	-0.0244967	2
220	ccdB_BW25113_t0	476	aeration:assumed_aerobic, arabinose:17 mM, cell_density:0.35 OD600, culture_shaking:3e+02 RPM, culture_temperature:37 Celsius, culture_type:batch, culture_vessel:flask, culture_vessel_volume:2.5e+02 ml, culture_volume:50 ml, experimenter:Dwyer DJ, inoculum_dilution:0.001 ratio (1:100 = 0.01), iptg:1 mM, kanamycin:0.062 mM, note:For details on the plasmid: see "Engineered riboregulators enable pos…	-0.0196005	2
120	WT_MOPS_glycerol	299	aeration:aerobic, ammonium_chloride:9.5 mM, ammonium_molybdate:2.9e-06 mM, boric_acid:0.0004 mM, calcium_chloride:0.0005 mM, cell_density:0.2 OD600, cobalt_chloride:3e-05 mM, culture_ph:7.2 , culture_temperature:37 Celsius, cupric_sulfate:9.6e-06 mM, experimenter:Allen TE, ferrous_sulfate:0.01 mM, glycerol:11 mM, growth_phase:log, magnesium_chloride:0.53 mM, manganese(ii)_chloride:8.1e-05 mM, mop…	0.0667089	1
123	WT_MOPS_stationary	306	aeration:aerobic, ammonium_chloride:9.5 mM, ammonium_molybdate:2.9e-06 mM, boric_acid:0.0004 mM, calcium_chloride:0.0005 mM, cobalt_chloride:3e-05 mM, culture_ph:7.2 , culture_temperature:37 Celsius, cupric_sulfate:9.6e-06 mM, experimenter:Allen TE, ferrous_sulfate:0.01 mM, glucose:5.6 mM, growth_phase:stationary, magnesium_chloride:0.53 mM, manganese(ii)_chloride:8.1e-05 mM, mops:40 mM, note:som…	-0.0178457	2
126	WT_MOPS_stationary4	312	aeration:aerobic, ammonium_chloride:9.5 mM, ammonium_molybdate:2.9e-06 mM, boric_acid:0.0004 mM, calcium_chloride:0.0005 mM, cobalt_chloride:3e-05 mM, culture_ph:7.2 , culture_temperature:37 Celsius, cupric_sulfate:9.6e-06 mM, experimenter:Allen TE, ferrous_sulfate:0.01 mM, glucose:5.6 mM, growth_phase:stationary, magnesium_chloride:0.53 mM, manganese(ii)_chloride:8.1e-05 mM, mops:40 mM, note:som…	-0.025643	2
127	WT_MOPS_heatShock	314	aeration:aerobic, ammonium_chloride:9.5 mM, ammonium_molybdate:2.9e-06 mM, boric_acid:0.0004 mM, calcium_chloride:0.0005 mM, cell_density:0.2 OD600, cobalt_chloride:3e-05 mM, culture_ph:7.2 , culture_temperature:50 Celsius, cupric_sulfate:9.6e-06 mM, experimenter:Allen TE, ferrous_sulfate:0.01 mM, glucose:5.6 mM, growth_phase:log, magnesium_chloride:0.53 mM, manganese(ii)_chloride:8.1e-05 mM, mop…	0.0382817	1
2	dinP_U_N0025	4	aeration:assumed_aerobic, ampicillin:0.14 mM, arabinose:8.3 mM, cell_density:0.3 OD600, culture_shaking:3e+02 RPM, culture_temperature:37 Celsius, culture_type:batch, culture_vessel:96_deep_well_plate, culture_vessel_volume:2 ml, culture_volume:1.6 ml, experimenter:Wierzbowski J, norfloxacin:7.8e-05 mM, note:pBADx53 is a modified pBAD30 vector, has a low copy SC101 origin of replication, does not…	-0.0251424	2
59	WT_N0025	171	aeration:assumed_aerobic, cell_density:0.3 OD600, culture_shaking:3e+02 RPM, culture_temperature:37 Celsius, culture_type:batch, culture_vessel:96_deep_well_plate, culture_vessel_volume:2 ml, culture_volume:1.6 ml, experimenter:Wierzbowski J, norfloxacin:7.8e-05 mM, note:Gene deletions were constructed from E. coli strain MG1655 by replacing the coding sequence from start codon to stop codon, pep…	-0.0243266	2
57	uspA_U_N0075	166	aeration:assumed_aerobic, ampicillin:0.14 mM, arabinose:8.3 mM, cell_density:0.3 OD600, culture_shaking:3e+02 RPM, culture_temperature:37 Celsius, culture_type:batch, culture_vessel:96_deep_well_plate, culture_vessel_volume:2 ml, culture_volume:1.6 ml, experimenter:Wierzbowski J, norfloxacin:0.00023 mM, note:pBADx53 is a modified pBAD30 vector, has a low copy SC101 origin of replication, does not…	0.0660362	1
51	nupC_U_N0075	148	aeration:assumed_aerobic, ampicillin:0.14 mM, arabinose:8.3 mM, cell_density:0.3 OD600, culture_shaking:3e+02 RPM, culture_temperature:37 Celsius, culture_type:batch, culture_vessel:96_deep_well_plate, culture_vessel_volume:2 ml, culture_volume:1.6 ml, experimenter:Wierzbowski J, norfloxacin:0.00023 mM, note:pBADx53 is a modified pBAD30 vector, has a low copy SC101 origin of replication, does not…	-0.0253731	2
50	nrdB_U_N0075	146	aeration:assumed_aerobic, ampicillin:0.14 mM, arabinose:8.3 mM, cell_density:0.3 OD600, culture_shaking:3e+02 RPM, culture_temperature:37 Celsius, culture_type:batch, culture_vessel:96_deep_well_plate, culture_vessel_volume:2 ml, culture_volume:1.6 ml, experimenter:Wierzbowski J, norfloxacin:0.00023 mM, note:pBADx53 is a modified pBAD30 vector, has a low copy SC101 origin of replication, does not…	-0.0234557	2
199	ccdB_chelator_MG1063_t30	455	aeration:assumed_aerobic, arabinose:17 mM, cell_density:0.35 OD600, culture_shaking:3e+02 RPM, culture_temperature:37 Celsius, culture_type:batch, culture_vessel:flask, culture_vessel_volume:2.5e+02 ml, culture_volume:50 ml, experimenter:Dwyer DJ, inoculum_dilution:0.001 ratio (1:100 = 0.01), iptg:1 mM, kanamycin:0.062 mM, note:For details on the plasmid: see "Engineered riboregulators enable pos…	-0.0231919	2
178	ik_H2_T2.5	422	aeration:assumed_aerobic, culture_shaking:3e+02 RPM, culture_temperature:37 Celsius, culture_type:batch, culture_vessel:baffled_flask, culture_vessel_volume:1e+03 ml, culture_volume:1.5e+02 ml, experimenter:Keren I, glucose:22 mM, peptone:10 mg/mL, rna_prep_type:RNeasy, rna_stop_solution:RNAprotect, sodium_chloride:1.7e+02 mM, strain:EMG2, structured_metadata:complete, time_point:1.5e+02 minutes,…	-0.00628988	2
191	ccdB_chelator_W1872_t30	447	aeration:assumed_aerobic, arabinose:17 mM, cell_density:0.35 OD600, culture_shaking:3e+02 RPM, culture_temperature:37 Celsius, culture_type:batch, culture_vessel:flask, culture_vessel_volume:2.5e+02 ml, culture_volume:50 ml, experimenter:Dwyer DJ, inoculum_dilution:0.001 ratio (1:100 = 0.01), iptg:1 mM, kanamycin:0.062 mM, note:For details on the plasmid: see "Engineered riboregulators enable pos…	-0.0234084	2
193	ccdB_chelator_W1872_t120	449	aeration:assumed_aerobic, arabinose:17 mM, cell_density:0.35 OD600, culture_shaking:3e+02 RPM, culture_temperature:37 Celsius, culture_type:batch, culture_vessel:flask, culture_vessel_volume:2.5e+02 ml, culture_volume:50 ml, experimenter:Dwyer DJ, inoculum_dilution:0.001 ratio (1:100 = 0.01), iptg:1 mM, kanamycin:0.062 mM, note:For details on the plasmid: see "Engineered riboregulators enable pos…	0.066983	1
113	M9_K_arcAfnr_anaerobic	276	aeration:anaerobic, ammonium_chloride:93 mM, calcium_chloride:0.1 mM, culture_temperature:37 Celsius, disodium_hydrogen_phosphate:2.4e+02 mM, experimenter:Covert MW, glucose:11 mM, growth_phase:log, magnesium_chloride:2 mM, note:assumed log phase as cultures were kept exponential with bioreactor or large flask (not sure which), perturbation:knockout, perturbation_gene:arcA and fnr, potassium_phos…	-0.00606043	2
81	lacZ_K12_t0	218	aeration:assumed_aerobic, ampicillin:0.14 mM, arabinose:8.3 mM, cell_density:0.3 OD600, culture_shaking:3e+02 RPM, culture_temperature:37 Celsius, culture_type:batch, culture_vessel:flask, culture_vessel_volume:2.5e+02 ml, culture_volume:50 ml, experimenter:Dwyer DJ, note:For details on the plasmid: see "Engineered riboregulators enable post-transcriptional control of gene expression" Nat Biotech…	-0.0204129	2
118	WT_MOPS_glucose	292	aeration:aerobic, ammonium_chloride:9.5 mM, ammonium_molybdate:2.9e-06 mM, boric_acid:0.0004 mM, calcium_chloride:0.0005 mM, cell_density:0.2 OD600, cobalt_chloride:3e-05 mM, culture_ph:7.2 , culture_temperature:37 Celsius, cupric_sulfate:9.6e-06 mM, experimenter:Allen TE, ferrous_sulfate:0.01 mM, glucose:5.6 mM, growth_phase:log, magnesium_chloride:0.53 mM, manganese(ii)_chloride:8.1e-05 mM, mop…	0.0500423	1
143	pepAA_t30	343	aeration:assumed_aerobic, ampicillin:0.29 mM, cell_density:0.3 OD600, culture_shaking:2.2e+02 RPM, culture_temperature:37 Celsius, culture_type:batch, culture_vessel:shake_flask, culture_volume:3e+02 ml, curator_interpretation:the authors state "supplemented with 100 mg/ml"; I assume this was their stock? and they used the more typical 100 ug/mg for inoculation, dnase_treatment:yes, experimenter:…	-0.0244079	2
443	bform_biofilm_attachment	849	aeration:assumed_aerobic, ammonium_chloride:9.5 mM, ammonium_molybdate:2.9e-06 mM, boric_acid:0.0004 mM, calcium_chloride:0.0005 mM, cobalt_chloride:3e-05 mM, culture_temperature:37 Celsius, culture_type:fed_batch, culture_vessel:glass surface in flow cell, cupric_sulfate:9.6e-06 mM, experimenter:Ito A, ferrous_sulfate:0.01 mM, glucose:11 mM, growth_phase:biofilm, magnesium_chloride:0.53 mM, mang…	-0.0231021	2
245	lacZ_MG1655_t30	505	aeration:assumed_aerobic, arabinose:17 mM, cell_density:0.35 OD600, culture_shaking:3e+02 RPM, culture_temperature:37 Celsius, culture_type:batch, culture_vessel:flask, culture_vessel_volume:2.5e+02 ml, culture_volume:50 ml, experimenter:Dwyer DJ, inoculum_dilution:0.001 ratio (1:100 = 0.01), iptg:1 mM, kanamycin:0.062 mM, note:For details on the plasmid: see "Engineered riboregulators enable pos…	-0.0256368	2
241	ccdB_MG1655_t30	498	aeration:assumed_aerobic, arabinose:17 mM, cell_density:0.35 OD600, culture_shaking:3e+02 RPM, culture_temperature:37 Celsius, culture_type:batch, culture_vessel:flask, culture_vessel_volume:2.5e+02 ml, culture_volume:50 ml, experimenter:Dwyer DJ, inoculum_dilution:0.001 ratio (1:100 = 0.01), iptg:1 mM, kanamycin:0.062 mM, note:For details on the plasmid: see "Engineered riboregulators enable pos…	-0.0151411	2
240	ccdB_MG1655_t0	496	aeration:assumed_aerobic, arabinose:17 mM, cell_density:0.35 OD600, culture_shaking:3e+02 RPM, culture_temperature:37 Celsius, culture_type:batch, culture_vessel:flask, culture_vessel_volume:2.5e+02 ml, culture_volume:50 ml, experimenter:Dwyer DJ, inoculum_dilution:0.001 ratio (1:100 = 0.01), iptg:1 mM, kanamycin:0.062 mM, note:For details on the plasmid: see "Engineered riboregulators enable pos…	-0.0255825	2
101	ccdB_W1872_t30	246	aeration:assumed_aerobic, ampicillin:0.14 mM, arabinose:8.3 mM, cell_density:0.3 OD600, culture_shaking:3e+02 RPM, culture_temperature:37 Celsius, culture_type:batch, culture_vessel:flask, culture_vessel_volume:2.5e+02 ml, culture_volume:50 ml, experimenter:Dwyer DJ, note:For details on the plasmid: see "Engineered riboregulators enable post-transcriptional control of gene expression" Nat Biotech…	-0.0229876	2
106	M9_K_arcAfnr	255	aeration:aerobic, ammonium_chloride:93 mM, calcium_chloride:0.1 mM, culture_temperature:37 Celsius, disodium_hydrogen_phosphate:2.4e+02 mM, experimenter:Covert MW, glucose:11 mM, growth_phase:log, magnesium_chloride:2 mM, note:assumed log phase as cultures were kept exponential with bioreactor or large flask (not sure which), perturbation:knockout, perturbation_gene:arcA and fnr, potassium_phosph…	0.0663368	1
107	M9_K_fnr	258	aeration:aerobic, ammonium_chloride:93 mM, calcium_chloride:0.1 mM, culture_temperature:37 Celsius, disodium_hydrogen_phosphate:2.4e+02 mM, experimenter:Covert MW, glucose:11 mM, growth_phase:log, magnesium_chloride:2 mM, note:assumed log phase as cultures were kept exponential with bioreactor or large flask (not sure which), perturbation:knockout, perturbation_gene:fnr, potassium_phosphate_dibas…	0.040505	1
38	hscA_U_N0075	111	aeration:assumed_aerobic, ampicillin:0.14 mM, arabinose:8.3 mM, cell_density:0.3 OD600, culture_shaking:3e+02 RPM, culture_temperature:37 Celsius, culture_type:batch, culture_vessel:96_deep_well_plate, culture_vessel_volume:2 ml, culture_volume:1.6 ml, experimenter:Wierzbowski J, norfloxacin:0.00023 mM, note:pBADx53 is a modified pBAD30 vector, has a low copy SC101 origin of replication, does not…	0.0477337	1
33	gcvR_U_N0075	96	aeration:assumed_aerobic, ampicillin:0.14 mM, arabinose:8.3 mM, cell_density:0.3 OD600, culture_shaking:3e+02 RPM, culture_temperature:37 Celsius, culture_type:batch, culture_vessel:96_deep_well_plate, culture_vessel_volume:2 ml, culture_volume:1.6 ml, experimenter:Wierzbowski J, norfloxacin:0.00023 mM, note:pBADx53 is a modified pBAD30 vector, has a low copy SC101 origin of replication, does not…	-0.0178457	2
31	folA_U_N0075	90	aeration:assumed_aerobic, ampicillin:0.14 mM, arabinose:8.3 mM, cell_density:0.3 OD600, culture_shaking:3e+02 RPM, culture_temperature:37 Celsius, culture_type:batch, culture_vessel:96_deep_well_plate, culture_vessel_volume:2 ml, culture_volume:1.6 ml, experimenter:Wierzbowski J, norfloxacin:0.00023 mM, note:pBADx53 is a modified pBAD30 vector, has a low copy SC101 origin of replication, does not…	0.0609574	1
36	hlpA_U_N0075	105	aeration:assumed_aerobic, ampicillin:0.14 mM, arabinose:8.3 mM, cell_density:0.3 OD600, culture_shaking:3e+02 RPM, culture_temperature:37 Celsius, culture_type:batch, culture_vessel:96_deep_well_plate, culture_vessel_volume:2 ml, culture_volume:1.6 ml, experimenter:Wierzbowski J, norfloxacin:0.00023 mM, note:pBADx53 is a modified pBAD30 vector, has a low copy SC101 origin of replication, does not…	-0.0109451	2
35	gyrI_U_N0075	102	aeration:assumed_aerobic, ampicillin:0.14 mM, arabinose:8.3 mM, cell_density:0.3 OD600, culture_shaking:3e+02 RPM, culture_temperature:37 Celsius, culture_type:batch, culture_vessel:96_deep_well_plate, culture_vessel_volume:2 ml, culture_volume:1.6 ml, experimenter:Wierzbowski J, norfloxacin:0.00023 mM, note:pBADx53 is a modified pBAD30 vector, has a low copy SC101 origin of replication, does not…	0.043981	1
94	ccdB_MG1063_t90	238	aeration:assumed_aerobic, ampicillin:0.14 mM, arabinose:8.3 mM, cell_density:0.3 OD600, culture_shaking:3e+02 RPM, culture_temperature:37 Celsius, culture_type:batch, culture_vessel:flask, culture_vessel_volume:2.5e+02 ml, culture_volume:50 ml, experimenter:Dwyer DJ, note:For details on the plasmid: see "Engineered riboregulators enable post-transcriptional control of gene expression" Nat Biotech…	-0.025487	2
439	rpoS_min_wt_exp	837	aeration:aerobic, ammonium_sulfate:15 mM, cell_density:0.3 OD600, culture_temperature:37 Celsius, culture_type:batch, culture_volume:50 ml, experimenter:Dong T, ferrous_sulfate:0.0018 mM, glucose:11 mM, growth_phase:log, magnesium_sulfate:1 mM, note:M63 minimal media; pH 7.0, potassium_phosphate_dibasic:1e+02 mM, rna_prep_type:hot phenol, rna_stop_solution:boiling SDS, strain:MG1655, structured_m…	-0.018918	2
434	HU_wt_M9gly_stat	832	aeration:assumed_aerobic, ammonium_chloride:93 mM, calcium_chloride:0.1 mM, culture_shaking:2e+02 RPM, culture_temperature:37 Celsius, culture_type:batch, culture_vessel_volume:2e+03 ml, culture_volume:1e+02 ml, disodium_hydrogen_phosphate:2.4e+02 mM, experimenter:Oberto J, glycerol:43 mM, growth_phase:stationary, magnesium_chloride:2 mM, note:cell densities: exponential phase: OD600 0.6-0.7; tra…	0.0668113	1
458	dilution_t8	887	aeration:assumed_aerobic, culture_temperature:37 Celsius, culture_type:batch, culture_vessel:96 well plate, experimenter:Lemerle C, growth_phase:stationary, note:platereader shaking, medium level, note2:a dilution series of a stock culture is prepared and cells from each culture are harvested simultaneously when the most diluted culture reaches an OD of 0.15 (times are estimates), peptone:10 mg/m…	-0.018918	2
338	sg_untreated_t120	659	aeration:aerobic, culture_shaking:3e+02 RPM, culture_temperature:37 Celsius, culture_type:batch, culture_vessel:flask, culture_vessel_volume:2.5e+02 ml, culture_volume:25 ml, dnase_treatment:yes, experimenter:Kohanski M, growth_phase:log, peptone:10 mg/mL, rna_prep_type:RNeasy, rna_stop_solution:RNA_protect, sodium_chloride:1.7e+02 mM, strain:MG1655, time_point:1.2e+02 minutes, yeast_extract:5 mg…	0.0441669	1
335	sg_baseline_t0	656	aeration:aerobic, culture_shaking:3e+02 RPM, culture_temperature:37 Celsius, culture_type:batch, culture_vessel:flask, culture_vessel_volume:2.5e+02 ml, culture_volume:25 ml, dnase_treatment:yes, experimenter:Kohanski M, growth_phase:log, peptone:10 mg/mL, rna_prep_type:RNeasy, rna_stop_solution:RNA_protect, sodium_chloride:1.7e+02 mM, strain:MG1655, time_point:0 minutes, yeast_extract:5 mg/mL	-0.0252575	2
451	dilution_t1	873	aeration:assumed_aerobic, cell_density:0.15 OD600, culture_temperature:37 Celsius, culture_type:batch, culture_vessel:96 well plate, experimenter:Lemerle C, growth_phase:log, note:platereader shaking, medium level, note2:a dilution series of a stock culture is prepared and cells from each culture are harvested simultaneously when the most diluted culture reaches an OD of 0.15 (times are estimates…	0.0503468	1
452	dilution_t2	875	aeration:assumed_aerobic, culture_temperature:37 Celsius, culture_type:batch, culture_vessel:96 well plate, experimenter:Lemerle C, note:platereader shaking, medium level, note2:a dilution series of a stock culture is prepared and cells from each culture are harvested simultaneously when the most diluted culture reaches an OD of 0.15 (times are estimates), peptone:10 mg/mL, rna_prep_type:RNeasy, …	-0.0211822	2
455	dilution_t5	881	aeration:assumed_aerobic, culture_temperature:37 Celsius, culture_type:batch, culture_vessel:96 well plate, experimenter:Lemerle C, note:platereader shaking, medium level, note2:a dilution series of a stock culture is prepared and cells from each culture are harvested simultaneously when the most diluted culture reaches an OD of 0.15 (times are estimates), peptone:10 mg/mL, rna_prep_type:RNeasy, …	0.0640609	1
61	WT_N0075	175	aeration:assumed_aerobic, cell_density:0.3 OD600, culture_shaking:3e+02 RPM, culture_temperature:37 Celsius, culture_type:batch, culture_vessel:96_deep_well_plate, culture_vessel_volume:2 ml, culture_volume:1.6 ml, experimenter:Wierzbowski J, norfloxacin:0.00023 mM, note:Gene deletions were constructed from E. coli strain MG1655 by replacing the coding sequence from start codon to stop codon, pep…	0.0382817	1
64	recA_D_N0100	181	aeration:assumed_aerobic, cell_density:0.3 OD600, culture_shaking:3e+02 RPM, culture_temperature:37 Celsius, culture_type:batch, culture_vessel:96_deep_well_plate, culture_vessel_volume:2 ml, culture_volume:1.6 ml, experimenter:Wierzbowski J, norfloxacin:0.00031 mM, note:Gene deletions were constructed from E. coli strain MG1655 by replacing the coding sequence from start codon to stop codon, pep…	-0.00688499	2
67	luc2_U_N0000	187	aeration:assumed_aerobic, ampicillin:0.14 mM, arabinose:8.3 mM, cell_density:0.3 OD600, culture_shaking:3e+02 RPM, culture_temperature:37 Celsius, culture_type:batch, culture_vessel:96_deep_well_plate, culture_vessel_volume:2 ml, culture_volume:1.6 ml, experimenter:Wierzbowski J, note:Gene deletions were constructed from E. coli strain MG1655 by replacing the coding sequence from start codon to s…	-0.013042	2
69	T12_N10000	192	aeration:assumed_aerobic, cell_density:0.4 OD600, culture_shaking:2.5e+02 RPM, culture_temperature:37 Celsius, culture_type:batch, culture_vessel:flask, culture_vessel_volume:2.5e+02 ml, culture_volume:75 ml, experimenter:Wierzbowski J, norfloxacin:0.031 mM, peptone:10 mg/mL, rna_prep_type:RNeasy, rna_stop_solution:RNAprotect, sodium_chloride:1.7e+02 mM, strain:MG1655_yale, structured_metadata:co…	0.0398847	1
175	ik_L2_T5.5	419	aeration:assumed_aerobic, culture_shaking:3e+02 RPM, culture_temperature:37 Celsius, culture_type:batch, culture_vessel:baffled_flask, culture_vessel_volume:1e+03 ml, culture_volume:1.5e+02 ml, experimenter:Keren I, glucose:11 mM, peptone:10 mg/mL, rna_prep_type:RNeasy, rna_stop_solution:RNAprotect, sodium_chloride:1.7e+02 mM, strain:EMG2, structured_metadata:complete, time_point:3.3e+02 minutes,…	0.0379003	1
174	ik_L2_T5	418	aeration:assumed_aerobic, culture_shaking:3e+02 RPM, culture_temperature:37 Celsius, culture_type:batch, culture_vessel:baffled_flask, culture_vessel_volume:1e+03 ml, culture_volume:1.5e+02 ml, experimenter:Keren I, glucose:11 mM, peptone:10 mg/mL, rna_prep_type:RNeasy, rna_stop_solution:RNAprotect, sodium_chloride:1.7e+02 mM, strain:EMG2, structured_metadata:complete, time_point:3e+02 minutes, y…	-0.0255766	2
173	ik_L2_T4.5	417	aeration:assumed_aerobic, culture_shaking:3e+02 RPM, culture_temperature:37 Celsius, culture_type:batch, culture_vessel:baffled_flask, culture_vessel_volume:1e+03 ml, culture_volume:1.5e+02 ml, experimenter:Keren I, glucose:11 mM, peptone:10 mg/mL, rna_prep_type:RNeasy, rna_stop_solution:RNAprotect, sodium_chloride:1.7e+02 mM, strain:EMG2, structured_metadata:complete, time_point:2.7e+02 minutes,…	0.040505	1
171	ik_L2_T3.5	415	aeration:assumed_aerobic, culture_shaking:3e+02 RPM, culture_temperature:37 Celsius, culture_type:batch, culture_vessel:baffled_flask, culture_vessel_volume:1e+03 ml, culture_volume:1.5e+02 ml, experimenter:Keren I, glucose:11 mM, peptone:10 mg/mL, rna_prep_type:RNeasy, rna_stop_solution:RNAprotect, sodium_chloride:1.7e+02 mM, strain:EMG2, structured_metadata:complete, time_point:2.1e+02 minutes,…	0.0418356	1
182	ik_H2_T4.5	426	aeration:assumed_aerobic, culture_shaking:3e+02 RPM, culture_temperature:37 Celsius, culture_type:batch, culture_vessel:baffled_flask, culture_vessel_volume:1e+03 ml, culture_volume:1.5e+02 ml, experimenter:Keren I, glucose:22 mM, peptone:10 mg/mL, rna_prep_type:RNeasy, rna_stop_solution:RNAprotect, sodium_chloride:1.7e+02 mM, strain:EMG2, structured_metadata:complete, time_point:2.7e+02 minutes,…	-0.0226424	2
180	ik_H2_T3.5	424	aeration:assumed_aerobic, culture_shaking:3e+02 RPM, culture_temperature:37 Celsius, culture_type:batch, culture_vessel:baffled_flask, culture_vessel_volume:1e+03 ml, culture_volume:1.5e+02 ml, experimenter:Keren I, glucose:22 mM, peptone:10 mg/mL, rna_prep_type:RNeasy, rna_stop_solution:RNAprotect, sodium_chloride:1.7e+02 mM, strain:EMG2, structured_metadata:complete, time_point:2.1e+02 minutes,…	-0.00974704	2
181	ik_H2_T4	425	aeration:assumed_aerobic, culture_shaking:3e+02 RPM, culture_temperature:37 Celsius, culture_type:batch, culture_vessel:baffled_flask, culture_vessel_volume:1e+03 ml, culture_volume:1.5e+02 ml, experimenter:Keren I, glucose:22 mM, peptone:10 mg/mL, rna_prep_type:RNeasy, rna_stop_solution:RNAprotect, sodium_chloride:1.7e+02 mM, strain:EMG2, structured_metadata:complete, time_point:2.4e+02 minutes,…	0.0488273	1
184	ik_H2_T5.5	428	aeration:assumed_aerobic, culture_shaking:3e+02 RPM, culture_temperature:37 Celsius, culture_type:batch, culture_vessel:baffled_flask, culture_vessel_volume:1e+03 ml, culture_volume:1.5e+02 ml, experimenter:Keren I, glucose:22 mM, peptone:10 mg/mL, rna_prep_type:RNeasy, rna_stop_solution:RNAprotect, sodium_chloride:1.7e+02 mM, strain:EMG2, structured_metadata:complete, time_point:3.3e+02 minutes,…	0.0667089	1
196	MG1063_uninduced_t60	452	aeration:assumed_aerobic, cell_density:0.35 OD600, culture_shaking:3e+02 RPM, culture_temperature:37 Celsius, culture_type:batch, culture_vessel:flask, culture_vessel_volume:2.5e+02 ml, culture_volume:50 ml, experimenter:Dwyer DJ, inoculum_dilution:0.001 ratio (1:100 = 0.01), peptone:10 mg/mL, rna_prep_type:RNeasy, rna_stop_solution:RNAprotect, sodium_chloride:1.7e+02 mM, strain:MG1063 (recA56 = …	-0.0178457	2
465	Fp_MG1655_pBR322_biofilm	902	aeration:assumed_aerobic, ammonium_chloride:9.5 mM, ammonium_molybdate:2.9e-06 mM, boric_acid:0.0004 mM, calcium_chloride:0.0005 mM, cobalt_chloride:3e-05 mM, culture_temperature:37 Celsius, culture_type:fed_batch, culture_vessel:flow cell, cupric_sulfate:9.6e-06 mM, experimenter:May T, ferrous_sulfate:0.01 mM, glucose:11 mM, growth_phase:biofilm, magnesium_chloride:0.53 mM, manganese(ii)_chlorid…	0.06729	1
99	lacZ_W1863_t90	244	aeration:assumed_aerobic, ampicillin:0.14 mM, arabinose:8.3 mM, cell_density:0.3 OD600, culture_shaking:3e+02 RPM, culture_temperature:37 Celsius, culture_type:batch, culture_vessel:flask, culture_vessel_volume:2.5e+02 ml, culture_volume:50 ml, experimenter:Dwyer DJ, note:For details on the plasmid: see "Engineered riboregulators enable post-transcriptional control of gene expression" Nat Biotech…	-0.0255827	2
228	BW25113recA_uninduced_t120	484	aeration:assumed_aerobic, cell_density:0.35 OD600, culture_shaking:3e+02 RPM, culture_temperature:37 Celsius, culture_type:batch, culture_vessel:flask, culture_vessel_volume:2.5e+02 ml, culture_volume:50 ml, experimenter:Kohanski MA, inoculum_dilution:0.001 ratio (1:100 = 0.01), peptone:10 mg/mL, rna_prep_type:RNeasy, rna_stop_solution:RNAprotect, sodium_chloride:1.7e+02 mM, strain:BW25113deltaRe…	-0.0255113	2
227	BW25113recA_uninduced_t60	483	aeration:assumed_aerobic, cell_density:0.35 OD600, culture_shaking:3e+02 RPM, culture_temperature:37 Celsius, culture_type:batch, culture_vessel:flask, culture_vessel_volume:2.5e+02 ml, culture_volume:50 ml, experimenter:Kohanski MA, inoculum_dilution:0.001 ratio (1:100 = 0.01), peptone:10 mg/mL, rna_prep_type:RNeasy, rna_stop_solution:RNAprotect, sodium_chloride:1.7e+02 mM, strain:BW25113deltaRe…	0.0375061	1
226	BW25113recA_uninduced_t30	482	aeration:assumed_aerobic, cell_density:0.35 OD600, culture_shaking:3e+02 RPM, culture_temperature:37 Celsius, culture_type:batch, culture_vessel:flask, culture_vessel_volume:2.5e+02 ml, culture_volume:50 ml, experimenter:Kohanski MA, inoculum_dilution:0.001 ratio (1:100 = 0.01), peptone:10 mg/mL, rna_prep_type:RNeasy, rna_stop_solution:RNAprotect, sodium_chloride:1.7e+02 mM, strain:BW25113deltaRe…	0.0559776	1
166	cybr_O	407	aeration:assumed_aerobic, ammonium_chloride:9.5 mM, ammonium_molybdate:2.9e-06 mM, boric_acid:0.0004 mM, calcium_chloride:0.0005 mM, cobalt_chloride:3e-05 mM, culture_shaking:2.4e+02 RPM, culture_temperature:37 Celsius, culture_type:batch, culture_vessel:flask, cupric_sulfate:9.6e-06 mM, experimenter:Brokx SJ, ferrous_sulfate:0.01 mM, glucose:20 mM, growth_phase:log, magnesium_chloride:0.53 mM, m…	-0.0192885	2
92	ccdB_MG1063_t30	234	aeration:assumed_aerobic, ampicillin:0.14 mM, arabinose:8.3 mM, cell_density:0.3 OD600, culture_shaking:3e+02 RPM, culture_temperature:37 Celsius, culture_type:batch, culture_vessel:flask, culture_vessel_volume:2.5e+02 ml, culture_volume:50 ml, experimenter:Dwyer DJ, note:For details on the plasmid: see "Engineered riboregulators enable post-transcriptional control of gene expression" Nat Biotech…	-0.0059733	2
160	har_S4_R_noIPTG	393	aeration:aerobic, ampicillin:0.11 mM, antifoam:0.1 %, culture_o2:40 %, culture_ph:7 , culture_type:fed_batch, culture_vessel:fermenter, culture_vessel_volume:4e+03 ml, culture_volume:1.5e+03 ml, experimenter:Haddadin FT, glucose:5.5 mM, growth_phase:stationary, inoculum_dilution:0.066 ratio (1:100 = 0.01), note:time 0 defined as time at which culture reached OD595 of 11.5; glucose/MgSO4 feed, not…	-0.0186851	2
222	ccdB_BW25113_t60	478	aeration:assumed_aerobic, arabinose:17 mM, cell_density:0.35 OD600, culture_shaking:3e+02 RPM, culture_temperature:37 Celsius, culture_type:batch, culture_vessel:flask, culture_vessel_volume:2.5e+02 ml, culture_volume:50 ml, experimenter:Dwyer DJ, inoculum_dilution:0.001 ratio (1:100 = 0.01), iptg:1 mM, kanamycin:0.062 mM, note:For details on the plasmid: see "Engineered riboregulators enable pos…	-0.0202283	2
221	ccdB_BW25113_t30	477	aeration:assumed_aerobic, arabinose:17 mM, cell_density:0.35 OD600, culture_shaking:3e+02 RPM, culture_temperature:37 Celsius, culture_type:batch, culture_vessel:flask, culture_vessel_volume:2.5e+02 ml, culture_volume:50 ml, experimenter:Dwyer DJ, inoculum_dilution:0.001 ratio (1:100 = 0.01), iptg:1 mM, kanamycin:0.062 mM, note:For details on the plasmid: see "Engineered riboregulators enable pos…	0.0658865	1
163	cybr_N	401	aeration:assumed_anaerobic, ammonium_chloride:9.5 mM, ammonium_molybdate:2.9e-06 mM, boric_acid:0.0004 mM, calcium_chloride:0.0005 mM, cobalt_chloride:3e-05 mM, culture_shaking:0 RPM, culture_temperature:37 Celsius, culture_type:batch, culture_vessel:sealed screw-cap tube, cupric_sulfate:9.6e-06 mM, experimenter:Brokx SJ, ferrous_sulfate:0.01 mM, glucose:20 mM, growth_phase:log, magnesium_chlorid…	-0.00719266	2
14	luc_U_N0075	40	aeration:assumed_aerobic, ampicillin:0.14 mM, arabinose:8.3 mM, cell_density:0.3 OD600, culture_shaking:3e+02 RPM, culture_temperature:37 Celsius, culture_type:batch, culture_vessel:96_deep_well_plate, culture_vessel_volume:2 ml, culture_volume:1.6 ml, experimenter:Wierzbowski J, norfloxacin:0.00023 mM, note:pBADx53 is a modified pBAD30 vector, has a low copy SC101 origin of replication, does not…	0.0457665	1
16	luc_U_N0000	46	aeration:assumed_aerobic, ampicillin:0.14 mM, arabinose:8.3 mM, cell_density:0.3 OD600, culture_shaking:3e+02 RPM, culture_temperature:37 Celsius, culture_type:batch, culture_vessel:96_deep_well_plate, culture_vessel_volume:2 ml, culture_volume:1.6 ml, experimenter:Wierzbowski J, note:pBADx53 is a modified pBAD30 vector, has a low copy SC101 origin of replication, does not contain araC, and yield…	-0.00337864	2
151	fnr_K_fnrAnaerobic	363	aeration:anaerobic, ammonium_chloride:9.5 mM, ammonium_molybdate:2.9e-06 mM, boric_acid:0.0004 mM, calcium_chloride:0.0005 mM, cell_density:0.1 OD600, cobalt_chloride:3e-05 mM, culture_temperature:37 Celsius, culture_type:batch, culture_vessel:Cytolift Glass Airlift Bioreactor, cupric_sulfate:9.6e-06 mM, experimenter:Kang Y, ferrous_sulfate:0.01 mM, glucose:5.6 mM, magnesium_chloride:0.53 mM, man…	0.00130777	1
150	fnr_K_fnrAerobic	360	aeration:aerobic, ammonium_chloride:9.5 mM, ammonium_molybdate:2.9e-06 mM, boric_acid:0.0004 mM, calcium_chloride:0.0005 mM, cell_density:0.2 OD600, cobalt_chloride:3e-05 mM, culture_temperature:37 Celsius, culture_type:batch, culture_vessel:flask, culture_vessel_volume:1e+03 ml, culture_volume:1e+02 ml, cupric_sulfate:9.6e-06 mM, experimenter:Kang Y, ferrous_sulfate:0.01 mM, glucose:5.6 mM, magn…	0.0514473	1
152	har_S0_noIPTG	367	aeration:aerobic, antifoam:0.1 %, cell_density:12 OD600, culture_o2:40 %, culture_ph:7 , culture_type:fed_batch, culture_vessel:fermenter, culture_vessel_volume:4e+03 ml, culture_volume:1.5e+03 ml, experimenter:Haddadin FT, glucose:5.5 mM, growth_phase:late_log, inoculum_dilution:0.066 ratio (1:100 = 0.01), note:time 0 defined as time at which culture reached OD595 of 11.5; glucose/MgSO4 feed, pe…	-0.00714202	2
154	har_S1_noIPTG	375	aeration:aerobic, antifoam:0.1 %, culture_o2:40 %, culture_ph:7 , culture_type:fed_batch, culture_vessel:fermenter, culture_vessel_volume:4e+03 ml, culture_volume:1.5e+03 ml, experimenter:Haddadin FT, glucose:5.5 mM, growth_phase:late_log, inoculum_dilution:0.066 ratio (1:100 = 0.01), note:time 0 defined as time at which culture reached OD595 of 11.5; glucose/MgSO4 feed, peptone:10 mg/mL, rna_pre…	-0.0177148	2
156	har_S1_R_noIPTG	381	aeration:aerobic, ampicillin:0.11 mM, antifoam:0.1 %, culture_o2:40 %, culture_ph:7 , culture_type:fed_batch, culture_vessel:fermenter, culture_vessel_volume:4e+03 ml, culture_volume:1.5e+03 ml, experimenter:Haddadin FT, glucose:5.5 mM, growth_phase:late_log, inoculum_dilution:0.066 ratio (1:100 = 0.01), note:time 0 defined as time at which culture reached OD595 of 11.5; glucose/MgSO4 feed, note2…	-0.0226579	2
159	har_S4_IPTG	390	aeration:aerobic, antifoam:0.1 %, culture_o2:40 %, culture_ph:7 , culture_type:fed_batch, culture_vessel:fermenter, culture_vessel_volume:4e+03 ml, culture_volume:1.5e+03 ml, experimenter:Haddadin FT, glucose:5.5 mM, growth_phase:stationary, inoculum_dilution:0.066 ratio (1:100 = 0.01), iptg:5 mM, note:time 0 defined as time at which culture reached OD595 of 11.5; glucose/MgSO4 feed, peptone:10 m…	-0.0148882	2
158	har_S4_noIPTG	387	aeration:aerobic, antifoam:0.1 %, culture_o2:40 %, culture_ph:7 , culture_type:fed_batch, culture_vessel:fermenter, culture_vessel_volume:4e+03 ml, culture_volume:1.5e+03 ml, experimenter:Haddadin FT, glucose:5.5 mM, growth_phase:stationary, inoculum_dilution:0.066 ratio (1:100 = 0.01), note:time 0 defined as time at which culture reached OD595 of 11.5; glucose/MgSO4 feed, peptone:10 mg/mL, rna_p…	-0.0234084	2
239	norfloxacin_BW25113recA_t180	495	aeration:assumed_aerobic, cell_density:0.35 OD600, culture_shaking:3e+02 RPM, culture_temperature:37 Celsius, culture_type:batch, culture_vessel:flask, culture_vessel_volume:2.5e+02 ml, culture_volume:50 ml, experimenter:Kohanski MA, inoculum_dilution:0.001 ratio (1:100 = 0.01), norfloxacin:0.00078 mM, peptone:10 mg/mL, rna_prep_type:RNeasy, rna_stop_solution:RNAprotect, sodium_chloride:1.7e+02 m…	-0.00714944	2
234	ccdB_BW25113recA_t180	490	aeration:assumed_aerobic, arabinose:17 mM, cell_density:0.35 OD600, culture_shaking:3e+02 RPM, culture_temperature:37 Celsius, culture_type:batch, culture_vessel:flask, culture_vessel_volume:2.5e+02 ml, culture_volume:50 ml, experimenter:Dwyer DJ, inoculum_dilution:0.001 ratio (1:100 = 0.01), iptg:1 mM, kanamycin:0.062 mM, note:For details on the plasmid: see "Engineered riboregulators enable pos…	-0.0231919	2
235	norfloxacin_BW25113recA_t0	491	aeration:assumed_aerobic, cell_density:0.35 OD600, culture_shaking:3e+02 RPM, culture_temperature:37 Celsius, culture_type:batch, culture_vessel:flask, culture_vessel_volume:2.5e+02 ml, culture_volume:50 ml, experimenter:Kohanski MA, inoculum_dilution:0.001 ratio (1:100 = 0.01), norfloxacin:0.00078 mM, peptone:10 mg/mL, rna_prep_type:RNeasy, rna_stop_solution:RNAprotect, sodium_chloride:1.7e+02 m…	-0.00648576	2
48	yoeB_U_N0075	140	aeration:assumed_aerobic, ampicillin:0.14 mM, arabinose:8.3 mM, cell_density:0.3 OD600, culture_shaking:3e+02 RPM, culture_temperature:37 Celsius, culture_type:batch, culture_vessel:96_deep_well_plate, culture_vessel_volume:2 ml, culture_volume:1.6 ml, experimenter:Wierzbowski J, norfloxacin:0.00023 mM, note:pBADx53 is a modified pBAD30 vector, has a low copy SC101 origin of replication, does not…	0.0398847	1
42	mcrC_U_N0075	122	aeration:assumed_aerobic, ampicillin:0.14 mM, arabinose:8.3 mM, cell_density:0.3 OD600, culture_shaking:3e+02 RPM, culture_temperature:37 Celsius, culture_type:batch, culture_vessel:96_deep_well_plate, culture_vessel_volume:2 ml, culture_volume:1.6 ml, experimenter:Wierzbowski J, norfloxacin:0.00023 mM, note:pBADx53 is a modified pBAD30 vector, has a low copy SC101 origin of replication, does not…	-0.022178	2
40	ldrA_U_N0075	116	aeration:assumed_aerobic, ampicillin:0.14 mM, arabinose:8.3 mM, cell_density:0.3 OD600, culture_shaking:3e+02 RPM, culture_temperature:37 Celsius, culture_type:batch, culture_vessel:96_deep_well_plate, culture_vessel_volume:2 ml, culture_volume:1.6 ml, experimenter:Wierzbowski J, norfloxacin:0.00023 mM, note:pBADx53 is a modified pBAD30 vector, has a low copy SC101 origin of replication, does not…	0.0482773	1
87	lacZ_MG1063_t30	225	aeration:assumed_aerobic, ampicillin:0.14 mM, arabinose:8.3 mM, cell_density:0.3 OD600, culture_shaking:3e+02 RPM, culture_temperature:37 Celsius, culture_type:batch, culture_vessel:flask, culture_vessel_volume:2.5e+02 ml, culture_volume:50 ml, experimenter:Dwyer DJ, note:For details on the plasmid: see "Engineered riboregulators enable post-transcriptional control of gene expression" Nat Biotech…	-0.0223639	2
5	luc_U_N0025	13	aeration:assumed_aerobic, ampicillin:0.14 mM, arabinose:8.3 mM, cell_density:0.3 OD600, culture_shaking:3e+02 RPM, culture_temperature:37 Celsius, culture_type:batch, culture_vessel:96_deep_well_plate, culture_vessel_volume:2 ml, culture_volume:1.6 ml, experimenter:Wierzbowski J, norfloxacin:7.8e-05 mM, note:pBADx53 is a modified pBAD30 vector, has a low copy SC101 origin of replication, does not…	-0.0254358	2
203	norfloxacin_MG1063_t30	459	aeration:assumed_aerobic, cell_density:0.35 OD600, culture_shaking:3e+02 RPM, culture_temperature:37 Celsius, culture_type:batch, culture_vessel:flask, culture_vessel_volume:2.5e+02 ml, culture_volume:50 ml, experimenter:Kohanski MA, inoculum_dilution:0.001 ratio (1:100 = 0.01), norfloxacin:0.00078 mM, peptone:10 mg/mL, rna_prep_type:RNeasy, rna_stop_solution:RNAprotect, sodium_chloride:1.7e+02 m…	-0.00688499	2
142	pepAA_t0	341	aeration:assumed_aerobic, ampicillin:0.29 mM, cell_density:0.3 OD600, culture_shaking:2.2e+02 RPM, culture_temperature:37 Celsius, culture_type:batch, culture_vessel:shake_flask, culture_volume:3e+02 ml, curator_interpretation:the authors state "supplemented with 100 mg/ml"; I assume this was their stock? and they used the more typical 100 ug/mg for inoculation, dnase_treatment:yes, experimenter:…	0.0519097	1
204	norfloxacin_MG1063_t60	460	aeration:assumed_aerobic, cell_density:0.35 OD600, culture_shaking:3e+02 RPM, culture_temperature:37 Celsius, culture_type:batch, culture_vessel:flask, culture_vessel_volume:2.5e+02 ml, culture_volume:50 ml, experimenter:Kohanski MA, inoculum_dilution:0.001 ratio (1:100 = 0.01), norfloxacin:0.00078 mM, peptone:10 mg/mL, rna_prep_type:RNeasy, rna_stop_solution:RNAprotect, sodium_chloride:1.7e+02 m…	-0.0166254	2
207	norfloxacin_chelator_MG1063_t30	463	aeration:assumed_aerobic, cell_density:0.35 OD600, culture_shaking:3e+02 RPM, culture_temperature:37 Celsius, culture_type:batch, culture_vessel:flask, culture_vessel_volume:2.5e+02 ml, culture_volume:50 ml, experimenter:Kohanski MA, inoculum_dilution:0.001 ratio (1:100 = 0.01), norfloxacin:0.00078 mM, o-phenanthroline:1e+02 mM, peptone:10 mg/mL, rna_prep_type:RNeasy, rna_stop_solution:RNAprotect…	-0.00843138	2
141	pET3d_t30	339	aeration:assumed_aerobic, ampicillin:0.29 mM, cell_density:0.3 OD600, culture_shaking:2.2e+02 RPM, culture_temperature:37 Celsius, culture_type:batch, culture_vessel:shake_flask, culture_volume:3e+02 ml, curator_interpretation:the authors state "supplemented with 100 mg/ml"; I assume this was their stock? and they used the more typical 100 ug/mg for inoculation, dnase_treatment:yes, experimenter:…	0.0247224	1
209	norfloxacin_chelator_MG1063_t120	465	aeration:assumed_aerobic, cell_density:0.35 OD600, culture_shaking:3e+02 RPM, culture_temperature:37 Celsius, culture_type:batch, culture_vessel:flask, culture_vessel_volume:2.5e+02 ml, culture_volume:50 ml, experimenter:Kohanski MA, inoculum_dilution:0.001 ratio (1:100 = 0.01), norfloxacin:0.00078 mM, o-phenanthroline:1e+02 mM, peptone:10 mg/mL, rna_prep_type:RNeasy, rna_stop_solution:RNAprotect…	-0.00688499	2
208	norfloxacin_chelator_MG1063_t60	464	aeration:assumed_aerobic, cell_density:0.35 OD600, culture_shaking:3e+02 RPM, culture_temperature:37 Celsius, culture_type:batch, culture_vessel:flask, culture_vessel_volume:2.5e+02 ml, culture_volume:50 ml, experimenter:Kohanski MA, inoculum_dilution:0.001 ratio (1:100 = 0.01), norfloxacin:0.00078 mM, o-phenanthroline:1e+02 mM, peptone:10 mg/mL, rna_prep_type:RNeasy, rna_stop_solution:RNAprotect…	0.0429052	1
77	ccdB_K12_t30	214	aeration:assumed_aerobic, ampicillin:0.14 mM, arabinose:8.3 mM, cell_density:0.3 OD600, culture_shaking:3e+02 RPM, culture_temperature:37 Celsius, culture_type:batch, culture_vessel:flask, culture_vessel_volume:2.5e+02 ml, culture_volume:50 ml, experimenter:Dwyer DJ, note:For details on the plasmid: see "Engineered riboregulators enable post-transcriptional control of gene expression" Nat Biotech…	-0.00722707	2
75	T60_N0000	210	aeration:assumed_aerobic, cell_density:0.4 OD600, culture_shaking:2.5e+02 RPM, culture_temperature:37 Celsius, culture_type:batch, culture_vessel:flask, culture_vessel_volume:2.5e+02 ml, culture_volume:75 ml, experimenter:Wierzbowski J, peptone:10 mg/mL, rna_prep_type:RNeasy, rna_stop_solution:RNAprotect, sodium_chloride:1.7e+02 mM, strain:MG1655_yale, structured_metadata:complete, time_point:60 …	0.0524466	1
78	ccdB_K12_t60	215	aeration:assumed_aerobic, ampicillin:0.14 mM, arabinose:8.3 mM, cell_density:0.3 OD600, culture_shaking:3e+02 RPM, culture_temperature:37 Celsius, culture_type:batch, culture_vessel:flask, culture_vessel_volume:2.5e+02 ml, culture_volume:50 ml, experimenter:Dwyer DJ, note:For details on the plasmid: see "Engineered riboregulators enable post-transcriptional control of gene expression" Nat Biotech…	0.0663368	1

## Sheet: 466_conditions
dinI_U_N0025		1	aeration:assumed_aerobic, ampicillin:0.14 mM, arabinose:8.3 mM, cell_density:0.3 OD600, culture_shaking:3e+02 RPM, culture_temperature:37 Celsius, culture_type:batch, culture_vessel:96_deep_well_plate, culture_vessel_volume:2 ml, culture_volume:1.6 ml, experimenter:Wierzbowski J, norfloxacin:7.8e-05 mM, note:pBADx53 is a modified pBAD30 vector, has a low copy SC101 origin of replication, does not…
dinP_U_N0025		4	aeration:assumed_aerobic, ampicillin:0.14 mM, arabinose:8.3 mM, cell_density:0.3 OD600, culture_shaking:3e+02 RPM, culture_temperature:37 Celsius, culture_type:batch, culture_vessel:96_deep_well_plate, culture_vessel_volume:2 ml, culture_volume:1.6 ml, experimenter:Wierzbowski J, norfloxacin:7.8e-05 mM, note:pBADx53 is a modified pBAD30 vector, has a low copy SC101 origin of replication, does not…
lexA_U_N0025		7	aeration:assumed_aerobic, ampicillin:0.14 mM, arabinose:8.3 mM, cell_density:0.3 OD600, culture_shaking:3e+02 RPM, culture_temperature:37 Celsius, culture_type:batch, culture_vessel:96_deep_well_plate, culture_vessel_volume:2 ml, culture_volume:1.6 ml, experimenter:Wierzbowski J, norfloxacin:7.8e-05 mM, note:pBADx53 is a modified pBAD30 vector, has a low copy SC101 origin of replication, does not…
lon_U_N0025		10	aeration:assumed_aerobic, ampicillin:0.14 mM, arabinose:8.3 mM, cell_density:0.3 OD600, culture_shaking:3e+02 RPM, culture_temperature:37 Celsius, culture_type:batch, culture_vessel:96_deep_well_plate, culture_vessel_volume:2 ml, culture_volume:1.6 ml, experimenter:Wierzbowski J, norfloxacin:7.8e-05 mM, note:pBADx53 is a modified pBAD30 vector, has a low copy SC101 origin of replication, does not…
luc_U_N0025		13	aeration:assumed_aerobic, ampicillin:0.14 mM, arabinose:8.3 mM, cell_density:0.3 OD600, culture_shaking:3e+02 RPM, culture_temperature:37 Celsius, culture_type:batch, culture_vessel:96_deep_well_plate, culture_vessel_volume:2 ml, culture_volume:1.6 ml, experimenter:Wierzbowski J, norfloxacin:7.8e-05 mM, note:pBADx53 is a modified pBAD30 vector, has a low copy SC101 origin of replication, does not…
mazF_U_N0025		16	aeration:assumed_aerobic, ampicillin:0.14 mM, arabinose:8.3 mM, cell_density:0.3 OD600, culture_shaking:3e+02 RPM, culture_temperature:37 Celsius, culture_type:batch, culture_vessel:96_deep_well_plate, culture_vessel_volume:2 ml, culture_volume:1.6 ml, experimenter:Wierzbowski J, norfloxacin:7.8e-05 mM, note:pBADx53 is a modified pBAD30 vector, has a low copy SC101 origin of replication, does not…
recA_U_N0025		19	aeration:assumed_aerobic, ampicillin:0.14 mM, arabinose:8.3 mM, cell_density:0.3 OD600, culture_shaking:3e+02 RPM, culture_temperature:37 Celsius, culture_type:batch, culture_vessel:96_deep_well_plate, culture_vessel_volume:2 ml, culture_volume:1.6 ml, experimenter:Wierzbowski J, norfloxacin:7.8e-05 mM, note:pBADx53 is a modified pBAD30 vector, has a low copy SC101 origin of replication, does not…
relA_U_N0025		22	aeration:assumed_aerobic, ampicillin:0.14 mM, arabinose:8.3 mM, cell_density:0.3 OD600, culture_shaking:3e+02 RPM, culture_temperature:37 Celsius, culture_type:batch, culture_vessel:96_deep_well_plate, culture_vessel_volume:2 ml, culture_volume:1.6 ml, experimenter:Wierzbowski J, norfloxacin:7.8e-05 mM, note:pBADx53 is a modified pBAD30 vector, has a low copy SC101 origin of replication, does not…
ruvA_U_N0025		25	aeration:assumed_aerobic, ampicillin:0.14 mM, arabinose:8.3 mM, cell_density:0.3 OD600, culture_shaking:3e+02 RPM, culture_temperature:37 Celsius, culture_type:batch, culture_vessel:96_deep_well_plate, culture_vessel_volume:2 ml, culture_volume:1.6 ml, experimenter:Wierzbowski J, norfloxacin:7.8e-05 mM, note:pBADx53 is a modified pBAD30 vector, has a low copy SC101 origin of replication, does not…
sulA_U_N0025		28	aeration:assumed_aerobic, ampicillin:0.14 mM, arabinose:8.3 mM, cell_density:0.3 OD600, culture_shaking:3e+02 RPM, culture_temperature:37 Celsius, culture_type:batch, culture_vessel:96_deep_well_plate, culture_vessel_volume:2 ml, culture_volume:1.6 ml, experimenter:Wierzbowski J, norfloxacin:7.8e-05 mM, note:pBADx53 is a modified pBAD30 vector, has a low copy SC101 origin of replication, does not…
umuD_U_N0025		31	aeration:assumed_aerobic, ampicillin:0.14 mM, arabinose:8.3 mM, cell_density:0.3 OD600, culture_shaking:3e+02 RPM, culture_temperature:37 Celsius, culture_type:batch, culture_vessel:96_deep_well_plate, culture_vessel_volume:2 ml, culture_volume:1.6 ml, experimenter:Wierzbowski J, norfloxacin:7.8e-05 mM, note:pBADx53 is a modified pBAD30 vector, has a low copy SC101 origin of replication, does not…
uvrA_U_N0025		34	aeration:assumed_aerobic, ampicillin:0.14 mM, arabinose:8.3 mM, cell_density:0.3 OD600, culture_shaking:3e+02 RPM, culture_temperature:37 Celsius, culture_type:batch, culture_vessel:96_deep_well_plate, culture_vessel_volume:2 ml, culture_volume:1.6 ml, experimenter:Wierzbowski J, norfloxacin:7.8e-05 mM, note:pBADx53 is a modified pBAD30 vector, has a low copy SC101 origin of replication, does not…
yebF_U_N0075		37	aeration:assumed_aerobic, ampicillin:0.14 mM, arabinose:8.3 mM, cell_density:0.3 OD600, culture_shaking:3e+02 RPM, culture_temperature:37 Celsius, culture_type:batch, culture_vessel:96_deep_well_plate, culture_vessel_volume:2 ml, culture_volume:1.6 ml, experimenter:Wierzbowski J, norfloxacin:0.00023 mM, note:pBADx53 is a modified pBAD30 vector, has a low copy SC101 origin of replication, does not…
luc_U_N0075		40	aeration:assumed_aerobic, ampicillin:0.14 mM, arabinose:8.3 mM, cell_density:0.3 OD600, culture_shaking:3e+02 RPM, culture_temperature:37 Celsius, culture_type:batch, culture_vessel:96_deep_well_plate, culture_vessel_volume:2 ml, culture_volume:1.6 ml, experimenter:Wierzbowski J, norfloxacin:0.00023 mM, note:pBADx53 is a modified pBAD30 vector, has a low copy SC101 origin of replication, does not…
zipA_U_N0075		43	aeration:assumed_aerobic, ampicillin:0.14 mM, arabinose:8.3 mM, cell_density:0.3 OD600, culture_shaking:3e+02 RPM, culture_temperature:37 Celsius, culture_type:batch, culture_vessel:96_deep_well_plate, culture_vessel_volume:2 ml, culture_volume:1.6 ml, experimenter:Wierzbowski J, norfloxacin:0.00023 mM, note:pBADx53 is a modified pBAD30 vector, has a low copy SC101 origin of replication, does not…
luc_U_N0000		46	aeration:assumed_aerobic, ampicillin:0.14 mM, arabinose:8.3 mM, cell_density:0.3 OD600, culture_shaking:3e+02 RPM, culture_temperature:37 Celsius, culture_type:batch, culture_vessel:96_deep_well_plate, culture_vessel_volume:2 ml, culture_volume:1.6 ml, experimenter:Wierzbowski J, note:pBADx53 is a modified pBAD30 vector, has a low copy SC101 origin of replication, does not contain araC, and yield…
b2618_U_N0075		49	aeration:assumed_aerobic, ampicillin:0.14 mM, arabinose:8.3 mM, cell_density:0.3 OD600, culture_shaking:3e+02 RPM, culture_temperature:37 Celsius, culture_type:batch, culture_vessel:96_deep_well_plate, culture_vessel_volume:2 ml, culture_volume:1.6 ml, experimenter:Wierzbowski J, norfloxacin:0.00023 mM, note:pBADx53 is a modified pBAD30 vector, has a low copy SC101 origin of replication, does not…
bcp_U_N0075		52	aeration:assumed_aerobic, ampicillin:0.14 mM, arabinose:8.3 mM, cell_density:0.3 OD600, culture_shaking:3e+02 RPM, culture_temperature:37 Celsius, culture_type:batch, culture_vessel:96_deep_well_plate, culture_vessel_volume:2 ml, culture_volume:1.6 ml, experimenter:Wierzbowski J, norfloxacin:0.00023 mM, note:pBADx53 is a modified pBAD30 vector, has a low copy SC101 origin of replication, does not…
cpxR_U_N0075		55	aeration:assumed_aerobic, ampicillin:0.14 mM, arabinose:8.3 mM, cell_density:0.3 OD600, culture_shaking:3e+02 RPM, culture_temperature:37 Celsius, culture_type:batch, culture_vessel:96_deep_well_plate, culture_vessel_volume:2 ml, culture_volume:1.6 ml, experimenter:Wierzbowski J, norfloxacin:0.00023 mM, note:pBADx53 is a modified pBAD30 vector, has a low copy SC101 origin of replication, does not…
crcB_U_N0075		58	aeration:assumed_aerobic, ampicillin:0.14 mM, arabinose:8.3 mM, cell_density:0.3 OD600, culture_shaking:3e+02 RPM, culture_temperature:37 Celsius, culture_type:batch, culture_vessel:96_deep_well_plate, culture_vessel_volume:2 ml, culture_volume:1.6 ml, experimenter:Wierzbowski J, norfloxacin:0.00023 mM, note:pBADx53 is a modified pBAD30 vector, has a low copy SC101 origin of replication, does not…
crp_U_N0075		61	aeration:assumed_aerobic, ampicillin:0.14 mM, arabinose:8.3 mM, cell_density:0.3 OD600, culture_shaking:3e+02 RPM, culture_temperature:37 Celsius, culture_type:batch, culture_vessel:96_deep_well_plate, culture_vessel_volume:2 ml, culture_volume:1.6 ml, experimenter:Wierzbowski J, norfloxacin:0.00023 mM, note:pBADx53 is a modified pBAD30 vector, has a low copy SC101 origin of replication, does not…
cspF_U_N0075		64	aeration:assumed_aerobic, ampicillin:0.14 mM, arabinose:8.3 mM, cell_density:0.3 OD600, culture_shaking:3e+02 RPM, culture_temperature:37 Celsius, culture_type:batch, culture_vessel:96_deep_well_plate, culture_vessel_volume:2 ml, culture_volume:1.6 ml, experimenter:Wierzbowski J, norfloxacin:0.00023 mM, note:pBADx53 is a modified pBAD30 vector, has a low copy SC101 origin of replication, does not…
dam_U_N0075		67	aeration:assumed_aerobic, ampicillin:0.14 mM, arabinose:8.3 mM, cell_density:0.3 OD600, culture_shaking:3e+02 RPM, culture_temperature:37 Celsius, culture_type:batch, culture_vessel:96_deep_well_plate, culture_vessel_volume:2 ml, culture_volume:1.6 ml, experimenter:Wierzbowski J, norfloxacin:0.00023 mM, note:pBADx53 is a modified pBAD30 vector, has a low copy SC101 origin of replication, does not…
dnaA_U_N0075		70	aeration:assumed_aerobic, ampicillin:0.14 mM, arabinose:8.3 mM, cell_density:0.3 OD600, culture_shaking:3e+02 RPM, culture_temperature:37 Celsius, culture_type:batch, culture_vessel:96_deep_well_plate, culture_vessel_volume:2 ml, culture_volume:1.6 ml, experimenter:Wierzbowski J, norfloxacin:0.00023 mM, note:pBADx53 is a modified pBAD30 vector, has a low copy SC101 origin of replication, does not…
dnaN_U_N0075		73	aeration:assumed_aerobic, ampicillin:0.14 mM, arabinose:8.3 mM, cell_density:0.3 OD600, culture_shaking:3e+02 RPM, culture_temperature:37 Celsius, culture_type:batch, culture_vessel:96_deep_well_plate, culture_vessel_volume:2 ml, culture_volume:1.6 ml, experimenter:Wierzbowski J, norfloxacin:0.00023 mM, note:pBADx53 is a modified pBAD30 vector, has a low copy SC101 origin of replication, does not…
dnaT_U_N0075		76	aeration:assumed_aerobic, ampicillin:0.14 mM, arabinose:8.3 mM, cell_density:0.3 OD600, culture_shaking:3e+02 RPM, culture_temperature:37 Celsius, culture_type:batch, culture_vessel:96_deep_well_plate, culture_vessel_volume:2 ml, culture_volume:1.6 ml, experimenter:Wierzbowski J, norfloxacin:0.00023 mM, note:pBADx53 is a modified pBAD30 vector, has a low copy SC101 origin of replication, does not…
emrR_U_N0075		79	aeration:assumed_aerobic, ampicillin:0.14 mM, arabinose:8.3 mM, cell_density:0.3 OD600, culture_shaking:3e+02 RPM, culture_temperature:37 Celsius, culture_type:batch, culture_vessel:96_deep_well_plate, culture_vessel_volume:2 ml, culture_volume:1.6 ml, experimenter:Wierzbowski J, norfloxacin:0.00023 mM, note:pBADx53 is a modified pBAD30 vector, has a low copy SC101 origin of replication, does not…
era_U_N0075		81	aeration:assumed_aerobic, ampicillin:0.14 mM, arabinose:8.3 mM, cell_density:0.3 OD600, culture_shaking:3e+02 RPM, culture_temperature:37 Celsius, culture_type:batch, culture_vessel:96_deep_well_plate, culture_vessel_volume:2 ml, culture_volume:1.6 ml, experimenter:Wierzbowski J, norfloxacin:0.00023 mM, note:pBADx53 is a modified pBAD30 vector, has a low copy SC101 origin of replication, does not…
fis_U_N0075		84	aeration:assumed_aerobic, ampicillin:0.14 mM, arabinose:8.3 mM, cell_density:0.3 OD600, culture_shaking:3e+02 RPM, culture_temperature:37 Celsius, culture_type:batch, culture_vessel:96_deep_well_plate, culture_vessel_volume:2 ml, culture_volume:1.6 ml, experimenter:Wierzbowski J, norfloxacin:0.00023 mM, note:pBADx53 is a modified pBAD30 vector, has a low copy SC101 origin of replication, does not…
fklB_U_N0075		87	aeration:assumed_aerobic, ampicillin:0.14 mM, arabinose:8.3 mM, cell_density:0.3 OD600, culture_shaking:3e+02 RPM, culture_temperature:37 Celsius, culture_type:batch, culture_vessel:96_deep_well_plate, culture_vessel_volume:2 ml, culture_volume:1.6 ml, experimenter:Wierzbowski J, norfloxacin:0.00023 mM, note:pBADx53 is a modified pBAD30 vector, has a low copy SC101 origin of replication, does not…
folA_U_N0075		90	aeration:assumed_aerobic, ampicillin:0.14 mM, arabinose:8.3 mM, cell_density:0.3 OD600, culture_shaking:3e+02 RPM, culture_temperature:37 Celsius, culture_type:batch, culture_vessel:96_deep_well_plate, culture_vessel_volume:2 ml, culture_volume:1.6 ml, experimenter:Wierzbowski J, norfloxacin:0.00023 mM, note:pBADx53 is a modified pBAD30 vector, has a low copy SC101 origin of replication, does not…
galF_U_N0075		93	aeration:assumed_aerobic, ampicillin:0.14 mM, arabinose:8.3 mM, cell_density:0.3 OD600, culture_shaking:3e+02 RPM, culture_temperature:37 Celsius, culture_type:batch, culture_vessel:96_deep_well_plate, culture_vessel_volume:2 ml, culture_volume:1.6 ml, experimenter:Wierzbowski J, norfloxacin:0.00023 mM, note:pBADx53 is a modified pBAD30 vector, has a low copy SC101 origin of replication, does not…
gcvR_U_N0075		96	aeration:assumed_aerobic, ampicillin:0.14 mM, arabinose:8.3 mM, cell_density:0.3 OD600, culture_shaking:3e+02 RPM, culture_temperature:37 Celsius, culture_type:batch, culture_vessel:96_deep_well_plate, culture_vessel_volume:2 ml, culture_volume:1.6 ml, experimenter:Wierzbowski J, norfloxacin:0.00023 mM, note:pBADx53 is a modified pBAD30 vector, has a low copy SC101 origin of replication, does not…
gyrA_U_N0075		99	aeration:assumed_aerobic, ampicillin:0.14 mM, arabinose:8.3 mM, cell_density:0.3 OD600, culture_shaking:3e+02 RPM, culture_temperature:37 Celsius, culture_type:batch, culture_vessel:96_deep_well_plate, culture_vessel_volume:2 ml, culture_volume:1.6 ml, experimenter:Wierzbowski J, norfloxacin:0.00023 mM, note:pBADx53 is a modified pBAD30 vector, has a low copy SC101 origin of replication, does not…
gyrI_U_N0075		102	aeration:assumed_aerobic, ampicillin:0.14 mM, arabinose:8.3 mM, cell_density:0.3 OD600, culture_shaking:3e+02 RPM, culture_temperature:37 Celsius, culture_type:batch, culture_vessel:96_deep_well_plate, culture_vessel_volume:2 ml, culture_volume:1.6 ml, experimenter:Wierzbowski J, norfloxacin:0.00023 mM, note:pBADx53 is a modified pBAD30 vector, has a low copy SC101 origin of replication, does not…
hlpA_U_N0075		105	aeration:assumed_aerobic, ampicillin:0.14 mM, arabinose:8.3 mM, cell_density:0.3 OD600, culture_shaking:3e+02 RPM, culture_temperature:37 Celsius, culture_type:batch, culture_vessel:96_deep_well_plate, culture_vessel_volume:2 ml, culture_volume:1.6 ml, experimenter:Wierzbowski J, norfloxacin:0.00023 mM, note:pBADx53 is a modified pBAD30 vector, has a low copy SC101 origin of replication, does not…
holD_U_N0075		108	aeration:assumed_aerobic, ampicillin:0.14 mM, arabinose:8.3 mM, cell_density:0.3 OD600, culture_shaking:3e+02 RPM, culture_temperature:37 Celsius, culture_type:batch, culture_vessel:96_deep_well_plate, culture_vessel_volume:2 ml, culture_volume:1.6 ml, experimenter:Wierzbowski J, norfloxacin:0.00023 mM, note:pBADx53 is a modified pBAD30 vector, has a low copy SC101 origin of replication, does not…
hscA_U_N0075		111	aeration:assumed_aerobic, ampicillin:0.14 mM, arabinose:8.3 mM, cell_density:0.3 OD600, culture_shaking:3e+02 RPM, culture_temperature:37 Celsius, culture_type:batch, culture_vessel:96_deep_well_plate, culture_vessel_volume:2 ml, culture_volume:1.6 ml, experimenter:Wierzbowski J, norfloxacin:0.00023 mM, note:pBADx53 is a modified pBAD30 vector, has a low copy SC101 origin of replication, does not…
IHF_U_N0075		114	aeration:assumed_aerobic, ampicillin:0.14 mM, arabinose:8.3 mM, cell_density:0.3 OD600, culture_shaking:3e+02 RPM, culture_temperature:37 Celsius, culture_type:batch, culture_vessel:96_deep_well_plate, culture_vessel_volume:2 ml, culture_volume:1.6 ml, experimenter:Wierzbowski J, norfloxacin:0.00023 mM, note:pBADx53 is a modified pBAD30 vector, has a low copy SC101 origin of replication, does not…
ldrA_U_N0075		116	aeration:assumed_aerobic, ampicillin:0.14 mM, arabinose:8.3 mM, cell_density:0.3 OD600, culture_shaking:3e+02 RPM, culture_temperature:37 Celsius, culture_type:batch, culture_vessel:96_deep_well_plate, culture_vessel_volume:2 ml, culture_volume:1.6 ml, experimenter:Wierzbowski J, norfloxacin:0.00023 mM, note:pBADx53 is a modified pBAD30 vector, has a low copy SC101 origin of replication, does not…
mcrB_U_N0075		119	aeration:assumed_aerobic, ampicillin:0.14 mM, arabinose:8.3 mM, cell_density:0.3 OD600, culture_shaking:3e+02 RPM, culture_temperature:37 Celsius, culture_type:batch, culture_vessel:96_deep_well_plate, culture_vessel_volume:2 ml, culture_volume:1.6 ml, experimenter:Wierzbowski J, norfloxacin:0.00023 mM, note:pBADx53 is a modified pBAD30 vector, has a low copy SC101 origin of replication, does not…
mcrC_U_N0075		122	aeration:assumed_aerobic, ampicillin:0.14 mM, arabinose:8.3 mM, cell_density:0.3 OD600, culture_shaking:3e+02 RPM, culture_temperature:37 Celsius, culture_type:batch, culture_vessel:96_deep_well_plate, culture_vessel_volume:2 ml, culture_volume:1.6 ml, experimenter:Wierzbowski J, norfloxacin:0.00023 mM, note:pBADx53 is a modified pBAD30 vector, has a low copy SC101 origin of replication, does not…
menB_U_N0075		125	aeration:assumed_aerobic, ampicillin:0.14 mM, arabinose:8.3 mM, cell_density:0.3 OD600, culture_shaking:3e+02 RPM, culture_temperature:37 Celsius, culture_type:batch, culture_vessel:96_deep_well_plate, culture_vessel_volume:2 ml, culture_volume:1.6 ml, experimenter:Wierzbowski J, norfloxacin:0.00023 mM, note:pBADx53 is a modified pBAD30 vector, has a low copy SC101 origin of replication, does not…
menC_U_N0075		128	aeration:assumed_aerobic, ampicillin:0.14 mM, arabinose:8.3 mM, cell_density:0.3 OD600, culture_shaking:3e+02 RPM, culture_temperature:37 Celsius, culture_type:batch, culture_vessel:96_deep_well_plate, culture_vessel_volume:2 ml, culture_volume:1.6 ml, experimenter:Wierzbowski J, norfloxacin:0.00023 mM, note:pBADx53 is a modified pBAD30 vector, has a low copy SC101 origin of replication, does not…
minD_U_N0075		131	aeration:assumed_aerobic, ampicillin:0.14 mM, arabinose:8.3 mM, cell_density:0.3 OD600, culture_shaking:3e+02 RPM, culture_temperature:37 Celsius, culture_type:batch, culture_vessel:96_deep_well_plate, culture_vessel_volume:2 ml, culture_volume:1.6 ml, experimenter:Wierzbowski J, norfloxacin:0.00023 mM, note:pBADx53 is a modified pBAD30 vector, has a low copy SC101 origin of replication, does not…
minE_U_N0075		134	aeration:assumed_aerobic, ampicillin:0.14 mM, arabinose:8.3 mM, cell_density:0.3 OD600, culture_shaking:3e+02 RPM, culture_temperature:37 Celsius, culture_type:batch, culture_vessel:96_deep_well_plate, culture_vessel_volume:2 ml, culture_volume:1.6 ml, experimenter:Wierzbowski J, norfloxacin:0.00023 mM, note:pBADx53 is a modified pBAD30 vector, has a low copy SC101 origin of replication, does not…
murI_U_N0075		137	aeration:assumed_aerobic, ampicillin:0.14 mM, arabinose:8.3 mM, cell_density:0.3 OD600, culture_shaking:3e+02 RPM, culture_temperature:37 Celsius, culture_type:batch, culture_vessel:96_deep_well_plate, culture_vessel_volume:2 ml, culture_volume:1.6 ml, experimenter:Wierzbowski J, norfloxacin:0.00023 mM, note:pBADx53 is a modified pBAD30 vector, has a low copy SC101 origin of replication, does not…
yoeB_U_N0075		140	aeration:assumed_aerobic, ampicillin:0.14 mM, arabinose:8.3 mM, cell_density:0.3 OD600, culture_shaking:3e+02 RPM, culture_temperature:37 Celsius, culture_type:batch, culture_vessel:96_deep_well_plate, culture_vessel_volume:2 ml, culture_volume:1.6 ml, experimenter:Wierzbowski J, norfloxacin:0.00023 mM, note:pBADx53 is a modified pBAD30 vector, has a low copy SC101 origin of replication, does not…
nrdA_U_N0075		143	aeration:assumed_aerobic, ampicillin:0.14 mM, arabinose:8.3 mM, cell_density:0.3 OD600, culture_shaking:3e+02 RPM, culture_temperature:37 Celsius, culture_type:batch, culture_vessel:96_deep_well_plate, culture_vessel_volume:2 ml, culture_volume:1.6 ml, experimenter:Wierzbowski J, norfloxacin:0.00023 mM, note:pBADx53 is a modified pBAD30 vector, has a low copy SC101 origin of replication, does not…
nrdB_U_N0075		146	aeration:assumed_aerobic, ampicillin:0.14 mM, arabinose:8.3 mM, cell_density:0.3 OD600, culture_shaking:3e+02 RPM, culture_temperature:37 Celsius, culture_type:batch, culture_vessel:96_deep_well_plate, culture_vessel_volume:2 ml, culture_volume:1.6 ml, experimenter:Wierzbowski J, norfloxacin:0.00023 mM, note:pBADx53 is a modified pBAD30 vector, has a low copy SC101 origin of replication, does not…
nupC_U_N0075		148	aeration:assumed_aerobic, ampicillin:0.14 mM, arabinose:8.3 mM, cell_density:0.3 OD600, culture_shaking:3e+02 RPM, culture_temperature:37 Celsius, culture_type:batch, culture_vessel:96_deep_well_plate, culture_vessel_volume:2 ml, culture_volume:1.6 ml, experimenter:Wierzbowski J, norfloxacin:0.00023 mM, note:pBADx53 is a modified pBAD30 vector, has a low copy SC101 origin of replication, does not…
pyrC_U_N0075		151	aeration:assumed_aerobic, ampicillin:0.14 mM, arabinose:8.3 mM, cell_density:0.3 OD600, culture_shaking:3e+02 RPM, culture_temperature:37 Celsius, culture_type:batch, culture_vessel:96_deep_well_plate, culture_vessel_volume:2 ml, culture_volume:1.6 ml, experimenter:Wierzbowski J, norfloxacin:0.00023 mM, note:pBADx53 is a modified pBAD30 vector, has a low copy SC101 origin of replication, does not…
rimI_U_N0075		154	aeration:assumed_aerobic, ampicillin:0.14 mM, arabinose:8.3 mM, cell_density:0.3 OD600, culture_shaking:3e+02 RPM, culture_temperature:37 Celsius, culture_type:batch, culture_vessel:96_deep_well_plate, culture_vessel_volume:2 ml, culture_volume:1.6 ml, experimenter:Wierzbowski J, norfloxacin:0.00023 mM, note:pBADx53 is a modified pBAD30 vector, has a low copy SC101 origin of replication, does not…
rstB_U_N0075		157	aeration:assumed_aerobic, ampicillin:0.14 mM, arabinose:8.3 mM, cell_density:0.3 OD600, culture_shaking:3e+02 RPM, culture_temperature:37 Celsius, culture_type:batch, culture_vessel:96_deep_well_plate, culture_vessel_volume:2 ml, culture_volume:1.6 ml, experimenter:Wierzbowski J, norfloxacin:0.00023 mM, note:pBADx53 is a modified pBAD30 vector, has a low copy SC101 origin of replication, does not…
ruvC_U_N0075		160	aeration:assumed_aerobic, ampicillin:0.14 mM, arabinose:8.3 mM, cell_density:0.3 OD600, culture_shaking:3e+02 RPM, culture_temperature:37 Celsius, culture_type:batch, culture_vessel:96_deep_well_plate, culture_vessel_volume:2 ml, culture_volume:1.6 ml, experimenter:Wierzbowski J, norfloxacin:0.00023 mM, note:pBADx53 is a modified pBAD30 vector, has a low copy SC101 origin of replication, does not…
sbcB_U_N0075		163	aeration:assumed_aerobic, ampicillin:0.14 mM, arabinose:8.3 mM, cell_density:0.3 OD600, culture_shaking:3e+02 RPM, culture_temperature:37 Celsius, culture_type:batch, culture_vessel:96_deep_well_plate, culture_vessel_volume:2 ml, culture_volume:1.6 ml, experimenter:Wierzbowski J, norfloxacin:0.00023 mM, note:pBADx53 is a modified pBAD30 vector, has a low copy SC101 origin of replication, does not…
uspA_U_N0075		166	aeration:assumed_aerobic, ampicillin:0.14 mM, arabinose:8.3 mM, cell_density:0.3 OD600, culture_shaking:3e+02 RPM, culture_temperature:37 Celsius, culture_type:batch, culture_vessel:96_deep_well_plate, culture_vessel_volume:2 ml, culture_volume:1.6 ml, experimenter:Wierzbowski J, norfloxacin:0.00023 mM, note:pBADx53 is a modified pBAD30 vector, has a low copy SC101 origin of replication, does not…
WT_N0000		169	aeration:assumed_aerobic, cell_density:0.3 OD600, culture_shaking:3e+02 RPM, culture_temperature:37 Celsius, culture_type:batch, culture_vessel:96_deep_well_plate, culture_vessel_volume:2 ml, culture_volume:1.6 ml, experimenter:Wierzbowski J, note:Gene deletions were constructed from E. coli strain MG1655 by replacing the coding sequence from start codon to stop codon, peptone:10 mg/mL, rna_prep_…
WT_N0025		171	aeration:assumed_aerobic, cell_density:0.3 OD600, culture_shaking:3e+02 RPM, culture_temperature:37 Celsius, culture_type:batch, culture_vessel:96_deep_well_plate, culture_vessel_volume:2 ml, culture_volume:1.6 ml, experimenter:Wierzbowski J, norfloxacin:7.8e-05 mM, note:Gene deletions were constructed from E. coli strain MG1655 by replacing the coding sequence from start codon to stop codon, pep…
WT_N0050		173	aeration:assumed_aerobic, cell_density:0.3 OD600, culture_shaking:3e+02 RPM, culture_temperature:37 Celsius, culture_type:batch, culture_vessel:96_deep_well_plate, culture_vessel_volume:2 ml, culture_volume:1.6 ml, experimenter:Wierzbowski J, norfloxacin:0.00016 mM, note:Gene deletions were constructed from E. coli strain MG1655 by replacing the coding sequence from start codon to stop codon, pep…
WT_N0075		175	aeration:assumed_aerobic, cell_density:0.3 OD600, culture_shaking:3e+02 RPM, culture_temperature:37 Celsius, culture_type:batch, culture_vessel:96_deep_well_plate, culture_vessel_volume:2 ml, culture_volume:1.6 ml, experimenter:Wierzbowski J, norfloxacin:0.00023 mM, note:Gene deletions were constructed from E. coli strain MG1655 by replacing the coding sequence from start codon to stop codon, pep…
recA_D_N0000		177	aeration:assumed_aerobic, cell_density:0.3 OD600, culture_shaking:3e+02 RPM, culture_temperature:37 Celsius, culture_type:batch, culture_vessel:96_deep_well_plate, culture_vessel_volume:2 ml, culture_volume:1.6 ml, experimenter:Wierzbowski J, note:Gene deletions were constructed from E. coli strain MG1655 by replacing the coding sequence from start codon to stop codon, peptone:10 mg/mL, perturbat…
recA_D_N0050		179	aeration:assumed_aerobic, cell_density:0.3 OD600, culture_shaking:3e+02 RPM, culture_temperature:37 Celsius, culture_type:batch, culture_vessel:96_deep_well_plate, culture_vessel_volume:2 ml, culture_volume:1.6 ml, experimenter:Wierzbowski J, norfloxacin:0.00016 mM, note:Gene deletions were constructed from E. coli strain MG1655 by replacing the coding sequence from start codon to stop codon, pep…
recA_D_N0100		181	aeration:assumed_aerobic, cell_density:0.3 OD600, culture_shaking:3e+02 RPM, culture_temperature:37 Celsius, culture_type:batch, culture_vessel:96_deep_well_plate, culture_vessel_volume:2 ml, culture_volume:1.6 ml, experimenter:Wierzbowski J, norfloxacin:0.00031 mM, note:Gene deletions were constructed from E. coli strain MG1655 by replacing the coding sequence from start codon to stop codon, pep…
WT_D_N0100		183	aeration:assumed_aerobic, cell_density:0.3 OD600, culture_shaking:3e+02 RPM, culture_temperature:37 Celsius, culture_type:batch, culture_vessel:96_deep_well_plate, culture_vessel_volume:2 ml, culture_volume:1.6 ml, experimenter:Wierzbowski J, norfloxacin:0.00031 mM, note:Gene deletions were constructed from E. coli strain MG1655 by replacing the coding sequence from start codon to stop codon, pep…
luc2_U_N0025		185	aeration:assumed_aerobic, ampicillin:0.14 mM, arabinose:8.3 mM, cell_density:0.3 OD600, culture_shaking:3e+02 RPM, culture_temperature:37 Celsius, culture_type:batch, culture_vessel:96_deep_well_plate, culture_vessel_volume:2 ml, culture_volume:1.6 ml, experimenter:Wierzbowski J, norfloxacin:7.8e-05 mM, note:Gene deletions were constructed from E. coli strain MG1655 by replacing the coding sequen…
luc2_U_N0000		187	aeration:assumed_aerobic, ampicillin:0.14 mM, arabinose:8.3 mM, cell_density:0.3 OD600, culture_shaking:3e+02 RPM, culture_temperature:37 Celsius, culture_type:batch, culture_vessel:96_deep_well_plate, culture_vessel_volume:2 ml, culture_volume:1.6 ml, experimenter:Wierzbowski J, note:Gene deletions were constructed from E. coli strain MG1655 by replacing the coding sequence from start codon to s…
T0_N0000		189	aeration:assumed_aerobic, cell_density:0.4 OD600, culture_shaking:2.5e+02 RPM, culture_temperature:37 Celsius, culture_type:batch, culture_vessel:flask, culture_vessel_volume:2.5e+02 ml, culture_volume:75 ml, experimenter:Wierzbowski J, peptone:10 mg/mL, rna_prep_type:RNeasy, rna_stop_solution:RNAprotect, sodium_chloride:1.7e+02 mM, strain:MG1655_yale, structured_metadata:complete, time_point:0 m…
T12_N10000		192	aeration:assumed_aerobic, cell_density:0.4 OD600, culture_shaking:2.5e+02 RPM, culture_temperature:37 Celsius, culture_type:batch, culture_vessel:flask, culture_vessel_volume:2.5e+02 ml, culture_volume:75 ml, experimenter:Wierzbowski J, norfloxacin:0.031 mM, peptone:10 mg/mL, rna_prep_type:RNeasy, rna_stop_solution:RNAprotect, sodium_chloride:1.7e+02 mM, strain:MG1655_yale, structured_metadata:co…
T24_N10000		195	aeration:assumed_aerobic, cell_density:0.4 OD600, culture_shaking:2.5e+02 RPM, culture_temperature:37 Celsius, culture_type:batch, culture_vessel:flask, culture_vessel_volume:2.5e+02 ml, culture_volume:75 ml, experimenter:Wierzbowski J, norfloxacin:0.031 mM, peptone:10 mg/mL, rna_prep_type:RNeasy, rna_stop_solution:RNAprotect, sodium_chloride:1.7e+02 mM, strain:MG1655_yale, structured_metadata:co…
T24_N0000		198	aeration:assumed_aerobic, cell_density:0.4 OD600, culture_shaking:2.5e+02 RPM, culture_temperature:37 Celsius, culture_type:batch, culture_vessel:flask, culture_vessel_volume:2.5e+02 ml, culture_volume:75 ml, experimenter:Wierzbowski J, peptone:10 mg/mL, rna_prep_type:RNeasy, rna_stop_solution:RNAprotect, sodium_chloride:1.7e+02 mM, strain:MG1655_yale, structured_metadata:complete, time_point:24 …
T36_N10000		201	aeration:assumed_aerobic, cell_density:0.4 OD600, culture_shaking:2.5e+02 RPM, culture_temperature:37 Celsius, culture_type:batch, culture_vessel:flask, culture_vessel_volume:2.5e+02 ml, culture_volume:75 ml, experimenter:Wierzbowski J, norfloxacin:0.031 mM, peptone:10 mg/mL, rna_prep_type:RNeasy, rna_stop_solution:RNAprotect, sodium_chloride:1.7e+02 mM, strain:MG1655_yale, structured_metadata:co…
T48_N10000		204	aeration:assumed_aerobic, cell_density:0.4 OD600, culture_shaking:2.5e+02 RPM, culture_temperature:37 Celsius, culture_type:batch, culture_vessel:flask, culture_vessel_volume:2.5e+02 ml, culture_volume:75 ml, experimenter:Wierzbowski J, norfloxacin:0.031 mM, peptone:10 mg/mL, rna_prep_type:RNeasy, rna_stop_solution:RNAprotect, sodium_chloride:1.7e+02 mM, strain:MG1655_yale, structured_metadata:co…
T60_N10000		207	aeration:assumed_aerobic, cell_density:0.4 OD600, culture_shaking:2.5e+02 RPM, culture_temperature:37 Celsius, culture_type:batch, culture_vessel:flask, culture_vessel_volume:2.5e+02 ml, culture_volume:75 ml, experimenter:Wierzbowski J, norfloxacin:0.031 mM, peptone:10 mg/mL, rna_prep_type:RNeasy, rna_stop_solution:RNAprotect, sodium_chloride:1.7e+02 mM, strain:MG1655_yale, structured_metadata:co…
T60_N0000		210	aeration:assumed_aerobic, cell_density:0.4 OD600, culture_shaking:2.5e+02 RPM, culture_temperature:37 Celsius, culture_type:batch, culture_vessel:flask, culture_vessel_volume:2.5e+02 ml, culture_volume:75 ml, experimenter:Wierzbowski J, peptone:10 mg/mL, rna_prep_type:RNeasy, rna_stop_solution:RNAprotect, sodium_chloride:1.7e+02 mM, strain:MG1655_yale, structured_metadata:complete, time_point:60 …
ccdB_K12_t0		213	aeration:assumed_aerobic, ampicillin:0.14 mM, arabinose:8.3 mM, cell_density:0.3 OD600, culture_shaking:3e+02 RPM, culture_temperature:37 Celsius, culture_type:batch, culture_vessel:flask, culture_vessel_volume:2.5e+02 ml, culture_volume:50 ml, experimenter:Dwyer DJ, note:For details on the plasmid: see "Engineered riboregulators enable post-transcriptional control of gene expression" Nat Biotech…
ccdB_K12_t30		214	aeration:assumed_aerobic, ampicillin:0.14 mM, arabinose:8.3 mM, cell_density:0.3 OD600, culture_shaking:3e+02 RPM, culture_temperature:37 Celsius, culture_type:batch, culture_vessel:flask, culture_vessel_volume:2.5e+02 ml, culture_volume:50 ml, experimenter:Dwyer DJ, note:For details on the plasmid: see "Engineered riboregulators enable post-transcriptional control of gene expression" Nat Biotech…
ccdB_K12_t60		215	aeration:assumed_aerobic, ampicillin:0.14 mM, arabinose:8.3 mM, cell_density:0.3 OD600, culture_shaking:3e+02 RPM, culture_temperature:37 Celsius, culture_type:batch, culture_vessel:flask, culture_vessel_volume:2.5e+02 ml, culture_volume:50 ml, experimenter:Dwyer DJ, note:For details on the plasmid: see "Engineered riboregulators enable post-transcriptional control of gene expression" Nat Biotech…
ccdB_K12_t90		216	aeration:assumed_aerobic, ampicillin:0.14 mM, arabinose:8.3 mM, cell_density:0.3 OD600, culture_shaking:3e+02 RPM, culture_temperature:37 Celsius, culture_type:batch, culture_vessel:flask, culture_vessel_volume:2.5e+02 ml, culture_volume:50 ml, experimenter:Dwyer DJ, note:For details on the plasmid: see "Engineered riboregulators enable post-transcriptional control of gene expression" Nat Biotech…
ccdB_K12_t120		217	aeration:assumed_aerobic, ampicillin:0.14 mM, arabinose:8.3 mM, cell_density:0.3 OD600, culture_shaking:3e+02 RPM, culture_temperature:37 Celsius, culture_type:batch, culture_vessel:flask, culture_vessel_volume:2.5e+02 ml, culture_volume:50 ml, experimenter:Dwyer DJ, note:For details on the plasmid: see "Engineered riboregulators enable post-transcriptional control of gene expression" Nat Biotech…
lacZ_K12_t0		218	aeration:assumed_aerobic, ampicillin:0.14 mM, arabinose:8.3 mM, cell_density:0.3 OD600, culture_shaking:3e+02 RPM, culture_temperature:37 Celsius, culture_type:batch, culture_vessel:flask, culture_vessel_volume:2.5e+02 ml, culture_volume:50 ml, experimenter:Dwyer DJ, note:For details on the plasmid: see "Engineered riboregulators enable post-transcriptional control of gene expression" Nat Biotech…
lacZ_K12_t30		219	aeration:assumed_aerobic, ampicillin:0.14 mM, arabinose:8.3 mM, cell_density:0.3 OD600, culture_shaking:3e+02 RPM, culture_temperature:37 Celsius, culture_type:batch, culture_vessel:flask, culture_vessel_volume:2.5e+02 ml, culture_volume:50 ml, experimenter:Dwyer DJ, note:For details on the plasmid: see "Engineered riboregulators enable post-transcriptional control of gene expression" Nat Biotech…
lacZ_K12_t60		220	aeration:assumed_aerobic, ampicillin:0.14 mM, arabinose:8.3 mM, cell_density:0.3 OD600, culture_shaking:3e+02 RPM, culture_temperature:37 Celsius, culture_type:batch, culture_vessel:flask, culture_vessel_volume:2.5e+02 ml, culture_volume:50 ml, experimenter:Dwyer DJ, note:For details on the plasmid: see "Engineered riboregulators enable post-transcriptional control of gene expression" Nat Biotech…
lacZ_K12_t90		221	aeration:assumed_aerobic, ampicillin:0.14 mM, arabinose:8.3 mM, cell_density:0.3 OD600, culture_shaking:3e+02 RPM, culture_temperature:37 Celsius, culture_type:batch, culture_vessel:flask, culture_vessel_volume:2.5e+02 ml, culture_volume:50 ml, experimenter:Dwyer DJ, note:For details on the plasmid: see "Engineered riboregulators enable post-transcriptional control of gene expression" Nat Biotech…
lacZ_K12_t120		222	aeration:assumed_aerobic, ampicillin:0.14 mM, arabinose:8.3 mM, cell_density:0.3 OD600, culture_shaking:3e+02 RPM, culture_temperature:37 Celsius, culture_type:batch, culture_vessel:flask, culture_vessel_volume:2.5e+02 ml, culture_volume:50 ml, experimenter:Dwyer DJ, note:For details on the plasmid: see "Engineered riboregulators enable post-transcriptional control of gene expression" Nat Biotech…
lacZ_MG1063_t0		223	aeration:assumed_aerobic, ampicillin:0.14 mM, arabinose:8.3 mM, cell_density:0.3 OD600, culture_shaking:3e+02 RPM, culture_temperature:37 Celsius, culture_type:batch, culture_vessel:flask, culture_vessel_volume:2.5e+02 ml, culture_volume:50 ml, experimenter:Dwyer DJ, note:For details on the plasmid: see "Engineered riboregulators enable post-transcriptional control of gene expression" Nat Biotech…
lacZ_MG1063_t30		225	aeration:assumed_aerobic, ampicillin:0.14 mM, arabinose:8.3 mM, cell_density:0.3 OD600, culture_shaking:3e+02 RPM, culture_temperature:37 Celsius, culture_type:batch, culture_vessel:flask, culture_vessel_volume:2.5e+02 ml, culture_volume:50 ml, experimenter:Dwyer DJ, note:For details on the plasmid: see "Engineered riboregulators enable post-transcriptional control of gene expression" Nat Biotech…
lacZ_MG1063_t60		227	aeration:assumed_aerobic, ampicillin:0.14 mM, arabinose:8.3 mM, cell_density:0.3 OD600, culture_shaking:3e+02 RPM, culture_temperature:37 Celsius, culture_type:batch, culture_vessel:flask, culture_vessel_volume:2.5e+02 ml, culture_volume:50 ml, experimenter:Dwyer DJ, note:For details on the plasmid: see "Engineered riboregulators enable post-transcriptional control of gene expression" Nat Biotech…
lacZ_MG1063_t90		229	aeration:assumed_aerobic, ampicillin:0.14 mM, arabinose:8.3 mM, cell_density:0.3 OD600, culture_shaking:3e+02 RPM, culture_temperature:37 Celsius, culture_type:batch, culture_vessel:flask, culture_vessel_volume:2.5e+02 ml, culture_volume:50 ml, experimenter:Dwyer DJ, note:For details on the plasmid: see "Engineered riboregulators enable post-transcriptional control of gene expression" Nat Biotech…
lacZ_MG1063_120		231	aeration:assumed_aerobic, ampicillin:0.14 mM, arabinose:8.3 mM, cell_density:0.3 OD600, culture_shaking:3e+02 RPM, culture_temperature:37 Celsius, culture_type:batch, culture_vessel:flask, culture_vessel_volume:2.5e+02 ml, culture_volume:50 ml, experimenter:Dwyer DJ, note:For details on the plasmid: see "Engineered riboregulators enable post-transcriptional control of gene expression" Nat Biotech…
ccdB_MG1063_t0		232	aeration:assumed_aerobic, ampicillin:0.14 mM, arabinose:8.3 mM, cell_density:0.3 OD600, culture_shaking:3e+02 RPM, culture_temperature:37 Celsius, culture_type:batch, culture_vessel:flask, culture_vessel_volume:2.5e+02 ml, culture_volume:50 ml, experimenter:Dwyer DJ, note:For details on the plasmid: see "Engineered riboregulators enable post-transcriptional control of gene expression" Nat Biotech…
ccdB_MG1063_t30		234	aeration:assumed_aerobic, ampicillin:0.14 mM, arabinose:8.3 mM, cell_density:0.3 OD600, culture_shaking:3e+02 RPM, culture_temperature:37 Celsius, culture_type:batch, culture_vessel:flask, culture_vessel_volume:2.5e+02 ml, culture_volume:50 ml, experimenter:Dwyer DJ, note:For details on the plasmid: see "Engineered riboregulators enable post-transcriptional control of gene expression" Nat Biotech…
ccdB_MG1063_t60		236	aeration:assumed_aerobic, ampicillin:0.14 mM, arabinose:8.3 mM, cell_density:0.3 OD600, culture_shaking:3e+02 RPM, culture_temperature:37 Celsius, culture_type:batch, culture_vessel:flask, culture_vessel_volume:2.5e+02 ml, culture_volume:50 ml, experimenter:Dwyer DJ, note:For details on the plasmid: see "Engineered riboregulators enable post-transcriptional control of gene expression" Nat Biotech…
ccdB_MG1063_t90		238	aeration:assumed_aerobic, ampicillin:0.14 mM, arabinose:8.3 mM, cell_density:0.3 OD600, culture_shaking:3e+02 RPM, culture_temperature:37 Celsius, culture_type:batch, culture_vessel:flask, culture_vessel_volume:2.5e+02 ml, culture_volume:50 ml, experimenter:Dwyer DJ, note:For details on the plasmid: see "Engineered riboregulators enable post-transcriptional control of gene expression" Nat Biotech…
ccdB_MG1063_t120		240	aeration:assumed_aerobic, ampicillin:0.14 mM, arabinose:8.3 mM, cell_density:0.3 OD600, culture_shaking:3e+02 RPM, culture_temperature:37 Celsius, culture_type:batch, culture_vessel:flask, culture_vessel_volume:2.5e+02 ml, culture_volume:50 ml, experimenter:Dwyer DJ, note:For details on the plasmid: see "Engineered riboregulators enable post-transcriptional control of gene expression" Nat Biotech…
lacZ_W1863_t0		241	aeration:assumed_aerobic, ampicillin:0.14 mM, arabinose:8.3 mM, cell_density:0.3 OD600, culture_shaking:3e+02 RPM, culture_temperature:37 Celsius, culture_type:batch, culture_vessel:flask, culture_vessel_volume:2.5e+02 ml, culture_volume:50 ml, experimenter:Dwyer DJ, note:For details on the plasmid: see "Engineered riboregulators enable post-transcriptional control of gene expression" Nat Biotech…
lacZ_W1863_t30		242	aeration:assumed_aerobic, ampicillin:0.14 mM, arabinose:8.3 mM, cell_density:0.3 OD600, culture_shaking:3e+02 RPM, culture_temperature:37 Celsius, culture_type:batch, culture_vessel:flask, culture_vessel_volume:2.5e+02 ml, culture_volume:50 ml, experimenter:Dwyer DJ, note:For details on the plasmid: see "Engineered riboregulators enable post-transcriptional control of gene expression" Nat Biotech…
lacZ_W1863_t60		243	aeration:assumed_aerobic, ampicillin:0.14 mM, arabinose:8.3 mM, cell_density:0.3 OD600, culture_shaking:3e+02 RPM, culture_temperature:37 Celsius, culture_type:batch, culture_vessel:flask, culture_vessel_volume:2.5e+02 ml, culture_volume:50 ml, experimenter:Dwyer DJ, note:For details on the plasmid: see "Engineered riboregulators enable post-transcriptional control of gene expression" Nat Biotech…
lacZ_W1863_t90		244	aeration:assumed_aerobic, ampicillin:0.14 mM, arabinose:8.3 mM, cell_density:0.3 OD600, culture_shaking:3e+02 RPM, culture_temperature:37 Celsius, culture_type:batch, culture_vessel:flask, culture_vessel_volume:2.5e+02 ml, culture_volume:50 ml, experimenter:Dwyer DJ, note:For details on the plasmid: see "Engineered riboregulators enable post-transcriptional control of gene expression" Nat Biotech…
ccdB_W1872_t0		245	aeration:assumed_aerobic, ampicillin:0.14 mM, arabinose:8.3 mM, cell_density:0.3 OD600, culture_shaking:3e+02 RPM, culture_temperature:37 Celsius, culture_type:batch, culture_vessel:flask, culture_vessel_volume:2.5e+02 ml, culture_volume:50 ml, experimenter:Dwyer DJ, note:For details on the plasmid: see "Engineered riboregulators enable post-transcriptional control of gene expression" Nat Biotech…
ccdB_W1872_t30		246	aeration:assumed_aerobic, ampicillin:0.14 mM, arabinose:8.3 mM, cell_density:0.3 OD600, culture_shaking:3e+02 RPM, culture_temperature:37 Celsius, culture_type:batch, culture_vessel:flask, culture_vessel_volume:2.5e+02 ml, culture_volume:50 ml, experimenter:Dwyer DJ, note:For details on the plasmid: see "Engineered riboregulators enable post-transcriptional control of gene expression" Nat Biotech…
ccdB_W1872_t60		247	aeration:assumed_aerobic, ampicillin:0.14 mM, arabinose:8.3 mM, cell_density:0.3 OD600, culture_shaking:3e+02 RPM, culture_temperature:37 Celsius, culture_type:batch, culture_vessel:flask, culture_vessel_volume:2.5e+02 ml, culture_volume:50 ml, experimenter:Dwyer DJ, note:For details on the plasmid: see "Engineered riboregulators enable post-transcriptional control of gene expression" Nat Biotech…
ccdB_W1872_t90		248	aeration:assumed_aerobic, ampicillin:0.14 mM, arabinose:8.3 mM, cell_density:0.3 OD600, culture_shaking:3e+02 RPM, culture_temperature:37 Celsius, culture_type:batch, culture_vessel:flask, culture_vessel_volume:2.5e+02 ml, culture_volume:50 ml, experimenter:Dwyer DJ, note:For details on the plasmid: see "Engineered riboregulators enable post-transcriptional control of gene expression" Nat Biotech…
M9_K_appY		249	aeration:aerobic, ammonium_chloride:93 mM, calcium_chloride:0.1 mM, culture_temperature:37 Celsius, disodium_hydrogen_phosphate:2.4e+02 mM, experimenter:Covert MW, glucose:11 mM, growth_phase:log, magnesium_chloride:2 mM, note:assumed log phase as cultures were kept exponential with bioreactor or large flask (not sure which), perturbation:knockout, perturbation_gene:appY, potassium_phosphate_diba…
M9_K_arcA		252	aeration:aerobic, ammonium_chloride:93 mM, calcium_chloride:0.1 mM, culture_temperature:37 Celsius, disodium_hydrogen_phosphate:2.4e+02 mM, experimenter:Covert MW, glucose:11 mM, growth_phase:log, magnesium_chloride:2 mM, note:assumed log phase as cultures were kept exponential with bioreactor or large flask (not sure which), perturbation:knockout, perturbation_gene:arcA, potassium_phosphate_diba…
M9_K_arcAfnr		255	aeration:aerobic, ammonium_chloride:93 mM, calcium_chloride:0.1 mM, culture_temperature:37 Celsius, disodium_hydrogen_phosphate:2.4e+02 mM, experimenter:Covert MW, glucose:11 mM, growth_phase:log, magnesium_chloride:2 mM, note:assumed log phase as cultures were kept exponential with bioreactor or large flask (not sure which), perturbation:knockout, perturbation_gene:arcA and fnr, potassium_phosph…
M9_K_fnr		258	aeration:aerobic, ammonium_chloride:93 mM, calcium_chloride:0.1 mM, culture_temperature:37 Celsius, disodium_hydrogen_phosphate:2.4e+02 mM, experimenter:Covert MW, glucose:11 mM, growth_phase:log, magnesium_chloride:2 mM, note:assumed log phase as cultures were kept exponential with bioreactor or large flask (not sure which), perturbation:knockout, perturbation_gene:fnr, potassium_phosphate_dibas…
M9_K_oxyR		261	aeration:aerobic, ammonium_chloride:93 mM, calcium_chloride:0.1 mM, culture_temperature:37 Celsius, disodium_hydrogen_phosphate:2.4e+02 mM, experimenter:Covert MW, glucose:11 mM, growth_phase:log, magnesium_chloride:2 mM, note:assumed log phase as cultures were kept exponential with bioreactor or large flask (not sure which), perturbation:knockout, perturbation_gene:oxyR, potassium_phosphate_diba…
M9_K_soxS		264	aeration:aerobic, ammonium_chloride:93 mM, calcium_chloride:0.1 mM, culture_temperature:37 Celsius, disodium_hydrogen_phosphate:2.4e+02 mM, experimenter:Covert MW, glucose:11 mM, growth_phase:log, magnesium_chloride:2 mM, note:assumed log phase as cultures were kept exponential with bioreactor or large flask (not sure which), perturbation:knockout, perturbation_gene:soxS, potassium_phosphate_diba…
M9_WT		267	aeration:aerobic, ammonium_chloride:93 mM, calcium_chloride:0.1 mM, culture_temperature:37 Celsius, disodium_hydrogen_phosphate:2.4e+02 mM, experimenter:Covert MW, glucose:11 mM, growth_phase:log, magnesium_chloride:2 mM, note:assumed log phase as cultures were kept exponential with bioreactor or large flask (not sure which), potassium_phosphate_dibasic:1.1e+02 mM, rna_prep_type:RNeasy, rna_stop_…
M9_K_appY_anaerobic		270	aeration:anaerobic, ammonium_chloride:93 mM, calcium_chloride:0.1 mM, culture_temperature:37 Celsius, disodium_hydrogen_phosphate:2.4e+02 mM, experimenter:Covert MW, glucose:11 mM, growth_phase:log, magnesium_chloride:2 mM, note:assumed log phase as cultures were kept exponential with bioreactor or large flask (not sure which), perturbation:knockout, perturbation_gene:appY, potassium_phosphate_di…
M9_K_arcA_anaerobic		273	aeration:anaerobic, ammonium_chloride:93 mM, calcium_chloride:0.1 mM, culture_temperature:37 Celsius, disodium_hydrogen_phosphate:2.4e+02 mM, experimenter:Covert MW, glucose:11 mM, growth_phase:log, magnesium_chloride:2 mM, note:assumed log phase as cultures were kept exponential with bioreactor or large flask (not sure which), perturbation:knockout, perturbation_gene:arcA, potassium_phosphate_di…
M9_K_arcAfnr_anaerobic		276	aeration:anaerobic, ammonium_chloride:93 mM, calcium_chloride:0.1 mM, culture_temperature:37 Celsius, disodium_hydrogen_phosphate:2.4e+02 mM, experimenter:Covert MW, glucose:11 mM, growth_phase:log, magnesium_chloride:2 mM, note:assumed log phase as cultures were kept exponential with bioreactor or large flask (not sure which), perturbation:knockout, perturbation_gene:arcA and fnr, potassium_phos…
M9_K_fnr_anaerobic		279	aeration:anaerobic, ammonium_chloride:93 mM, calcium_chloride:0.1 mM, culture_temperature:37 Celsius, disodium_hydrogen_phosphate:2.4e+02 mM, experimenter:Covert MW, glucose:11 mM, growth_phase:log, magnesium_chloride:2 mM, note:assumed log phase as cultures were kept exponential with bioreactor or large flask (not sure which), perturbation:knockout, perturbation_gene:fnr, potassium_phosphate_dib…
M9_K_oxyR_anaerobic		282	aeration:anaerobic, ammonium_chloride:93 mM, calcium_chloride:0.1 mM, culture_temperature:37 Celsius, disodium_hydrogen_phosphate:2.4e+02 mM, experimenter:Covert MW, glucose:11 mM, growth_phase:log, magnesium_chloride:2 mM, note:assumed log phase as cultures were kept exponential with bioreactor or large flask (not sure which), perturbation:knockout, perturbation_gene:oxyR, potassium_phosphate_di…
M9_K_soxS_anaerobic		285	aeration:anaerobic, ammonium_chloride:93 mM, calcium_chloride:0.1 mM, culture_temperature:37 Celsius, disodium_hydrogen_phosphate:2.4e+02 mM, experimenter:Covert MW, glucose:11 mM, growth_phase:log, magnesium_chloride:2 mM, note:assumed log phase as cultures were kept exponential with bioreactor or large flask (not sure which), perturbation:knockout, perturbation_gene:soxS, potassium_phosphate_di…
M9_WT_anaerobic		288	aeration:anaerobic, ammonium_chloride:93 mM, calcium_chloride:0.1 mM, culture_temperature:37 Celsius, disodium_hydrogen_phosphate:2.4e+02 mM, experimenter:Covert MW, glucose:11 mM, growth_phase:log, magnesium_chloride:2 mM, note:assumed log phase as cultures were kept exponential with bioreactor or large flask (not sure which), potassium_phosphate_dibasic:1.1e+02 mM, rna_prep_type:RNeasy, rna_sto…
WT_MOPS_glucose		292	aeration:aerobic, ammonium_chloride:9.5 mM, ammonium_molybdate:2.9e-06 mM, boric_acid:0.0004 mM, calcium_chloride:0.0005 mM, cell_density:0.2 OD600, cobalt_chloride:3e-05 mM, culture_ph:7.2 , culture_temperature:37 Celsius, cupric_sulfate:9.6e-06 mM, experimenter:Allen TE, ferrous_sulfate:0.01 mM, glucose:5.6 mM, growth_phase:log, magnesium_chloride:0.53 mM, manganese(ii)_chloride:8.1e-05 mM, mop…
WT_MOPS_acetate		297	acetate:17 mM, aeration:aerobic, ammonium_chloride:9.5 mM, ammonium_molybdate:2.9e-06 mM, boric_acid:0.0004 mM, calcium_chloride:0.0005 mM, cell_density:0.2 OD600, cobalt_chloride:3e-05 mM, culture_ph:7.2 , culture_temperature:37 Celsius, cupric_sulfate:9.6e-06 mM, experimenter:Allen TE, ferrous_sulfate:0.01 mM, growth_phase:log, magnesium_chloride:0.53 mM, manganese(ii)_chloride:8.1e-05 mM, mops…
WT_MOPS_glycerol		299	aeration:aerobic, ammonium_chloride:9.5 mM, ammonium_molybdate:2.9e-06 mM, boric_acid:0.0004 mM, calcium_chloride:0.0005 mM, cell_density:0.2 OD600, cobalt_chloride:3e-05 mM, culture_ph:7.2 , culture_temperature:37 Celsius, cupric_sulfate:9.6e-06 mM, experimenter:Allen TE, ferrous_sulfate:0.01 mM, glycerol:11 mM, growth_phase:log, magnesium_chloride:0.53 mM, manganese(ii)_chloride:8.1e-05 mM, mop…
WT_MOPS_proline		301	aeration:aerobic, ammonium_chloride:9.5 mM, ammonium_molybdate:2.9e-06 mM, boric_acid:0.0004 mM, calcium_chloride:0.0005 mM, cell_density:0.2 OD600, cobalt_chloride:3e-05 mM, culture_ph:7.2 , culture_temperature:37 Celsius, cupric_sulfate:9.6e-06 mM, experimenter:Allen TE, ferrous_sulfate:0.01 mM, growth_phase:log, l-proline:6.7 mM, magnesium_chloride:0.53 mM, manganese(ii)_chloride:8.1e-05 mM, m…
WT_MOPS_lateLog		303	aeration:aerobic, ammonium_chloride:9.5 mM, ammonium_molybdate:2.9e-06 mM, boric_acid:0.0004 mM, calcium_chloride:0.0005 mM, cobalt_chloride:3e-05 mM, culture_ph:7.2 , culture_temperature:37 Celsius, cupric_sulfate:9.6e-06 mM, experimenter:Allen TE, ferrous_sulfate:0.01 mM, glucose:5.6 mM, growth_phase:late_log, magnesium_chloride:0.53 mM, manganese(ii)_chloride:8.1e-05 mM, mops:40 mM, note:some …
WT_MOPS_stationary		306	aeration:aerobic, ammonium_chloride:9.5 mM, ammonium_molybdate:2.9e-06 mM, boric_acid:0.0004 mM, calcium_chloride:0.0005 mM, cobalt_chloride:3e-05 mM, culture_ph:7.2 , culture_temperature:37 Celsius, cupric_sulfate:9.6e-06 mM, experimenter:Allen TE, ferrous_sulfate:0.01 mM, glucose:5.6 mM, growth_phase:stationary, magnesium_chloride:0.53 mM, manganese(ii)_chloride:8.1e-05 mM, mops:40 mM, note:som…
WT_MOPS_stationary2		308	aeration:aerobic, ammonium_chloride:9.5 mM, ammonium_molybdate:2.9e-06 mM, boric_acid:0.0004 mM, calcium_chloride:0.0005 mM, cobalt_chloride:3e-05 mM, culture_ph:7.2 , culture_temperature:37 Celsius, cupric_sulfate:9.6e-06 mM, experimenter:Allen TE, ferrous_sulfate:0.01 mM, glucose:5.6 mM, growth_phase:stationary, magnesium_chloride:0.53 mM, manganese(ii)_chloride:8.1e-05 mM, mops:40 mM, note:som…
WT_MOPS_stationary3		310	aeration:aerobic, ammonium_chloride:9.5 mM, ammonium_molybdate:2.9e-06 mM, boric_acid:0.0004 mM, calcium_chloride:0.0005 mM, cobalt_chloride:3e-05 mM, culture_ph:7.2 , culture_temperature:37 Celsius, cupric_sulfate:9.6e-06 mM, experimenter:Allen TE, ferrous_sulfate:0.01 mM, glucose:5.6 mM, growth_phase:stationary, magnesium_chloride:0.53 mM, manganese(ii)_chloride:8.1e-05 mM, mops:40 mM, note:som…
WT_MOPS_stationary4		312	aeration:aerobic, ammonium_chloride:9.5 mM, ammonium_molybdate:2.9e-06 mM, boric_acid:0.0004 mM, calcium_chloride:0.0005 mM, cobalt_chloride:3e-05 mM, culture_ph:7.2 , culture_temperature:37 Celsius, cupric_sulfate:9.6e-06 mM, experimenter:Allen TE, ferrous_sulfate:0.01 mM, glucose:5.6 mM, growth_phase:stationary, magnesium_chloride:0.53 mM, manganese(ii)_chloride:8.1e-05 mM, mops:40 mM, note:som…
WT_MOPS_heatShock		314	aeration:aerobic, ammonium_chloride:9.5 mM, ammonium_molybdate:2.9e-06 mM, boric_acid:0.0004 mM, calcium_chloride:0.0005 mM, cell_density:0.2 OD600, cobalt_chloride:3e-05 mM, culture_ph:7.2 , culture_temperature:50 Celsius, cupric_sulfate:9.6e-06 mM, experimenter:Allen TE, ferrous_sulfate:0.01 mM, glucose:5.6 mM, growth_phase:log, magnesium_chloride:0.53 mM, manganese(ii)_chloride:8.1e-05 mM, mop…
WT_MOPS_acidShock		315	aeration:aerobic, ammonium_chloride:9.5 mM, ammonium_molybdate:2.9e-06 mM, boric_acid:0.0004 mM, calcium_chloride:0.0005 mM, cell_density:0.2 OD600, cobalt_chloride:3e-05 mM, culture_ph:2 , culture_temperature:37 Celsius, cupric_sulfate:9.6e-06 mM, experimenter:Allen TE, ferrous_sulfate:0.01 mM, glucose:5.6 mM, growth_phase:log, magnesium_chloride:0.53 mM, manganese(ii)_chloride:8.1e-05 mM, mops:…
WT_MOPS_cipro		317	aeration:aerobic, ammonium_chloride:9.5 mM, ammonium_molybdate:2.9e-06 mM, boric_acid:0.0004 mM, calcium_chloride:0.0005 mM, cell_density:0.2 OD600, ciprofloxacin:6e-05 mM, cobalt_chloride:3e-05 mM, culture_ph:7.2 , culture_temperature:37 Celsius, cupric_sulfate:9.6e-06 mM, experimenter:Allen TE, ferrous_sulfate:0.01 mM, glucose:5.6 mM, growth_phase:log, magnesium_chloride:0.53 mM, manganese(ii)_…
WT_MOPS_cipro2		318	aeration:aerobic, ammonium_chloride:9.5 mM, ammonium_molybdate:2.9e-06 mM, boric_acid:0.0004 mM, calcium_chloride:0.0005 mM, cell_density:0.2 OD600, ciprofloxacin:6e-05 mM, cobalt_chloride:3e-05 mM, culture_ph:7.2 , culture_temperature:37 Celsius, cupric_sulfate:9.6e-06 mM, experimenter:Allen TE, ferrous_sulfate:0.01 mM, glucose:5.6 mM, growth_phase:log, magnesium_chloride:0.53 mM, manganese(ii)_…
MOPS_K_crp		319	aeration:aerobic, ammonium_chloride:9.5 mM, ammonium_molybdate:2.9e-06 mM, boric_acid:0.0004 mM, calcium_chloride:0.0005 mM, cell_density:0.2 OD600, cobalt_chloride:3e-05 mM, culture_ph:7.2 , culture_temperature:37 Celsius, cupric_sulfate:9.6e-06 mM, experimenter:Allen TE, ferrous_sulfate:0.01 mM, glucose:5.6 mM, growth_phase:log, magnesium_chloride:0.53 mM, manganese(ii)_chloride:8.1e-05 mM, mop…
MOPS_K_cspA		322	aeration:aerobic, ammonium_chloride:9.5 mM, ammonium_molybdate:2.9e-06 mM, boric_acid:0.0004 mM, calcium_chloride:0.0005 mM, cell_density:0.2 OD600, cobalt_chloride:3e-05 mM, culture_ph:7.2 , culture_temperature:37 Celsius, cupric_sulfate:9.6e-06 mM, experimenter:Allen TE, ferrous_sulfate:0.01 mM, glucose:5.6 mM, growth_phase:log, magnesium_chloride:0.53 mM, manganese(ii)_chloride:8.1e-05 mM, mop…
MOPS_K_dps		323	aeration:aerobic, ammonium_chloride:9.5 mM, ammonium_molybdate:2.9e-06 mM, boric_acid:0.0004 mM, calcium_chloride:0.0005 mM, cell_density:0.2 OD600, cobalt_chloride:3e-05 mM, culture_ph:7.2 , culture_temperature:37 Celsius, cupric_sulfate:9.6e-06 mM, experimenter:Allen TE, ferrous_sulfate:0.01 mM, glucose:5.6 mM, growth_phase:log, magnesium_chloride:0.53 mM, manganese(ii)_chloride:8.1e-05 mM, mop…
MOPS_K_dps_stationary		326	aeration:aerobic, ammonium_chloride:9.5 mM, ammonium_molybdate:2.9e-06 mM, boric_acid:0.0004 mM, calcium_chloride:0.0005 mM, cell_density:0.2 OD600, cobalt_chloride:3e-05 mM, culture_ph:7.2 , culture_temperature:37 Celsius, cupric_sulfate:9.6e-06 mM, experimenter:Allen TE, ferrous_sulfate:0.01 mM, glucose:5.6 mM, growth_phase:stationary, magnesium_chloride:0.53 mM, manganese(ii)_chloride:8.1e-05 …
MOPS_K_dps_stationary2		328	aeration:aerobic, ammonium_chloride:9.5 mM, ammonium_molybdate:2.9e-06 mM, boric_acid:0.0004 mM, calcium_chloride:0.0005 mM, cell_density:0.2 OD600, cobalt_chloride:3e-05 mM, culture_ph:7.2 , culture_temperature:37 Celsius, cupric_sulfate:9.6e-06 mM, experimenter:Allen TE, ferrous_sulfate:0.01 mM, glucose:5.6 mM, growth_phase:stationary, magnesium_chloride:0.53 mM, manganese(ii)_chloride:8.1e-05 …
MOPS_K_hns		329	aeration:aerobic, ammonium_chloride:9.5 mM, ammonium_molybdate:2.9e-06 mM, boric_acid:0.0004 mM, calcium_chloride:0.0005 mM, cell_density:0.2 OD600, cobalt_chloride:3e-05 mM, culture_ph:7.2 , culture_temperature:37 Celsius, cupric_sulfate:9.6e-06 mM, experimenter:Allen TE, ferrous_sulfate:0.01 mM, glucose:5.6 mM, growth_phase:log, magnesium_chloride:0.53 mM, manganese(ii)_chloride:8.1e-05 mM, mop…
MOPS_K_hupB		332	aeration:aerobic, ammonium_chloride:9.5 mM, ammonium_molybdate:2.9e-06 mM, boric_acid:0.0004 mM, calcium_chloride:0.0005 mM, cell_density:0.2 OD600, cobalt_chloride:3e-05 mM, culture_ph:7.2 , culture_temperature:37 Celsius, cupric_sulfate:9.6e-06 mM, experimenter:Allen TE, ferrous_sulfate:0.01 mM, glucose:5.6 mM, growth_phase:log, magnesium_chloride:0.53 mM, manganese(ii)_chloride:8.1e-05 mM, mop…
MGD1_t0		333	aeration:assumed_aerobic, ampicillin:0.29 mM, cell_density:0.3 OD600, culture_shaking:2.2e+02 RPM, culture_temperature:37 Celsius, culture_type:batch, culture_vessel:shake_flask, culture_volume:3e+02 ml, curator_interpretation:the authors state "supplemented with 100 mg/ml"; I assume this was their stock? and they used the more typical 100 ug/mg for inoculation, dnase_treatment:yes, experimenter:…
MGD1_t30		335	aeration:assumed_aerobic, ampicillin:0.29 mM, cell_density:0.3 OD600, culture_shaking:2.2e+02 RPM, culture_temperature:37 Celsius, culture_type:batch, culture_vessel:shake_flask, culture_volume:3e+02 ml, curator_interpretation:the authors state "supplemented with 100 mg/ml"; I assume this was their stock? and they used the more typical 100 ug/mg for inoculation, dnase_treatment:yes, experimenter:…
pET3d_t0		337	aeration:assumed_aerobic, ampicillin:0.29 mM, cell_density:0.3 OD600, culture_shaking:2.2e+02 RPM, culture_temperature:37 Celsius, culture_type:batch, culture_vessel:shake_flask, culture_volume:3e+02 ml, curator_interpretation:the authors state "supplemented with 100 mg/ml"; I assume this was their stock? and they used the more typical 100 ug/mg for inoculation, dnase_treatment:yes, experimenter:…
pET3d_t30		339	aeration:assumed_aerobic, ampicillin:0.29 mM, cell_density:0.3 OD600, culture_shaking:2.2e+02 RPM, culture_temperature:37 Celsius, culture_type:batch, culture_vessel:shake_flask, culture_volume:3e+02 ml, curator_interpretation:the authors state "supplemented with 100 mg/ml"; I assume this was their stock? and they used the more typical 100 ug/mg for inoculation, dnase_treatment:yes, experimenter:…
pepAA_t0		341	aeration:assumed_aerobic, ampicillin:0.29 mM, cell_density:0.3 OD600, culture_shaking:2.2e+02 RPM, culture_temperature:37 Celsius, culture_type:batch, culture_vessel:shake_flask, culture_volume:3e+02 ml, curator_interpretation:the authors state "supplemented with 100 mg/ml"; I assume this was their stock? and they used the more typical 100 ug/mg for inoculation, dnase_treatment:yes, experimenter:…
pepAA_t30		343	aeration:assumed_aerobic, ampicillin:0.29 mM, cell_density:0.3 OD600, culture_shaking:2.2e+02 RPM, culture_temperature:37 Celsius, culture_type:batch, culture_vessel:shake_flask, culture_volume:3e+02 ml, curator_interpretation:the authors state "supplemented with 100 mg/ml"; I assume this was their stock? and they used the more typical 100 ug/mg for inoculation, dnase_treatment:yes, experimenter:…
pepCO_t0		345	aeration:assumed_aerobic, ampicillin:0.29 mM, cell_density:0.3 OD600, culture_shaking:2.2e+02 RPM, culture_temperature:37 Celsius, culture_type:batch, culture_vessel:shake_flask, culture_volume:3e+02 ml, curator_interpretation:the authors state "supplemented with 100 mg/ml"; I assume this was their stock? and they used the more typical 100 ug/mg for inoculation, dnase_treatment:yes, experimenter:…
pepCO_t30		347	aeration:assumed_aerobic, ampicillin:0.29 mM, cell_density:0.3 OD600, culture_shaking:2.2e+02 RPM, culture_temperature:37 Celsius, culture_type:batch, culture_vessel:shake_flask, culture_volume:3e+02 ml, curator_interpretation:the authors state "supplemented with 100 mg/ml"; I assume this was their stock? and they used the more typical 100 ug/mg for inoculation, dnase_treatment:yes, experimenter:…
carbonSourceForaging		349	aeration:aerobic, ammonium_chloride:9.5 mM, ammonium_molybdate:2.9e-06 mM, boric_acid:0.0004 mM, calcium_chloride:0.0005 mM, cell_density:0.2 OD600, cobalt_chloride:3e-05 mM, culture_temperature:37 Celsius, cupric_sulfate:9.6e-06 mM, experimenter:Mingzhu L, ferrous_sulfate:0.01 mM, magnesium_chloride:0.53 mM, manganese(ii)_chloride:8.1e-05 mM, mops:40 mM, note:succinate:4, glucose:6 "the carbon c…
ast_pBAD18		351	aeration:assumed_aerobic, ammonium_chloride:9.5 mM, ammonium_molybdate:2.9e-06 mM, arabinose:6.7 mM, boric_acid:0.0004 mM, calcium_chloride:0.0005 mM, cell_density:0.2 OD600, cobalt_chloride:3e-05 mM, culture_type:batch, culture_vessel:flask, culture_vessel_volume:1e+03 ml, culture_volume:1e+02 ml, cupric_sulfate:9.6e-06 mM, experimenter:Herring CD, ferrous_sulfate:0.01 mM, glucose:5.6 mM, inocul…
ast_pBADsup2		354	aeration:assumed_aerobic, ammonium_chloride:9.5 mM, ammonium_molybdate:2.9e-06 mM, arabinose:6.7 mM, boric_acid:0.0004 mM, calcium_chloride:0.0005 mM, cell_density:0.2 OD600, cobalt_chloride:3e-05 mM, culture_type:batch, culture_vessel:flask, culture_vessel_volume:1e+03 ml, culture_volume:1e+02 ml, cupric_sulfate:9.6e-06 mM, experimenter:Herring CD, ferrous_sulfate:0.01 mM, glucose:5.6 mM, inocul…
fnr_wtAnaerobic		357	aeration:anaerobic, ammonium_chloride:9.5 mM, ammonium_molybdate:2.9e-06 mM, boric_acid:0.0004 mM, calcium_chloride:0.0005 mM, cell_density:0.1 OD600, cobalt_chloride:3e-05 mM, culture_temperature:37 Celsius, culture_type:batch, culture_vessel:Cytolift Glass Airlift Bioreactor, cupric_sulfate:9.6e-06 mM, experimenter:Kang Y, ferrous_sulfate:0.01 mM, glucose:5.6 mM, magnesium_chloride:0.53 mM, man…
fnr_K_fnrAerobic		360	aeration:aerobic, ammonium_chloride:9.5 mM, ammonium_molybdate:2.9e-06 mM, boric_acid:0.0004 mM, calcium_chloride:0.0005 mM, cell_density:0.2 OD600, cobalt_chloride:3e-05 mM, culture_temperature:37 Celsius, culture_type:batch, culture_vessel:flask, culture_vessel_volume:1e+03 ml, culture_volume:1e+02 ml, cupric_sulfate:9.6e-06 mM, experimenter:Kang Y, ferrous_sulfate:0.01 mM, glucose:5.6 mM, magn…
fnr_K_fnrAnaerobic		363	aeration:anaerobic, ammonium_chloride:9.5 mM, ammonium_molybdate:2.9e-06 mM, boric_acid:0.0004 mM, calcium_chloride:0.0005 mM, cell_density:0.1 OD600, cobalt_chloride:3e-05 mM, culture_temperature:37 Celsius, culture_type:batch, culture_vessel:Cytolift Glass Airlift Bioreactor, cupric_sulfate:9.6e-06 mM, experimenter:Kang Y, ferrous_sulfate:0.01 mM, glucose:5.6 mM, magnesium_chloride:0.53 mM, man…
har_S0_noIPTG		367	aeration:aerobic, antifoam:0.1 %, cell_density:12 OD600, culture_o2:40 %, culture_ph:7 , culture_type:fed_batch, culture_vessel:fermenter, culture_vessel_volume:4e+03 ml, culture_volume:1.5e+03 ml, experimenter:Haddadin FT, glucose:5.5 mM, growth_phase:late_log, inoculum_dilution:0.066 ratio (1:100 = 0.01), note:time 0 defined as time at which culture reached OD595 of 11.5; glucose/MgSO4 feed, pe…
har_S0_R_noIPTG		370	aeration:aerobic, ampicillin:0.11 mM, antifoam:0.1 %, cell_density:12 OD600, culture_o2:40 %, culture_ph:7 , culture_type:fed_batch, culture_vessel:fermenter, culture_vessel_volume:4e+03 ml, culture_volume:1.5e+03 ml, experimenter:Haddadin FT, glucose:5.5 mM, growth_phase:late_log, inoculum_dilution:0.066 ratio (1:100 = 0.01), note:time 0 defined as time at which culture reached OD595 of 11.5; gl…
har_S1_noIPTG		375	aeration:aerobic, antifoam:0.1 %, culture_o2:40 %, culture_ph:7 , culture_type:fed_batch, culture_vessel:fermenter, culture_vessel_volume:4e+03 ml, culture_volume:1.5e+03 ml, experimenter:Haddadin FT, glucose:5.5 mM, growth_phase:late_log, inoculum_dilution:0.066 ratio (1:100 = 0.01), note:time 0 defined as time at which culture reached OD595 of 11.5; glucose/MgSO4 feed, peptone:10 mg/mL, rna_pre…
har_S1_IPTG		378	aeration:aerobic, antifoam:0.1 %, culture_o2:40 %, culture_ph:7 , culture_type:fed_batch, culture_vessel:fermenter, culture_vessel_volume:4e+03 ml, culture_volume:1.5e+03 ml, experimenter:Haddadin FT, glucose:5.5 mM, growth_phase:late_log, inoculum_dilution:0.066 ratio (1:100 = 0.01), iptg:5 mM, note:time 0 defined as time at which culture reached OD595 of 11.5; glucose/MgSO4 feed, peptone:10 mg/…
har_S1_R_noIPTG		381	aeration:aerobic, ampicillin:0.11 mM, antifoam:0.1 %, culture_o2:40 %, culture_ph:7 , culture_type:fed_batch, culture_vessel:fermenter, culture_vessel_volume:4e+03 ml, culture_volume:1.5e+03 ml, experimenter:Haddadin FT, glucose:5.5 mM, growth_phase:late_log, inoculum_dilution:0.066 ratio (1:100 = 0.01), note:time 0 defined as time at which culture reached OD595 of 11.5; glucose/MgSO4 feed, note2…
har_S1_R_IPTG		384	aeration:aerobic, ampicillin:0.11 mM, antifoam:0.1 %, culture_o2:40 %, culture_ph:7 , culture_type:fed_batch, culture_vessel:fermenter, culture_vessel_volume:4e+03 ml, culture_volume:1.5e+03 ml, experimenter:Haddadin FT, glucose:5.5 mM, growth_phase:late_log, inoculum_dilution:0.066 ratio (1:100 = 0.01), iptg:5 mM, note:time 0 defined as time at which culture reached OD595 of 11.5; glucose/MgSO4 …
har_S4_noIPTG		387	aeration:aerobic, antifoam:0.1 %, culture_o2:40 %, culture_ph:7 , culture_type:fed_batch, culture_vessel:fermenter, culture_vessel_volume:4e+03 ml, culture_volume:1.5e+03 ml, experimenter:Haddadin FT, glucose:5.5 mM, growth_phase:stationary, inoculum_dilution:0.066 ratio (1:100 = 0.01), note:time 0 defined as time at which culture reached OD595 of 11.5; glucose/MgSO4 feed, peptone:10 mg/mL, rna_p…
har_S4_IPTG		390	aeration:aerobic, antifoam:0.1 %, culture_o2:40 %, culture_ph:7 , culture_type:fed_batch, culture_vessel:fermenter, culture_vessel_volume:4e+03 ml, culture_volume:1.5e+03 ml, experimenter:Haddadin FT, glucose:5.5 mM, growth_phase:stationary, inoculum_dilution:0.066 ratio (1:100 = 0.01), iptg:5 mM, note:time 0 defined as time at which culture reached OD595 of 11.5; glucose/MgSO4 feed, peptone:10 m…
har_S4_R_noIPTG		393	aeration:aerobic, ampicillin:0.11 mM, antifoam:0.1 %, culture_o2:40 %, culture_ph:7 , culture_type:fed_batch, culture_vessel:fermenter, culture_vessel_volume:4e+03 ml, culture_volume:1.5e+03 ml, experimenter:Haddadin FT, glucose:5.5 mM, growth_phase:stationary, inoculum_dilution:0.066 ratio (1:100 = 0.01), note:time 0 defined as time at which culture reached OD595 of 11.5; glucose/MgSO4 feed, not…
har_S4_R_IPTG		396	aeration:aerobic, ampicillin:0.11 mM, antifoam:0.1 %, culture_o2:40 %, culture_ph:7 , culture_type:fed_batch, culture_vessel:fermenter, culture_vessel_volume:4e+03 ml, culture_volume:1.5e+03 ml, experimenter:Haddadin FT, glucose:5.5 mM, growth_phase:stationary, inoculum_dilution:0.066 ratio (1:100 = 0.01), iptg:5 mM, note:time 0 defined as time at which culture reached OD595 of 11.5; glucose/MgSO…
cybr_KNO_N		399	aeration:assumed_anaerobic, ammonium_chloride:9.5 mM, ammonium_molybdate:2.9e-06 mM, boric_acid:0.0004 mM, calcium_chloride:0.0005 mM, cobalt_chloride:3e-05 mM, culture_shaking:0 RPM, culture_temperature:37 Celsius, culture_type:batch, culture_vessel:sealed screw-cap tube, cupric_sulfate:9.6e-06 mM, experimenter:Brokx SJ, ferrous_sulfate:0.01 mM, glucose:20 mM, growth_phase:log, magnesium_chlorid…
cybr_N		401	aeration:assumed_anaerobic, ammonium_chloride:9.5 mM, ammonium_molybdate:2.9e-06 mM, boric_acid:0.0004 mM, calcium_chloride:0.0005 mM, cobalt_chloride:3e-05 mM, culture_shaking:0 RPM, culture_temperature:37 Celsius, culture_type:batch, culture_vessel:sealed screw-cap tube, cupric_sulfate:9.6e-06 mM, experimenter:Brokx SJ, ferrous_sulfate:0.01 mM, glucose:20 mM, growth_phase:log, magnesium_chlorid…
cybr_N_log		403	aeration:assumed_anaerobic, ammonium_chloride:9.5 mM, ammonium_molybdate:2.9e-06 mM, boric_acid:0.0004 mM, calcium_chloride:0.0005 mM, cobalt_chloride:3e-05 mM, culture_shaking:0 RPM, culture_temperature:37 Celsius, culture_type:batch, culture_vessel:sealed screw-cap tube, cupric_sulfate:9.6e-06 mM, experimenter:Brokx SJ, ferrous_sulfate:0.01 mM, glucose:20 mM, growth_phase:log, magnesium_chlorid…
cybr_N_stat		405	aeration:assumed_anaerobic, ammonium_chloride:9.5 mM, ammonium_molybdate:2.9e-06 mM, boric_acid:0.0004 mM, calcium_chloride:0.0005 mM, cobalt_chloride:3e-05 mM, culture_shaking:0 RPM, culture_temperature:37 Celsius, culture_type:batch, culture_vessel:sealed screw-cap tube, cupric_sulfate:9.6e-06 mM, experimenter:Brokx SJ, ferrous_sulfate:0.01 mM, glucose:20 mM, growth_phase:stationary, magnesium_…
cybr_O		407	aeration:assumed_aerobic, ammonium_chloride:9.5 mM, ammonium_molybdate:2.9e-06 mM, boric_acid:0.0004 mM, calcium_chloride:0.0005 mM, cobalt_chloride:3e-05 mM, culture_shaking:2.4e+02 RPM, culture_temperature:37 Celsius, culture_type:batch, culture_vessel:flask, cupric_sulfate:9.6e-06 mM, experimenter:Brokx SJ, ferrous_sulfate:0.01 mM, glucose:20 mM, growth_phase:log, magnesium_chloride:0.53 mM, m…
cybr_O_log		409	aeration:assumed_aerobic, ammonium_chloride:9.5 mM, ammonium_molybdate:2.9e-06 mM, boric_acid:0.0004 mM, calcium_chloride:0.0005 mM, cobalt_chloride:3e-05 mM, culture_shaking:2.4e+02 RPM, culture_temperature:37 Celsius, culture_type:batch, culture_vessel:flask, cupric_sulfate:9.6e-06 mM, experimenter:Brokx SJ, ferrous_sulfate:0.01 mM, glucose:20 mM, growth_phase:log, magnesium_chloride:0.53 mM, m…
cybr_O_stat		411	aeration:assumed_aerobic, ammonium_chloride:9.5 mM, ammonium_molybdate:2.9e-06 mM, boric_acid:0.0004 mM, calcium_chloride:0.0005 mM, cobalt_chloride:3e-05 mM, culture_shaking:2.4e+02 RPM, culture_temperature:37 Celsius, culture_type:batch, culture_vessel:flask, cupric_sulfate:9.6e-06 mM, experimenter:Brokx SJ, ferrous_sulfate:0.01 mM, glucose:20 mM, growth_phase:stationary, magnesium_chloride:0.5…
ik_L2_T2.5		413	aeration:assumed_aerobic, culture_shaking:3e+02 RPM, culture_temperature:37 Celsius, culture_type:batch, culture_vessel:baffled_flask, culture_vessel_volume:1e+03 ml, culture_volume:1.5e+02 ml, experimenter:Keren I, glucose:11 mM, peptone:10 mg/mL, rna_prep_type:RNeasy, rna_stop_solution:RNAprotect, sodium_chloride:1.7e+02 mM, strain:EMG2, structured_metadata:complete, time_point:1.5e+02 minutes,…
ik_L2_T3		414	aeration:assumed_aerobic, culture_shaking:3e+02 RPM, culture_temperature:37 Celsius, culture_type:batch, culture_vessel:baffled_flask, culture_vessel_volume:1e+03 ml, culture_volume:1.5e+02 ml, experimenter:Keren I, glucose:11 mM, peptone:10 mg/mL, rna_prep_type:RNeasy, rna_stop_solution:RNAprotect, sodium_chloride:1.7e+02 mM, strain:EMG2, structured_metadata:complete, time_point:1.8e+02 minutes,…
ik_L2_T3.5		415	aeration:assumed_aerobic, culture_shaking:3e+02 RPM, culture_temperature:37 Celsius, culture_type:batch, culture_vessel:baffled_flask, culture_vessel_volume:1e+03 ml, culture_volume:1.5e+02 ml, experimenter:Keren I, glucose:11 mM, peptone:10 mg/mL, rna_prep_type:RNeasy, rna_stop_solution:RNAprotect, sodium_chloride:1.7e+02 mM, strain:EMG2, structured_metadata:complete, time_point:2.1e+02 minutes,…
ik_L2_T4		416	aeration:assumed_aerobic, culture_shaking:3e+02 RPM, culture_temperature:37 Celsius, culture_type:batch, culture_vessel:baffled_flask, culture_vessel_volume:1e+03 ml, culture_volume:1.5e+02 ml, experimenter:Keren I, glucose:11 mM, peptone:10 mg/mL, rna_prep_type:RNeasy, rna_stop_solution:RNAprotect, sodium_chloride:1.7e+02 mM, strain:EMG2, structured_metadata:complete, time_point:2.4e+02 minutes,…
ik_L2_T4.5		417	aeration:assumed_aerobic, culture_shaking:3e+02 RPM, culture_temperature:37 Celsius, culture_type:batch, culture_vessel:baffled_flask, culture_vessel_volume:1e+03 ml, culture_volume:1.5e+02 ml, experimenter:Keren I, glucose:11 mM, peptone:10 mg/mL, rna_prep_type:RNeasy, rna_stop_solution:RNAprotect, sodium_chloride:1.7e+02 mM, strain:EMG2, structured_metadata:complete, time_point:2.7e+02 minutes,…
ik_L2_T5		418	aeration:assumed_aerobic, culture_shaking:3e+02 RPM, culture_temperature:37 Celsius, culture_type:batch, culture_vessel:baffled_flask, culture_vessel_volume:1e+03 ml, culture_volume:1.5e+02 ml, experimenter:Keren I, glucose:11 mM, peptone:10 mg/mL, rna_prep_type:RNeasy, rna_stop_solution:RNAprotect, sodium_chloride:1.7e+02 mM, strain:EMG2, structured_metadata:complete, time_point:3e+02 minutes, y…
ik_L2_T5.5		419	aeration:assumed_aerobic, culture_shaking:3e+02 RPM, culture_temperature:37 Celsius, culture_type:batch, culture_vessel:baffled_flask, culture_vessel_volume:1e+03 ml, culture_volume:1.5e+02 ml, experimenter:Keren I, glucose:11 mM, peptone:10 mg/mL, rna_prep_type:RNeasy, rna_stop_solution:RNAprotect, sodium_chloride:1.7e+02 mM, strain:EMG2, structured_metadata:complete, time_point:3.3e+02 minutes,…
ik_L2_T6		420	aeration:assumed_aerobic, culture_shaking:3e+02 RPM, culture_temperature:37 Celsius, culture_type:batch, culture_vessel:baffled_flask, culture_vessel_volume:1e+03 ml, culture_volume:1.5e+02 ml, experimenter:Keren I, glucose:11 mM, peptone:10 mg/mL, rna_prep_type:RNeasy, rna_stop_solution:RNAprotect, sodium_chloride:1.7e+02 mM, strain:EMG2, structured_metadata:complete, time_point:3.6e+02 minutes,…
ik_L2_T8		421	aeration:assumed_aerobic, culture_shaking:3e+02 RPM, culture_temperature:37 Celsius, culture_type:batch, culture_vessel:baffled_flask, culture_vessel_volume:1e+03 ml, culture_volume:1.5e+02 ml, experimenter:Keren I, glucose:11 mM, peptone:10 mg/mL, rna_prep_type:RNeasy, rna_stop_solution:RNAprotect, sodium_chloride:1.7e+02 mM, strain:EMG2, structured_metadata:complete, time_point:4.8e+02 minutes,…
ik_H2_T2.5		422	aeration:assumed_aerobic, culture_shaking:3e+02 RPM, culture_temperature:37 Celsius, culture_type:batch, culture_vessel:baffled_flask, culture_vessel_volume:1e+03 ml, culture_volume:1.5e+02 ml, experimenter:Keren I, glucose:22 mM, peptone:10 mg/mL, rna_prep_type:RNeasy, rna_stop_solution:RNAprotect, sodium_chloride:1.7e+02 mM, strain:EMG2, structured_metadata:complete, time_point:1.5e+02 minutes,…
ik_H2_T3		423	aeration:assumed_aerobic, culture_shaking:3e+02 RPM, culture_temperature:37 Celsius, culture_type:batch, culture_vessel:baffled_flask, culture_vessel_volume:1e+03 ml, culture_volume:1.5e+02 ml, experimenter:Keren I, glucose:22 mM, peptone:10 mg/mL, rna_prep_type:RNeasy, rna_stop_solution:RNAprotect, sodium_chloride:1.7e+02 mM, strain:EMG2, structured_metadata:complete, time_point:1.8e+02 minutes,…
ik_H2_T3.5		424	aeration:assumed_aerobic, culture_shaking:3e+02 RPM, culture_temperature:37 Celsius, culture_type:batch, culture_vessel:baffled_flask, culture_vessel_volume:1e+03 ml, culture_volume:1.5e+02 ml, experimenter:Keren I, glucose:22 mM, peptone:10 mg/mL, rna_prep_type:RNeasy, rna_stop_solution:RNAprotect, sodium_chloride:1.7e+02 mM, strain:EMG2, structured_metadata:complete, time_point:2.1e+02 minutes,…
ik_H2_T4		425	aeration:assumed_aerobic, culture_shaking:3e+02 RPM, culture_temperature:37 Celsius, culture_type:batch, culture_vessel:baffled_flask, culture_vessel_volume:1e+03 ml, culture_volume:1.5e+02 ml, experimenter:Keren I, glucose:22 mM, peptone:10 mg/mL, rna_prep_type:RNeasy, rna_stop_solution:RNAprotect, sodium_chloride:1.7e+02 mM, strain:EMG2, structured_metadata:complete, time_point:2.4e+02 minutes,…
ik_H2_T4.5		426	aeration:assumed_aerobic, culture_shaking:3e+02 RPM, culture_temperature:37 Celsius, culture_type:batch, culture_vessel:baffled_flask, culture_vessel_volume:1e+03 ml, culture_volume:1.5e+02 ml, experimenter:Keren I, glucose:22 mM, peptone:10 mg/mL, rna_prep_type:RNeasy, rna_stop_solution:RNAprotect, sodium_chloride:1.7e+02 mM, strain:EMG2, structured_metadata:complete, time_point:2.7e+02 minutes,…
ik_H2_T5		427	aeration:assumed_aerobic, culture_shaking:3e+02 RPM, culture_temperature:37 Celsius, culture_type:batch, culture_vessel:baffled_flask, culture_vessel_volume:1e+03 ml, culture_volume:1.5e+02 ml, experimenter:Keren I, glucose:22 mM, peptone:10 mg/mL, rna_prep_type:RNeasy, rna_stop_solution:RNAprotect, sodium_chloride:1.7e+02 mM, strain:EMG2, structured_metadata:complete, time_point:3e+02 minutes, y…
ik_H2_T5.5		428	aeration:assumed_aerobic, culture_shaking:3e+02 RPM, culture_temperature:37 Celsius, culture_type:batch, culture_vessel:baffled_flask, culture_vessel_volume:1e+03 ml, culture_volume:1.5e+02 ml, experimenter:Keren I, glucose:22 mM, peptone:10 mg/mL, rna_prep_type:RNeasy, rna_stop_solution:RNAprotect, sodium_chloride:1.7e+02 mM, strain:EMG2, structured_metadata:complete, time_point:3.3e+02 minutes,…
ik_H2_T6		429	aeration:assumed_aerobic, culture_shaking:3e+02 RPM, culture_temperature:37 Celsius, culture_type:batch, culture_vessel:baffled_flask, culture_vessel_volume:1e+03 ml, culture_volume:1.5e+02 ml, experimenter:Keren I, glucose:22 mM, peptone:10 mg/mL, rna_prep_type:RNeasy, rna_stop_solution:RNAprotect, sodium_chloride:1.7e+02 mM, strain:EMG2, structured_metadata:complete, time_point:3.6e+02 minutes,…
ik_H2_T8		430	aeration:assumed_aerobic, culture_shaking:3e+02 RPM, culture_temperature:37 Celsius, culture_type:batch, culture_vessel:baffled_flask, culture_vessel_volume:1e+03 ml, culture_volume:1.5e+02 ml, experimenter:Keren I, glucose:22 mM, peptone:10 mg/mL, rna_prep_type:RNeasy, rna_stop_solution:RNAprotect, sodium_chloride:1.7e+02 mM, strain:EMG2, structured_metadata:complete, time_point:4.8e+02 minutes,…
ph5		431	aeration:assumed_aerobic, cell_density:0.3 OD600, culture_ph:5 , culture_shaking:2.4e+02 RPM, culture_temperature:37 Celsius, culture_type:batch, culture_vessel:baffled_flask, culture_vessel_volume:1.2e+02 ml, culture_volume:12 ml, experimenter:Maurer LM, homopipes:1e+02 mM, inoculum_dilution:0.001 ratio (1:100 = 0.01), note:media pH was adjusted with KOH, potassium_chloride:1e+02 mM, rna_prep_ty…
ph7		436	aeration:assumed_aerobic, cell_density:0.3 OD600, culture_ph:7 , culture_shaking:2.4e+02 RPM, culture_temperature:37 Celsius, culture_type:batch, culture_vessel:baffled_flask, culture_vessel_volume:1.2e+02 ml, culture_volume:12 ml, experimenter:Maurer LM, homopipes:1e+02 mM, inoculum_dilution:0.001 ratio (1:100 = 0.01), note:media pH was adjusted with KOH, potassium_chloride:1e+02 mM, rna_prep_ty…
ph8.7		441	aeration:assumed_aerobic, cell_density:0.3 OD600, culture_ph:8.7 , culture_shaking:2.4e+02 RPM, culture_temperature:37 Celsius, culture_type:batch, culture_vessel:baffled_flask, culture_vessel_volume:1.2e+02 ml, culture_volume:12 ml, experimenter:Maurer LM, homopipes:1e+02 mM, inoculum_dilution:0.001 ratio (1:100 = 0.01), note:media pH was adjusted with KOH, potassium_chloride:1e+02 mM, rna_prep_…
ccdB_chelator_W1872_t0		446	aeration:assumed_aerobic, arabinose:17 mM, cell_density:0.35 OD600, culture_shaking:3e+02 RPM, culture_temperature:37 Celsius, culture_type:batch, culture_vessel:flask, culture_vessel_volume:2.5e+02 ml, culture_volume:50 ml, experimenter:Dwyer DJ, inoculum_dilution:0.001 ratio (1:100 = 0.01), iptg:1 mM, kanamycin:0.062 mM, note:For details on the plasmid: see "Engineered riboregulators enable pos…
ccdB_chelator_W1872_t30		447	aeration:assumed_aerobic, arabinose:17 mM, cell_density:0.35 OD600, culture_shaking:3e+02 RPM, culture_temperature:37 Celsius, culture_type:batch, culture_vessel:flask, culture_vessel_volume:2.5e+02 ml, culture_volume:50 ml, experimenter:Dwyer DJ, inoculum_dilution:0.001 ratio (1:100 = 0.01), iptg:1 mM, kanamycin:0.062 mM, note:For details on the plasmid: see "Engineered riboregulators enable pos…
ccdB_chelator_W1872_t60		448	aeration:assumed_aerobic, arabinose:17 mM, cell_density:0.35 OD600, culture_shaking:3e+02 RPM, culture_temperature:37 Celsius, culture_type:batch, culture_vessel:flask, culture_vessel_volume:2.5e+02 ml, culture_volume:50 ml, experimenter:Dwyer DJ, inoculum_dilution:0.001 ratio (1:100 = 0.01), iptg:1 mM, kanamycin:0.062 mM, note:For details on the plasmid: see "Engineered riboregulators enable pos…
ccdB_chelator_W1872_t120		449	aeration:assumed_aerobic, arabinose:17 mM, cell_density:0.35 OD600, culture_shaking:3e+02 RPM, culture_temperature:37 Celsius, culture_type:batch, culture_vessel:flask, culture_vessel_volume:2.5e+02 ml, culture_volume:50 ml, experimenter:Dwyer DJ, inoculum_dilution:0.001 ratio (1:100 = 0.01), iptg:1 mM, kanamycin:0.062 mM, note:For details on the plasmid: see "Engineered riboregulators enable pos…
MG1063_uninduced_t0		450	aeration:assumed_aerobic, cell_density:0.35 OD600, culture_shaking:3e+02 RPM, culture_temperature:37 Celsius, culture_type:batch, culture_vessel:flask, culture_vessel_volume:2.5e+02 ml, culture_volume:50 ml, experimenter:Dwyer DJ, inoculum_dilution:0.001 ratio (1:100 = 0.01), peptone:10 mg/mL, rna_prep_type:RNeasy, rna_stop_solution:RNAprotect, sodium_chloride:1.7e+02 mM, strain:MG1063 (recA56 = …
MG1063_uninduced_t30		451	aeration:assumed_aerobic, cell_density:0.35 OD600, culture_shaking:3e+02 RPM, culture_temperature:37 Celsius, culture_type:batch, culture_vessel:flask, culture_vessel_volume:2.5e+02 ml, culture_volume:50 ml, experimenter:Dwyer DJ, inoculum_dilution:0.001 ratio (1:100 = 0.01), peptone:10 mg/mL, rna_prep_type:RNeasy, rna_stop_solution:RNAprotect, sodium_chloride:1.7e+02 mM, strain:MG1063 (recA56 = …
MG1063_uninduced_t60		452	aeration:assumed_aerobic, cell_density:0.35 OD600, culture_shaking:3e+02 RPM, culture_temperature:37 Celsius, culture_type:batch, culture_vessel:flask, culture_vessel_volume:2.5e+02 ml, culture_volume:50 ml, experimenter:Dwyer DJ, inoculum_dilution:0.001 ratio (1:100 = 0.01), peptone:10 mg/mL, rna_prep_type:RNeasy, rna_stop_solution:RNAprotect, sodium_chloride:1.7e+02 mM, strain:MG1063 (recA56 = …
MG1063_uninduced_t120		453	aeration:assumed_aerobic, cell_density:0.35 OD600, culture_shaking:3e+02 RPM, culture_temperature:37 Celsius, culture_type:batch, culture_vessel:flask, culture_vessel_volume:2.5e+02 ml, culture_volume:50 ml, experimenter:Dwyer DJ, inoculum_dilution:0.001 ratio (1:100 = 0.01), peptone:10 mg/mL, rna_prep_type:RNeasy, rna_stop_solution:RNAprotect, sodium_chloride:1.7e+02 mM, strain:MG1063 (recA56 = …
ccdB_chelator_MG1063_t0		454	aeration:assumed_aerobic, arabinose:17 mM, cell_density:0.35 OD600, culture_shaking:3e+02 RPM, culture_temperature:37 Celsius, culture_type:batch, culture_vessel:flask, culture_vessel_volume:2.5e+02 ml, culture_volume:50 ml, experimenter:Dwyer DJ, inoculum_dilution:0.001 ratio (1:100 = 0.01), iptg:1 mM, kanamycin:0.062 mM, note:For details on the plasmid: see "Engineered riboregulators enable pos…
ccdB_chelator_MG1063_t30		455	aeration:assumed_aerobic, arabinose:17 mM, cell_density:0.35 OD600, culture_shaking:3e+02 RPM, culture_temperature:37 Celsius, culture_type:batch, culture_vessel:flask, culture_vessel_volume:2.5e+02 ml, culture_volume:50 ml, experimenter:Dwyer DJ, inoculum_dilution:0.001 ratio (1:100 = 0.01), iptg:1 mM, kanamycin:0.062 mM, note:For details on the plasmid: see "Engineered riboregulators enable pos…
ccdB_chelator_MG1063_t60		456	aeration:assumed_aerobic, arabinose:17 mM, cell_density:0.35 OD600, culture_shaking:3e+02 RPM, culture_temperature:37 Celsius, culture_type:batch, culture_vessel:flask, culture_vessel_volume:2.5e+02 ml, culture_volume:50 ml, experimenter:Dwyer DJ, inoculum_dilution:0.001 ratio (1:100 = 0.01), iptg:1 mM, kanamycin:0.062 mM, note:For details on the plasmid: see "Engineered riboregulators enable pos…
ccdB_chelator_MG1063_t120		457	aeration:assumed_aerobic, arabinose:17 mM, cell_density:0.35 OD600, culture_shaking:3e+02 RPM, culture_temperature:37 Celsius, culture_type:batch, culture_vessel:flask, culture_vessel_volume:2.5e+02 ml, culture_volume:50 ml, experimenter:Dwyer DJ, inoculum_dilution:0.001 ratio (1:100 = 0.01), iptg:1 mM, kanamycin:0.062 mM, note:For details on the plasmid: see "Engineered riboregulators enable pos…
norfloxacin_MG1063_t0		458	aeration:assumed_aerobic, cell_density:0.35 OD600, culture_shaking:3e+02 RPM, culture_temperature:37 Celsius, culture_type:batch, culture_vessel:flask, culture_vessel_volume:2.5e+02 ml, culture_volume:50 ml, experimenter:Kohanski MA, inoculum_dilution:0.001 ratio (1:100 = 0.01), norfloxacin:0.00078 mM, peptone:10 mg/mL, rna_prep_type:RNeasy, rna_stop_solution:RNAprotect, sodium_chloride:1.7e+02 m…
norfloxacin_MG1063_t30		459	aeration:assumed_aerobic, cell_density:0.35 OD600, culture_shaking:3e+02 RPM, culture_temperature:37 Celsius, culture_type:batch, culture_vessel:flask, culture_vessel_volume:2.5e+02 ml, culture_volume:50 ml, experimenter:Kohanski MA, inoculum_dilution:0.001 ratio (1:100 = 0.01), norfloxacin:0.00078 mM, peptone:10 mg/mL, rna_prep_type:RNeasy, rna_stop_solution:RNAprotect, sodium_chloride:1.7e+02 m…
norfloxacin_MG1063_t60		460	aeration:assumed_aerobic, cell_density:0.35 OD600, culture_shaking:3e+02 RPM, culture_temperature:37 Celsius, culture_type:batch, culture_vessel:flask, culture_vessel_volume:2.5e+02 ml, culture_volume:50 ml, experimenter:Kohanski MA, inoculum_dilution:0.001 ratio (1:100 = 0.01), norfloxacin:0.00078 mM, peptone:10 mg/mL, rna_prep_type:RNeasy, rna_stop_solution:RNAprotect, sodium_chloride:1.7e+02 m…
norfloxacin_MG1063_t120		461	aeration:assumed_aerobic, cell_density:0.35 OD600, culture_shaking:3e+02 RPM, culture_temperature:37 Celsius, culture_type:batch, culture_vessel:flask, culture_vessel_volume:2.5e+02 ml, culture_volume:50 ml, experimenter:Kohanski MA, inoculum_dilution:0.001 ratio (1:100 = 0.01), norfloxacin:0.00078 mM, peptone:10 mg/mL, rna_prep_type:RNeasy, rna_stop_solution:RNAprotect, sodium_chloride:1.7e+02 m…
norfloxacin_chelator_MG1063_t0		462	aeration:assumed_aerobic, cell_density:0.35 OD600, culture_shaking:3e+02 RPM, culture_temperature:37 Celsius, culture_type:batch, culture_vessel:flask, culture_vessel_volume:2.5e+02 ml, culture_volume:50 ml, experimenter:Kohanski MA, inoculum_dilution:0.001 ratio (1:100 = 0.01), norfloxacin:0.00078 mM, o-phenanthroline:1e+02 mM, peptone:10 mg/mL, rna_prep_type:RNeasy, rna_stop_solution:RNAprotect…
norfloxacin_chelator_MG1063_t30		463	aeration:assumed_aerobic, cell_density:0.35 OD600, culture_shaking:3e+02 RPM, culture_temperature:37 Celsius, culture_type:batch, culture_vessel:flask, culture_vessel_volume:2.5e+02 ml, culture_volume:50 ml, experimenter:Kohanski MA, inoculum_dilution:0.001 ratio (1:100 = 0.01), norfloxacin:0.00078 mM, o-phenanthroline:1e+02 mM, peptone:10 mg/mL, rna_prep_type:RNeasy, rna_stop_solution:RNAprotect…
norfloxacin_chelator_MG1063_t60		464	aeration:assumed_aerobic, cell_density:0.35 OD600, culture_shaking:3e+02 RPM, culture_temperature:37 Celsius, culture_type:batch, culture_vessel:flask, culture_vessel_volume:2.5e+02 ml, culture_volume:50 ml, experimenter:Kohanski MA, inoculum_dilution:0.001 ratio (1:100 = 0.01), norfloxacin:0.00078 mM, o-phenanthroline:1e+02 mM, peptone:10 mg/mL, rna_prep_type:RNeasy, rna_stop_solution:RNAprotect…
norfloxacin_chelator_MG1063_t120		465	aeration:assumed_aerobic, cell_density:0.35 OD600, culture_shaking:3e+02 RPM, culture_temperature:37 Celsius, culture_type:batch, culture_vessel:flask, culture_vessel_volume:2.5e+02 ml, culture_volume:50 ml, experimenter:Kohanski MA, inoculum_dilution:0.001 ratio (1:100 = 0.01), norfloxacin:0.00078 mM, o-phenanthroline:1e+02 mM, peptone:10 mg/mL, rna_prep_type:RNeasy, rna_stop_solution:RNAprotect…
BW25113_uninduced_t0		466	aeration:assumed_aerobic, cell_density:0.35 OD600, culture_shaking:3e+02 RPM, culture_temperature:37 Celsius, culture_type:batch, culture_vessel:flask, culture_vessel_volume:2.5e+02 ml, culture_volume:50 ml, experimenter:Kohanski MA, inoculum_dilution:0.001 ratio (1:100 = 0.01), peptone:10 mg/mL, rna_prep_type:RNeasy, rna_stop_solution:RNAprotect, sodium_chloride:1.7e+02 mM, strain:BW25113, struc…
BW25113_uninduced_t30		467	aeration:assumed_aerobic, cell_density:0.35 OD600, culture_shaking:3e+02 RPM, culture_temperature:37 Celsius, culture_type:batch, culture_vessel:flask, culture_vessel_volume:2.5e+02 ml, culture_volume:50 ml, experimenter:Kohanski MA, inoculum_dilution:0.001 ratio (1:100 = 0.01), peptone:10 mg/mL, rna_prep_type:RNeasy, rna_stop_solution:RNAprotect, sodium_chloride:1.7e+02 mM, strain:BW25113, struc…
BW25113_uninduced_t60		468	aeration:assumed_aerobic, cell_density:0.35 OD600, culture_shaking:3e+02 RPM, culture_temperature:37 Celsius, culture_type:batch, culture_vessel:flask, culture_vessel_volume:2.5e+02 ml, culture_volume:50 ml, experimenter:Kohanski MA, inoculum_dilution:0.001 ratio (1:100 = 0.01), peptone:10 mg/mL, rna_prep_type:RNeasy, rna_stop_solution:RNAprotect, sodium_chloride:1.7e+02 mM, strain:BW25113, struc…
BW25113_uninduced_t120		469	aeration:assumed_aerobic, cell_density:0.35 OD600, culture_shaking:3e+02 RPM, culture_temperature:37 Celsius, culture_type:batch, culture_vessel:flask, culture_vessel_volume:2.5e+02 ml, culture_volume:50 ml, experimenter:Kohanski MA, inoculum_dilution:0.001 ratio (1:100 = 0.01), peptone:10 mg/mL, rna_prep_type:RNeasy, rna_stop_solution:RNAprotect, sodium_chloride:1.7e+02 mM, strain:BW25113, struc…
BW25113_uninduced_t180		470	aeration:assumed_aerobic, cell_density:0.35 OD600, culture_shaking:3e+02 RPM, culture_temperature:37 Celsius, culture_type:batch, culture_vessel:flask, culture_vessel_volume:2.5e+02 ml, culture_volume:50 ml, experimenter:Kohanski MA, inoculum_dilution:0.001 ratio (1:100 = 0.01), peptone:10 mg/mL, rna_prep_type:RNeasy, rna_stop_solution:RNAprotect, sodium_chloride:1.7e+02 mM, strain:BW25113, struc…
norfloxacin_BW25113_t0		471	aeration:assumed_aerobic, cell_density:0.35 OD600, culture_shaking:3e+02 RPM, culture_temperature:37 Celsius, culture_type:batch, culture_vessel:flask, culture_vessel_volume:2.5e+02 ml, culture_volume:50 ml, experimenter:Kohanski MA, inoculum_dilution:0.001 ratio (1:100 = 0.01), norfloxacin:0.00078 mM, peptone:10 mg/mL, rna_prep_type:RNeasy, rna_stop_solution:RNAprotect, sodium_chloride:1.7e+02 m…
norfloxacin_BW25113_t30		472	aeration:assumed_aerobic, cell_density:0.35 OD600, culture_shaking:3e+02 RPM, culture_temperature:37 Celsius, culture_type:batch, culture_vessel:flask, culture_vessel_volume:2.5e+02 ml, culture_volume:50 ml, experimenter:Kohanski MA, inoculum_dilution:0.001 ratio (1:100 = 0.01), norfloxacin:0.00078 mM, peptone:10 mg/mL, rna_prep_type:RNeasy, rna_stop_solution:RNAprotect, sodium_chloride:1.7e+02 m…
norfloxacin_BW25113_t60		473	aeration:assumed_aerobic, cell_density:0.35 OD600, culture_shaking:3e+02 RPM, culture_temperature:37 Celsius, culture_type:batch, culture_vessel:flask, culture_vessel_volume:2.5e+02 ml, culture_volume:50 ml, experimenter:Kohanski MA, inoculum_dilution:0.001 ratio (1:100 = 0.01), norfloxacin:0.00078 mM, peptone:10 mg/mL, rna_prep_type:RNeasy, rna_stop_solution:RNAprotect, sodium_chloride:1.7e+02 m…
norfloxacin_BW25113_t120		474	aeration:assumed_aerobic, cell_density:0.35 OD600, culture_shaking:3e+02 RPM, culture_temperature:37 Celsius, culture_type:batch, culture_vessel:flask, culture_vessel_volume:2.5e+02 ml, culture_volume:50 ml, experimenter:Kohanski MA, inoculum_dilution:0.001 ratio (1:100 = 0.01), norfloxacin:0.00078 mM, peptone:10 mg/mL, rna_prep_type:RNeasy, rna_stop_solution:RNAprotect, sodium_chloride:1.7e+02 m…
norfloxacin_BW25113_t180		475	aeration:assumed_aerobic, cell_density:0.35 OD600, culture_shaking:3e+02 RPM, culture_temperature:37 Celsius, culture_type:batch, culture_vessel:flask, culture_vessel_volume:2.5e+02 ml, culture_volume:50 ml, experimenter:Kohanski MA, inoculum_dilution:0.001 ratio (1:100 = 0.01), norfloxacin:0.00078 mM, peptone:10 mg/mL, rna_prep_type:RNeasy, rna_stop_solution:RNAprotect, sodium_chloride:1.7e+02 m…
ccdB_BW25113_t0		476	aeration:assumed_aerobic, arabinose:17 mM, cell_density:0.35 OD600, culture_shaking:3e+02 RPM, culture_temperature:37 Celsius, culture_type:batch, culture_vessel:flask, culture_vessel_volume:2.5e+02 ml, culture_volume:50 ml, experimenter:Dwyer DJ, inoculum_dilution:0.001 ratio (1:100 = 0.01), iptg:1 mM, kanamycin:0.062 mM, note:For details on the plasmid: see "Engineered riboregulators enable pos…
ccdB_BW25113_t30		477	aeration:assumed_aerobic, arabinose:17 mM, cell_density:0.35 OD600, culture_shaking:3e+02 RPM, culture_temperature:37 Celsius, culture_type:batch, culture_vessel:flask, culture_vessel_volume:2.5e+02 ml, culture_volume:50 ml, experimenter:Dwyer DJ, inoculum_dilution:0.001 ratio (1:100 = 0.01), iptg:1 mM, kanamycin:0.062 mM, note:For details on the plasmid: see "Engineered riboregulators enable pos…
ccdB_BW25113_t60		478	aeration:assumed_aerobic, arabinose:17 mM, cell_density:0.35 OD600, culture_shaking:3e+02 RPM, culture_temperature:37 Celsius, culture_type:batch, culture_vessel:flask, culture_vessel_volume:2.5e+02 ml, culture_volume:50 ml, experimenter:Dwyer DJ, inoculum_dilution:0.001 ratio (1:100 = 0.01), iptg:1 mM, kanamycin:0.062 mM, note:For details on the plasmid: see "Engineered riboregulators enable pos…
ccdB_BW25113_t120		479	aeration:assumed_aerobic, arabinose:17 mM, cell_density:0.35 OD600, culture_shaking:3e+02 RPM, culture_temperature:37 Celsius, culture_type:batch, culture_vessel:flask, culture_vessel_volume:2.5e+02 ml, culture_volume:50 ml, experimenter:Dwyer DJ, inoculum_dilution:0.001 ratio (1:100 = 0.01), iptg:1 mM, kanamycin:0.062 mM, note:For details on the plasmid: see "Engineered riboregulators enable pos…
ccdB_BW25113_t180		480	aeration:assumed_aerobic, arabinose:17 mM, cell_density:0.35 OD600, culture_shaking:3e+02 RPM, culture_temperature:37 Celsius, culture_type:batch, culture_vessel:flask, culture_vessel_volume:2.5e+02 ml, culture_volume:50 ml, experimenter:Dwyer DJ, inoculum_dilution:0.001 ratio (1:100 = 0.01), iptg:1 mM, kanamycin:0.062 mM, note:For details on the plasmid: see "Engineered riboregulators enable pos…
BW25113recA_uninduced_t0		481	aeration:assumed_aerobic, cell_density:0.35 OD600, culture_shaking:3e+02 RPM, culture_temperature:37 Celsius, culture_type:batch, culture_vessel:flask, culture_vessel_volume:2.5e+02 ml, culture_volume:50 ml, experimenter:Kohanski MA, inoculum_dilution:0.001 ratio (1:100 = 0.01), peptone:10 mg/mL, rna_prep_type:RNeasy, rna_stop_solution:RNAprotect, sodium_chloride:1.7e+02 mM, strain:BW25113deltaRe…
BW25113recA_uninduced_t30		482	aeration:assumed_aerobic, cell_density:0.35 OD600, culture_shaking:3e+02 RPM, culture_temperature:37 Celsius, culture_type:batch, culture_vessel:flask, culture_vessel_volume:2.5e+02 ml, culture_volume:50 ml, experimenter:Kohanski MA, inoculum_dilution:0.001 ratio (1:100 = 0.01), peptone:10 mg/mL, rna_prep_type:RNeasy, rna_stop_solution:RNAprotect, sodium_chloride:1.7e+02 mM, strain:BW25113deltaRe…
BW25113recA_uninduced_t60		483	aeration:assumed_aerobic, cell_density:0.35 OD600, culture_shaking:3e+02 RPM, culture_temperature:37 Celsius, culture_type:batch, culture_vessel:flask, culture_vessel_volume:2.5e+02 ml, culture_volume:50 ml, experimenter:Kohanski MA, inoculum_dilution:0.001 ratio (1:100 = 0.01), peptone:10 mg/mL, rna_prep_type:RNeasy, rna_stop_solution:RNAprotect, sodium_chloride:1.7e+02 mM, strain:BW25113deltaRe…
BW25113recA_uninduced_t120		484	aeration:assumed_aerobic, cell_density:0.35 OD600, culture_shaking:3e+02 RPM, culture_temperature:37 Celsius, culture_type:batch, culture_vessel:flask, culture_vessel_volume:2.5e+02 ml, culture_volume:50 ml, experimenter:Kohanski MA, inoculum_dilution:0.001 ratio (1:100 = 0.01), peptone:10 mg/mL, rna_prep_type:RNeasy, rna_stop_solution:RNAprotect, sodium_chloride:1.7e+02 mM, strain:BW25113deltaRe…
BW25113recA_uninduced_t180		485	aeration:assumed_aerobic, cell_density:0.35 OD600, culture_shaking:3e+02 RPM, culture_temperature:37 Celsius, culture_type:batch, culture_vessel:flask, culture_vessel_volume:2.5e+02 ml, culture_volume:50 ml, experimenter:Kohanski MA, inoculum_dilution:0.001 ratio (1:100 = 0.01), peptone:10 mg/mL, rna_prep_type:RNeasy, rna_stop_solution:RNAprotect, sodium_chloride:1.7e+02 mM, strain:BW25113deltaRe…
ccdB_BW25113recA_t0		486	aeration:assumed_aerobic, arabinose:17 mM, cell_density:0.35 OD600, culture_shaking:3e+02 RPM, culture_temperature:37 Celsius, culture_type:batch, culture_vessel:flask, culture_vessel_volume:2.5e+02 ml, culture_volume:50 ml, experimenter:Dwyer DJ, inoculum_dilution:0.001 ratio (1:100 = 0.01), iptg:1 mM, kanamycin:0.062 mM, note:For details on the plasmid: see "Engineered riboregulators enable pos…
ccdB_BW25113recA_t30		487	aeration:assumed_aerobic, arabinose:17 mM, cell_density:0.35 OD600, culture_shaking:3e+02 RPM, culture_temperature:37 Celsius, culture_type:batch, culture_vessel:flask, culture_vessel_volume:2.5e+02 ml, culture_volume:50 ml, experimenter:Dwyer DJ, inoculum_dilution:0.001 ratio (1:100 = 0.01), iptg:1 mM, kanamycin:0.062 mM, note:For details on the plasmid: see "Engineered riboregulators enable pos…
ccdB_BW25113recA_t60		488	aeration:assumed_aerobic, arabinose:17 mM, cell_density:0.35 OD600, culture_shaking:3e+02 RPM, culture_temperature:37 Celsius, culture_type:batch, culture_vessel:flask, culture_vessel_volume:2.5e+02 ml, culture_volume:50 ml, experimenter:Dwyer DJ, inoculum_dilution:0.001 ratio (1:100 = 0.01), iptg:1 mM, kanamycin:0.062 mM, note:For details on the plasmid: see "Engineered riboregulators enable pos…
ccdB_BW25113recA_t120		489	aeration:assumed_aerobic, arabinose:17 mM, cell_density:0.35 OD600, culture_shaking:3e+02 RPM, culture_temperature:37 Celsius, culture_type:batch, culture_vessel:flask, culture_vessel_volume:2.5e+02 ml, culture_volume:50 ml, experimenter:Dwyer DJ, inoculum_dilution:0.001 ratio (1:100 = 0.01), iptg:1 mM, kanamycin:0.062 mM, note:For details on the plasmid: see "Engineered riboregulators enable pos…
ccdB_BW25113recA_t180		490	aeration:assumed_aerobic, arabinose:17 mM, cell_density:0.35 OD600, culture_shaking:3e+02 RPM, culture_temperature:37 Celsius, culture_type:batch, culture_vessel:flask, culture_vessel_volume:2.5e+02 ml, culture_volume:50 ml, experimenter:Dwyer DJ, inoculum_dilution:0.001 ratio (1:100 = 0.01), iptg:1 mM, kanamycin:0.062 mM, note:For details on the plasmid: see "Engineered riboregulators enable pos…
norfloxacin_BW25113recA_t0		491	aeration:assumed_aerobic, cell_density:0.35 OD600, culture_shaking:3e+02 RPM, culture_temperature:37 Celsius, culture_type:batch, culture_vessel:flask, culture_vessel_volume:2.5e+02 ml, culture_volume:50 ml, experimenter:Kohanski MA, inoculum_dilution:0.001 ratio (1:100 = 0.01), norfloxacin:0.00078 mM, peptone:10 mg/mL, rna_prep_type:RNeasy, rna_stop_solution:RNAprotect, sodium_chloride:1.7e+02 m…
norfloxacin_BW25113recA_t30		492	aeration:assumed_aerobic, cell_density:0.35 OD600, culture_shaking:3e+02 RPM, culture_temperature:37 Celsius, culture_type:batch, culture_vessel:flask, culture_vessel_volume:2.5e+02 ml, culture_volume:50 ml, experimenter:Kohanski MA, inoculum_dilution:0.001 ratio (1:100 = 0.01), norfloxacin:0.00078 mM, peptone:10 mg/mL, rna_prep_type:RNeasy, rna_stop_solution:RNAprotect, sodium_chloride:1.7e+02 m…
norfloxacin_BW25113recA_t60		493	aeration:assumed_aerobic, cell_density:0.35 OD600, culture_shaking:3e+02 RPM, culture_temperature:37 Celsius, culture_type:batch, culture_vessel:flask, culture_vessel_volume:2.5e+02 ml, culture_volume:50 ml, experimenter:Kohanski MA, inoculum_dilution:0.001 ratio (1:100 = 0.01), norfloxacin:0.00078 mM, peptone:10 mg/mL, rna_prep_type:RNeasy, rna_stop_solution:RNAprotect, sodium_chloride:1.7e+02 m…
norfloxacin_BW25113recA_t120		494	aeration:assumed_aerobic, cell_density:0.35 OD600, culture_shaking:3e+02 RPM, culture_temperature:37 Celsius, culture_type:batch, culture_vessel:flask, culture_vessel_volume:2.5e+02 ml, culture_volume:50 ml, experimenter:Kohanski MA, inoculum_dilution:0.001 ratio (1:100 = 0.01), norfloxacin:0.00078 mM, peptone:10 mg/mL, rna_prep_type:RNeasy, rna_stop_solution:RNAprotect, sodium_chloride:1.7e+02 m…
norfloxacin_BW25113recA_t180		495	aeration:assumed_aerobic, cell_density:0.35 OD600, culture_shaking:3e+02 RPM, culture_temperature:37 Celsius, culture_type:batch, culture_vessel:flask, culture_vessel_volume:2.5e+02 ml, culture_volume:50 ml, experimenter:Kohanski MA, inoculum_dilution:0.001 ratio (1:100 = 0.01), norfloxacin:0.00078 mM, peptone:10 mg/mL, rna_prep_type:RNeasy, rna_stop_solution:RNAprotect, sodium_chloride:1.7e+02 m…
ccdB_MG1655_t0		496	aeration:assumed_aerobic, arabinose:17 mM, cell_density:0.35 OD600, culture_shaking:3e+02 RPM, culture_temperature:37 Celsius, culture_type:batch, culture_vessel:flask, culture_vessel_volume:2.5e+02 ml, culture_volume:50 ml, experimenter:Dwyer DJ, inoculum_dilution:0.001 ratio (1:100 = 0.01), iptg:1 mM, kanamycin:0.062 mM, note:For details on the plasmid: see "Engineered riboregulators enable pos…
ccdB_MG1655_t30		498	aeration:assumed_aerobic, arabinose:17 mM, cell_density:0.35 OD600, culture_shaking:3e+02 RPM, culture_temperature:37 Celsius, culture_type:batch, culture_vessel:flask, culture_vessel_volume:2.5e+02 ml, culture_volume:50 ml, experimenter:Dwyer DJ, inoculum_dilution:0.001 ratio (1:100 = 0.01), iptg:1 mM, kanamycin:0.062 mM, note:For details on the plasmid: see "Engineered riboregulators enable pos…
ccdB_MG1655_t60		500	aeration:assumed_aerobic, arabinose:17 mM, cell_density:0.35 OD600, culture_shaking:3e+02 RPM, culture_temperature:37 Celsius, culture_type:batch, culture_vessel:flask, culture_vessel_volume:2.5e+02 ml, culture_volume:50 ml, experimenter:Dwyer DJ, inoculum_dilution:0.001 ratio (1:100 = 0.01), iptg:1 mM, kanamycin:0.062 mM, note:For details on the plasmid: see "Engineered riboregulators enable pos…
ccdB_MG1655_t90		502	aeration:assumed_aerobic, arabinose:17 mM, cell_density:0.35 OD600, culture_shaking:3e+02 RPM, culture_temperature:37 Celsius, culture_type:batch, culture_vessel:flask, culture_vessel_volume:2.5e+02 ml, culture_volume:50 ml, experimenter:Dwyer DJ, inoculum_dilution:0.001 ratio (1:100 = 0.01), iptg:1 mM, kanamycin:0.062 mM, note:For details on the plasmid: see "Engineered riboregulators enable pos…
lacZ_MG1655_t0		504	aeration:assumed_aerobic, arabinose:17 mM, cell_density:0.35 OD600, culture_shaking:3e+02 RPM, culture_temperature:37 Celsius, culture_type:batch, culture_vessel:flask, culture_vessel_volume:2.5e+02 ml, culture_volume:50 ml, experimenter:Dwyer DJ, inoculum_dilution:0.001 ratio (1:100 = 0.01), iptg:1 mM, kanamycin:0.062 mM, note:For details on the plasmid: see "Engineered riboregulators enable pos…
lacZ_MG1655_t30		505	aeration:assumed_aerobic, arabinose:17 mM, cell_density:0.35 OD600, culture_shaking:3e+02 RPM, culture_temperature:37 Celsius, culture_type:batch, culture_vessel:flask, culture_vessel_volume:2.5e+02 ml, culture_volume:50 ml, experimenter:Dwyer DJ, inoculum_dilution:0.001 ratio (1:100 = 0.01), iptg:1 mM, kanamycin:0.062 mM, note:For details on the plasmid: see "Engineered riboregulators enable pos…
lacZ_MG1655_t60		506	aeration:assumed_aerobic, arabinose:17 mM, cell_density:0.35 OD600, culture_shaking:3e+02 RPM, culture_temperature:37 Celsius, culture_type:batch, culture_vessel:flask, culture_vessel_volume:2.5e+02 ml, culture_volume:50 ml, experimenter:Dwyer DJ, inoculum_dilution:0.001 ratio (1:100 = 0.01), iptg:1 mM, kanamycin:0.062 mM, note:For details on the plasmid: see "Engineered riboregulators enable pos…
lacZ_MG1655_t90		507	aeration:assumed_aerobic, arabinose:17 mM, cell_density:0.35 OD600, culture_shaking:3e+02 RPM, culture_temperature:37 Celsius, culture_type:batch, culture_vessel:flask, culture_vessel_volume:2.5e+02 ml, culture_volume:50 ml, experimenter:Dwyer DJ, inoculum_dilution:0.001 ratio (1:100 = 0.01), iptg:1 mM, kanamycin:0.062 mM, note:For details on the plasmid: see "Engineered riboregulators enable pos…
MG1655_uninduced_t0		508	aeration:assumed_aerobic, culture_shaking:3e+02 RPM, culture_temperature:37 Celsius, culture_type:batch, culture_vessel:flask, culture_vessel_volume:2.5e+02 ml, culture_volume:50 ml, dnase_treatment:yes, experimenter:Kohanski MA, growth_phase:early_log, inoculum_dilution:0.002 ratio (1:100 = 0.01), peptone:10 mg/mL, rna_prep_type:RNeasy, rna_stop_solution:RNAprotect, sodium_chloride:1.7e+02 mM, s…
MG1655_uninduced_t30		509	aeration:assumed_aerobic, culture_shaking:3e+02 RPM, culture_temperature:37 Celsius, culture_type:batch, culture_vessel:flask, culture_vessel_volume:2.5e+02 ml, culture_volume:50 ml, dnase_treatment:yes, experimenter:Kohanski MA, growth_phase:early_log, inoculum_dilution:0.002 ratio (1:100 = 0.01), peptone:10 mg/mL, rna_prep_type:RNeasy, rna_stop_solution:RNAprotect, sodium_chloride:1.7e+02 mM, s…
MG1655_uninduced_t60		510	aeration:assumed_aerobic, culture_shaking:3e+02 RPM, culture_temperature:37 Celsius, culture_type:batch, culture_vessel:flask, culture_vessel_volume:2.5e+02 ml, culture_volume:50 ml, dnase_treatment:yes, experimenter:Kohanski MA, growth_phase:early_log, inoculum_dilution:0.002 ratio (1:100 = 0.01), peptone:10 mg/mL, rna_prep_type:RNeasy, rna_stop_solution:RNAprotect, sodium_chloride:1.7e+02 mM, s…
MG1655_uninduced_t120		511	aeration:assumed_aerobic, culture_shaking:3e+02 RPM, culture_temperature:37 Celsius, culture_type:batch, culture_vessel:flask, culture_vessel_volume:2.5e+02 ml, culture_volume:50 ml, dnase_treatment:yes, experimenter:Kohanski MA, growth_phase:early_log, inoculum_dilution:0.002 ratio (1:100 = 0.01), peptone:10 mg/mL, rna_prep_type:RNeasy, rna_stop_solution:RNAprotect, sodium_chloride:1.7e+02 mM, s…
MG1063_uninduced_t180		512	aeration:assumed_aerobic, culture_shaking:3e+02 RPM, culture_temperature:37 Celsius, culture_type:batch, culture_vessel:flask, culture_vessel_volume:2.5e+02 ml, culture_volume:50 ml, dnase_treatment:yes, experimenter:Kohanski MA, growth_phase:early_log, inoculum_dilution:0.002 ratio (1:100 = 0.01), peptone:10 mg/mL, rna_prep_type:RNeasy, rna_stop_solution:RNAprotect, sodium_chloride:1.7e+02 mM, s…
MG1655_ampicillin_t30		513	aeration:assumed_aerobic, ampicillin:0.014 mM, culture_shaking:3e+02 RPM, culture_temperature:37 Celsius, culture_type:batch, culture_vessel:flask, culture_vessel_volume:2.5e+02 ml, culture_volume:50 ml, dnase_treatment:yes, experimenter:Kohanski MA, growth_phase:early_log, inoculum_dilution:0.002 ratio (1:100 = 0.01), peptone:10 mg/mL, rna_prep_type:RNeasy, rna_stop_solution:RNAprotect, sodium_c…
MG1655_ampicillin_t60		514	aeration:assumed_aerobic, ampicillin:0.014 mM, culture_shaking:3e+02 RPM, culture_temperature:37 Celsius, culture_type:batch, culture_vessel:flask, culture_vessel_volume:2.5e+02 ml, culture_volume:50 ml, dnase_treatment:yes, experimenter:Kohanski MA, growth_phase:early_log, inoculum_dilution:0.002 ratio (1:100 = 0.01), peptone:10 mg/mL, rna_prep_type:RNeasy, rna_stop_solution:RNAprotect, sodium_c…
MG1655_ampicillin_t120		515	aeration:assumed_aerobic, ampicillin:0.014 mM, culture_shaking:3e+02 RPM, culture_temperature:37 Celsius, culture_type:batch, culture_vessel:flask, culture_vessel_volume:2.5e+02 ml, culture_volume:50 ml, dnase_treatment:yes, experimenter:Kohanski MA, growth_phase:early_log, inoculum_dilution:0.002 ratio (1:100 = 0.01), peptone:10 mg/mL, rna_prep_type:RNeasy, rna_stop_solution:RNAprotect, sodium_c…
MG1655_kanamycin_t30		516	aeration:assumed_aerobic, culture_shaking:3e+02 RPM, culture_temperature:37 Celsius, culture_type:batch, culture_vessel:flask, culture_vessel_volume:2.5e+02 ml, culture_volume:50 ml, dnase_treatment:yes, experimenter:Kohanski MA, growth_phase:early_log, inoculum_dilution:0.002 ratio (1:100 = 0.01), kanamycin:0.01 mM, peptone:10 mg/mL, rna_prep_type:RNeasy, rna_stop_solution:RNAprotect, sodium_chl…
MG1655_kanamycin_t60		517	aeration:assumed_aerobic, culture_shaking:3e+02 RPM, culture_temperature:37 Celsius, culture_type:batch, culture_vessel:flask, culture_vessel_volume:2.5e+02 ml, culture_volume:50 ml, dnase_treatment:yes, experimenter:Kohanski MA, growth_phase:early_log, inoculum_dilution:0.002 ratio (1:100 = 0.01), kanamycin:0.01 mM, peptone:10 mg/mL, rna_prep_type:RNeasy, rna_stop_solution:RNAprotect, sodium_chl…
MG1655_kanamycin_t120		518	aeration:assumed_aerobic, culture_shaking:3e+02 RPM, culture_temperature:37 Celsius, culture_type:batch, culture_vessel:flask, culture_vessel_volume:2.5e+02 ml, culture_volume:50 ml, dnase_treatment:yes, experimenter:Kohanski MA, growth_phase:early_log, inoculum_dilution:0.002 ratio (1:100 = 0.01), kanamycin:0.01 mM, peptone:10 mg/mL, rna_prep_type:RNeasy, rna_stop_solution:RNAprotect, sodium_chl…
MG1655_norfloxacin_t30		519	aeration:assumed_aerobic, culture_shaking:3e+02 RPM, culture_temperature:37 Celsius, culture_type:batch, culture_vessel:flask, culture_vessel_volume:2.5e+02 ml, culture_volume:50 ml, dnase_treatment:yes, experimenter:Kohanski MA, growth_phase:early_log, inoculum_dilution:0.002 ratio (1:100 = 0.01), norfloxacin:7.8e-05 mM, peptone:10 mg/mL, rna_prep_type:RNeasy, rna_stop_solution:RNAprotect, sodiu…
MG1655_norfloxacin_t60		520	aeration:assumed_aerobic, culture_shaking:3e+02 RPM, culture_temperature:37 Celsius, culture_type:batch, culture_vessel:flask, culture_vessel_volume:2.5e+02 ml, culture_volume:50 ml, dnase_treatment:yes, experimenter:Kohanski MA, growth_phase:early_log, inoculum_dilution:0.002 ratio (1:100 = 0.01), norfloxacin:7.8e-05 mM, peptone:10 mg/mL, rna_prep_type:RNeasy, rna_stop_solution:RNAprotect, sodiu…
MG1655_norfloxacin_t120		521	aeration:assumed_aerobic, culture_shaking:3e+02 RPM, culture_temperature:37 Celsius, culture_type:batch, culture_vessel:flask, culture_vessel_volume:2.5e+02 ml, culture_volume:50 ml, dnase_treatment:yes, experimenter:Kohanski MA, growth_phase:early_log, inoculum_dilution:0.002 ratio (1:100 = 0.01), norfloxacin:7.8e-05 mM, peptone:10 mg/mL, rna_prep_type:RNeasy, rna_stop_solution:RNAprotect, sodiu…
MG1655_spectinomycin_t30		522	aeration:assumed_aerobic, culture_shaking:3e+02 RPM, culture_temperature:37 Celsius, culture_type:batch, culture_vessel:flask, culture_vessel_volume:2.5e+02 ml, culture_volume:50 ml, dnase_treatment:yes, experimenter:Kohanski MA, growth_phase:early_log, inoculum_dilution:0.002 ratio (1:100 = 0.01), peptone:10 mg/mL, rna_prep_type:RNeasy, rna_stop_solution:RNAprotect, sodium_chloride:1.7e+02 mM, s…
MG1655_spectinomycin_t60		523	aeration:assumed_aerobic, culture_shaking:3e+02 RPM, culture_temperature:37 Celsius, culture_type:batch, culture_vessel:flask, culture_vessel_volume:2.5e+02 ml, culture_volume:50 ml, dnase_treatment:yes, experimenter:Kohanski MA, growth_phase:early_log, inoculum_dilution:0.002 ratio (1:100 = 0.01), peptone:10 mg/mL, rna_prep_type:RNeasy, rna_stop_solution:RNAprotect, sodium_chloride:1.7e+02 mM, s…
MG1655_spectinomycin_t120		524	aeration:assumed_aerobic, culture_shaking:3e+02 RPM, culture_temperature:37 Celsius, culture_type:batch, culture_vessel:flask, culture_vessel_volume:2.5e+02 ml, culture_volume:50 ml, dnase_treatment:yes, experimenter:Kohanski MA, growth_phase:early_log, inoculum_dilution:0.002 ratio (1:100 = 0.01), peptone:10 mg/mL, rna_prep_type:RNeasy, rna_stop_solution:RNAprotect, sodium_chloride:1.7e+02 mM, s…
ph5.7_anaerobic		525	aeration:assumed_aerobic, cell_density:0.2 OD600, culture_ph:5.7 , culture_shaking:8 RPM, culture_temperature:37 Celsius, culture_type:batch, culture_vessel:closed_test_tube, culture_vessel_volume:8.5 ml, culture_volume:8.5 ml, experimenter:Hayes ET, homopipes:1e+02 mM, inoculum_dilution:0.001 ratio (1:100 = 0.01), note:media pH was adjusted with KOH, potassium_chloride:1e+02 mM, rna_prep_type:RN…
ph7_anaerobic		530	aeration:assumed_aerobic, cell_density:0.2 OD600, culture_ph:7 , culture_shaking:8 RPM, culture_temperature:37 Celsius, culture_type:batch, culture_vessel:closed_test_tube, culture_vessel_volume:8.5 ml, culture_volume:8.5 ml, experimenter:Hayes ET, homopipes:1e+02 mM, inoculum_dilution:0.001 ratio (1:100 = 0.01), note:media pH was adjusted with KOH, potassium_chloride:1e+02 mM, rna_prep_type:RNea…
ph8.5_anaerobic		535	aeration:assumed_aerobic, cell_density:0.2 OD600, culture_ph:8.5 , culture_shaking:8 RPM, culture_temperature:37 Celsius, culture_type:batch, culture_vessel:closed_test_tube, culture_vessel_volume:8.5 ml, culture_volume:8.5 ml, experimenter:Hayes ET, homopipes:1e+02 mM, inoculum_dilution:0.001 ratio (1:100 = 0.01), note:media pH was adjusted with KOH, potassium_chloride:1e+02 mM, rna_prep_type:RN…
biofilm_K_yceP		540	aeration:assumed_anaerobic, culture_temperature:37 Celsius, culture_type:batch, culture_vessel:glass_wool, dimethylformamide:7.7 mM, experimenter:Lee J, glucose:11 mM, growth_phase:biofilm, note:bacteria were grown on 10g of glass wool, peptone:10 mg/mL, perturbation:knockout, perturbation_gene:yceP, rna_prep_type:RNeasy, sodium_chloride:1.7e+02 mM, strain:BW25113, structured_metadata:complete, t…
biofilm_K_yceP_indole		541	aeration:assumed_anaerobic, culture_temperature:37 Celsius, culture_type:batch, culture_vessel:glass_wool, dimethylformamide:7.7 mM, experimenter:Lee J, glucose:11 mM, growth_phase:biofilm, indole:0.6 mM, note:bacteria were grown on 10g of glass wool, peptone:10 mg/mL, perturbation:knockout, perturbation_gene:yceP, rna_prep_type:RNeasy, sodium_chloride:1.7e+02 mM, strain:BW25113, structured_metad…
biofilm_wt_glucose		543	aeration:assumed_anaerobic, culture_temperature:37 Celsius, culture_type:batch, culture_vessel:glass_wool, experimenter:Lee J, glucose:11 mM, growth_phase:biofilm, note:bacteria were grown on 10g of glass wool, peptone:10 mg/mL, rna_prep_type:RNeasy, sodium_chloride:1.7e+02 mM, strain:BW25113, structured_metadata:complete, time_point:1.4e+03 minutes, yeast_extract:5 mg/mL
biofilm_K_trpE		544	aeration:assumed_anaerobic, culture_temperature:37 Celsius, culture_type:batch, culture_vessel:glass_wool, experimenter:Lee J, glucose:11 mM, growth_phase:biofilm, note:bacteria were grown on 10g of glass wool, peptone:10 mg/mL, perturbation:knockout, perturbation_gene:trpE, rna_prep_type:RNeasy, sodium_chloride:1.7e+02 mM, strain:BW25113, structured_metadata:complete, time_point:1.4e+03 minutes,…
biofilm_K_tnaA		545	aeration:assumed_anaerobic, culture_temperature:37 Celsius, culture_type:batch, culture_vessel:glass_wool, experimenter:Lee J, growth_phase:biofilm, note:bacteria were grown on 10g of glass wool, peptone:10 mg/mL, perturbation:knockout, perturbation_gene:tnaA, rna_prep_type:RNeasy, sodium_chloride:1.7e+02 mM, strain:BW25113, structured_metadata:complete, time_point:1.4e+03 minutes, yeast_extract:…
biofilm_wt_noGlucose		546	aeration:assumed_anaerobic, culture_temperature:37 Celsius, culture_type:batch, culture_vessel:glass_wool, experimenter:Lee J, growth_phase:biofilm, note:bacteria were grown on 10g of glass wool, peptone:10 mg/mL, rna_prep_type:RNeasy, sodium_chloride:1.7e+02 mM, strain:BW25113, structured_metadata:complete, yeast_extract:5 mg/mL
K12_t90_K_fis		547	aeration:assumed_aerobic, culture_temperature:37 Celsius, experimenter:Bradley MD, glucose:11 mM, growth_phase:early_log, kanamycin:0.1 mM, note:I could not determine the shake speed and growth vessel from the publication, peptone:10 mg/mL, perturbation:knockout, perturbation_gene:fis, resistant_to:kanamycin, sodium_chloride:1.7e+02 mM, strain:K12, structured_metadata:partial, time_point:90 minut…
K12_t150_K_fis		550	aeration:assumed_aerobic, culture_temperature:37 Celsius, experimenter:Bradley MD, glucose:11 mM, growth_phase:log, kanamycin:0.1 mM, note:I could not determine the shake speed and growth vessel from the publication, peptone:10 mg/mL, perturbation:knockout, perturbation_gene:fis, resistant_to:kanamycin, sodium_chloride:1.7e+02 mM, strain:K12, structured_metadata:partial, time_point:1.5e+02 minute…
K12_t240_K_fis		553	aeration:assumed_aerobic, culture_temperature:37 Celsius, experimenter:Bradley MD, glucose:11 mM, growth_phase:late_log, kanamycin:0.1 mM, note:I could not determine the shake speed and growth vessel from the publication, peptone:10 mg/mL, perturbation:knockout, perturbation_gene:fis, resistant_to:kanamycin, sodium_chloride:1.7e+02 mM, strain:K12, structured_metadata:partial, time_point:2.4e+02 m…
K12_t360_K_fis		556	aeration:assumed_aerobic, culture_temperature:37 Celsius, experimenter:Bradley MD, glucose:11 mM, growth_phase:stationary, kanamycin:0.1 mM, note:I could not determine the shake speed and growth vessel from the publication, peptone:10 mg/mL, perturbation:knockout, perturbation_gene:fis, resistant_to:kanamycin, sodium_chloride:1.7e+02 mM, strain:K12, structured_metadata:partial, time_point:3.6e+02…
K12_t90		559	aeration:assumed_aerobic, culture_temperature:37 Celsius, experimenter:Bradley MD, glucose:11 mM, growth_phase:early_log, note:I could not determine the shake speed and growth vessel from the publication, peptone:10 mg/mL, sodium_chloride:1.7e+02 mM, strain:K12, structured_metadata:partial, time_point:90 minutes, yeast_extract:5 mg/mL
K12_t150		562	aeration:assumed_aerobic, culture_temperature:37 Celsius, experimenter:Bradley MD, glucose:11 mM, growth_phase:log, note:I could not determine the shake speed and growth vessel from the publication, peptone:10 mg/mL, sodium_chloride:1.7e+02 mM, strain:K12, structured_metadata:partial, time_point:1.5e+02 minutes, yeast_extract:5 mg/mL
K12_t240		565	aeration:assumed_aerobic, culture_temperature:37 Celsius, experimenter:Bradley MD, glucose:11 mM, growth_phase:late_log, note:I could not determine the shake speed and growth vessel from the publication, peptone:10 mg/mL, sodium_chloride:1.7e+02 mM, strain:K12, structured_metadata:partial, time_point:2.4e+02 minutes, yeast_extract:5 mg/mL
K12_t360		568	aeration:assumed_aerobic, culture_temperature:37 Celsius, experimenter:Bradley MD, glucose:11 mM, growth_phase:stationary, note:I could not determine the shake speed and growth vessel from the publication, peptone:10 mg/mL, sodium_chloride:1.7e+02 mM, strain:K12, structured_metadata:partial, time_point:3.6e+02 minutes, yeast_extract:5 mg/mL
MG1655_t150_aerobic		571	aeration:aerobic, culture_shaking:1e+02 RPM, culture_temperature:37 Celsius, culture_type:batch, culture_vessel:bioflo110 fermentor, culture_vessel_volume:1.3e+03 ml, culture_volume:5e+02 ml, experimenter:Reigstad CS, note:aerobic conditions were maintained by continuous sparging with sterile house air at 0.2 liters/min, peptone:10 mg/mL, rna_prep_type:RNeasy, rna_stop_solution:RNAprotect, sodium…
MG1655_t300_aerobic		573	aeration:aerobic, culture_shaking:1e+02 RPM, culture_temperature:37 Celsius, culture_type:batch, culture_vessel:bioflo110 fermentor, culture_vessel_volume:1.3e+03 ml, culture_volume:5e+02 ml, experimenter:Reigstad CS, note:aerobic conditions were maintained by continuous sparging with sterile house air at 0.2 liters/min, peptone:10 mg/mL, rna_prep_type:RNeasy, rna_stop_solution:RNAprotect, sodium…
MG1655_t480_aerobic		575	aeration:aerobic, culture_shaking:1e+02 RPM, culture_temperature:37 Celsius, culture_type:batch, culture_vessel:bioflo110 fermentor, culture_vessel_volume:1.3e+03 ml, culture_volume:5e+02 ml, experimenter:Reigstad CS, note:aerobic conditions were maintained by continuous sparging with sterile house air at 0.2 liters/min, peptone:10 mg/mL, rna_prep_type:RNeasy, rna_stop_solution:RNAprotect, sodium…
MG1655_t720_aerobic		577	aeration:aerobic, culture_shaking:1e+02 RPM, culture_temperature:37 Celsius, culture_type:batch, culture_vessel:bioflo110 fermentor, culture_vessel_volume:1.3e+03 ml, culture_volume:5e+02 ml, experimenter:Reigstad CS, note:aerobic conditions were maintained by continuous sparging with sterile house air at 0.2 liters/min, peptone:10 mg/mL, rna_prep_type:RNeasy, rna_stop_solution:RNAprotect, sodium…
MG1655_t1080_aerobic		579	aeration:aerobic, culture_shaking:1e+02 RPM, culture_temperature:37 Celsius, culture_type:batch, culture_vessel:bioflo110 fermentor, culture_vessel_volume:1.3e+03 ml, culture_volume:5e+02 ml, experimenter:Reigstad CS, note:aerobic conditions were maintained by continuous sparging with sterile house air at 0.2 liters/min, peptone:10 mg/mL, rna_prep_type:RNeasy, rna_stop_solution:RNAprotect, sodium…
MG1655_t1560_aerobic		581	aeration:aerobic, culture_shaking:1e+02 RPM, culture_temperature:37 Celsius, culture_type:batch, culture_vessel:bioflo110 fermentor, culture_vessel_volume:1.3e+03 ml, culture_volume:5e+02 ml, experimenter:Reigstad CS, note:aerobic conditions were maintained by continuous sparging with sterile house air at 0.2 liters/min, peptone:10 mg/mL, rna_prep_type:RNeasy, rna_stop_solution:RNAprotect, sodium…
MG1655_t150_anaerobic		583	aeration:anaerobic, culture_shaking:1e+02 RPM, culture_temperature:37 Celsius, culture_type:batch, culture_vessel:bioflo110 fermentor, culture_vessel_volume:1.3e+03 ml, culture_volume:5e+02 ml, experimenter:Reigstad CS, note:anaerobic conditions were maintained by continuous sparging (mixture of 80% N2 and 20% CO2 at 0.2 liters/min), peptone:10 mg/mL, rna_prep_type:RNeasy, rna_stop_solution:RNApr…
MG1655_t180_anaerobic		585	aeration:anaerobic, culture_shaking:1e+02 RPM, culture_temperature:37 Celsius, culture_type:batch, culture_vessel:bioflo110 fermentor, culture_vessel_volume:1.3e+03 ml, culture_volume:5e+02 ml, experimenter:Reigstad CS, note:anaerobic conditions were maintained by continuous sparging (mixture of 80% N2 and 20% CO2 at 0.2 liters/min), peptone:10 mg/mL, rna_prep_type:RNeasy, rna_stop_solution:RNApr…
MG1655_t225_anaerobic		587	aeration:anaerobic, culture_shaking:1e+02 RPM, culture_temperature:37 Celsius, culture_type:batch, culture_vessel:bioflo110 fermentor, culture_vessel_volume:1.3e+03 ml, culture_volume:5e+02 ml, experimenter:Reigstad CS, note:anaerobic conditions were maintained by continuous sparging (mixture of 80% N2 and 20% CO2 at 0.2 liters/min), peptone:10 mg/mL, rna_prep_type:RNeasy, rna_stop_solution:RNApr…
MG1655_t270_anaerobic		589	aeration:anaerobic, culture_shaking:1e+02 RPM, culture_temperature:37 Celsius, culture_type:batch, culture_vessel:bioflo110 fermentor, culture_vessel_volume:1.3e+03 ml, culture_volume:5e+02 ml, experimenter:Reigstad CS, note:anaerobic conditions were maintained by continuous sparging (mixture of 80% N2 and 20% CO2 at 0.2 liters/min), peptone:10 mg/mL, rna_prep_type:RNeasy, rna_stop_solution:RNApr…
MG1655_t405_aerobic		591	aeration:anaerobic, culture_shaking:1e+02 RPM, culture_temperature:37 Celsius, culture_type:batch, culture_vessel:bioflo110 fermentor, culture_vessel_volume:1.3e+03 ml, culture_volume:5e+02 ml, experimenter:Reigstad CS, note:anaerobic conditions were maintained by continuous sparging (mixture of 80% N2 and 20% CO2 at 0.2 liters/min), peptone:10 mg/mL, rna_prep_type:RNeasy, rna_stop_solution:RNApr…
MG1655_t86400_cecum		593	aeration:assumed_anaerobic, culture_temperature:37 Celsius, culture_vessel:mouse_cecum, experimenter:Reigstad CS, na:0 , note:MG1655 was colonized for 24 hr in germ-free C57Bl/6J mice maintained in gnotobiotic isolators; bacteria were isolated from the mouse cecum, note2:mice were under a strict 12-h light cycle (lights on at 0600 h) and given a standard autoclaved chow diet (B&K Universal) ad li…
biofilm_4hr		598	aeration:assumed_anaerobic, culture_shaking:2.5e+02 RPM, culture_temperature:37 Celsius, culture_type:batch, culture_vessel:glass_wool, culture_volume:2.5e+02 ml, experimenter:Domka J, growth_phase:biofilm, note:bacteria were grown on 10g of glass wool, peptone:10 mg/mL, rna_prep_type:RNeasy, sodium_chloride:1.7e+02 mM, strain:BW25113, structured_metadata:complete, time_point:2.4e+02 minutes, yea…
biofilm_7hr		599	aeration:assumed_anaerobic, culture_shaking:2.5e+02 RPM, culture_temperature:37 Celsius, culture_type:batch, culture_vessel:glass_wool, culture_volume:2.5e+02 ml, experimenter:Domka J, growth_phase:biofilm, note:bacteria were grown on 10g of glass wool, peptone:10 mg/mL, rna_prep_type:RNeasy, sodium_chloride:1.7e+02 mM, strain:BW25113, structured_metadata:complete, time_point:4.2e+02 minutes, yea…
biofilm_15hr		600	aeration:assumed_anaerobic, culture_shaking:2.5e+02 RPM, culture_temperature:37 Celsius, culture_type:batch, culture_vessel:glass_wool, culture_volume:2.5e+02 ml, experimenter:Domka J, growth_phase:biofilm, note:bacteria were grown on 10g of glass wool, peptone:10 mg/mL, rna_prep_type:RNeasy, sodium_chloride:1.7e+02 mM, strain:BW25113, structured_metadata:complete, time_point:9e+02 minutes, yeast…
biofilm_24hr		601	aeration:assumed_anaerobic, culture_shaking:2.5e+02 RPM, culture_temperature:37 Celsius, culture_type:batch, culture_vessel:glass_wool, culture_volume:2.5e+02 ml, experimenter:Domka J, growth_phase:biofilm, note:bacteria were grown on 10g of glass wool, peptone:10 mg/mL, rna_prep_type:RNeasy, sodium_chloride:1.7e+02 mM, strain:BW25113, structured_metadata:complete, time_point:1.5e+03 minutes, yea…
suspension_4hr		602	aeration:assumed_aerobic, culture_shaking:2.5e+02 RPM, culture_temperature:37 Celsius, culture_type:batch, culture_vessel:suspension above glass wool, culture_volume:2.5e+02 ml, experimenter:Domka J, growth_phase:stationary, note:sample from the suspension in a biofilm containing flask, peptone:10 mg/mL, rna_prep_type:RNeasy, sodium_chloride:1.7e+02 mM, strain:BW25113, structured_metadata:complet…
suspension_7hr		603	aeration:assumed_aerobic, culture_shaking:2.5e+02 RPM, culture_temperature:37 Celsius, culture_type:batch, culture_vessel:suspension above glass wool, culture_volume:2.5e+02 ml, experimenter:Domka J, growth_phase:stationary, note:sample from the suspension in a biofilm containing flask, peptone:10 mg/mL, rna_prep_type:RNeasy, sodium_chloride:1.7e+02 mM, strain:BW25113, structured_metadata:complet…
suspension_15hr		604	aeration:assumed_aerobic, culture_shaking:2.5e+02 RPM, culture_temperature:37 Celsius, culture_type:batch, culture_vessel:suspension above glass wool, culture_volume:2.5e+02 ml, experimenter:Domka J, growth_phase:stationary, note:sample from the suspension in a biofilm containing flask, peptone:10 mg/mL, rna_prep_type:RNeasy, sodium_chloride:1.7e+02 mM, strain:BW25113, structured_metadata:complet…
suspension_24hr		605	aeration:assumed_aerobic, culture_shaking:2.5e+02 RPM, culture_temperature:37 Celsius, culture_type:batch, culture_vessel:suspension above glass wool, culture_volume:2.5e+02 ml, experimenter:Domka J, growth_phase:stationary, note:sample from the suspension in a biofilm containing flask, peptone:10 mg/mL, rna_prep_type:RNeasy, sodium_chloride:1.7e+02 mM, strain:BW25113, structured_metadata:complet…
W3110_K_luxS		606	aeration:assumed_aerobic, cell_density:2.4 OD600, culture_shaking:2.5e+02 RPM, culture_temperature:30 Celsius, culture_type:batch, culture_vessel:flask, culture_vessel_volume:50 ml, dnase_treatment:yes, experimenter:Wang L, peptone:10 mg/mL, perturbation:knockout, perturbation_gene:luxS, rna_prep_type:RNeasy, rna_stop_solution:RNAprotect, sodium_chloride:1.7e+02 mM, strain:W3110 luxS::kan, struct…
W3110_wt_luxS		608	aeration:assumed_aerobic, cell_density:2.4 OD600, culture_shaking:2.5e+02 RPM, culture_temperature:30 Celsius, culture_type:batch, culture_vessel:flask, culture_vessel_volume:50 ml, dnase_treatment:yes, experimenter:Wang L, peptone:10 mg/mL, rna_prep_type:RNeasy, rna_stop_solution:RNAprotect, sodium_chloride:1.7e+02 mM, strain:W3110, structured_metadata:complete, yeast_extract:5 mg/mL
W3110_K_luxS_glucose		610	aeration:assumed_aerobic, cell_density:1 OD600, culture_shaking:2.5e+02 RPM, culture_temperature:30 Celsius, culture_type:batch, culture_vessel:flask, culture_vessel_volume:50 ml, dnase_treatment:yes, experimenter:Wang L, glucose:44 mM, note:this experiment only has one replicate, because one of the CEL files was corrupt, peptone:10 mg/mL, perturbation:knockout, perturbation_gene:luxS, rna_prep_t…
W3110_wt_luxS_glucose		611	aeration:assumed_aerobic, cell_density:1 OD600, culture_shaking:2.5e+02 RPM, culture_temperature:30 Celsius, culture_type:batch, culture_vessel:flask, culture_vessel_volume:50 ml, dnase_treatment:yes, experimenter:Wang L, glucose:44 mM, peptone:10 mg/mL, rna_prep_type:RNeasy, rna_stop_solution:RNAprotect, sodium_chloride:1.7e+02 mM, strain:W3110, structured_metadata:complete, yeast_extract:5 mg/mL
str_ctrl_M9		613	aeration:assumed_aerobic, ammonium_chloride:93 mM, calcium_chloride:0.1 mM, cell_density:0.3 OD600, culture_shaking:3e+02 RPM, culture_temperature:37 Celsius, culture_type:batch, culture_vessel:Baffle flask, culture_vessel_volume:2.5e+02 ml, culture_volume:50 ml, disodium_hydrogen_phosphate:2.4e+02 mM, experimenter:Patel H, glucose:11 mM, magnesium_chloride:2 mM, potassium_phosphate_dibasic:1.1e+…
str_str_SH_M9		616	aeration:assumed_aerobic, ammonium_chloride:93 mM, calcium_chloride:0.1 mM, cell_density:0.3 OD600, culture_shaking:3e+02 RPM, culture_temperature:37 Celsius, culture_type:batch, culture_vessel:Baffle flask, culture_vessel_volume:2.5e+02 ml, culture_volume:50 ml, disodium_hydrogen_phosphate:2.4e+02 mM, experimenter:Patel H, glucose:11 mM, magnesium_chloride:2 mM, potassium_phosphate_dibasic:1.1e+…
str_ctrl_K_relA_M9		619	aeration:assumed_aerobic, ammonium_chloride:93 mM, calcium_chloride:0.1 mM, cell_density:0.3 OD600, culture_shaking:3e+02 RPM, culture_temperature:37 Celsius, culture_type:batch, culture_vessel:Baffle flask, culture_vessel_volume:2.5e+02 ml, culture_volume:50 ml, disodium_hydrogen_phosphate:2.4e+02 mM, experimenter:Patel H, glucose:11 mM, kanamycin:0.083 mM, magnesium_chloride:2 mM, perturbation:…
str_str_K_relA_M9		620	aeration:assumed_aerobic, ammonium_chloride:93 mM, calcium_chloride:0.1 mM, cell_density:0.3 OD600, culture_shaking:3e+02 RPM, culture_temperature:37 Celsius, culture_type:batch, culture_vessel:Baffle flask, culture_vessel_volume:2.5e+02 ml, culture_volume:50 ml, disodium_hydrogen_phosphate:2.4e+02 mM, experimenter:Patel H, glucose:11 mM, kanamycin:0.083 mM, magnesium_chloride:2 mM, perturbation:…
str_ctrl_0m		621	aeration:assumed_aerobic, ammonium_chloride:9.5 mM, ammonium_molybdate:2.9e-06 mM, boric_acid:0.0004 mM, calcium_chloride:0.0005 mM, cell_density:0.3 OD600, cobalt_chloride:3e-05 mM, culture_shaking:3e+02 RPM, culture_temperature:37 Celsius, culture_type:batch, culture_vessel:Baffle flask, culture_vessel_volume:2.5e+02 ml, culture_volume:50 ml, cupric_sulfate:9.6e-06 mM, experimenter:Patel H, fer…
str_str_SH_20m		622	aeration:assumed_aerobic, ammonium_chloride:9.5 mM, ammonium_molybdate:2.9e-06 mM, boric_acid:0.0004 mM, calcium_chloride:0.0005 mM, cell_density:0.3 OD600, cobalt_chloride:3e-05 mM, culture_shaking:3e+02 RPM, culture_temperature:37 Celsius, culture_type:batch, culture_vessel:Baffle flask, culture_vessel_volume:2.5e+02 ml, culture_volume:50 ml, cupric_sulfate:9.6e-06 mM, experimenter:Patel H, fer…
str_str_SH_120m		623	aeration:assumed_aerobic, ammonium_chloride:9.5 mM, ammonium_molybdate:2.9e-06 mM, boric_acid:0.0004 mM, calcium_chloride:0.0005 mM, cell_density:0.3 OD600, cobalt_chloride:3e-05 mM, culture_shaking:3e+02 RPM, culture_temperature:37 Celsius, culture_type:batch, culture_vessel:Baffle flask, culture_vessel_volume:2.5e+02 ml, culture_volume:50 ml, cupric_sulfate:9.6e-06 mM, experimenter:Patel H, fer…
str_str_LV_20m		624	aeration:assumed_aerobic, ammonium_chloride:9.5 mM, ammonium_molybdate:2.9e-06 mM, boric_acid:0.0004 mM, calcium_chloride:0.0005 mM, cell_density:0.3 OD600, cobalt_chloride:3e-05 mM, culture_shaking:3e+02 RPM, culture_temperature:37 Celsius, culture_type:batch, culture_vessel:Baffle flask, culture_vessel_volume:2.5e+02 ml, culture_volume:50 ml, cupric_sulfate:9.6e-06 mM, experimenter:Patel H, fer…
str_str_LV_120m		625	aeration:assumed_aerobic, ammonium_chloride:9.5 mM, ammonium_molybdate:2.9e-06 mM, boric_acid:0.0004 mM, calcium_chloride:0.0005 mM, cell_density:0.3 OD600, cobalt_chloride:3e-05 mM, culture_shaking:3e+02 RPM, culture_temperature:37 Celsius, culture_type:batch, culture_vessel:Baffle flask, culture_vessel_volume:2.5e+02 ml, culture_volume:50 ml, cupric_sulfate:9.6e-06 mM, experimenter:Patel H, fer…
str_ctrl_K_relA_0m		626	aeration:assumed_aerobic, ammonium_chloride:9.5 mM, ammonium_molybdate:2.9e-06 mM, boric_acid:0.0004 mM, calcium_chloride:0.0005 mM, cell_density:0.3 OD600, cobalt_chloride:3e-05 mM, culture_shaking:3e+02 RPM, culture_temperature:37 Celsius, culture_type:batch, culture_vessel:Baffle flask, culture_vessel_volume:2.5e+02 ml, culture_volume:50 ml, cupric_sulfate:9.6e-06 mM, experimenter:Patel H, fer…
str_str_SH_K_relA_20m		627	aeration:assumed_aerobic, ammonium_chloride:9.5 mM, ammonium_molybdate:2.9e-06 mM, boric_acid:0.0004 mM, calcium_chloride:0.0005 mM, cell_density:0.3 OD600, cobalt_chloride:3e-05 mM, culture_shaking:3e+02 RPM, culture_temperature:37 Celsius, culture_type:batch, culture_vessel:Baffle flask, culture_vessel_volume:2.5e+02 ml, culture_volume:50 ml, cupric_sulfate:9.6e-06 mM, experimenter:Patel H, fer…
str_str_SH_K_relA_120m		628	aeration:assumed_aerobic, ammonium_chloride:9.5 mM, ammonium_molybdate:2.9e-06 mM, boric_acid:0.0004 mM, calcium_chloride:0.0005 mM, cell_density:0.3 OD600, cobalt_chloride:3e-05 mM, culture_shaking:3e+02 RPM, culture_temperature:37 Celsius, culture_type:batch, culture_vessel:Baffle flask, culture_vessel_volume:2.5e+02 ml, culture_volume:50 ml, cupric_sulfate:9.6e-06 mM, experimenter:Patel H, fer…
str_str_LV_K_relA_20m		629	aeration:assumed_aerobic, ammonium_chloride:9.5 mM, ammonium_molybdate:2.9e-06 mM, boric_acid:0.0004 mM, calcium_chloride:0.0005 mM, cell_density:0.3 OD600, cobalt_chloride:3e-05 mM, culture_shaking:3e+02 RPM, culture_temperature:37 Celsius, culture_type:batch, culture_vessel:Baffle flask, culture_vessel_volume:2.5e+02 ml, culture_volume:50 ml, cupric_sulfate:9.6e-06 mM, experimenter:Patel H, fer…
str_str_LV_K_relA_120m		630	aeration:assumed_aerobic, ammonium_chloride:9.5 mM, ammonium_molybdate:2.9e-06 mM, boric_acid:0.0004 mM, calcium_chloride:0.0005 mM, cell_density:0.3 OD600, cobalt_chloride:3e-05 mM, culture_shaking:3e+02 RPM, culture_temperature:37 Celsius, culture_type:batch, culture_vessel:Baffle flask, culture_vessel_volume:2.5e+02 ml, culture_volume:50 ml, cupric_sulfate:9.6e-06 mM, experimenter:Patel H, fer…
str_ctrl_U_relA_20m		631	aeration:assumed_aerobic, ammonium_chloride:9.5 mM, ammonium_molybdate:2.9e-06 mM, ampicillin:0.29 mM, boric_acid:0.0004 mM, calcium_chloride:0.0005 mM, cell_density:0.3 OD600, cobalt_chloride:3e-05 mM, culture_shaking:3e+02 RPM, culture_temperature:37 Celsius, culture_type:batch, culture_vessel:Baffle flask, culture_vessel_volume:2.5e+02 ml, culture_volume:50 ml, cupric_sulfate:9.6e-06 mM, exper…
str_str_U_relA_20m		632	aeration:assumed_aerobic, ammonium_chloride:9.5 mM, ammonium_molybdate:2.9e-06 mM, ampicillin:0.29 mM, boric_acid:0.0004 mM, calcium_chloride:0.0005 mM, cell_density:0.3 OD600, cobalt_chloride:3e-05 mM, culture_shaking:3e+02 RPM, culture_temperature:37 Celsius, culture_type:batch, culture_vessel:Baffle flask, culture_vessel_volume:2.5e+02 ml, culture_volume:50 ml, cupric_sulfate:9.6e-06 mM, exper…
str_ctrl_U_relA_20m_K_rpoS		633	aeration:assumed_aerobic, ammonium_chloride:9.5 mM, ammonium_molybdate:2.9e-06 mM, ampicillin:0.29 mM, boric_acid:0.0004 mM, calcium_chloride:0.0005 mM, cell_density:0.3 OD600, cobalt_chloride:3e-05 mM, culture_shaking:3e+02 RPM, culture_temperature:37 Celsius, culture_type:batch, culture_vessel:Baffle flask, culture_vessel_volume:2.5e+02 ml, culture_volume:50 ml, cupric_sulfate:9.6e-06 mM, exper…
str_str_U_relA_20m_K_rpoS		634	aeration:assumed_aerobic, ammonium_chloride:9.5 mM, ammonium_molybdate:2.9e-06 mM, ampicillin:0.29 mM, boric_acid:0.0004 mM, calcium_chloride:0.0005 mM, cell_density:0.3 OD600, cobalt_chloride:3e-05 mM, culture_shaking:3e+02 RPM, culture_temperature:37 Celsius, culture_type:batch, culture_vessel:Baffle flask, culture_vessel_volume:2.5e+02 ml, culture_volume:50 ml, cupric_sulfate:9.6e-06 mM, exper…
str_ctrl_U_relA_20m_K_bolA		635	aeration:assumed_aerobic, ammonium_chloride:9.5 mM, ammonium_molybdate:2.9e-06 mM, ampicillin:0.29 mM, boric_acid:0.0004 mM, calcium_chloride:0.0005 mM, cell_density:0.3 OD600, cobalt_chloride:3e-05 mM, culture_shaking:3e+02 RPM, culture_temperature:37 Celsius, culture_type:batch, culture_vessel:Baffle flask, culture_vessel_volume:2.5e+02 ml, culture_volume:50 ml, cupric_sulfate:9.6e-06 mM, exper…
str_str_U_relA_20m_K_bolA		636	aeration:assumed_aerobic, ammonium_chloride:9.5 mM, ammonium_molybdate:2.9e-06 mM, ampicillin:0.29 mM, boric_acid:0.0004 mM, calcium_chloride:0.0005 mM, cell_density:0.3 OD600, cobalt_chloride:3e-05 mM, culture_shaking:3e+02 RPM, culture_temperature:37 Celsius, culture_type:batch, culture_vessel:Baffle flask, culture_vessel_volume:2.5e+02 ml, culture_volume:50 ml, cupric_sulfate:9.6e-06 mM, exper…
biofilm_24hrs_K_ymgB		637	aeration:assumed_aerobic, culture_shaking:2.5e+02 RPM, culture_temperature:37 Celsius, culture_type:batch, culture_vessel:glass_wool, culture_vessel_volume:1e+03 ml, culture_volume:2.5e+02 ml, experimenter:Lee J, glucose:11 mM, growth_phase:biofilm, kanamycin:0.1 mM, note:bacteria were grown on 10g of glass wool, note2:REMOVED: control experiment CEL file identical to biofilm_wt_glucose in biofil…
biofilm_15hr_wt_yncC		638	aeration:assumed_aerobic, culture_shaking:2.5e+02 RPM, culture_temperature:37 Celsius, culture_type:batch, culture_vessel:glass_wool, culture_vessel_volume:1e+03 ml, culture_volume:2.5e+02 ml, experimenter:Zhang X, growth_phase:biofilm, note:bacteria were grown on 10g of glass wool for 15hr, peptone:10 mg/mL, rna_prep_type:RNeasy, sodium_chloride:1.7e+02 mM, strain:BW25113, structured_metadata:co…
biofilm_15hr_K_yncC		639	aeration:assumed_aerobic, culture_shaking:2.5e+02 RPM, culture_temperature:37 Celsius, culture_type:batch, culture_vessel:glass_wool, culture_vessel_volume:1e+03 ml, culture_volume:2.5e+02 ml, experimenter:Zhang X, growth_phase:biofilm, note:bacteria were grown on 10g of glass wool for 15hr, peptone:10 mg/mL, perturbation:knockout, perturbation_gene:yncC, rna_prep_type:RNeasy, sodium_chloride:1.7…
ctrl_no_tannin		640	aeration:anaerobic, ammonium_chloride:9.5 mM, ammonium_molybdate:2.9e-06 mM, boric_acid:0.0004 mM, calcium_chloride:0.0005 mM, cell_density:0.2 OD600, cobalt_chloride:3e-05 mM, culture_ph:5.7 , culture_temperature:37 Celsius, culture_type:continuous, cupric_sulfate:9.6e-06 mM, dilution_rate:0.14 1/h, experimenter:Smith AH, ferrous_sulfate:0.01 mM, glucose:22 mM, magnesium_chloride:0.53 mM, mangan…
tannin_1_pct		642	aeration:anaerobic, ammonium_chloride:9.5 mM, ammonium_molybdate:2.9e-06 mM, boric_acid:0.0004 mM, calcium_chloride:0.0005 mM, cell_density:0.2 OD600, cobalt_chloride:3e-05 mM, culture_ph:5.3 , culture_temperature:37 Celsius, culture_type:continuous, cupric_sulfate:9.6e-06 mM, dilution_rate:0.14 1/h, experimenter:Smith AH, ferrous_sulfate:0.01 mM, glucose:22 mM, magnesium_chloride:0.53 mM, mangan…
wt_rpoS_exp		644	aeration:aerobic, cell_density:0.3 OD600, culture_shaking:2e+02 RPM, culture_temperature:37 Celsius, culture_type:batch, experimenter:Dong T, note:starting OD600 of 0.0001, peptone:10 mg/mL, rna_prep_type:hot_phenol, sodium_chloride:1.7e+02 mM, strain:MG1655, structured_metadata:complete, yeast_extract:5 mg/mL
K_rpoS_exp		647	aeration:aerobic, cell_density:0.3 OD600, culture_shaking:2e+02 RPM, culture_temperature:37 Celsius, culture_type:batch, experimenter:Dong T, note:starting OD600 of 0.0001, peptone:10 mg/mL, perturbation:knockout, perturbation_gene:rpoS, rna_prep_type:hot_phenol, sodium_chloride:1.7e+02 mM, strain:MG1655 del_rpoS, structured_metadata:complete, yeast_extract:5 mg/mL
wt_rpoS_stat		650	aeration:aerobic, cell_density:1.5 OD600, culture_shaking:2e+02 RPM, culture_temperature:37 Celsius, culture_type:batch, experimenter:Patten CL, note:starting OD600 of 0.0003; culture-to-flask volume ratio of 1:5, peptone:10 mg/mL, rna_prep_type:hot_phenol, sodium_chloride:1.7e+02 mM, strain:MG1655, structured_metadata:complete, yeast_extract:5 mg/mL
K_rpoS_stat		653	aeration:aerobic, cell_density:1.5 OD600, culture_shaking:2e+02 RPM, culture_temperature:37 Celsius, culture_type:batch, experimenter:Patten CL, note:starting OD600 of 0.0003; culture-to-flask volume ratio of 1:5, peptone:10 mg/mL, perturbation:knockout, perturbation_gene:rpoS, rna_prep_type:hot_phenol, sodium_chloride:1.7e+02 mM, strain:MG1655 del_rpoS, structured_metadata:complete, yeast_extrac…
sg_baseline_t0		656	aeration:aerobic, culture_shaking:3e+02 RPM, culture_temperature:37 Celsius, culture_type:batch, culture_vessel:flask, culture_vessel_volume:2.5e+02 ml, culture_volume:25 ml, dnase_treatment:yes, experimenter:Kohanski M, growth_phase:log, peptone:10 mg/mL, rna_prep_type:RNeasy, rna_stop_solution:RNA_protect, sodium_chloride:1.7e+02 mM, strain:MG1655, time_point:0 minutes, yeast_extract:5 mg/mL
sg_untreated_t30		657	aeration:aerobic, culture_shaking:3e+02 RPM, culture_temperature:37 Celsius, culture_type:batch, culture_vessel:flask, culture_vessel_volume:2.5e+02 ml, culture_volume:25 ml, dnase_treatment:yes, experimenter:Kohanski M, growth_phase:log, peptone:10 mg/mL, rna_prep_type:RNeasy, rna_stop_solution:RNA_protect, sodium_chloride:1.7e+02 mM, strain:MG1655, time_point:30 minutes, yeast_extract:5 mg/mL
sg_untreated_t60		658	aeration:aerobic, culture_shaking:3e+02 RPM, culture_temperature:37 Celsius, culture_type:batch, culture_vessel:flask, culture_vessel_volume:2.5e+02 ml, culture_volume:25 ml, dnase_treatment:yes, experimenter:Kohanski M, growth_phase:log, peptone:10 mg/mL, rna_prep_type:RNeasy, rna_stop_solution:RNA_protect, sodium_chloride:1.7e+02 mM, strain:MG1655, time_point:60 minutes, yeast_extract:5 mg/mL
sg_untreated_t120		659	aeration:aerobic, culture_shaking:3e+02 RPM, culture_temperature:37 Celsius, culture_type:batch, culture_vessel:flask, culture_vessel_volume:2.5e+02 ml, culture_volume:25 ml, dnase_treatment:yes, experimenter:Kohanski M, growth_phase:log, peptone:10 mg/mL, rna_prep_type:RNeasy, rna_stop_solution:RNA_protect, sodium_chloride:1.7e+02 mM, strain:MG1655, time_point:1.2e+02 minutes, yeast_extract:5 mg…
sg_spect_t30		660	aeration:aerobic, culture_shaking:3e+02 RPM, culture_temperature:37 Celsius, culture_type:batch, culture_vessel:flask, culture_vessel_volume:2.5e+02 ml, culture_volume:25 ml, dnase_treatment:yes, experimenter:Kohanski M, growth_phase:log, peptone:10 mg/mL, rna_prep_type:RNeasy, rna_stop_solution:RNA_protect, sodium_chloride:1.7e+02 mM, spectinomycin:1.2 mM, strain:MG1655, time_point:30 minutes, y…
sg_spect_t60		661	aeration:aerobic, culture_shaking:3e+02 RPM, culture_temperature:37 Celsius, culture_type:batch, culture_vessel:flask, culture_vessel_volume:2.5e+02 ml, culture_volume:25 ml, dnase_treatment:yes, experimenter:Kohanski M, growth_phase:log, peptone:10 mg/mL, rna_prep_type:RNeasy, rna_stop_solution:RNA_protect, sodium_chloride:1.7e+02 mM, spectinomycin:1.2 mM, strain:MG1655, time_point:60 minutes, y…
sg_spect_t120		662	aeration:aerobic, culture_shaking:3e+02 RPM, culture_temperature:37 Celsius, culture_type:batch, culture_vessel:flask, culture_vessel_volume:2.5e+02 ml, culture_volume:25 ml, dnase_treatment:yes, experimenter:Kohanski M, growth_phase:log, peptone:10 mg/mL, rna_prep_type:RNeasy, rna_stop_solution:RNA_protect, sodium_chloride:1.7e+02 mM, spectinomycin:1.2 mM, strain:MG1655, time_point:1.2e+02 minut…
sg_gent_t30		663	aeration:aerobic, culture_shaking:3e+02 RPM, culture_temperature:37 Celsius, culture_type:batch, culture_vessel:flask, culture_vessel_volume:2.5e+02 ml, culture_volume:25 ml, dnase_treatment:yes, experimenter:Kohanski M, gentamicin:0.01 mM, growth_phase:log, peptone:10 mg/mL, rna_prep_type:RNeasy, rna_stop_solution:RNA_protect, sodium_chloride:1.7e+02 mM, strain:MG1655, time_point:30 minutes, yea…
sg_gent_t60		664	aeration:aerobic, culture_shaking:3e+02 RPM, culture_temperature:37 Celsius, culture_type:batch, culture_vessel:flask, culture_vessel_volume:2.5e+02 ml, culture_volume:25 ml, dnase_treatment:yes, experimenter:Kohanski M, gentamicin:0.01 mM, growth_phase:log, peptone:10 mg/mL, rna_prep_type:RNeasy, rna_stop_solution:RNA_protect, sodium_chloride:1.7e+02 mM, strain:MG1655, time_point:60 minutes, yea…
sg_gent_t120		665	aeration:aerobic, culture_shaking:3e+02 RPM, culture_temperature:37 Celsius, culture_type:batch, culture_vessel:flask, culture_vessel_volume:2.5e+02 ml, culture_volume:25 ml, dnase_treatment:yes, experimenter:Kohanski M, gentamicin:0.01 mM, growth_phase:log, peptone:10 mg/mL, rna_prep_type:RNeasy, rna_stop_solution:RNA_protect, sodium_chloride:1.7e+02 mM, strain:MG1655, time_point:1.2e+02 minutes…
biofilm_24hr_del_ydgG		666	aeration:assumed_aerobic, culture_shaking:2.5e+02 RPM, culture_temperature:37 Celsius, culture_type:batch, culture_vessel:glass_wool, culture_vessel_volume:1e+03 ml, culture_volume:2.5e+02 ml, experimenter:Herzberg M, glucose:11 mM, growth_phase:biofilm, note:bacteria were grown on 10g of glass wool for 24 hrs, final OD600=5 for the suspended cells, note2:REMOVED: control experiment CEL file iden…
biofilm_24hr_wt_yliH_yceP		667	aeration:assumed_aerobic, culture_shaking:2.5e+02 RPM, culture_temperature:37 Celsius, culture_type:batch, culture_vessel:glass_wool, culture_vessel_volume:1e+03 ml, culture_volume:2.5e+02 ml, experimenter:Domka J, glucose:11 mM, growth_phase:biofilm, note:bacteria were grown on 10g of glass wool for 24 hrs, note2:REMOVED: replicate experiment CEL file identical to biofilm_wt_noGlucose in biofilm…
biofilm_24hr_del_yceP		668	aeration:assumed_aerobic, culture_shaking:2.5e+02 RPM, culture_temperature:37 Celsius, culture_type:batch, culture_vessel:glass_wool, culture_vessel_volume:1e+03 ml, culture_volume:2.5e+02 ml, experimenter:Domka J, glucose:11 mM, growth_phase:biofilm, note:bacteria were grown on 10g of glass wool for 24 hrs, peptone:10 mg/mL, perturbation:knockout, perturbation_gene:yceP, rna_prep_type:RNeasy, so…
biofilm_24hr_del_yliH		669	aeration:assumed_aerobic, culture_shaking:2.5e+02 RPM, culture_temperature:37 Celsius, culture_type:batch, culture_vessel:glass_wool, culture_vessel_volume:1e+03 ml, culture_volume:2.5e+02 ml, experimenter:Domka J, glucose:11 mM, growth_phase:biofilm, note:bacteria were grown on 10g of glass wool for 24 hrs, peptone:10 mg/mL, perturbation:knockout, perturbation_gene:yliH, rna_prep_type:RNeasy, so…
biofilm_15hr_wt_ycfR		670	aeration:assumed_aerobic, culture_shaking:2.5e+02 RPM, culture_temperature:37 Celsius, culture_type:batch, culture_vessel:glass_wool, culture_vessel_volume:1e+03 ml, culture_volume:2.5e+02 ml, experimenter:Zhang XS, glucose:11 mM, growth_phase:biofilm, note:bacteria were grown on 10g of glass wool for 15 hrs, peptone:10 mg/mL, rna_prep_type:RNeasy, sodium_chloride:1.7e+02 mM, strain:BW25113, stru…
biofilm_15hr_del_ycfR		671	aeration:assumed_aerobic, culture_shaking:2.5e+02 RPM, culture_temperature:37 Celsius, culture_type:batch, culture_vessel:glass_wool, culture_vessel_volume:1e+03 ml, culture_volume:2.5e+02 ml, experimenter:Zhang XS, glucose:11 mM, growth_phase:biofilm, note:bacteria were grown on 10g of glass wool for 15 hrs, peptone:10 mg/mL, perturbation:knockout, perturbation_gene:ycfR, rna_prep_type:RNeasy, s…
acid_shift_t0		672	aeration:assumed_aerobic, cell_density:0.2 OD600, culture_ph:7.6 , culture_shaking:2.2e+02 RPM, culture_temperature:37 Celsius, culture_type:batch, culture_vessel:baffled_flask, culture_vessel_volume:2.5e+02 ml, culture_volume:55 ml, dnase_treatment:yes, experimenter:Kannan G, homopipes:20 mM, inoculum_dilution:0.002 ratio (1:1, note:shift to acid external pH was conducted by rapid addition of 84…
acid_shift_1min		677	aeration:assumed_aerobic, cell_density:0.2 OD600, culture_ph:5.5 , culture_shaking:2.2e+02 RPM, culture_temperature:37 Celsius, culture_type:batch, culture_vessel:baffled_flask, culture_vessel_volume:2.5e+02 ml, culture_volume:55 ml, dnase_treatment:yes, experimenter:Kannan G, homopipes:20 mM, inoculum_dilution:0.002 ratio (1:1, note:shift to acid external pH was conducted by rapid addition of 84…
acid_shift_5min		682	aeration:assumed_aerobic, cell_density:0.2 OD600, culture_ph:5.5 , culture_shaking:2.2e+02 RPM, culture_temperature:37 Celsius, culture_type:batch, culture_vessel:baffled_flask, culture_vessel_volume:2.5e+02 ml, culture_volume:55 ml, dnase_treatment:yes, experimenter:Kannan G, homopipes:20 mM, inoculum_dilution:0.002 ratio (1:1, note:shift to acid external pH was conducted by rapid addition of 84…
acid_shift_10min		687	aeration:assumed_aerobic, cell_density:0.2 OD600, culture_ph:5.5 , culture_shaking:2.2e+02 RPM, culture_temperature:37 Celsius, culture_type:batch, culture_vessel:baffled_flask, culture_vessel_volume:2.5e+02 ml, culture_volume:55 ml, dnase_treatment:yes, experimenter:Kannan G, homopipes:20 mM, inoculum_dilution:0.002 ratio (1:1, note:shift to acid external pH was conducted by rapid addition of 84…
TG1_pBS_Kan_H_prod		692	aeration:assumed_anaerobic, aluminum_potassium_disulfate:0.00021 mM, ammonium_sulfate:7.6 mM, boric_acid:0.016 mM, calcium_chloride:0.14 mM, cobalt(ii)_nitrate:0.1 mM, copper(ii)_chloride:5.9e-05 mM, culture_temperature:37 Celsius, culture_type:batch, culture_volume:20 ml, disodium_edta:0.013 mM, dnase_treatment:yes, experimenter:Maeda T, fructose:1.1e+02 mM, iptg:5 mM, iron(ii)_ammonium_sulfate:…
TG1_pBS_Kan_Synhox_H_prod		693	aeration:assumed_anaerobic, aluminum_potassium_disulfate:0.00021 mM, ammonium_sulfate:7.6 mM, boric_acid:0.016 mM, calcium_chloride:0.14 mM, cobalt(ii)_nitrate:0.1 mM, copper(ii)_chloride:5.9e-05 mM, culture_temperature:37 Celsius, culture_type:batch, culture_volume:20 ml, disodium_edta:0.013 mM, dnase_treatment:yes, experimenter:Maeda T, fructose:1.1e+02 mM, iptg:5 mM, iron(ii)_ammonium_sulfate:…
ATCC25404_wt_24hr_biofilm		694	aeration:assumed_aerobic, culture_shaking:2.5e+02 RPM, culture_temperature:37 Celsius, culture_type:batch, culture_vessel:glass_wool, culture_vessel_volume:1e+03 ml, culture_volume:2.5e+02 ml, dnase_treatment:yes, experimenter:Yang X, growth_phase:biofilm, note:bacteria were grown on 10 g glass wool, note2:REMOVED: control experiment BW25113_wt_24hr_biofilm CEL file identical to biofilm_15hr_wt_y…
ATCC25404_wt_R1drd19_24hr_biofilm		695	aeration:assumed_aerobic, culture_shaking:2.5e+02 RPM, culture_temperature:37 Celsius, culture_type:batch, culture_vessel:glass_wool, culture_vessel_volume:1e+03 ml, culture_volume:2.5e+02 ml, dnase_treatment:yes, experimenter:Yang X, growth_phase:biofilm, note:bacteria were grown on 10 g glass wool, note2:REMOVED: control experiment BW25113_wt_24hr_biofilm CEL file identical to biofilm_15hr_wt_y…
MG1655_wt_24hr_biofilm		696	aeration:assumed_aerobic, ammonium_chloride:93 mM, calcium_chloride:0.1 mM, casamino_acids:4 mg/mL, culture_shaking:2.5e+02 RPM, culture_temperature:37 Celsius, culture_type:batch, culture_vessel:glass_wool, culture_vessel_volume:1e+03 ml, culture_volume:2.5e+02 ml, disodium_hydrogen_phosphate:2.4e+02 mM, dnase_treatment:yes, experimenter:Yang X, glucose:22 mM, growth_phase:biofilm, magnesium_chl…
MG1655_wt_R1drd19_24hr_biofilm		697	aeration:assumed_aerobic, ammonium_chloride:93 mM, calcium_chloride:0.1 mM, casamino_acids:4 mg/mL, culture_shaking:2.5e+02 RPM, culture_temperature:37 Celsius, culture_type:batch, culture_vessel:glass_wool, culture_vessel_volume:1e+03 ml, culture_volume:2.5e+02 ml, disodium_hydrogen_phosphate:2.4e+02 mM, dnase_treatment:yes, experimenter:Yang X, glucose:22 mM, growth_phase:biofilm, magnesium_chl…
BW25113_R1drd19_24hr_biofilm		698	aeration:assumed_aerobic, culture_shaking:2.5e+02 RPM, culture_temperature:37 Celsius, culture_type:batch, culture_vessel:glass_wool, culture_vessel_volume:1e+03 ml, culture_volume:2.5e+02 ml, dnase_treatment:yes, experimenter:Yang X, growth_phase:biofilm, note:bacteria were grown on 10 g glass wool, note2:REMOVED: control experiment BW25113_wt_24hr_biofilm CEL file identical to biofilm_15hr_wt_y…
BW25113_R1drd19_15hr_biofilm		699	aeration:assumed_aerobic, culture_shaking:2.5e+02 RPM, culture_temperature:37 Celsius, culture_type:batch, culture_vessel:glass_wool, culture_vessel_volume:1e+03 ml, culture_volume:2.5e+02 ml, dnase_treatment:yes, experimenter:Yang X, growth_phase:biofilm, note:bacteria were grown on 10 g glass wool, note2:REMOVED: control experiment BW25113_wt_24hr_biofilm CEL file identical to biofilm_15hr_wt_y…
BW25113_R1drd19_7hr_biofilm		700	aeration:assumed_aerobic, culture_shaking:2.5e+02 RPM, culture_temperature:37 Celsius, culture_type:batch, culture_vessel:glass_wool, culture_vessel_volume:1e+03 ml, culture_volume:2.5e+02 ml, dnase_treatment:yes, experimenter:Yang X, growth_phase:biofilm, note:bacteria were grown on 10 g glass wool, note2:REMOVED: control experiment BW25113_wt_24hr_biofilm CEL file identical to biofilm_15hr_wt_y…
BW25113_wt_15hr_biofilm		701	aeration:assumed_aerobic, culture_shaking:2.5e+02 RPM, culture_temperature:37 Celsius, culture_type:batch, culture_vessel:glass_wool, culture_vessel_volume:1e+03 ml, culture_volume:2.5e+02 ml, dnase_treatment:yes, experimenter:Yang X, growth_phase:biofilm, note:bacteria were grown on 10 g glass wool, note2:REMOVED: control experiment BW25113_wt_24hr_biofilm CEL file identical to biofilm_15hr_wt_y…
BW25113_wt_7hr_biofilm		702	aeration:assumed_aerobic, culture_shaking:2.5e+02 RPM, culture_temperature:37 Celsius, culture_type:batch, culture_vessel:glass_wool, culture_vessel_volume:1e+03 ml, culture_volume:2.5e+02 ml, dnase_treatment:yes, experimenter:Yang X, growth_phase:biofilm, note:bacteria were grown on 10 g glass wool, note2:REMOVED: control experiment BW25113_wt_24hr_biofilm CEL file identical to biofilm_15hr_wt_y…
rb_del_rpoS_biofilm		703	aeration:assumed_anaerobic, ammonium_chloride:9.5 mM, ammonium_molybdate:2.9e-06 mM, boric_acid:0.0004 mM, calcium_chloride:0.0005 mM, cobalt_chloride:3e-05 mM, culture_temperature:37 Celsius, culture_type:fed_batch, culture_vessel:flow cell, cupric_sulfate:9.6e-06 mM, experimenter:Ito A, ferrous_sulfate:0.01 mM, glucose:11 mM, growth_phase:biofilm, magnesium_chloride:0.53 mM, manganese(ii)_chlor…
rb_wt_biofilm		706	aeration:assumed_anaerobic, ammonium_chloride:9.5 mM, ammonium_molybdate:2.9e-06 mM, boric_acid:0.0004 mM, calcium_chloride:0.0005 mM, cobalt_chloride:3e-05 mM, culture_temperature:37 Celsius, culture_type:fed_batch, culture_vessel:flow cell, cupric_sulfate:9.6e-06 mM, experimenter:Ito A, ferrous_sulfate:0.01 mM, glucose:11 mM, growth_phase:biofilm, magnesium_chloride:0.53 mM, manganese(ii)_chlor…
rb_del_rpoS_exponential		709	aeration:assumed_aerobic, ammonium_chloride:9.5 mM, ammonium_molybdate:2.9e-06 mM, boric_acid:0.0004 mM, calcium_chloride:0.0005 mM, cell_density:1 OD600, cobalt_chloride:3e-05 mM, culture_temperature:37 Celsius, culture_type:batch, cupric_sulfate:9.6e-06 mM, experimenter:Ito A, ferrous_sulfate:0.01 mM, glucose:11 mM, growth_phase:log, magnesium_chloride:0.53 mM, manganese(ii)_chloride:8.1e-05 mM…
rb_wt_exponential		712	aeration:assumed_aerobic, ammonium_chloride:9.5 mM, ammonium_molybdate:2.9e-06 mM, boric_acid:0.0004 mM, calcium_chloride:0.0005 mM, cell_density:1 OD600, cobalt_chloride:3e-05 mM, culture_temperature:37 Celsius, culture_type:batch, cupric_sulfate:9.6e-06 mM, experimenter:Ito A, ferrous_sulfate:0.01 mM, glucose:11 mM, growth_phase:log, magnesium_chloride:0.53 mM, manganese(ii)_chloride:8.1e-05 mM…
rb_wt_stationary		715	aeration:assumed_aerobic, ammonium_chloride:9.5 mM, ammonium_molybdate:2.9e-06 mM, boric_acid:0.0004 mM, calcium_chloride:0.0005 mM, cell_density:2.2 OD600, cobalt_chloride:3e-05 mM, culture_temperature:37 Celsius, culture_type:batch, cupric_sulfate:9.6e-06 mM, experimenter:Ito A, ferrous_sulfate:0.01 mM, glucose:11 mM, growth_phase:stationary, magnesium_chloride:0.53 mM, manganese(ii)_chloride:8…
rb_del_rpoS_stationary		718	aeration:assumed_aerobic, ammonium_chloride:9.5 mM, ammonium_molybdate:2.9e-06 mM, boric_acid:0.0004 mM, calcium_chloride:0.0005 mM, cell_density:2.2 OD600, cobalt_chloride:3e-05 mM, culture_temperature:37 Celsius, culture_type:batch, cupric_sulfate:9.6e-06 mM, experimenter:Ito A, ferrous_sulfate:0.01 mM, glucose:11 mM, growth_phase:stationary, magnesium_chloride:0.53 mM, manganese(ii)_chloride:8…
B178_wt_Hsp60		721	aeration:assumed_aerobic, ampicillin:0.29 mM, arabinose:13 mM, culture_temperature:30 Celsius, culture_type:batch, experimenter:Bross P, glucose:11 mM, kanamycin:0.021 mM, note:At OD536=0.1 bacteria (with IPTG) were harvested and resuspended in fresh medium (with arabinose) and grown for 10 hours, perturbation:replacement, perturbation_gene:groS, groL, plasmid:two: IPTG-inducible wt Hsp60, and ar…
B178_mutant_Hsp60		722	aeration:assumed_aerobic, ampicillin:0.29 mM, arabinose:13 mM, culture_temperature:30 Celsius, culture_type:batch, experimenter:Bross P, glucose:11 mM, kanamycin:0.021 mM, note:At OD536=0.1 bacteria (with IPTG) were harvested and resuspended in fresh medium (with arabinose) and grown for 10 hours, perturbation:replacement, perturbation_gene:groS, groL, plasmid:two: IPTG-inducible wt Hsp60, and ar…
BW25113_K_tnaA_30C_biofilm_indole_control		723	aeration:assumed_aerobic, culture_shaking:2.5e+02 RPM, culture_temperature:30 Celsius, culture_type:batch, culture_vessel:glass_wool, culture_vessel_volume:1e+03 ml, culture_volume:2.5e+02 ml, dimethylformamide:8.2 mM, dnase_treatment:yes, experimenter:Zhang X, growth_phase:biofilm, note:initial OD=0.05; bacteria were grown on 10 g glass wool, note2:guessed conc DMF based on previous study, pepto…
BW25113_K_tnaA_30C_biofilm_indole_1mM		724	aeration:assumed_aerobic, culture_shaking:2.5e+02 RPM, culture_temperature:30 Celsius, culture_type:batch, culture_vessel:glass_wool, culture_vessel_volume:1e+03 ml, culture_volume:2.5e+02 ml, dimethylformamide:8.2 mM, dnase_treatment:yes, experimenter:Zhang X, growth_phase:biofilm, indole:1 mM, note:initial OD=0.05; bacteria were grown on 10 g glass wool, note2:guessed conc DMF based on previous…
BW25113_30C_biofilm		725	aeration:assumed_aerobic, culture_shaking:2.5e+02 RPM, culture_temperature:30 Celsius, culture_type:batch, culture_vessel:glass_wool, culture_vessel_volume:1e+03 ml, culture_volume:2.5e+02 ml, dnase_treatment:yes, experimenter:Zhang X, growth_phase:biofilm, note:initial OD=0.05; bacteria were grown on 10 g glass wool, note2:REMOVED: BW25113_30C_suspension CEL file identical to BW25113_wt_7hr_biof…
pBAD_ryhB_no_ara		726	aeration:assumed_aerobic, ampicillin:0.14 mM, cell_density:0.5 OD600, culture_temperature:37 Celsius, culture_type:batch, culture_volume:50 ml, dnase_treatment:yes, experimenter:Masse E, growth_phase:log, note:with agitation, peptone:10 mg/mL, perturbation_gene:ryhB, plasmid:pBAD-ryhB, resistant_to:ampicillin, rna_prep_type:hot phenol, sodium_chloride:1.7e+02 mM, strain:MG1655 del lac del ara del…
pBAD_ryhB_with_ara		728	aeration:assumed_aerobic, ampicillin:0.14 mM, arabinose:6.7 mM, cell_density:0.5 OD600, culture_temperature:37 Celsius, culture_type:batch, culture_volume:50 ml, dnase_treatment:yes, experimenter:Masse E, growth_phase:log, note:with agitation, note2:arabinose added for 15 mins, peptone:10 mg/mL, perturbation:replacement, perturbation_gene:ryhB, plasmid:pBAD-ryhB, resistant_to:ampicillin, rna_prep…
pNM12_with_ara		730	aeration:assumed_aerobic, ampicillin:0.14 mM, arabinose:6.7 mM, cell_density:0.5 OD600, culture_temperature:37 Celsius, culture_type:batch, culture_volume:50 ml, dnase_treatment:yes, experimenter:Masse E, growth_phase:log, note:with agitation, note2:arabinose added for 15 mins, peptone:10 mg/mL, perturbation:knockout, perturbation_gene:ryhB, plasmid:pNM12, resistant_to:ampicillin, rna_prep_type:h…
pBAD_ryhB_iron_no_ara		732	aeration:assumed_aerobic, ampicillin:0.14 mM, cell_density:0.5 OD600, culture_temperature:37 Celsius, culture_type:batch, culture_volume:50 ml, dnase_treatment:yes, experimenter:Masse E, ferrous_sulfate:0.05 mM, growth_phase:log, note:with agitation, peptone:10 mg/mL, perturbation_gene:ryhB, plasmid:pBAD-ryhB, resistant_to:ampicillin, rna_prep_type:hot phenol, sodium_chloride:1.7e+02 mM, strain:M…
pBAD_ryhB_iron_with_ara		734	aeration:assumed_aerobic, ampicillin:0.14 mM, arabinose:6.7 mM, cell_density:0.5 OD600, culture_temperature:37 Celsius, culture_type:batch, culture_volume:50 ml, dnase_treatment:yes, experimenter:Masse E, ferrous_sulfate:0.05 mM, growth_phase:log, note:with agitation, note2:arabinose added for 15 mins, peptone:10 mg/mL, perturbation:replacement, perturbation_gene:ryhB, plasmid:pBAD-ryhB, resistan…
pNM12_iron_with_ara		736	aeration:assumed_aerobic, ampicillin:0.14 mM, arabinose:6.7 mM, cell_density:0.5 OD600, culture_temperature:37 Celsius, culture_type:batch, culture_volume:50 ml, dnase_treatment:yes, experimenter:Masse E, ferrous_sulfate:0.05 mM, growth_phase:log, note:with agitation, note2:arabinose added for 15 mins, peptone:10 mg/mL, perturbation:knockout, perturbation_gene:ryhB, plasmid:pNM12, resistant_to:am…
RM_pTN9_0h		738	aeration:assumed_aerobic, ampicillin:0.14 mM, cell_density:0.3 OD600, culture_shaking:70 RPM, culture_temperature:30 Celsius, culture_type:batch, culture_vessel:L-shaped test tube, culture_volume:10 ml, dnase_treatment:yes, experimenter:Asakura Y, note:cell density is OD660, peptone:10 mg/mL, plasmid:pTN9 (r+m+), resistant_to:ampicillin, rna_prep_type:trizol, rna_stop_solution:RNA Protect, sodium…
RM_pTN11_0h		740	aeration:assumed_aerobic, ampicillin:0.14 mM, cell_density:0.3 OD600, culture_shaking:70 RPM, culture_temperature:30 Celsius, culture_type:batch, culture_vessel:L-shaped test tube, culture_volume:10 ml, dnase_treatment:yes, experimenter:Asakura Y, note:cell density is OD660, peptone:10 mg/mL, plasmid:pTN11 (r-m+), resistant_to:ampicillin, rna_prep_type:trizol, rna_stop_solution:RNA Protect, sodiu…
RM_pHSG415_0h		742	aeration:assumed_aerobic, ampicillin:0.14 mM, cell_density:0.3 OD600, culture_shaking:70 RPM, culture_temperature:30 Celsius, culture_type:batch, culture_vessel:L-shaped test tube, culture_volume:10 ml, dnase_treatment:yes, experimenter:Asakura Y, note:cell density is OD660, peptone:10 mg/mL, plasmid:pHSG415 (vector), resistant_to:ampicillin, rna_prep_type:trizol, rna_stop_solution:RNA Protect, s…
RM_pTN9_1h		744	aeration:assumed_aerobic, culture_shaking:70 RPM, culture_temperature:42 Celsius, culture_type:batch, culture_vessel:L-shaped test tube, culture_volume:10 ml, dnase_treatment:yes, experimenter:Asakura Y, note:culture was diluted 100-fold when its OD660 reached 0.5 (2h after t=0), peptone:10 mg/mL, plasmid:pTN9 (r+m+), rna_prep_type:trizol, rna_stop_solution:RNA Protect, sodium_chloride:1.7e+02 mM…
RM_pTN11_1h		746	aeration:assumed_aerobic, culture_shaking:70 RPM, culture_temperature:42 Celsius, culture_type:batch, culture_vessel:L-shaped test tube, culture_volume:10 ml, dnase_treatment:yes, experimenter:Asakura Y, note:culture was diluted 100-fold when its OD660 reached 0.5 (2h after t=0), peptone:10 mg/mL, plasmid:pTN11 (r-m+), rna_prep_type:trizol, rna_stop_solution:RNA Protect, sodium_chloride:1.7e+02 m…
RM_pHSG415_1h		748	aeration:assumed_aerobic, culture_shaking:70 RPM, culture_temperature:42 Celsius, culture_type:batch, culture_vessel:L-shaped test tube, culture_volume:10 ml, dnase_treatment:yes, experimenter:Asakura Y, note:culture was diluted 100-fold when its OD660 reached 0.5 (2h after t=0), peptone:10 mg/mL, plasmid:pHSG415 (vector), rna_prep_type:trizol, rna_stop_solution:RNA Protect, sodium_chloride:1.7e+…
RM_pTN9_1h_50min		750	aeration:assumed_aerobic, culture_shaking:70 RPM, culture_temperature:42 Celsius, culture_type:batch, culture_vessel:L-shaped test tube, culture_volume:10 ml, dnase_treatment:yes, experimenter:Asakura Y, note:culture was diluted 100-fold when its OD660 reached 0.5 (2h after t=0), peptone:10 mg/mL, plasmid:pTN9 (r+m+), rna_prep_type:trizol, rna_stop_solution:RNA Protect, sodium_chloride:1.7e+02 mM…
RM_pTN11_1h_50min		752	aeration:assumed_aerobic, culture_shaking:70 RPM, culture_temperature:42 Celsius, culture_type:batch, culture_vessel:L-shaped test tube, culture_volume:10 ml, dnase_treatment:yes, experimenter:Asakura Y, note:culture was diluted 100-fold when its OD660 reached 0.5 (2h after t=0), peptone:10 mg/mL, plasmid:pTN11 (r-m+), rna_prep_type:trizol, rna_stop_solution:RNA Protect, sodium_chloride:1.7e+02 m…
RM_pHSG415_1h_50min		754	aeration:assumed_aerobic, culture_shaking:70 RPM, culture_temperature:42 Celsius, culture_type:batch, culture_vessel:L-shaped test tube, culture_volume:10 ml, dnase_treatment:yes, experimenter:Asakura Y, note:culture was diluted 100-fold when its OD660 reached 0.5 (2h after t=0), peptone:10 mg/mL, plasmid:pHSG415 (vector), rna_prep_type:trizol, rna_stop_solution:RNA Protect, sodium_chloride:1.7e+…
RM_pTN9_3h		756	aeration:assumed_aerobic, culture_shaking:70 RPM, culture_temperature:42 Celsius, culture_type:batch, culture_vessel:L-shaped test tube, culture_volume:10 ml, dnase_treatment:yes, experimenter:Asakura Y, note:culture was diluted 100-fold when its OD660 reached 0.5 (2h after t=0), peptone:10 mg/mL, plasmid:pTN9 (r+m+), rna_prep_type:trizol, rna_stop_solution:RNA Protect, sodium_chloride:1.7e+02 mM…
RM_pTN11_3h		758	aeration:assumed_aerobic, culture_shaking:70 RPM, culture_temperature:42 Celsius, culture_type:batch, culture_vessel:L-shaped test tube, culture_volume:10 ml, dnase_treatment:yes, experimenter:Asakura Y, note:culture was diluted 100-fold when its OD660 reached 0.5 (2h after t=0), peptone:10 mg/mL, plasmid:pTN11 (r-m+), rna_prep_type:trizol, rna_stop_solution:RNA Protect, sodium_chloride:1.7e+02 m…
RM_pHSG415_3h		760	aeration:assumed_aerobic, culture_shaking:70 RPM, culture_temperature:42 Celsius, culture_type:batch, culture_vessel:L-shaped test tube, culture_volume:10 ml, dnase_treatment:yes, experimenter:Asakura Y, note:culture was diluted 100-fold when its OD660 reached 0.5 (2h after t=0), peptone:10 mg/mL, plasmid:pHSG415 (vector), rna_prep_type:trizol, rna_stop_solution:RNA Protect, sodium_chloride:1.7e+…
cefmec_untreated_minus5min		762	aeration:assumed_aerobic, cell_density:0.2 OD600, culture_temperature:37 Celsius, culture_type:batch, experimenter:Laubacher ME, note:with shaking; OD600=0.2 at t=0, peptone:10 mg/mL, rna_prep_type:hot phenol, rna_stop_solution:phenol/ethanol, sodium_chloride:1.7e+02 mM, strain:MG1655, structured_metadata:complete, time_point:-5 minutes, yeast_extract:5 mg/mL
cefmec_untreated_5min		765	aeration:assumed_aerobic, culture_temperature:37 Celsius, culture_type:batch, experimenter:Laubacher ME, note:with shaking; OD600=0.2 at t=0, peptone:10 mg/mL, rna_prep_type:hot phenol, rna_stop_solution:phenol/ethanol, sodium_chloride:1.7e+02 mM, strain:MG1655, structured_metadata:complete, time_point:5 minutes, yeast_extract:5 mg/mL
cefmec_untreated_20min		767	aeration:assumed_aerobic, culture_temperature:37 Celsius, culture_type:batch, experimenter:Laubacher ME, note:with shaking; OD600=0.2 at t=0, peptone:10 mg/mL, rna_prep_type:hot phenol, rna_stop_solution:phenol/ethanol, sodium_chloride:1.7e+02 mM, strain:MG1655, structured_metadata:complete, time_point:20 minutes, yeast_extract:5 mg/mL
cefmec_untreated_40min		770	aeration:assumed_aerobic, culture_temperature:37 Celsius, culture_type:batch, experimenter:Laubacher ME, note:with shaking; OD600=0.2 at t=0, peptone:10 mg/mL, rna_prep_type:hot phenol, rna_stop_solution:phenol/ethanol, sodium_chloride:1.7e+02 mM, strain:MG1655, structured_metadata:complete, time_point:40 minutes, yeast_extract:5 mg/mL
cefmec_cef_minus5min		774	aeration:assumed_aerobic, cell_density:0.2 OD600, culture_temperature:37 Celsius, culture_type:batch, experimenter:Laubacher ME, note:with shaking; OD600=0.2 at t=0, peptone:10 mg/mL, rna_prep_type:hot phenol, rna_stop_solution:phenol/ethanol, sodium_chloride:1.7e+02 mM, strain:MG1655, structured_metadata:complete, time_point:-5 minutes, yeast_extract:5 mg/mL
cefmec_cef_5min		776	aeration:assumed_aerobic, cefsulodin:0.019 mM, culture_temperature:37 Celsius, culture_type:batch, experimenter:Laubacher ME, note:with shaking; OD600=0.2 at t=0, peptone:10 mg/mL, rna_prep_type:hot phenol, rna_stop_solution:phenol/ethanol, sodium_chloride:1.7e+02 mM, strain:MG1655, structured_metadata:complete, time_point:5 minutes, yeast_extract:5 mg/mL
cefmec_cef_20min		778	aeration:assumed_aerobic, cefsulodin:0.019 mM, culture_temperature:37 Celsius, culture_type:batch, experimenter:Laubacher ME, note:with shaking; OD600=0.2 at t=0, peptone:10 mg/mL, rna_prep_type:hot phenol, rna_stop_solution:phenol/ethanol, sodium_chloride:1.7e+02 mM, strain:MG1655, structured_metadata:complete, time_point:20 minutes, yeast_extract:5 mg/mL
cefmec_cef_40min		780	aeration:assumed_aerobic, cefsulodin:0.019 mM, culture_temperature:37 Celsius, culture_type:batch, experimenter:Laubacher ME, note:with shaking; OD600=0.2 at t=0, peptone:10 mg/mL, rna_prep_type:hot phenol, rna_stop_solution:phenol/ethanol, sodium_chloride:1.7e+02 mM, strain:MG1655, structured_metadata:complete, time_point:40 minutes, yeast_extract:5 mg/mL
cefmec_mec_minus5min		783	aeration:assumed_aerobic, cell_density:0.2 OD600, culture_temperature:37 Celsius, culture_type:batch, experimenter:Laubacher ME, note:with shaking; OD600=0.2 at t=0, peptone:10 mg/mL, rna_prep_type:hot phenol, rna_stop_solution:phenol/ethanol, sodium_chloride:1.7e+02 mM, strain:MG1655, structured_metadata:complete, time_point:-5 minutes, yeast_extract:5 mg/mL
cefmec_mec_5min		785	aeration:assumed_aerobic, culture_temperature:37 Celsius, culture_type:batch, experimenter:Laubacher ME, mecillinam:9.2e-05 mM, note:with shaking; OD600=0.2 at t=0, peptone:10 mg/mL, rna_prep_type:hot phenol, rna_stop_solution:phenol/ethanol, sodium_chloride:1.7e+02 mM, strain:MG1655, structured_metadata:complete, time_point:5 minutes, yeast_extract:5 mg/mL
cefmec_mec_20min		787	aeration:assumed_aerobic, culture_temperature:37 Celsius, culture_type:batch, experimenter:Laubacher ME, mecillinam:9.2e-05 mM, note:with shaking; OD600=0.2 at t=0, peptone:10 mg/mL, rna_prep_type:hot phenol, rna_stop_solution:phenol/ethanol, sodium_chloride:1.7e+02 mM, strain:MG1655, structured_metadata:complete, time_point:20 minutes, yeast_extract:5 mg/mL
cefmec_mec_40min		789	aeration:assumed_aerobic, culture_temperature:37 Celsius, culture_type:batch, experimenter:Laubacher ME, mecillinam:9.2e-05 mM, note:with shaking; OD600=0.2 at t=0, peptone:10 mg/mL, rna_prep_type:hot phenol, rna_stop_solution:phenol/ethanol, sodium_chloride:1.7e+02 mM, strain:MG1655, structured_metadata:complete, time_point:40 minutes, yeast_extract:5 mg/mL
cefmec_cefmec_minus5min		792	aeration:assumed_aerobic, cell_density:0.2 OD600, culture_temperature:37 Celsius, culture_type:batch, experimenter:Laubacher ME, note:with shaking; OD600=0.2 at t=0, peptone:10 mg/mL, rna_prep_type:hot phenol, rna_stop_solution:phenol/ethanol, sodium_chloride:1.7e+02 mM, strain:MG1655, structured_metadata:complete, time_point:-5 minutes, yeast_extract:5 mg/mL
cefmec_cefmec_5min		795	aeration:assumed_aerobic, cefsulodin:0.019 mM, culture_temperature:37 Celsius, culture_type:batch, experimenter:Laubacher ME, mecillinam:9.2e-05 mM, note:with shaking; OD600=0.2 at t=0, peptone:10 mg/mL, rna_prep_type:hot phenol, rna_stop_solution:phenol/ethanol, sodium_chloride:1.7e+02 mM, strain:MG1655, structured_metadata:complete, time_point:5 minutes, yeast_extract:5 mg/mL
cefmec_cefmec_20min		798	aeration:assumed_aerobic, cefsulodin:0.019 mM, culture_temperature:37 Celsius, culture_type:batch, experimenter:Laubacher ME, mecillinam:9.2e-05 mM, note:with shaking; OD600=0.2 at t=0, peptone:10 mg/mL, rna_prep_type:hot phenol, rna_stop_solution:phenol/ethanol, sodium_chloride:1.7e+02 mM, strain:MG1655, structured_metadata:complete, time_point:20 minutes, yeast_extract:5 mg/mL
cefmec_cefmec_40min		801	aeration:assumed_aerobic, cefsulodin:0.019 mM, culture_temperature:37 Celsius, culture_type:batch, experimenter:Laubacher ME, mecillinam:9.2e-05 mM, note:with shaking; OD600=0.2 at t=0, peptone:10 mg/mL, rna_prep_type:hot phenol, rna_stop_solution:phenol/ethanol, sodium_chloride:1.7e+02 mM, strain:MG1655, structured_metadata:complete, time_point:40 minutes, yeast_extract:5 mg/mL
hha_wt_4hr_biofilm		805	aeration:assumed_aerobic, culture_shaking:2.5e+02 RPM, culture_temperature:37 Celsius, culture_type:batch, culture_vessel:glass_wool, culture_vessel_volume:1e+03 ml, culture_volume:2.5e+02 ml, dnase_treatment:yes, experimenter:Garcia-Contreras R, growth_phase:biofilm, note:bacteria were grown on 10 g glass wool, note2:REMOVED: 24hr control expt (hha_wt_glu_24hr_biofilm) CEL file identical to biof…
hha_del_hha_4hr_biofilm		806	aeration:assumed_aerobic, culture_shaking:2.5e+02 RPM, culture_temperature:37 Celsius, culture_type:batch, culture_vessel:glass_wool, culture_vessel_volume:1e+03 ml, culture_volume:2.5e+02 ml, dnase_treatment:yes, experimenter:Garcia-Contreras R, growth_phase:biofilm, kanamycin:0.1 mM, note:bacteria were grown on 10 g glass wool, note2:REMOVED: 24hr control expt (hha_wt_glu_24hr_biofilm) CEL file…
hha_wt_glu_4hr_biofilm		807	aeration:assumed_aerobic, culture_shaking:2.5e+02 RPM, culture_temperature:37 Celsius, culture_type:batch, culture_vessel:glass_wool, culture_vessel_volume:1e+03 ml, culture_volume:2.5e+02 ml, dnase_treatment:yes, experimenter:Garcia-Contreras R, glucose:11 mM, growth_phase:biofilm, note:bacteria were grown on 10 g glass wool, note2:REMOVED: 24hr control expt (hha_wt_glu_24hr_biofilm) CEL file id…
hha_del_hha_glu_4hr_biofilm		808	aeration:assumed_aerobic, culture_shaking:2.5e+02 RPM, culture_temperature:37 Celsius, culture_type:batch, culture_vessel:glass_wool, culture_vessel_volume:1e+03 ml, culture_volume:2.5e+02 ml, dnase_treatment:yes, experimenter:Garcia-Contreras R, glucose:11 mM, growth_phase:biofilm, kanamycin:0.1 mM, note:bacteria were grown on 10 g glass wool, note2:REMOVED: 24hr control expt (hha_wt_glu_24hr_bi…
hha_del_hha_glu_15hr_biofilm		809	aeration:assumed_aerobic, culture_shaking:2.5e+02 RPM, culture_temperature:37 Celsius, culture_type:batch, culture_vessel:glass_wool, culture_vessel_volume:1e+03 ml, culture_volume:2.5e+02 ml, dnase_treatment:yes, experimenter:Garcia-Contreras R, glucose:11 mM, growth_phase:biofilm, kanamycin:0.1 mM, note:bacteria were grown on 10 g glass wool, note2:REMOVED: 24hr control expt (hha_wt_glu_24hr_bi…
hha_del_hha_glu_24hr_biofilm		810	aeration:assumed_aerobic, culture_shaking:2.5e+02 RPM, culture_temperature:37 Celsius, culture_type:batch, culture_vessel:glass_wool, culture_vessel_volume:1e+03 ml, culture_volume:2.5e+02 ml, dnase_treatment:yes, experimenter:Garcia-Contreras R, glucose:11 mM, growth_phase:biofilm, kanamycin:0.1 mM, note:bacteria were grown on 10 g glass wool, note2:REMOVED: 24hr control expt (hha_wt_glu_24hr_bi…
HU_wt_LB_exp		811	aeration:assumed_aerobic, culture_shaking:2e+02 RPM, culture_temperature:37 Celsius, culture_type:batch, culture_vessel_volume:2e+03 ml, culture_volume:1e+02 ml, experimenter:Oberto J, growth_phase:log, note:cell densities: exponential phase: OD600 0.6-0.7; transition: 2.2-2.5 and stationary: 4.6-4.8 (3.0 for hupAB), peptone:10 mg/mL, rna_prep_type:RNeasy-like (see GEO sample pages), rna_stop_sol…
HU_wt_LB_trans		813	aeration:assumed_aerobic, culture_shaking:2e+02 RPM, culture_temperature:37 Celsius, culture_type:batch, culture_vessel_volume:2e+03 ml, culture_volume:1e+02 ml, experimenter:Oberto J, growth_phase:late_log, note:cell densities: exponential phase: OD600 0.6-0.7; transition: 2.2-2.5 and stationary: 4.6-4.8 (3.0 for hupAB), peptone:10 mg/mL, rna_prep_type:RNeasy-like (see GEO sample pages), rna_sto…
HU_wt_LB_stat		814	aeration:assumed_aerobic, culture_shaking:2e+02 RPM, culture_temperature:37 Celsius, culture_type:batch, culture_vessel_volume:2e+03 ml, culture_volume:1e+02 ml, experimenter:Oberto J, growth_phase:stationary, note:cell densities: exponential phase: OD600 0.6-0.7; transition: 2.2-2.5 and stationary: 4.6-4.8 (3.0 for hupAB), peptone:10 mg/mL, rna_prep_type:RNeasy-like (see GEO sample pages), rna_s…
HU_hupA_LB_exp		816	aeration:assumed_aerobic, chloramphenicol:0.062 mM, culture_shaking:2e+02 RPM, culture_temperature:37 Celsius, culture_type:batch, culture_vessel_volume:2e+03 ml, culture_volume:1e+02 ml, experimenter:Oberto J, growth_phase:log, note:cell densities: exponential phase: OD600 0.6-0.7; transition: 2.2-2.5 and stationary: 4.6-4.8 (3.0 for hupAB), peptone:10 mg/mL, perturbation:mutation, perturbation_…
HU_hupA_LB_trans		817	aeration:assumed_aerobic, chloramphenicol:0.062 mM, culture_shaking:2e+02 RPM, culture_temperature:37 Celsius, culture_type:batch, culture_vessel_volume:2e+03 ml, culture_volume:1e+02 ml, experimenter:Oberto J, growth_phase:late_log, note:cell densities: exponential phase: OD600 0.6-0.7; transition: 2.2-2.5 and stationary: 4.6-4.8 (3.0 for hupAB), peptone:10 mg/mL, perturbation:mutation, perturba…
HU_hupA_LB_stat		818	aeration:assumed_aerobic, chloramphenicol:0.062 mM, culture_shaking:2e+02 RPM, culture_temperature:37 Celsius, culture_type:batch, culture_vessel_volume:2e+03 ml, culture_volume:1e+02 ml, experimenter:Oberto J, growth_phase:stationary, note:cell densities: exponential phase: OD600 0.6-0.7; transition: 2.2-2.5 and stationary: 4.6-4.8 (3.0 for hupAB), peptone:10 mg/mL, perturbation:mutation, pertur…
HU_hupB_LB_exp		819	aeration:assumed_aerobic, culture_shaking:2e+02 RPM, culture_temperature:37 Celsius, culture_type:batch, culture_vessel_volume:2e+03 ml, culture_volume:1e+02 ml, experimenter:Oberto J, growth_phase:log, kanamycin:0.1 mM, note:cell densities: exponential phase: OD600 0.6-0.7; transition: 2.2-2.5 and stationary: 4.6-4.8 (3.0 for hupAB), peptone:10 mg/mL, perturbation:mutation, perturbation_gene:hup…
HU_hupB_LB_trans		820	aeration:assumed_aerobic, culture_shaking:2e+02 RPM, culture_temperature:37 Celsius, culture_type:batch, culture_vessel_volume:2e+03 ml, culture_volume:1e+02 ml, experimenter:Oberto J, growth_phase:late_log, kanamycin:0.1 mM, note:cell densities: exponential phase: OD600 0.6-0.7; transition: 2.2-2.5 and stationary: 4.6-4.8 (3.0 for hupAB), peptone:10 mg/mL, perturbation:mutation, perturbation_gen…
HU_hupB_LB_stat		821	aeration:assumed_aerobic, culture_shaking:2e+02 RPM, culture_temperature:37 Celsius, culture_type:batch, culture_vessel_volume:2e+03 ml, culture_volume:1e+02 ml, experimenter:Oberto J, growth_phase:stationary, kanamycin:0.1 mM, note:cell densities: exponential phase: OD600 0.6-0.7; transition: 2.2-2.5 and stationary: 4.6-4.8 (3.0 for hupAB), peptone:10 mg/mL, perturbation:mutation, perturbation_g…
HU_hupAB_LB_exp		822	aeration:assumed_aerobic, chloramphenicol:0.062 mM, culture_shaking:2e+02 RPM, culture_temperature:37 Celsius, culture_type:batch, culture_vessel_volume:2e+03 ml, culture_volume:1e+02 ml, experimenter:Oberto J, growth_phase:log, kanamycin:0.1 mM, note:cell densities: exponential phase: OD600 0.6-0.7; transition: 2.2-2.5 and stationary: 4.6-4.8 (3.0 for hupAB), peptone:10 mg/mL, perturbation:mutat…
HU_hupAB_LB_trans		824	aeration:assumed_aerobic, chloramphenicol:0.062 mM, culture_shaking:2e+02 RPM, culture_temperature:37 Celsius, culture_type:batch, culture_vessel_volume:2e+03 ml, culture_volume:1e+02 ml, experimenter:Oberto J, growth_phase:late_log, kanamycin:0.1 mM, note:cell densities: exponential phase: OD600 0.6-0.7; transition: 2.2-2.5 and stationary: 4.6-4.8 (3.0 for hupAB), peptone:10 mg/mL, perturbation:…
HU_hupAB_LB_stat		825	aeration:assumed_aerobic, chloramphenicol:0.062 mM, culture_shaking:2e+02 RPM, culture_temperature:37 Celsius, culture_type:batch, culture_vessel_volume:2e+03 ml, culture_volume:1e+02 ml, experimenter:Oberto J, growth_phase:stationary, kanamycin:0.1 mM, note:cell densities: exponential phase: OD600 0.6-0.7; transition: 2.2-2.5 and stationary: 4.6-4.8 (3.0 for hupAB), peptone:10 mg/mL, perturbatio…
HU_rpoS_LB_exp		827	aeration:assumed_aerobic, culture_shaking:2e+02 RPM, culture_temperature:37 Celsius, culture_type:batch, culture_vessel_volume:2e+03 ml, culture_volume:1e+02 ml, experimenter:Oberto J, growth_phase:log, note:cell densities: exponential phase: OD600 0.6-0.7; transition: 2.2-2.5 and stationary: 4.6-4.8 (3.0 for hupAB), note2:not certain this is a full knockout, peptone:10 mg/mL, perturbation:knocko…
HU_rpoS_LB_stat		828	aeration:assumed_aerobic, culture_shaking:2e+02 RPM, culture_temperature:37 Celsius, culture_type:batch, culture_vessel_volume:2e+03 ml, culture_volume:1e+02 ml, experimenter:Oberto J, growth_phase:stationary, note:cell densities: exponential phase: OD600 0.6-0.7; transition: 2.2-2.5 and stationary: 4.6-4.8 (3.0 for hupAB), note2:not certain this is a full knockout, peptone:10 mg/mL, perturbation…
HU_wt_M9glu_exp		829	aeration:assumed_aerobic, ammonium_chloride:93 mM, calcium_chloride:0.1 mM, culture_shaking:2e+02 RPM, culture_temperature:37 Celsius, culture_type:batch, culture_vessel_volume:2e+03 ml, culture_volume:1e+02 ml, disodium_hydrogen_phosphate:2.4e+02 mM, experimenter:Oberto J, glucose:22 mM, growth_phase:log, magnesium_chloride:2 mM, note:cell densities: exponential phase: OD600 0.6-0.7; transition:…
HU_wt_M9gly_exp		830	aeration:assumed_aerobic, ammonium_chloride:93 mM, calcium_chloride:0.1 mM, culture_shaking:2e+02 RPM, culture_temperature:37 Celsius, culture_type:batch, culture_vessel_volume:2e+03 ml, culture_volume:1e+02 ml, disodium_hydrogen_phosphate:2.4e+02 mM, experimenter:Oberto J, glycerol:43 mM, growth_phase:log, magnesium_chloride:2 mM, note:cell densities: exponential phase: OD600 0.6-0.7; transition…
HU_wt_M9glu_stat		831	aeration:assumed_aerobic, ammonium_chloride:93 mM, calcium_chloride:0.1 mM, culture_shaking:2e+02 RPM, culture_temperature:37 Celsius, culture_type:batch, culture_vessel_volume:2e+03 ml, culture_volume:1e+02 ml, disodium_hydrogen_phosphate:2.4e+02 mM, experimenter:Oberto J, glucose:22 mM, growth_phase:stationary, magnesium_chloride:2 mM, note:cell densities: exponential phase: OD600 0.6-0.7; tran…
HU_wt_M9gly_stat		832	aeration:assumed_aerobic, ammonium_chloride:93 mM, calcium_chloride:0.1 mM, culture_shaking:2e+02 RPM, culture_temperature:37 Celsius, culture_type:batch, culture_vessel_volume:2e+03 ml, culture_volume:1e+02 ml, disodium_hydrogen_phosphate:2.4e+02 mM, experimenter:Oberto J, glycerol:43 mM, growth_phase:stationary, magnesium_chloride:2 mM, note:cell densities: exponential phase: OD600 0.6-0.7; tra…
HU_hupAB_M9glu_exp		833	aeration:assumed_aerobic, ammonium_chloride:93 mM, calcium_chloride:0.1 mM, chloramphenicol:0.062 mM, culture_shaking:2e+02 RPM, culture_temperature:37 Celsius, culture_type:batch, culture_vessel_volume:2e+03 ml, culture_volume:1e+02 ml, disodium_hydrogen_phosphate:2.4e+02 mM, experimenter:Oberto J, glucose:22 mM, growth_phase:log, kanamycin:0.1 mM, magnesium_chloride:2 mM, note:cell densities: e…
HU_hupAB_M9gly_exp		834	aeration:assumed_aerobic, ammonium_chloride:93 mM, calcium_chloride:0.1 mM, chloramphenicol:0.062 mM, culture_shaking:2e+02 RPM, culture_temperature:37 Celsius, culture_type:batch, culture_vessel_volume:2e+03 ml, culture_volume:1e+02 ml, disodium_hydrogen_phosphate:2.4e+02 mM, experimenter:Oberto J, glycerol:43 mM, growth_phase:log, kanamycin:0.1 mM, magnesium_chloride:2 mM, note:cell densities: …
HU_hupAB_M9glu_stat		835	aeration:assumed_aerobic, ammonium_chloride:93 mM, calcium_chloride:0.1 mM, chloramphenicol:0.062 mM, culture_shaking:2e+02 RPM, culture_temperature:37 Celsius, culture_type:batch, culture_vessel_volume:2e+03 ml, culture_volume:1e+02 ml, disodium_hydrogen_phosphate:2.4e+02 mM, experimenter:Oberto J, glucose:22 mM, growth_phase:stationary, kanamycin:0.1 mM, magnesium_chloride:2 mM, note:cell densi…
HU_hupAB_M9gly_stat		836	aeration:assumed_aerobic, ammonium_chloride:93 mM, calcium_chloride:0.1 mM, chloramphenicol:0.062 mM, culture_shaking:2e+02 RPM, culture_temperature:37 Celsius, culture_type:batch, culture_vessel_volume:2e+03 ml, culture_volume:1e+02 ml, disodium_hydrogen_phosphate:2.4e+02 mM, experimenter:Oberto J, glycerol:43 mM, growth_phase:stationary, kanamycin:0.1 mM, magnesium_chloride:2 mM, note:cell dens…
rpoS_min_wt_exp		837	aeration:aerobic, ammonium_sulfate:15 mM, cell_density:0.3 OD600, culture_temperature:37 Celsius, culture_type:batch, culture_volume:50 ml, experimenter:Dong T, ferrous_sulfate:0.0018 mM, glucose:11 mM, growth_phase:log, magnesium_sulfate:1 mM, note:M63 minimal media; pH 7.0, potassium_phosphate_dibasic:1e+02 mM, rna_prep_type:hot phenol, rna_stop_solution:boiling SDS, strain:MG1655, structured_m…
rpoS_min_wt_stat		840	aeration:aerobic, ammonium_sulfate:15 mM, cell_density:1.5 OD600, culture_temperature:37 Celsius, culture_type:batch, culture_volume:50 ml, experimenter:Dong T, ferrous_sulfate:0.0018 mM, glucose:11 mM, growth_phase:stationary, magnesium_sulfate:1 mM, note:M63 minimal media; pH 7.0, potassium_phosphate_dibasic:1e+02 mM, rna_prep_type:hot phenol, rna_stop_solution:boiling SDS, strain:MG1655, struc…
rpoS_min_K_rpoS_exp		843	aeration:aerobic, ammonium_sulfate:15 mM, cell_density:0.3 OD600, culture_temperature:37 Celsius, culture_type:batch, culture_volume:50 ml, experimenter:Dong T, ferrous_sulfate:0.0018 mM, glucose:11 mM, growth_phase:log, magnesium_sulfate:1 mM, note:M63 minimal media; pH 7.0, perturbation:knockout, perturbation_gene:rpoS, potassium_phosphate_dibasic:1e+02 mM, rna_prep_type:hot phenol, rna_stop_so…
rpoS_min_K_rpoS_stat		846	aeration:aerobic, ammonium_sulfate:15 mM, cell_density:1.5 OD600, culture_temperature:37 Celsius, culture_type:batch, culture_volume:50 ml, experimenter:Dong T, ferrous_sulfate:0.0018 mM, glucose:11 mM, growth_phase:stationary, magnesium_sulfate:1 mM, note:M63 minimal media; pH 7.0, perturbation:knockout, perturbation_gene:rpoS, potassium_phosphate_dibasic:1e+02 mM, rna_prep_type:hot phenol, rna_…
bform_biofilm_attachment		849	aeration:assumed_aerobic, ammonium_chloride:9.5 mM, ammonium_molybdate:2.9e-06 mM, boric_acid:0.0004 mM, calcium_chloride:0.0005 mM, cobalt_chloride:3e-05 mM, culture_temperature:37 Celsius, culture_type:fed_batch, culture_vessel:glass surface in flow cell, cupric_sulfate:9.6e-06 mM, experimenter:Ito A, ferrous_sulfate:0.01 mM, glucose:11 mM, growth_phase:biofilm, magnesium_chloride:0.53 mM, mang…
bform_biofilm_colony		852	aeration:assumed_aerobic, ammonium_chloride:9.5 mM, ammonium_molybdate:2.9e-06 mM, boric_acid:0.0004 mM, calcium_chloride:0.0005 mM, cobalt_chloride:3e-05 mM, culture_temperature:37 Celsius, culture_type:fed_batch, culture_vessel:glass surface in flow cell, cupric_sulfate:9.6e-06 mM, experimenter:Ito A, ferrous_sulfate:0.01 mM, glucose:11 mM, growth_phase:biofilm, magnesium_chloride:0.53 mM, mang…
bform_plank_exp		855	aeration:assumed_aerobic, ammonium_chloride:9.5 mM, ammonium_molybdate:2.9e-06 mM, boric_acid:0.0004 mM, calcium_chloride:0.0005 mM, cobalt_chloride:3e-05 mM, culture_temperature:37 Celsius, culture_type:batch, cupric_sulfate:9.6e-06 mM, experimenter:Ito A, ferrous_sulfate:0.01 mM, glucose:11 mM, growth_phase:log, magnesium_chloride:0.53 mM, manganese(ii)_chloride:8.1e-05 mM, mops:40 mM, potassiu…
bform_biofilm_maturation		858	aeration:assumed_aerobic, ammonium_chloride:9.5 mM, ammonium_molybdate:2.9e-06 mM, boric_acid:0.0004 mM, calcium_chloride:0.0005 mM, cobalt_chloride:3e-05 mM, culture_temperature:37 Celsius, culture_type:fed_batch, culture_vessel:glass surface in flow cell, cupric_sulfate:9.6e-06 mM, experimenter:Ito A, ferrous_sulfate:0.01 mM, glucose:11 mM, growth_phase:biofilm, magnesium_chloride:0.53 mM, mang…
bform_plank_stat		861	aeration:assumed_aerobic, ammonium_chloride:9.5 mM, ammonium_molybdate:2.9e-06 mM, boric_acid:0.0004 mM, calcium_chloride:0.0005 mM, cobalt_chloride:3e-05 mM, culture_temperature:37 Celsius, culture_type:batch, cupric_sulfate:9.6e-06 mM, experimenter:Ito A, ferrous_sulfate:0.01 mM, glucose:11 mM, growth_phase:stationary, magnesium_chloride:0.53 mM, manganese(ii)_chloride:8.1e-05 mM, mops:40 mM, p…
high_density_serine_hydrox_t1		864	adenine:0.74 mM, aeration:aerobic, ampicillin:0.11 mM, antifoam:0.1 %, cell_density:13 OD600, culture_o2:60 %, culture_ph:7 , culture_temperature:37 Celsius, culture_type:fed_batch, culture_vessel:fermenter, culture_vessel_volume:4e+03 ml, culture_volume:1.5e+03 ml, experimenter:Haddadin FT, glucose:5.5 mM, growth_phase:late_log, note:fermentations synchronized (t=0) at 11.5 OD, approx. 70% max c…
high_density_heat_shock		867	aeration:aerobic, ampicillin:0.11 mM, antifoam:0.1 %, culture_o2:60 %, culture_ph:7 , culture_temperature:50 Celsius, culture_type:fed_batch, culture_vessel:fermenter, culture_vessel_volume:4e+03 ml, culture_volume:1.5e+03 ml, experimenter:Haddadin FT, glucose:5.5 mM, growth_phase:late_log, note:fermentations synchronized (t=0) at 11.5 OD, approx. 70% max cell density; glucose/MgSO4 feed, note2:h…
high_density_heat_shock_IPTG		870	aeration:aerobic, ampicillin:0.11 mM, antifoam:0.1 %, culture_o2:60 %, culture_ph:7 , culture_temperature:50 Celsius, culture_type:fed_batch, culture_vessel:fermenter, culture_vessel_volume:4e+03 ml, culture_volume:1.5e+03 ml, experimenter:Haddadin FT, glucose:5.5 mM, growth_phase:late_log, iptg:5 mM, note:fermentations synchronized (t=0) at 11.5 OD, approx. 70% max cell density; glucose/MgSO4 fe…
dilution_t1		873	aeration:assumed_aerobic, cell_density:0.15 OD600, culture_temperature:37 Celsius, culture_type:batch, culture_vessel:96 well plate, experimenter:Lemerle C, growth_phase:log, note:platereader shaking, medium level, note2:a dilution series of a stock culture is prepared and cells from each culture are harvested simultaneously when the most diluted culture reaches an OD of 0.15 (times are estimates…
dilution_t2		875	aeration:assumed_aerobic, culture_temperature:37 Celsius, culture_type:batch, culture_vessel:96 well plate, experimenter:Lemerle C, note:platereader shaking, medium level, note2:a dilution series of a stock culture is prepared and cells from each culture are harvested simultaneously when the most diluted culture reaches an OD of 0.15 (times are estimates), peptone:10 mg/mL, rna_prep_type:RNeasy, …
dilution_t3		877	aeration:assumed_aerobic, culture_temperature:37 Celsius, culture_type:batch, culture_vessel:96 well plate, experimenter:Lemerle C, note:platereader shaking, medium level, note2:a dilution series of a stock culture is prepared and cells from each culture are harvested simultaneously when the most diluted culture reaches an OD of 0.15 (times are estimates), peptone:10 mg/mL, rna_prep_type:RNeasy, …
dilution_t4		879	aeration:assumed_aerobic, culture_temperature:37 Celsius, culture_type:batch, culture_vessel:96 well plate, experimenter:Lemerle C, note:platereader shaking, medium level, note2:a dilution series of a stock culture is prepared and cells from each culture are harvested simultaneously when the most diluted culture reaches an OD of 0.15 (times are estimates), peptone:10 mg/mL, rna_prep_type:RNeasy, …
dilution_t5		881	aeration:assumed_aerobic, culture_temperature:37 Celsius, culture_type:batch, culture_vessel:96 well plate, experimenter:Lemerle C, note:platereader shaking, medium level, note2:a dilution series of a stock culture is prepared and cells from each culture are harvested simultaneously when the most diluted culture reaches an OD of 0.15 (times are estimates), peptone:10 mg/mL, rna_prep_type:RNeasy, …
dilution_t6		883	aeration:assumed_aerobic, culture_temperature:37 Celsius, culture_type:batch, culture_vessel:96 well plate, experimenter:Lemerle C, note:platereader shaking, medium level, note2:a dilution series of a stock culture is prepared and cells from each culture are harvested simultaneously when the most diluted culture reaches an OD of 0.15 (times are estimates), peptone:10 mg/mL, rna_prep_type:RNeasy, …
dilution_t7		885	aeration:assumed_aerobic, culture_temperature:37 Celsius, culture_type:batch, culture_vessel:96 well plate, experimenter:Lemerle C, note:platereader shaking, medium level, note2:a dilution series of a stock culture is prepared and cells from each culture are harvested simultaneously when the most diluted culture reaches an OD of 0.15 (times are estimates), peptone:10 mg/mL, rna_prep_type:RNeasy, …
dilution_t8		887	aeration:assumed_aerobic, culture_temperature:37 Celsius, culture_type:batch, culture_vessel:96 well plate, experimenter:Lemerle C, growth_phase:stationary, note:platereader shaking, medium level, note2:a dilution series of a stock culture is prepared and cells from each culture are harvested simultaneously when the most diluted culture reaches an OD of 0.15 (times are estimates), peptone:10 mg/m…
Fp_K12_exp		889	aeration:assumed_aerobic, ammonium_chloride:9.5 mM, ammonium_molybdate:2.9e-06 mM, boric_acid:0.0004 mM, calcium_chloride:0.0005 mM, cell_density:0.5 OD600, cobalt_chloride:3e-05 mM, culture_temperature:37 Celsius, culture_type:batch, cupric_sulfate:9.6e-06 mM, experimenter:May T, ferrous_sulfate:0.01 mM, glucose:11 mM, growth_phase:log, magnesium_chloride:0.53 mM, manganese(ii)_chloride:8.1e-05 …
Fp_K12_stat		891	aeration:assumed_aerobic, ammonium_chloride:9.5 mM, ammonium_molybdate:2.9e-06 mM, boric_acid:0.0004 mM, calcium_chloride:0.0005 mM, cell_density:2 OD600, cobalt_chloride:3e-05 mM, culture_temperature:37 Celsius, culture_type:batch, cupric_sulfate:9.6e-06 mM, experimenter:May T, ferrous_sulfate:0.01 mM, glucose:11 mM, growth_phase:stationary, magnesium_chloride:0.53 mM, manganese(ii)_chloride:8.1…
Fp_K12_biofilm		893	aeration:assumed_aerobic, ammonium_chloride:9.5 mM, ammonium_molybdate:2.9e-06 mM, boric_acid:0.0004 mM, calcium_chloride:0.0005 mM, cobalt_chloride:3e-05 mM, culture_temperature:37 Celsius, culture_type:fed_batch, culture_vessel:flow cell, cupric_sulfate:9.6e-06 mM, experimenter:May T, ferrous_sulfate:0.01 mM, glucose:11 mM, growth_phase:biofilm, magnesium_chloride:0.53 mM, manganese(ii)_chlorid…
Fp_MG1655_exp		896	aeration:assumed_aerobic, ammonium_chloride:9.5 mM, ammonium_molybdate:2.9e-06 mM, boric_acid:0.0004 mM, calcium_chloride:0.0005 mM, cell_density:0.5 OD600, cobalt_chloride:3e-05 mM, culture_temperature:37 Celsius, culture_type:batch, cupric_sulfate:9.6e-06 mM, experimenter:May T, ferrous_sulfate:0.01 mM, glucose:11 mM, growth_phase:log, magnesium_chloride:0.53 mM, manganese(ii)_chloride:8.1e-05 …
Fp_MG1655_stat		898	aeration:assumed_aerobic, ammonium_chloride:9.5 mM, ammonium_molybdate:2.9e-06 mM, boric_acid:0.0004 mM, calcium_chloride:0.0005 mM, cell_density:2 OD600, cobalt_chloride:3e-05 mM, culture_temperature:37 Celsius, culture_type:batch, cupric_sulfate:9.6e-06 mM, experimenter:May T, ferrous_sulfate:0.01 mM, glucose:11 mM, growth_phase:stationary, magnesium_chloride:0.53 mM, manganese(ii)_chloride:8.1…
Fp_MG1655_biofilm		899	aeration:assumed_aerobic, ammonium_chloride:9.5 mM, ammonium_molybdate:2.9e-06 mM, boric_acid:0.0004 mM, calcium_chloride:0.0005 mM, cobalt_chloride:3e-05 mM, culture_temperature:37 Celsius, culture_type:fed_batch, culture_vessel:flow cell, cupric_sulfate:9.6e-06 mM, experimenter:May T, ferrous_sulfate:0.01 mM, glucose:11 mM, growth_phase:biofilm, magnesium_chloride:0.53 mM, manganese(ii)_chlorid…
Fp_MG1655_pBR322_biofilm		902	aeration:assumed_aerobic, ammonium_chloride:9.5 mM, ammonium_molybdate:2.9e-06 mM, boric_acid:0.0004 mM, calcium_chloride:0.0005 mM, cobalt_chloride:3e-05 mM, culture_temperature:37 Celsius, culture_type:fed_batch, culture_vessel:flow cell, cupric_sulfate:9.6e-06 mM, experimenter:May T, ferrous_sulfate:0.01 mM, glucose:11 mM, growth_phase:biofilm, magnesium_chloride:0.53 mM, manganese(ii)_chlorid…
Fp_MG1655_pNCF_biofilm		905	aeration:assumed_aerobic, ammonium_chloride:9.5 mM, ammonium_molybdate:2.9e-06 mM, boric_acid:0.0004 mM, calcium_chloride:0.0005 mM, cobalt_chloride:3e-05 mM, culture_temperature:37 Celsius, culture_type:fed_batch, culture_vessel:flow cell, cupric_sulfate:9.6e-06 mM, experimenter:May T, ferrous_sulfate:0.01 mM, glucose:11 mM, growth_phase:biofilm, magnesium_chloride:0.53 mM, manganese(ii)_chlorid…

## Sheet: all_conditions+replicates
dinI_U_N0025_r1	dinI_U_N0025	aeration:assumed_aerobic, ampicillin:0.14 mM, arabinose:8.3 mM, cell_density:0.3 OD600, culture_shaking:3e+02 RPM, culture_temperature:37 Celsius, culture_type:batch, culture_vessel:96_deep_well_plate, culture_vessel_volume:2 ml, culture_volume:1.6 ml, experimenter:Wierzbowski J, norfloxacin:7.8e-05 mM, note:pBADx53 is a modified pBAD30 vector, has a low copy SC101 origin of replication, does not…
dinI_U_N0025_r2	dinI_U_N0025	aeration:assumed_aerobic, ampicillin:0.14 mM, arabinose:8.3 mM, cell_density:0.3 OD600, culture_shaking:3e+02 RPM, culture_temperature:37 Celsius, culture_type:batch, culture_vessel:96_deep_well_plate, culture_vessel_volume:2 ml, culture_volume:1.6 ml, experimenter:Wierzbowski J, norfloxacin:7.8e-05 mM, note:pBADx53 is a modified pBAD30 vector, has a low copy SC101 origin of replication, does not…
dinI_U_N0025_r3	dinI_U_N0025	aeration:assumed_aerobic, ampicillin:0.14 mM, arabinose:8.3 mM, cell_density:0.3 OD600, culture_shaking:3e+02 RPM, culture_temperature:37 Celsius, culture_type:batch, culture_vessel:96_deep_well_plate, culture_vessel_volume:2 ml, culture_volume:1.6 ml, experimenter:Wierzbowski J, norfloxacin:7.8e-05 mM, note:pBADx53 is a modified pBAD30 vector, has a low copy SC101 origin of replication, does not…
dinP_U_N0025_r1	dinP_U_N0025	aeration:assumed_aerobic, ampicillin:0.14 mM, arabinose:8.3 mM, cell_density:0.3 OD600, culture_shaking:3e+02 RPM, culture_temperature:37 Celsius, culture_type:batch, culture_vessel:96_deep_well_plate, culture_vessel_volume:2 ml, culture_volume:1.6 ml, experimenter:Wierzbowski J, norfloxacin:7.8e-05 mM, note:pBADx53 is a modified pBAD30 vector, has a low copy SC101 origin of replication, does not…
dinP_U_N0025_r2	dinP_U_N0025	aeration:assumed_aerobic, ampicillin:0.14 mM, arabinose:8.3 mM, cell_density:0.3 OD600, culture_shaking:3e+02 RPM, culture_temperature:37 Celsius, culture_type:batch, culture_vessel:96_deep_well_plate, culture_vessel_volume:2 ml, culture_volume:1.6 ml, experimenter:Wierzbowski J, norfloxacin:7.8e-05 mM, note:pBADx53 is a modified pBAD30 vector, has a low copy SC101 origin of replication, does not…
dinP_U_N0025_r3	dinP_U_N0025	aeration:assumed_aerobic, ampicillin:0.14 mM, arabinose:8.3 mM, cell_density:0.3 OD600, culture_shaking:3e+02 RPM, culture_temperature:37 Celsius, culture_type:batch, culture_vessel:96_deep_well_plate, culture_vessel_volume:2 ml, culture_volume:1.6 ml, experimenter:Wierzbowski J, norfloxacin:7.8e-05 mM, note:pBADx53 is a modified pBAD30 vector, has a low copy SC101 origin of replication, does not…
lexA_U_N0025_r1	lexA_U_N0025	aeration:assumed_aerobic, ampicillin:0.14 mM, arabinose:8.3 mM, cell_density:0.3 OD600, culture_shaking:3e+02 RPM, culture_temperature:37 Celsius, culture_type:batch, culture_vessel:96_deep_well_plate, culture_vessel_volume:2 ml, culture_volume:1.6 ml, experimenter:Wierzbowski J, norfloxacin:7.8e-05 mM, note:pBADx53 is a modified pBAD30 vector, has a low copy SC101 origin of replication, does not…
lexA_U_N0025_r2	lexA_U_N0025	aeration:assumed_aerobic, ampicillin:0.14 mM, arabinose:8.3 mM, cell_density:0.3 OD600, culture_shaking:3e+02 RPM, culture_temperature:37 Celsius, culture_type:batch, culture_vessel:96_deep_well_plate, culture_vessel_volume:2 ml, culture_volume:1.6 ml, experimenter:Wierzbowski J, norfloxacin:7.8e-05 mM, note:pBADx53 is a modified pBAD30 vector, has a low copy SC101 origin of replication, does not…
lexA_U_N0025_r3	lexA_U_N0025	aeration:assumed_aerobic, ampicillin:0.14 mM, arabinose:8.3 mM, cell_density:0.3 OD600, culture_shaking:3e+02 RPM, culture_temperature:37 Celsius, culture_type:batch, culture_vessel:96_deep_well_plate, culture_vessel_volume:2 ml, culture_volume:1.6 ml, experimenter:Wierzbowski J, norfloxacin:7.8e-05 mM, note:pBADx53 is a modified pBAD30 vector, has a low copy SC101 origin of replication, does not…
lon_U_N0025_r1	lon_U_N0025	aeration:assumed_aerobic, ampicillin:0.14 mM, arabinose:8.3 mM, cell_density:0.3 OD600, culture_shaking:3e+02 RPM, culture_temperature:37 Celsius, culture_type:batch, culture_vessel:96_deep_well_plate, culture_vessel_volume:2 ml, culture_volume:1.6 ml, experimenter:Wierzbowski J, norfloxacin:7.8e-05 mM, note:pBADx53 is a modified pBAD30 vector, has a low copy SC101 origin of replication, does not…
lon_U_N0025_r2	lon_U_N0025	aeration:assumed_aerobic, ampicillin:0.14 mM, arabinose:8.3 mM, cell_density:0.3 OD600, culture_shaking:3e+02 RPM, culture_temperature:37 Celsius, culture_type:batch, culture_vessel:96_deep_well_plate, culture_vessel_volume:2 ml, culture_volume:1.6 ml, experimenter:Wierzbowski J, norfloxacin:7.8e-05 mM, note:pBADx53 is a modified pBAD30 vector, has a low copy SC101 origin of replication, does not…
lon_U_N0025_r3	lon_U_N0025	aeration:assumed_aerobic, ampicillin:0.14 mM, arabinose:8.3 mM, cell_density:0.3 OD600, culture_shaking:3e+02 RPM, culture_temperature:37 Celsius, culture_type:batch, culture_vessel:96_deep_well_plate, culture_vessel_volume:2 ml, culture_volume:1.6 ml, experimenter:Wierzbowski J, norfloxacin:7.8e-05 mM, note:pBADx53 is a modified pBAD30 vector, has a low copy SC101 origin of replication, does not…
luc_U_N0025_r1	luc_U_N0025	aeration:assumed_aerobic, ampicillin:0.14 mM, arabinose:8.3 mM, cell_density:0.3 OD600, culture_shaking:3e+02 RPM, culture_temperature:37 Celsius, culture_type:batch, culture_vessel:96_deep_well_plate, culture_vessel_volume:2 ml, culture_volume:1.6 ml, experimenter:Wierzbowski J, norfloxacin:7.8e-05 mM, note:pBADx53 is a modified pBAD30 vector, has a low copy SC101 origin of replication, does not…
luc_U_N0025_r2	luc_U_N0025	aeration:assumed_aerobic, ampicillin:0.14 mM, arabinose:8.3 mM, cell_density:0.3 OD600, culture_shaking:3e+02 RPM, culture_temperature:37 Celsius, culture_type:batch, culture_vessel:96_deep_well_plate, culture_vessel_volume:2 ml, culture_volume:1.6 ml, experimenter:Wierzbowski J, norfloxacin:7.8e-05 mM, note:pBADx53 is a modified pBAD30 vector, has a low copy SC101 origin of replication, does not…
luc_U_N0025_r3	luc_U_N0025	aeration:assumed_aerobic, ampicillin:0.14 mM, arabinose:8.3 mM, cell_density:0.3 OD600, culture_shaking:3e+02 RPM, culture_temperature:37 Celsius, culture_type:batch, culture_vessel:96_deep_well_plate, culture_vessel_volume:2 ml, culture_volume:1.6 ml, experimenter:Wierzbowski J, norfloxacin:7.8e-05 mM, note:pBADx53 is a modified pBAD30 vector, has a low copy SC101 origin of replication, does not…
mazF_U_N0025_r1	mazF_U_N0025	aeration:assumed_aerobic, ampicillin:0.14 mM, arabinose:8.3 mM, cell_density:0.3 OD600, culture_shaking:3e+02 RPM, culture_temperature:37 Celsius, culture_type:batch, culture_vessel:96_deep_well_plate, culture_vessel_volume:2 ml, culture_volume:1.6 ml, experimenter:Wierzbowski J, norfloxacin:7.8e-05 mM, note:pBADx53 is a modified pBAD30 vector, has a low copy SC101 origin of replication, does not…
mazF_U_N0025_r2	mazF_U_N0025	aeration:assumed_aerobic, ampicillin:0.14 mM, arabinose:8.3 mM, cell_density:0.3 OD600, culture_shaking:3e+02 RPM, culture_temperature:37 Celsius, culture_type:batch, culture_vessel:96_deep_well_plate, culture_vessel_volume:2 ml, culture_volume:1.6 ml, experimenter:Wierzbowski J, norfloxacin:7.8e-05 mM, note:pBADx53 is a modified pBAD30 vector, has a low copy SC101 origin of replication, does not…
mazF_U_N0025_r3	mazF_U_N0025	aeration:assumed_aerobic, ampicillin:0.14 mM, arabinose:8.3 mM, cell_density:0.3 OD600, culture_shaking:3e+02 RPM, culture_temperature:37 Celsius, culture_type:batch, culture_vessel:96_deep_well_plate, culture_vessel_volume:2 ml, culture_volume:1.6 ml, experimenter:Wierzbowski J, norfloxacin:7.8e-05 mM, note:pBADx53 is a modified pBAD30 vector, has a low copy SC101 origin of replication, does not…
recA_U_N0025_r1	recA_U_N0025	aeration:assumed_aerobic, ampicillin:0.14 mM, arabinose:8.3 mM, cell_density:0.3 OD600, culture_shaking:3e+02 RPM, culture_temperature:37 Celsius, culture_type:batch, culture_vessel:96_deep_well_plate, culture_vessel_volume:2 ml, culture_volume:1.6 ml, experimenter:Wierzbowski J, norfloxacin:7.8e-05 mM, note:pBADx53 is a modified pBAD30 vector, has a low copy SC101 origin of replication, does not…
recA_U_N0025_r2	recA_U_N0025	aeration:assumed_aerobic, ampicillin:0.14 mM, arabinose:8.3 mM, cell_density:0.3 OD600, culture_shaking:3e+02 RPM, culture_temperature:37 Celsius, culture_type:batch, culture_vessel:96_deep_well_plate, culture_vessel_volume:2 ml, culture_volume:1.6 ml, experimenter:Wierzbowski J, norfloxacin:7.8e-05 mM, note:pBADx53 is a modified pBAD30 vector, has a low copy SC101 origin of replication, does not…
recA_U_N0025_r3	recA_U_N0025	aeration:assumed_aerobic, ampicillin:0.14 mM, arabinose:8.3 mM, cell_density:0.3 OD600, culture_shaking:3e+02 RPM, culture_temperature:37 Celsius, culture_type:batch, culture_vessel:96_deep_well_plate, culture_vessel_volume:2 ml, culture_volume:1.6 ml, experimenter:Wierzbowski J, norfloxacin:7.8e-05 mM, note:pBADx53 is a modified pBAD30 vector, has a low copy SC101 origin of replication, does not…
relA_U_N0025_r1	relA_U_N0025	aeration:assumed_aerobic, ampicillin:0.14 mM, arabinose:8.3 mM, cell_density:0.3 OD600, culture_shaking:3e+02 RPM, culture_temperature:37 Celsius, culture_type:batch, culture_vessel:96_deep_well_plate, culture_vessel_volume:2 ml, culture_volume:1.6 ml, experimenter:Wierzbowski J, norfloxacin:7.8e-05 mM, note:pBADx53 is a modified pBAD30 vector, has a low copy SC101 origin of replication, does not…
relA_U_N0025_r2	relA_U_N0025	aeration:assumed_aerobic, ampicillin:0.14 mM, arabinose:8.3 mM, cell_density:0.3 OD600, culture_shaking:3e+02 RPM, culture_temperature:37 Celsius, culture_type:batch, culture_vessel:96_deep_well_plate, culture_vessel_volume:2 ml, culture_volume:1.6 ml, experimenter:Wierzbowski J, norfloxacin:7.8e-05 mM, note:pBADx53 is a modified pBAD30 vector, has a low copy SC101 origin of replication, does not…
relA_U_N0025_r3	relA_U_N0025	aeration:assumed_aerobic, ampicillin:0.14 mM, arabinose:8.3 mM, cell_density:0.3 OD600, culture_shaking:3e+02 RPM, culture_temperature:37 Celsius, culture_type:batch, culture_vessel:96_deep_well_plate, culture_vessel_volume:2 ml, culture_volume:1.6 ml, experimenter:Wierzbowski J, norfloxacin:7.8e-05 mM, note:pBADx53 is a modified pBAD30 vector, has a low copy SC101 origin of replication, does not…
ruvA_U_N0025_r1	ruvA_U_N0025	aeration:assumed_aerobic, ampicillin:0.14 mM, arabinose:8.3 mM, cell_density:0.3 OD600, culture_shaking:3e+02 RPM, culture_temperature:37 Celsius, culture_type:batch, culture_vessel:96_deep_well_plate, culture_vessel_volume:2 ml, culture_volume:1.6 ml, experimenter:Wierzbowski J, norfloxacin:7.8e-05 mM, note:pBADx53 is a modified pBAD30 vector, has a low copy SC101 origin of replication, does not…
ruvA_U_N0025_r2	ruvA_U_N0025	aeration:assumed_aerobic, ampicillin:0.14 mM, arabinose:8.3 mM, cell_density:0.3 OD600, culture_shaking:3e+02 RPM, culture_temperature:37 Celsius, culture_type:batch, culture_vessel:96_deep_well_plate, culture_vessel_volume:2 ml, culture_volume:1.6 ml, experimenter:Wierzbowski J, norfloxacin:7.8e-05 mM, note:pBADx53 is a modified pBAD30 vector, has a low copy SC101 origin of replication, does not…
ruvA_U_N0025_r3	ruvA_U_N0025	aeration:assumed_aerobic, ampicillin:0.14 mM, arabinose:8.3 mM, cell_density:0.3 OD600, culture_shaking:3e+02 RPM, culture_temperature:37 Celsius, culture_type:batch, culture_vessel:96_deep_well_plate, culture_vessel_volume:2 ml, culture_volume:1.6 ml, experimenter:Wierzbowski J, norfloxacin:7.8e-05 mM, note:pBADx53 is a modified pBAD30 vector, has a low copy SC101 origin of replication, does not…
sulA_U_N0025_r1	sulA_U_N0025	aeration:assumed_aerobic, ampicillin:0.14 mM, arabinose:8.3 mM, cell_density:0.3 OD600, culture_shaking:3e+02 RPM, culture_temperature:37 Celsius, culture_type:batch, culture_vessel:96_deep_well_plate, culture_vessel_volume:2 ml, culture_volume:1.6 ml, experimenter:Wierzbowski J, norfloxacin:7.8e-05 mM, note:pBADx53 is a modified pBAD30 vector, has a low copy SC101 origin of replication, does not…
sulA_U_N0025_r2	sulA_U_N0025	aeration:assumed_aerobic, ampicillin:0.14 mM, arabinose:8.3 mM, cell_density:0.3 OD600, culture_shaking:3e+02 RPM, culture_temperature:37 Celsius, culture_type:batch, culture_vessel:96_deep_well_plate, culture_vessel_volume:2 ml, culture_volume:1.6 ml, experimenter:Wierzbowski J, norfloxacin:7.8e-05 mM, note:pBADx53 is a modified pBAD30 vector, has a low copy SC101 origin of replication, does not…
sulA_U_N0025_r3	sulA_U_N0025	aeration:assumed_aerobic, ampicillin:0.14 mM, arabinose:8.3 mM, cell_density:0.3 OD600, culture_shaking:3e+02 RPM, culture_temperature:37 Celsius, culture_type:batch, culture_vessel:96_deep_well_plate, culture_vessel_volume:2 ml, culture_volume:1.6 ml, experimenter:Wierzbowski J, norfloxacin:7.8e-05 mM, note:pBADx53 is a modified pBAD30 vector, has a low copy SC101 origin of replication, does not…
umuD_U_N0025_r1	umuD_U_N0025	aeration:assumed_aerobic, ampicillin:0.14 mM, arabinose:8.3 mM, cell_density:0.3 OD600, culture_shaking:3e+02 RPM, culture_temperature:37 Celsius, culture_type:batch, culture_vessel:96_deep_well_plate, culture_vessel_volume:2 ml, culture_volume:1.6 ml, experimenter:Wierzbowski J, norfloxacin:7.8e-05 mM, note:pBADx53 is a modified pBAD30 vector, has a low copy SC101 origin of replication, does not…
umuD_U_N0025_r2	umuD_U_N0025	aeration:assumed_aerobic, ampicillin:0.14 mM, arabinose:8.3 mM, cell_density:0.3 OD600, culture_shaking:3e+02 RPM, culture_temperature:37 Celsius, culture_type:batch, culture_vessel:96_deep_well_plate, culture_vessel_volume:2 ml, culture_volume:1.6 ml, experimenter:Wierzbowski J, norfloxacin:7.8e-05 mM, note:pBADx53 is a modified pBAD30 vector, has a low copy SC101 origin of replication, does not…
umuD_U_N0025_r3	umuD_U_N0025	aeration:assumed_aerobic, ampicillin:0.14 mM, arabinose:8.3 mM, cell_density:0.3 OD600, culture_shaking:3e+02 RPM, culture_temperature:37 Celsius, culture_type:batch, culture_vessel:96_deep_well_plate, culture_vessel_volume:2 ml, culture_volume:1.6 ml, experimenter:Wierzbowski J, norfloxacin:7.8e-05 mM, note:pBADx53 is a modified pBAD30 vector, has a low copy SC101 origin of replication, does not…
uvrA_U_N0025_r1	uvrA_U_N0025	aeration:assumed_aerobic, ampicillin:0.14 mM, arabinose:8.3 mM, cell_density:0.3 OD600, culture_shaking:3e+02 RPM, culture_temperature:37 Celsius, culture_type:batch, culture_vessel:96_deep_well_plate, culture_vessel_volume:2 ml, culture_volume:1.6 ml, experimenter:Wierzbowski J, norfloxacin:7.8e-05 mM, note:pBADx53 is a modified pBAD30 vector, has a low copy SC101 origin of replication, does not…
uvrA_U_N0025_r2	uvrA_U_N0025	aeration:assumed_aerobic, ampicillin:0.14 mM, arabinose:8.3 mM, cell_density:0.3 OD600, culture_shaking:3e+02 RPM, culture_temperature:37 Celsius, culture_type:batch, culture_vessel:96_deep_well_plate, culture_vessel_volume:2 ml, culture_volume:1.6 ml, experimenter:Wierzbowski J, norfloxacin:7.8e-05 mM, note:pBADx53 is a modified pBAD30 vector, has a low copy SC101 origin of replication, does not…
uvrA_U_N0025_r3	uvrA_U_N0025	aeration:assumed_aerobic, ampicillin:0.14 mM, arabinose:8.3 mM, cell_density:0.3 OD600, culture_shaking:3e+02 RPM, culture_temperature:37 Celsius, culture_type:batch, culture_vessel:96_deep_well_plate, culture_vessel_volume:2 ml, culture_volume:1.6 ml, experimenter:Wierzbowski J, norfloxacin:7.8e-05 mM, note:pBADx53 is a modified pBAD30 vector, has a low copy SC101 origin of replication, does not…
yebF_U_N0075_r1	yebF_U_N0075	aeration:assumed_aerobic, ampicillin:0.14 mM, arabinose:8.3 mM, cell_density:0.3 OD600, culture_shaking:3e+02 RPM, culture_temperature:37 Celsius, culture_type:batch, culture_vessel:96_deep_well_plate, culture_vessel_volume:2 ml, culture_volume:1.6 ml, experimenter:Wierzbowski J, norfloxacin:0.00023 mM, note:pBADx53 is a modified pBAD30 vector, has a low copy SC101 origin of replication, does not…
yebF_U_N0075_r2	yebF_U_N0075	aeration:assumed_aerobic, ampicillin:0.14 mM, arabinose:8.3 mM, cell_density:0.3 OD600, culture_shaking:3e+02 RPM, culture_temperature:37 Celsius, culture_type:batch, culture_vessel:96_deep_well_plate, culture_vessel_volume:2 ml, culture_volume:1.6 ml, experimenter:Wierzbowski J, norfloxacin:0.00023 mM, note:pBADx53 is a modified pBAD30 vector, has a low copy SC101 origin of replication, does not…
yebF_U_N0075_r3	yebF_U_N0075	aeration:assumed_aerobic, ampicillin:0.14 mM, arabinose:8.3 mM, cell_density:0.3 OD600, culture_shaking:3e+02 RPM, culture_temperature:37 Celsius, culture_type:batch, culture_vessel:96_deep_well_plate, culture_vessel_volume:2 ml, culture_volume:1.6 ml, experimenter:Wierzbowski J, norfloxacin:0.00023 mM, note:pBADx53 is a modified pBAD30 vector, has a low copy SC101 origin of replication, does not…
luc_U_N0075_r1	luc_U_N0075	aeration:assumed_aerobic, ampicillin:0.14 mM, arabinose:8.3 mM, cell_density:0.3 OD600, culture_shaking:3e+02 RPM, culture_temperature:37 Celsius, culture_type:batch, culture_vessel:96_deep_well_plate, culture_vessel_volume:2 ml, culture_volume:1.6 ml, experimenter:Wierzbowski J, norfloxacin:0.00023 mM, note:pBADx53 is a modified pBAD30 vector, has a low copy SC101 origin of replication, does not…
luc_U_N0075_r2	luc_U_N0075	aeration:assumed_aerobic, ampicillin:0.14 mM, arabinose:8.3 mM, cell_density:0.3 OD600, culture_shaking:3e+02 RPM, culture_temperature:37 Celsius, culture_type:batch, culture_vessel:96_deep_well_plate, culture_vessel_volume:2 ml, culture_volume:1.6 ml, experimenter:Wierzbowski J, norfloxacin:0.00023 mM, note:pBADx53 is a modified pBAD30 vector, has a low copy SC101 origin of replication, does not…
luc_U_N0075_r3	luc_U_N0075	aeration:assumed_aerobic, ampicillin:0.14 mM, arabinose:8.3 mM, cell_density:0.3 OD600, culture_shaking:3e+02 RPM, culture_temperature:37 Celsius, culture_type:batch, culture_vessel:96_deep_well_plate, culture_vessel_volume:2 ml, culture_volume:1.6 ml, experimenter:Wierzbowski J, norfloxacin:0.00023 mM, note:pBADx53 is a modified pBAD30 vector, has a low copy SC101 origin of replication, does not…
zipA_U_N0075_r1	zipA_U_N0075	aeration:assumed_aerobic, ampicillin:0.14 mM, arabinose:8.3 mM, cell_density:0.3 OD600, culture_shaking:3e+02 RPM, culture_temperature:37 Celsius, culture_type:batch, culture_vessel:96_deep_well_plate, culture_vessel_volume:2 ml, culture_volume:1.6 ml, experimenter:Wierzbowski J, norfloxacin:0.00023 mM, note:pBADx53 is a modified pBAD30 vector, has a low copy SC101 origin of replication, does not…
zipA_U_N0075_r2	zipA_U_N0075	aeration:assumed_aerobic, ampicillin:0.14 mM, arabinose:8.3 mM, cell_density:0.3 OD600, culture_shaking:3e+02 RPM, culture_temperature:37 Celsius, culture_type:batch, culture_vessel:96_deep_well_plate, culture_vessel_volume:2 ml, culture_volume:1.6 ml, experimenter:Wierzbowski J, norfloxacin:0.00023 mM, note:pBADx53 is a modified pBAD30 vector, has a low copy SC101 origin of replication, does not…
zipA_U_N0075_r3	zipA_U_N0075	aeration:assumed_aerobic, ampicillin:0.14 mM, arabinose:8.3 mM, cell_density:0.3 OD600, culture_shaking:3e+02 RPM, culture_temperature:37 Celsius, culture_type:batch, culture_vessel:96_deep_well_plate, culture_vessel_volume:2 ml, culture_volume:1.6 ml, experimenter:Wierzbowski J, norfloxacin:0.00023 mM, note:pBADx53 is a modified pBAD30 vector, has a low copy SC101 origin of replication, does not…
luc_U_N0000_r1	luc_U_N0000	aeration:assumed_aerobic, ampicillin:0.14 mM, arabinose:8.3 mM, cell_density:0.3 OD600, culture_shaking:3e+02 RPM, culture_temperature:37 Celsius, culture_type:batch, culture_vessel:96_deep_well_plate, culture_vessel_volume:2 ml, culture_volume:1.6 ml, experimenter:Wierzbowski J, note:pBADx53 is a modified pBAD30 vector, has a low copy SC101 origin of replication, does not contain araC, and yield…
luc_U_N0000_r2	luc_U_N0000	aeration:assumed_aerobic, ampicillin:0.14 mM, arabinose:8.3 mM, cell_density:0.3 OD600, culture_shaking:3e+02 RPM, culture_temperature:37 Celsius, culture_type:batch, culture_vessel:96_deep_well_plate, culture_vessel_volume:2 ml, culture_volume:1.6 ml, experimenter:Wierzbowski J, note:pBADx53 is a modified pBAD30 vector, has a low copy SC101 origin of replication, does not contain araC, and yield…
luc_U_N0000_r3	luc_U_N0000	aeration:assumed_aerobic, ampicillin:0.14 mM, arabinose:8.3 mM, cell_density:0.3 OD600, culture_shaking:3e+02 RPM, culture_temperature:37 Celsius, culture_type:batch, culture_vessel:96_deep_well_plate, culture_vessel_volume:2 ml, culture_volume:1.6 ml, experimenter:Wierzbowski J, note:pBADx53 is a modified pBAD30 vector, has a low copy SC101 origin of replication, does not contain araC, and yield…
b2618_U_N0075_r1	b2618_U_N0075	aeration:assumed_aerobic, ampicillin:0.14 mM, arabinose:8.3 mM, cell_density:0.3 OD600, culture_shaking:3e+02 RPM, culture_temperature:37 Celsius, culture_type:batch, culture_vessel:96_deep_well_plate, culture_vessel_volume:2 ml, culture_volume:1.6 ml, experimenter:Wierzbowski J, norfloxacin:0.00023 mM, note:pBADx53 is a modified pBAD30 vector, has a low copy SC101 origin of replication, does not…
b2618_U_N0075_r2	b2618_U_N0075	aeration:assumed_aerobic, ampicillin:0.14 mM, arabinose:8.3 mM, cell_density:0.3 OD600, culture_shaking:3e+02 RPM, culture_temperature:37 Celsius, culture_type:batch, culture_vessel:96_deep_well_plate, culture_vessel_volume:2 ml, culture_volume:1.6 ml, experimenter:Wierzbowski J, norfloxacin:0.00023 mM, note:pBADx53 is a modified pBAD30 vector, has a low copy SC101 origin of replication, does not…
b2618_U_N0075_r3	b2618_U_N0075	aeration:assumed_aerobic, ampicillin:0.14 mM, arabinose:8.3 mM, cell_density:0.3 OD600, culture_shaking:3e+02 RPM, culture_temperature:37 Celsius, culture_type:batch, culture_vessel:96_deep_well_plate, culture_vessel_volume:2 ml, culture_volume:1.6 ml, experimenter:Wierzbowski J, norfloxacin:0.00023 mM, note:pBADx53 is a modified pBAD30 vector, has a low copy SC101 origin of replication, does not…
bcp_U_N0075_r1	bcp_U_N0075	aeration:assumed_aerobic, ampicillin:0.14 mM, arabinose:8.3 mM, cell_density:0.3 OD600, culture_shaking:3e+02 RPM, culture_temperature:37 Celsius, culture_type:batch, culture_vessel:96_deep_well_plate, culture_vessel_volume:2 ml, culture_volume:1.6 ml, experimenter:Wierzbowski J, norfloxacin:0.00023 mM, note:pBADx53 is a modified pBAD30 vector, has a low copy SC101 origin of replication, does not…
bcp_U_N0075_r2	bcp_U_N0075	aeration:assumed_aerobic, ampicillin:0.14 mM, arabinose:8.3 mM, cell_density:0.3 OD600, culture_shaking:3e+02 RPM, culture_temperature:37 Celsius, culture_type:batch, culture_vessel:96_deep_well_plate, culture_vessel_volume:2 ml, culture_volume:1.6 ml, experimenter:Wierzbowski J, norfloxacin:0.00023 mM, note:pBADx53 is a modified pBAD30 vector, has a low copy SC101 origin of replication, does not…
bcp_U_N0075_r3	bcp_U_N0075	aeration:assumed_aerobic, ampicillin:0.14 mM, arabinose:8.3 mM, cell_density:0.3 OD600, culture_shaking:3e+02 RPM, culture_temperature:37 Celsius, culture_type:batch, culture_vessel:96_deep_well_plate, culture_vessel_volume:2 ml, culture_volume:1.6 ml, experimenter:Wierzbowski J, norfloxacin:0.00023 mM, note:pBADx53 is a modified pBAD30 vector, has a low copy SC101 origin of replication, does not…
cpxR_U_N0075_r1	cpxR_U_N0075	aeration:assumed_aerobic, ampicillin:0.14 mM, arabinose:8.3 mM, cell_density:0.3 OD600, culture_shaking:3e+02 RPM, culture_temperature:37 Celsius, culture_type:batch, culture_vessel:96_deep_well_plate, culture_vessel_volume:2 ml, culture_volume:1.6 ml, experimenter:Wierzbowski J, norfloxacin:0.00023 mM, note:pBADx53 is a modified pBAD30 vector, has a low copy SC101 origin of replication, does not…
cpxR_U_N0075_r2	cpxR_U_N0075	aeration:assumed_aerobic, ampicillin:0.14 mM, arabinose:8.3 mM, cell_density:0.3 OD600, culture_shaking:3e+02 RPM, culture_temperature:37 Celsius, culture_type:batch, culture_vessel:96_deep_well_plate, culture_vessel_volume:2 ml, culture_volume:1.6 ml, experimenter:Wierzbowski J, norfloxacin:0.00023 mM, note:pBADx53 is a modified pBAD30 vector, has a low copy SC101 origin of replication, does not…
cpxR_U_N0075_r3	cpxR_U_N0075	aeration:assumed_aerobic, ampicillin:0.14 mM, arabinose:8.3 mM, cell_density:0.3 OD600, culture_shaking:3e+02 RPM, culture_temperature:37 Celsius, culture_type:batch, culture_vessel:96_deep_well_plate, culture_vessel_volume:2 ml, culture_volume:1.6 ml, experimenter:Wierzbowski J, norfloxacin:0.00023 mM, note:pBADx53 is a modified pBAD30 vector, has a low copy SC101 origin of replication, does not…
crcB_U_N0075_r1	crcB_U_N0075	aeration:assumed_aerobic, ampicillin:0.14 mM, arabinose:8.3 mM, cell_density:0.3 OD600, culture_shaking:3e+02 RPM, culture_temperature:37 Celsius, culture_type:batch, culture_vessel:96_deep_well_plate, culture_vessel_volume:2 ml, culture_volume:1.6 ml, experimenter:Wierzbowski J, norfloxacin:0.00023 mM, note:pBADx53 is a modified pBAD30 vector, has a low copy SC101 origin of replication, does not…
crcB_U_N0075_r2	crcB_U_N0075	aeration:assumed_aerobic, ampicillin:0.14 mM, arabinose:8.3 mM, cell_density:0.3 OD600, culture_shaking:3e+02 RPM, culture_temperature:37 Celsius, culture_type:batch, culture_vessel:96_deep_well_plate, culture_vessel_volume:2 ml, culture_volume:1.6 ml, experimenter:Wierzbowski J, norfloxacin:0.00023 mM, note:pBADx53 is a modified pBAD30 vector, has a low copy SC101 origin of replication, does not…
crcB_U_N0075_r3	crcB_U_N0075	aeration:assumed_aerobic, ampicillin:0.14 mM, arabinose:8.3 mM, cell_density:0.3 OD600, culture_shaking:3e+02 RPM, culture_temperature:37 Celsius, culture_type:batch, culture_vessel:96_deep_well_plate, culture_vessel_volume:2 ml, culture_volume:1.6 ml, experimenter:Wierzbowski J, norfloxacin:0.00023 mM, note:pBADx53 is a modified pBAD30 vector, has a low copy SC101 origin of replication, does not…
crp_U_N0075_r1	crp_U_N0075	aeration:assumed_aerobic, ampicillin:0.14 mM, arabinose:8.3 mM, cell_density:0.3 OD600, culture_shaking:3e+02 RPM, culture_temperature:37 Celsius, culture_type:batch, culture_vessel:96_deep_well_plate, culture_vessel_volume:2 ml, culture_volume:1.6 ml, experimenter:Wierzbowski J, norfloxacin:0.00023 mM, note:pBADx53 is a modified pBAD30 vector, has a low copy SC101 origin of replication, does not…
crp_U_N0075_r2	crp_U_N0075	aeration:assumed_aerobic, ampicillin:0.14 mM, arabinose:8.3 mM, cell_density:0.3 OD600, culture_shaking:3e+02 RPM, culture_temperature:37 Celsius, culture_type:batch, culture_vessel:96_deep_well_plate, culture_vessel_volume:2 ml, culture_volume:1.6 ml, experimenter:Wierzbowski J, norfloxacin:0.00023 mM, note:pBADx53 is a modified pBAD30 vector, has a low copy SC101 origin of replication, does not…
crp_U_N0075_r3	crp_U_N0075	aeration:assumed_aerobic, ampicillin:0.14 mM, arabinose:8.3 mM, cell_density:0.3 OD600, culture_shaking:3e+02 RPM, culture_temperature:37 Celsius, culture_type:batch, culture_vessel:96_deep_well_plate, culture_vessel_volume:2 ml, culture_volume:1.6 ml, experimenter:Wierzbowski J, norfloxacin:0.00023 mM, note:pBADx53 is a modified pBAD30 vector, has a low copy SC101 origin of replication, does not…
cspF_U_N0075_r1	cspF_U_N0075	aeration:assumed_aerobic, ampicillin:0.14 mM, arabinose:8.3 mM, cell_density:0.3 OD600, culture_shaking:3e+02 RPM, culture_temperature:37 Celsius, culture_type:batch, culture_vessel:96_deep_well_plate, culture_vessel_volume:2 ml, culture_volume:1.6 ml, experimenter:Wierzbowski J, norfloxacin:0.00023 mM, note:pBADx53 is a modified pBAD30 vector, has a low copy SC101 origin of replication, does not…
cspF_U_N0075_r2	cspF_U_N0075	aeration:assumed_aerobic, ampicillin:0.14 mM, arabinose:8.3 mM, cell_density:0.3 OD600, culture_shaking:3e+02 RPM, culture_temperature:37 Celsius, culture_type:batch, culture_vessel:96_deep_well_plate, culture_vessel_volume:2 ml, culture_volume:1.6 ml, experimenter:Wierzbowski J, norfloxacin:0.00023 mM, note:pBADx53 is a modified pBAD30 vector, has a low copy SC101 origin of replication, does not…
cspF_U_N0075_r3	cspF_U_N0075	aeration:assumed_aerobic, ampicillin:0.14 mM, arabinose:8.3 mM, cell_density:0.3 OD600, culture_shaking:3e+02 RPM, culture_temperature:37 Celsius, culture_type:batch, culture_vessel:96_deep_well_plate, culture_vessel_volume:2 ml, culture_volume:1.6 ml, experimenter:Wierzbowski J, norfloxacin:0.00023 mM, note:pBADx53 is a modified pBAD30 vector, has a low copy SC101 origin of replication, does not…
dam_U_N0075_r1	dam_U_N0075	aeration:assumed_aerobic, ampicillin:0.14 mM, arabinose:8.3 mM, cell_density:0.3 OD600, culture_shaking:3e+02 RPM, culture_temperature:37 Celsius, culture_type:batch, culture_vessel:96_deep_well_plate, culture_vessel_volume:2 ml, culture_volume:1.6 ml, experimenter:Wierzbowski J, norfloxacin:0.00023 mM, note:pBADx53 is a modified pBAD30 vector, has a low copy SC101 origin of replication, does not…
dam_U_N0075_r2	dam_U_N0075	aeration:assumed_aerobic, ampicillin:0.14 mM, arabinose:8.3 mM, cell_density:0.3 OD600, culture_shaking:3e+02 RPM, culture_temperature:37 Celsius, culture_type:batch, culture_vessel:96_deep_well_plate, culture_vessel_volume:2 ml, culture_volume:1.6 ml, experimenter:Wierzbowski J, norfloxacin:0.00023 mM, note:pBADx53 is a modified pBAD30 vector, has a low copy SC101 origin of replication, does not…
dam_U_N0075_r3	dam_U_N0075	aeration:assumed_aerobic, ampicillin:0.14 mM, arabinose:8.3 mM, cell_density:0.3 OD600, culture_shaking:3e+02 RPM, culture_temperature:37 Celsius, culture_type:batch, culture_vessel:96_deep_well_plate, culture_vessel_volume:2 ml, culture_volume:1.6 ml, experimenter:Wierzbowski J, norfloxacin:0.00023 mM, note:pBADx53 is a modified pBAD30 vector, has a low copy SC101 origin of replication, does not…
dnaA_U_N0075_r1	dnaA_U_N0075	aeration:assumed_aerobic, ampicillin:0.14 mM, arabinose:8.3 mM, cell_density:0.3 OD600, culture_shaking:3e+02 RPM, culture_temperature:37 Celsius, culture_type:batch, culture_vessel:96_deep_well_plate, culture_vessel_volume:2 ml, culture_volume:1.6 ml, experimenter:Wierzbowski J, norfloxacin:0.00023 mM, note:pBADx53 is a modified pBAD30 vector, has a low copy SC101 origin of replication, does not…
dnaA_U_N0075_r2	dnaA_U_N0075	aeration:assumed_aerobic, ampicillin:0.14 mM, arabinose:8.3 mM, cell_density:0.3 OD600, culture_shaking:3e+02 RPM, culture_temperature:37 Celsius, culture_type:batch, culture_vessel:96_deep_well_plate, culture_vessel_volume:2 ml, culture_volume:1.6 ml, experimenter:Wierzbowski J, norfloxacin:0.00023 mM, note:pBADx53 is a modified pBAD30 vector, has a low copy SC101 origin of replication, does not…
dnaA_U_N0075_r3	dnaA_U_N0075	aeration:assumed_aerobic, ampicillin:0.14 mM, arabinose:8.3 mM, cell_density:0.3 OD600, culture_shaking:3e+02 RPM, culture_temperature:37 Celsius, culture_type:batch, culture_vessel:96_deep_well_plate, culture_vessel_volume:2 ml, culture_volume:1.6 ml, experimenter:Wierzbowski J, norfloxacin:0.00023 mM, note:pBADx53 is a modified pBAD30 vector, has a low copy SC101 origin of replication, does not…
dnaN_U_N0075_r1	dnaN_U_N0075	aeration:assumed_aerobic, ampicillin:0.14 mM, arabinose:8.3 mM, cell_density:0.3 OD600, culture_shaking:3e+02 RPM, culture_temperature:37 Celsius, culture_type:batch, culture_vessel:96_deep_well_plate, culture_vessel_volume:2 ml, culture_volume:1.6 ml, experimenter:Wierzbowski J, norfloxacin:0.00023 mM, note:pBADx53 is a modified pBAD30 vector, has a low copy SC101 origin of replication, does not…
dnaN_U_N0075_r2	dnaN_U_N0075	aeration:assumed_aerobic, ampicillin:0.14 mM, arabinose:8.3 mM, cell_density:0.3 OD600, culture_shaking:3e+02 RPM, culture_temperature:37 Celsius, culture_type:batch, culture_vessel:96_deep_well_plate, culture_vessel_volume:2 ml, culture_volume:1.6 ml, experimenter:Wierzbowski J, norfloxacin:0.00023 mM, note:pBADx53 is a modified pBAD30 vector, has a low copy SC101 origin of replication, does not…
dnaN_U_N0075_r3	dnaN_U_N0075	aeration:assumed_aerobic, ampicillin:0.14 mM, arabinose:8.3 mM, cell_density:0.3 OD600, culture_shaking:3e+02 RPM, culture_temperature:37 Celsius, culture_type:batch, culture_vessel:96_deep_well_plate, culture_vessel_volume:2 ml, culture_volume:1.6 ml, experimenter:Wierzbowski J, norfloxacin:0.00023 mM, note:pBADx53 is a modified pBAD30 vector, has a low copy SC101 origin of replication, does not…
dnaT_U_N0075_r1	dnaT_U_N0075	aeration:assumed_aerobic, ampicillin:0.14 mM, arabinose:8.3 mM, cell_density:0.3 OD600, culture_shaking:3e+02 RPM, culture_temperature:37 Celsius, culture_type:batch, culture_vessel:96_deep_well_plate, culture_vessel_volume:2 ml, culture_volume:1.6 ml, experimenter:Wierzbowski J, norfloxacin:0.00023 mM, note:pBADx53 is a modified pBAD30 vector, has a low copy SC101 origin of replication, does not…
dnaT_U_N0075_r2	dnaT_U_N0075	aeration:assumed_aerobic, ampicillin:0.14 mM, arabinose:8.3 mM, cell_density:0.3 OD600, culture_shaking:3e+02 RPM, culture_temperature:37 Celsius, culture_type:batch, culture_vessel:96_deep_well_plate, culture_vessel_volume:2 ml, culture_volume:1.6 ml, experimenter:Wierzbowski J, norfloxacin:0.00023 mM, note:pBADx53 is a modified pBAD30 vector, has a low copy SC101 origin of replication, does not…
dnaT_U_N0075_r3	dnaT_U_N0075	aeration:assumed_aerobic, ampicillin:0.14 mM, arabinose:8.3 mM, cell_density:0.3 OD600, culture_shaking:3e+02 RPM, culture_temperature:37 Celsius, culture_type:batch, culture_vessel:96_deep_well_plate, culture_vessel_volume:2 ml, culture_volume:1.6 ml, experimenter:Wierzbowski J, norfloxacin:0.00023 mM, note:pBADx53 is a modified pBAD30 vector, has a low copy SC101 origin of replication, does not…
emrR_U_N0075_r1	emrR_U_N0075	aeration:assumed_aerobic, ampicillin:0.14 mM, arabinose:8.3 mM, cell_density:0.3 OD600, culture_shaking:3e+02 RPM, culture_temperature:37 Celsius, culture_type:batch, culture_vessel:96_deep_well_plate, culture_vessel_volume:2 ml, culture_volume:1.6 ml, experimenter:Wierzbowski J, norfloxacin:0.00023 mM, note:pBADx53 is a modified pBAD30 vector, has a low copy SC101 origin of replication, does not…
emrR_U_N0075_r2	emrR_U_N0075	aeration:assumed_aerobic, ampicillin:0.14 mM, arabinose:8.3 mM, cell_density:0.3 OD600, culture_shaking:3e+02 RPM, culture_temperature:37 Celsius, culture_type:batch, culture_vessel:96_deep_well_plate, culture_vessel_volume:2 ml, culture_volume:1.6 ml, experimenter:Wierzbowski J, norfloxacin:0.00023 mM, note:pBADx53 is a modified pBAD30 vector, has a low copy SC101 origin of replication, does not…
era_U_N0075_r1	era_U_N0075	aeration:assumed_aerobic, ampicillin:0.14 mM, arabinose:8.3 mM, cell_density:0.3 OD600, culture_shaking:3e+02 RPM, culture_temperature:37 Celsius, culture_type:batch, culture_vessel:96_deep_well_plate, culture_vessel_volume:2 ml, culture_volume:1.6 ml, experimenter:Wierzbowski J, norfloxacin:0.00023 mM, note:pBADx53 is a modified pBAD30 vector, has a low copy SC101 origin of replication, does not…
era_U_N0075_r2	era_U_N0075	aeration:assumed_aerobic, ampicillin:0.14 mM, arabinose:8.3 mM, cell_density:0.3 OD600, culture_shaking:3e+02 RPM, culture_temperature:37 Celsius, culture_type:batch, culture_vessel:96_deep_well_plate, culture_vessel_volume:2 ml, culture_volume:1.6 ml, experimenter:Wierzbowski J, norfloxacin:0.00023 mM, note:pBADx53 is a modified pBAD30 vector, has a low copy SC101 origin of replication, does not…
era_U_N0075_r3	era_U_N0075	aeration:assumed_aerobic, ampicillin:0.14 mM, arabinose:8.3 mM, cell_density:0.3 OD600, culture_shaking:3e+02 RPM, culture_temperature:37 Celsius, culture_type:batch, culture_vessel:96_deep_well_plate, culture_vessel_volume:2 ml, culture_volume:1.6 ml, experimenter:Wierzbowski J, norfloxacin:0.00023 mM, note:pBADx53 is a modified pBAD30 vector, has a low copy SC101 origin of replication, does not…
fis_U_N0075_r1	fis_U_N0075	aeration:assumed_aerobic, ampicillin:0.14 mM, arabinose:8.3 mM, cell_density:0.3 OD600, culture_shaking:3e+02 RPM, culture_temperature:37 Celsius, culture_type:batch, culture_vessel:96_deep_well_plate, culture_vessel_volume:2 ml, culture_volume:1.6 ml, experimenter:Wierzbowski J, norfloxacin:0.00023 mM, note:pBADx53 is a modified pBAD30 vector, has a low copy SC101 origin of replication, does not…
fis_U_N0075_r2	fis_U_N0075	aeration:assumed_aerobic, ampicillin:0.14 mM, arabinose:8.3 mM, cell_density:0.3 OD600, culture_shaking:3e+02 RPM, culture_temperature:37 Celsius, culture_type:batch, culture_vessel:96_deep_well_plate, culture_vessel_volume:2 ml, culture_volume:1.6 ml, experimenter:Wierzbowski J, norfloxacin:0.00023 mM, note:pBADx53 is a modified pBAD30 vector, has a low copy SC101 origin of replication, does not…
fis_U_N0075_r3	fis_U_N0075	aeration:assumed_aerobic, ampicillin:0.14 mM, arabinose:8.3 mM, cell_density:0.3 OD600, culture_shaking:3e+02 RPM, culture_temperature:37 Celsius, culture_type:batch, culture_vessel:96_deep_well_plate, culture_vessel_volume:2 ml, culture_volume:1.6 ml, experimenter:Wierzbowski J, norfloxacin:0.00023 mM, note:pBADx53 is a modified pBAD30 vector, has a low copy SC101 origin of replication, does not…
fklB_U_N0075_r1	fklB_U_N0075	aeration:assumed_aerobic, ampicillin:0.14 mM, arabinose:8.3 mM, cell_density:0.3 OD600, culture_shaking:3e+02 RPM, culture_temperature:37 Celsius, culture_type:batch, culture_vessel:96_deep_well_plate, culture_vessel_volume:2 ml, culture_volume:1.6 ml, experimenter:Wierzbowski J, norfloxacin:0.00023 mM, note:pBADx53 is a modified pBAD30 vector, has a low copy SC101 origin of replication, does not…
fklB_U_N0075_r2	fklB_U_N0075	aeration:assumed_aerobic, ampicillin:0.14 mM, arabinose:8.3 mM, cell_density:0.3 OD600, culture_shaking:3e+02 RPM, culture_temperature:37 Celsius, culture_type:batch, culture_vessel:96_deep_well_plate, culture_vessel_volume:2 ml, culture_volume:1.6 ml, experimenter:Wierzbowski J, norfloxacin:0.00023 mM, note:pBADx53 is a modified pBAD30 vector, has a low copy SC101 origin of replication, does not…
fklB_U_N0075_r3	fklB_U_N0075	aeration:assumed_aerobic, ampicillin:0.14 mM, arabinose:8.3 mM, cell_density:0.3 OD600, culture_shaking:3e+02 RPM, culture_temperature:37 Celsius, culture_type:batch, culture_vessel:96_deep_well_plate, culture_vessel_volume:2 ml, culture_volume:1.6 ml, experimenter:Wierzbowski J, norfloxacin:0.00023 mM, note:pBADx53 is a modified pBAD30 vector, has a low copy SC101 origin of replication, does not…
folA_U_N0075_r1	folA_U_N0075	aeration:assumed_aerobic, ampicillin:0.14 mM, arabinose:8.3 mM, cell_density:0.3 OD600, culture_shaking:3e+02 RPM, culture_temperature:37 Celsius, culture_type:batch, culture_vessel:96_deep_well_plate, culture_vessel_volume:2 ml, culture_volume:1.6 ml, experimenter:Wierzbowski J, norfloxacin:0.00023 mM, note:pBADx53 is a modified pBAD30 vector, has a low copy SC101 origin of replication, does not…
folA_U_N0075_r2	folA_U_N0075	aeration:assumed_aerobic, ampicillin:0.14 mM, arabinose:8.3 mM, cell_density:0.3 OD600, culture_shaking:3e+02 RPM, culture_temperature:37 Celsius, culture_type:batch, culture_vessel:96_deep_well_plate, culture_vessel_volume:2 ml, culture_volume:1.6 ml, experimenter:Wierzbowski J, norfloxacin:0.00023 mM, note:pBADx53 is a modified pBAD30 vector, has a low copy SC101 origin of replication, does not…
folA_U_N0075_r3	folA_U_N0075	aeration:assumed_aerobic, ampicillin:0.14 mM, arabinose:8.3 mM, cell_density:0.3 OD600, culture_shaking:3e+02 RPM, culture_temperature:37 Celsius, culture_type:batch, culture_vessel:96_deep_well_plate, culture_vessel_volume:2 ml, culture_volume:1.6 ml, experimenter:Wierzbowski J, norfloxacin:0.00023 mM, note:pBADx53 is a modified pBAD30 vector, has a low copy SC101 origin of replication, does not…
galF_U_N0075_r1	galF_U_N0075	aeration:assumed_aerobic, ampicillin:0.14 mM, arabinose:8.3 mM, cell_density:0.3 OD600, culture_shaking:3e+02 RPM, culture_temperature:37 Celsius, culture_type:batch, culture_vessel:96_deep_well_plate, culture_vessel_volume:2 ml, culture_volume:1.6 ml, experimenter:Wierzbowski J, norfloxacin:0.00023 mM, note:pBADx53 is a modified pBAD30 vector, has a low copy SC101 origin of replication, does not…
galF_U_N0075_r2	galF_U_N0075	aeration:assumed_aerobic, ampicillin:0.14 mM, arabinose:8.3 mM, cell_density:0.3 OD600, culture_shaking:3e+02 RPM, culture_temperature:37 Celsius, culture_type:batch, culture_vessel:96_deep_well_plate, culture_vessel_volume:2 ml, culture_volume:1.6 ml, experimenter:Wierzbowski J, norfloxacin:0.00023 mM, note:pBADx53 is a modified pBAD30 vector, has a low copy SC101 origin of replication, does not…
galF_U_N0075_r3	galF_U_N0075	aeration:assumed_aerobic, ampicillin:0.14 mM, arabinose:8.3 mM, cell_density:0.3 OD600, culture_shaking:3e+02 RPM, culture_temperature:37 Celsius, culture_type:batch, culture_vessel:96_deep_well_plate, culture_vessel_volume:2 ml, culture_volume:1.6 ml, experimenter:Wierzbowski J, norfloxacin:0.00023 mM, note:pBADx53 is a modified pBAD30 vector, has a low copy SC101 origin of replication, does not…
gcvR_U_N0075_r1	gcvR_U_N0075	aeration:assumed_aerobic, ampicillin:0.14 mM, arabinose:8.3 mM, cell_density:0.3 OD600, culture_shaking:3e+02 RPM, culture_temperature:37 Celsius, culture_type:batch, culture_vessel:96_deep_well_plate, culture_vessel_volume:2 ml, culture_volume:1.6 ml, experimenter:Wierzbowski J, norfloxacin:0.00023 mM, note:pBADx53 is a modified pBAD30 vector, has a low copy SC101 origin of replication, does not…
gcvR_U_N0075_r2	gcvR_U_N0075	aeration:assumed_aerobic, ampicillin:0.14 mM, arabinose:8.3 mM, cell_density:0.3 OD600, culture_shaking:3e+02 RPM, culture_temperature:37 Celsius, culture_type:batch, culture_vessel:96_deep_well_plate, culture_vessel_volume:2 ml, culture_volume:1.6 ml, experimenter:Wierzbowski J, norfloxacin:0.00023 mM, note:pBADx53 is a modified pBAD30 vector, has a low copy SC101 origin of replication, does not…
gcvR_U_N0075_r3	gcvR_U_N0075	aeration:assumed_aerobic, ampicillin:0.14 mM, arabinose:8.3 mM, cell_density:0.3 OD600, culture_shaking:3e+02 RPM, culture_temperature:37 Celsius, culture_type:batch, culture_vessel:96_deep_well_plate, culture_vessel_volume:2 ml, culture_volume:1.6 ml, experimenter:Wierzbowski J, norfloxacin:0.00023 mM, note:pBADx53 is a modified pBAD30 vector, has a low copy SC101 origin of replication, does not…
gyrA_U_N0075_r1	gyrA_U_N0075	aeration:assumed_aerobic, ampicillin:0.14 mM, arabinose:8.3 mM, cell_density:0.3 OD600, culture_shaking:3e+02 RPM, culture_temperature:37 Celsius, culture_type:batch, culture_vessel:96_deep_well_plate, culture_vessel_volume:2 ml, culture_volume:1.6 ml, experimenter:Wierzbowski J, norfloxacin:0.00023 mM, note:pBADx53 is a modified pBAD30 vector, has a low copy SC101 origin of replication, does not…
gyrA_U_N0075_r2	gyrA_U_N0075	aeration:assumed_aerobic, ampicillin:0.14 mM, arabinose:8.3 mM, cell_density:0.3 OD600, culture_shaking:3e+02 RPM, culture_temperature:37 Celsius, culture_type:batch, culture_vessel:96_deep_well_plate, culture_vessel_volume:2 ml, culture_volume:1.6 ml, experimenter:Wierzbowski J, norfloxacin:0.00023 mM, note:pBADx53 is a modified pBAD30 vector, has a low copy SC101 origin of replication, does not…
gyrA_U_N0075_r3	gyrA_U_N0075	aeration:assumed_aerobic, ampicillin:0.14 mM, arabinose:8.3 mM, cell_density:0.3 OD600, culture_shaking:3e+02 RPM, culture_temperature:37 Celsius, culture_type:batch, culture_vessel:96_deep_well_plate, culture_vessel_volume:2 ml, culture_volume:1.6 ml, experimenter:Wierzbowski J, norfloxacin:0.00023 mM, note:pBADx53 is a modified pBAD30 vector, has a low copy SC101 origin of replication, does not…
gyrI_U_N0075_r1	gyrI_U_N0075	aeration:assumed_aerobic, ampicillin:0.14 mM, arabinose:8.3 mM, cell_density:0.3 OD600, culture_shaking:3e+02 RPM, culture_temperature:37 Celsius, culture_type:batch, culture_vessel:96_deep_well_plate, culture_vessel_volume:2 ml, culture_volume:1.6 ml, experimenter:Wierzbowski J, norfloxacin:0.00023 mM, note:pBADx53 is a modified pBAD30 vector, has a low copy SC101 origin of replication, does not…
gyrI_U_N0075_r2	gyrI_U_N0075	aeration:assumed_aerobic, ampicillin:0.14 mM, arabinose:8.3 mM, cell_density:0.3 OD600, culture_shaking:3e+02 RPM, culture_temperature:37 Celsius, culture_type:batch, culture_vessel:96_deep_well_plate, culture_vessel_volume:2 ml, culture_volume:1.6 ml, experimenter:Wierzbowski J, norfloxacin:0.00023 mM, note:pBADx53 is a modified pBAD30 vector, has a low copy SC101 origin of replication, does not…
gyrI_U_N0075_r3	gyrI_U_N0075	aeration:assumed_aerobic, ampicillin:0.14 mM, arabinose:8.3 mM, cell_density:0.3 OD600, culture_shaking:3e+02 RPM, culture_temperature:37 Celsius, culture_type:batch, culture_vessel:96_deep_well_plate, culture_vessel_volume:2 ml, culture_volume:1.6 ml, experimenter:Wierzbowski J, norfloxacin:0.00023 mM, note:pBADx53 is a modified pBAD30 vector, has a low copy SC101 origin of replication, does not…
hlpA_U_N0075_r1	hlpA_U_N0075	aeration:assumed_aerobic, ampicillin:0.14 mM, arabinose:8.3 mM, cell_density:0.3 OD600, culture_shaking:3e+02 RPM, culture_temperature:37 Celsius, culture_type:batch, culture_vessel:96_deep_well_plate, culture_vessel_volume:2 ml, culture_volume:1.6 ml, experimenter:Wierzbowski J, norfloxacin:0.00023 mM, note:pBADx53 is a modified pBAD30 vector, has a low copy SC101 origin of replication, does not…
hlpA_U_N0075_r2	hlpA_U_N0075	aeration:assumed_aerobic, ampicillin:0.14 mM, arabinose:8.3 mM, cell_density:0.3 OD600, culture_shaking:3e+02 RPM, culture_temperature:37 Celsius, culture_type:batch, culture_vessel:96_deep_well_plate, culture_vessel_volume:2 ml, culture_volume:1.6 ml, experimenter:Wierzbowski J, norfloxacin:0.00023 mM, note:pBADx53 is a modified pBAD30 vector, has a low copy SC101 origin of replication, does not…
hlpA_U_N0075_r3	hlpA_U_N0075	aeration:assumed_aerobic, ampicillin:0.14 mM, arabinose:8.3 mM, cell_density:0.3 OD600, culture_shaking:3e+02 RPM, culture_temperature:37 Celsius, culture_type:batch, culture_vessel:96_deep_well_plate, culture_vessel_volume:2 ml, culture_volume:1.6 ml, experimenter:Wierzbowski J, norfloxacin:0.00023 mM, note:pBADx53 is a modified pBAD30 vector, has a low copy SC101 origin of replication, does not…
holD_U_N0075_r1	holD_U_N0075	aeration:assumed_aerobic, ampicillin:0.14 mM, arabinose:8.3 mM, cell_density:0.3 OD600, culture_shaking:3e+02 RPM, culture_temperature:37 Celsius, culture_type:batch, culture_vessel:96_deep_well_plate, culture_vessel_volume:2 ml, culture_volume:1.6 ml, experimenter:Wierzbowski J, norfloxacin:0.00023 mM, note:pBADx53 is a modified pBAD30 vector, has a low copy SC101 origin of replication, does not…
holD_U_N0075_r2	holD_U_N0075	aeration:assumed_aerobic, ampicillin:0.14 mM, arabinose:8.3 mM, cell_density:0.3 OD600, culture_shaking:3e+02 RPM, culture_temperature:37 Celsius, culture_type:batch, culture_vessel:96_deep_well_plate, culture_vessel_volume:2 ml, culture_volume:1.6 ml, experimenter:Wierzbowski J, norfloxacin:0.00023 mM, note:pBADx53 is a modified pBAD30 vector, has a low copy SC101 origin of replication, does not…
holD_U_N0075_r3	holD_U_N0075	aeration:assumed_aerobic, ampicillin:0.14 mM, arabinose:8.3 mM, cell_density:0.3 OD600, culture_shaking:3e+02 RPM, culture_temperature:37 Celsius, culture_type:batch, culture_vessel:96_deep_well_plate, culture_vessel_volume:2 ml, culture_volume:1.6 ml, experimenter:Wierzbowski J, norfloxacin:0.00023 mM, note:pBADx53 is a modified pBAD30 vector, has a low copy SC101 origin of replication, does not…
hscA_U_N0075_r1	hscA_U_N0075	aeration:assumed_aerobic, ampicillin:0.14 mM, arabinose:8.3 mM, cell_density:0.3 OD600, culture_shaking:3e+02 RPM, culture_temperature:37 Celsius, culture_type:batch, culture_vessel:96_deep_well_plate, culture_vessel_volume:2 ml, culture_volume:1.6 ml, experimenter:Wierzbowski J, norfloxacin:0.00023 mM, note:pBADx53 is a modified pBAD30 vector, has a low copy SC101 origin of replication, does not…
hscA_U_N0075_r2	hscA_U_N0075	aeration:assumed_aerobic, ampicillin:0.14 mM, arabinose:8.3 mM, cell_density:0.3 OD600, culture_shaking:3e+02 RPM, culture_temperature:37 Celsius, culture_type:batch, culture_vessel:96_deep_well_plate, culture_vessel_volume:2 ml, culture_volume:1.6 ml, experimenter:Wierzbowski J, norfloxacin:0.00023 mM, note:pBADx53 is a modified pBAD30 vector, has a low copy SC101 origin of replication, does not…
hscA_U_N0075_r3	hscA_U_N0075	aeration:assumed_aerobic, ampicillin:0.14 mM, arabinose:8.3 mM, cell_density:0.3 OD600, culture_shaking:3e+02 RPM, culture_temperature:37 Celsius, culture_type:batch, culture_vessel:96_deep_well_plate, culture_vessel_volume:2 ml, culture_volume:1.6 ml, experimenter:Wierzbowski J, norfloxacin:0.00023 mM, note:pBADx53 is a modified pBAD30 vector, has a low copy SC101 origin of replication, does not…
IHF_U_N0075_r1	IHF_U_N0075	aeration:assumed_aerobic, ampicillin:0.14 mM, arabinose:8.3 mM, cell_density:0.3 OD600, culture_shaking:3e+02 RPM, culture_temperature:37 Celsius, culture_type:batch, culture_vessel:96_deep_well_plate, culture_vessel_volume:2 ml, culture_volume:1.6 ml, experimenter:Wierzbowski J, norfloxacin:0.00023 mM, note:pBADx53 is a modified pBAD30 vector, has a low copy SC101 origin of replication, does not…
IHF_U_N0075_r2	IHF_U_N0075	aeration:assumed_aerobic, ampicillin:0.14 mM, arabinose:8.3 mM, cell_density:0.3 OD600, culture_shaking:3e+02 RPM, culture_temperature:37 Celsius, culture_type:batch, culture_vessel:96_deep_well_plate, culture_vessel_volume:2 ml, culture_volume:1.6 ml, experimenter:Wierzbowski J, norfloxacin:0.00023 mM, note:pBADx53 is a modified pBAD30 vector, has a low copy SC101 origin of replication, does not…
ldrA_U_N0075_r1	ldrA_U_N0075	aeration:assumed_aerobic, ampicillin:0.14 mM, arabinose:8.3 mM, cell_density:0.3 OD600, culture_shaking:3e+02 RPM, culture_temperature:37 Celsius, culture_type:batch, culture_vessel:96_deep_well_plate, culture_vessel_volume:2 ml, culture_volume:1.6 ml, experimenter:Wierzbowski J, norfloxacin:0.00023 mM, note:pBADx53 is a modified pBAD30 vector, has a low copy SC101 origin of replication, does not…
ldrA_U_N0075_r2	ldrA_U_N0075	aeration:assumed_aerobic, ampicillin:0.14 mM, arabinose:8.3 mM, cell_density:0.3 OD600, culture_shaking:3e+02 RPM, culture_temperature:37 Celsius, culture_type:batch, culture_vessel:96_deep_well_plate, culture_vessel_volume:2 ml, culture_volume:1.6 ml, experimenter:Wierzbowski J, norfloxacin:0.00023 mM, note:pBADx53 is a modified pBAD30 vector, has a low copy SC101 origin of replication, does not…
ldrA_U_N0075_r3	ldrA_U_N0075	aeration:assumed_aerobic, ampicillin:0.14 mM, arabinose:8.3 mM, cell_density:0.3 OD600, culture_shaking:3e+02 RPM, culture_temperature:37 Celsius, culture_type:batch, culture_vessel:96_deep_well_plate, culture_vessel_volume:2 ml, culture_volume:1.6 ml, experimenter:Wierzbowski J, norfloxacin:0.00023 mM, note:pBADx53 is a modified pBAD30 vector, has a low copy SC101 origin of replication, does not…
mcrB_U_N0075_r1	mcrB_U_N0075	aeration:assumed_aerobic, ampicillin:0.14 mM, arabinose:8.3 mM, cell_density:0.3 OD600, culture_shaking:3e+02 RPM, culture_temperature:37 Celsius, culture_type:batch, culture_vessel:96_deep_well_plate, culture_vessel_volume:2 ml, culture_volume:1.6 ml, experimenter:Wierzbowski J, norfloxacin:0.00023 mM, note:pBADx53 is a modified pBAD30 vector, has a low copy SC101 origin of replication, does not…
mcrB_U_N0075_r2	mcrB_U_N0075	aeration:assumed_aerobic, ampicillin:0.14 mM, arabinose:8.3 mM, cell_density:0.3 OD600, culture_shaking:3e+02 RPM, culture_temperature:37 Celsius, culture_type:batch, culture_vessel:96_deep_well_plate, culture_vessel_volume:2 ml, culture_volume:1.6 ml, experimenter:Wierzbowski J, norfloxacin:0.00023 mM, note:pBADx53 is a modified pBAD30 vector, has a low copy SC101 origin of replication, does not…
mcrB_U_N0075_r3	mcrB_U_N0075	aeration:assumed_aerobic, ampicillin:0.14 mM, arabinose:8.3 mM, cell_density:0.3 OD600, culture_shaking:3e+02 RPM, culture_temperature:37 Celsius, culture_type:batch, culture_vessel:96_deep_well_plate, culture_vessel_volume:2 ml, culture_volume:1.6 ml, experimenter:Wierzbowski J, norfloxacin:0.00023 mM, note:pBADx53 is a modified pBAD30 vector, has a low copy SC101 origin of replication, does not…
mcrC_U_N0075_r1	mcrC_U_N0075	aeration:assumed_aerobic, ampicillin:0.14 mM, arabinose:8.3 mM, cell_density:0.3 OD600, culture_shaking:3e+02 RPM, culture_temperature:37 Celsius, culture_type:batch, culture_vessel:96_deep_well_plate, culture_vessel_volume:2 ml, culture_volume:1.6 ml, experimenter:Wierzbowski J, norfloxacin:0.00023 mM, note:pBADx53 is a modified pBAD30 vector, has a low copy SC101 origin of replication, does not…
mcrC_U_N0075_r2	mcrC_U_N0075	aeration:assumed_aerobic, ampicillin:0.14 mM, arabinose:8.3 mM, cell_density:0.3 OD600, culture_shaking:3e+02 RPM, culture_temperature:37 Celsius, culture_type:batch, culture_vessel:96_deep_well_plate, culture_vessel_volume:2 ml, culture_volume:1.6 ml, experimenter:Wierzbowski J, norfloxacin:0.00023 mM, note:pBADx53 is a modified pBAD30 vector, has a low copy SC101 origin of replication, does not…
mcrC_U_N0075_r3	mcrC_U_N0075	aeration:assumed_aerobic, ampicillin:0.14 mM, arabinose:8.3 mM, cell_density:0.3 OD600, culture_shaking:3e+02 RPM, culture_temperature:37 Celsius, culture_type:batch, culture_vessel:96_deep_well_plate, culture_vessel_volume:2 ml, culture_volume:1.6 ml, experimenter:Wierzbowski J, norfloxacin:0.00023 mM, note:pBADx53 is a modified pBAD30 vector, has a low copy SC101 origin of replication, does not…
menB_U_N0075_r1	menB_U_N0075	aeration:assumed_aerobic, ampicillin:0.14 mM, arabinose:8.3 mM, cell_density:0.3 OD600, culture_shaking:3e+02 RPM, culture_temperature:37 Celsius, culture_type:batch, culture_vessel:96_deep_well_plate, culture_vessel_volume:2 ml, culture_volume:1.6 ml, experimenter:Wierzbowski J, norfloxacin:0.00023 mM, note:pBADx53 is a modified pBAD30 vector, has a low copy SC101 origin of replication, does not…
menB_U_N0075_r2	menB_U_N0075	aeration:assumed_aerobic, ampicillin:0.14 mM, arabinose:8.3 mM, cell_density:0.3 OD600, culture_shaking:3e+02 RPM, culture_temperature:37 Celsius, culture_type:batch, culture_vessel:96_deep_well_plate, culture_vessel_volume:2 ml, culture_volume:1.6 ml, experimenter:Wierzbowski J, norfloxacin:0.00023 mM, note:pBADx53 is a modified pBAD30 vector, has a low copy SC101 origin of replication, does not…
menB_U_N0075_r3	menB_U_N0075	aeration:assumed_aerobic, ampicillin:0.14 mM, arabinose:8.3 mM, cell_density:0.3 OD600, culture_shaking:3e+02 RPM, culture_temperature:37 Celsius, culture_type:batch, culture_vessel:96_deep_well_plate, culture_vessel_volume:2 ml, culture_volume:1.6 ml, experimenter:Wierzbowski J, norfloxacin:0.00023 mM, note:pBADx53 is a modified pBAD30 vector, has a low copy SC101 origin of replication, does not…
menC_U_N0075_r1	menC_U_N0075	aeration:assumed_aerobic, ampicillin:0.14 mM, arabinose:8.3 mM, cell_density:0.3 OD600, culture_shaking:3e+02 RPM, culture_temperature:37 Celsius, culture_type:batch, culture_vessel:96_deep_well_plate, culture_vessel_volume:2 ml, culture_volume:1.6 ml, experimenter:Wierzbowski J, norfloxacin:0.00023 mM, note:pBADx53 is a modified pBAD30 vector, has a low copy SC101 origin of replication, does not…
menC_U_N0075_r2	menC_U_N0075	aeration:assumed_aerobic, ampicillin:0.14 mM, arabinose:8.3 mM, cell_density:0.3 OD600, culture_shaking:3e+02 RPM, culture_temperature:37 Celsius, culture_type:batch, culture_vessel:96_deep_well_plate, culture_vessel_volume:2 ml, culture_volume:1.6 ml, experimenter:Wierzbowski J, norfloxacin:0.00023 mM, note:pBADx53 is a modified pBAD30 vector, has a low copy SC101 origin of replication, does not…
menC_U_N0075_r3	menC_U_N0075	aeration:assumed_aerobic, ampicillin:0.14 mM, arabinose:8.3 mM, cell_density:0.3 OD600, culture_shaking:3e+02 RPM, culture_temperature:37 Celsius, culture_type:batch, culture_vessel:96_deep_well_plate, culture_vessel_volume:2 ml, culture_volume:1.6 ml, experimenter:Wierzbowski J, norfloxacin:0.00023 mM, note:pBADx53 is a modified pBAD30 vector, has a low copy SC101 origin of replication, does not…
minD_U_N0075_r1	minD_U_N0075	aeration:assumed_aerobic, ampicillin:0.14 mM, arabinose:8.3 mM, cell_density:0.3 OD600, culture_shaking:3e+02 RPM, culture_temperature:37 Celsius, culture_type:batch, culture_vessel:96_deep_well_plate, culture_vessel_volume:2 ml, culture_volume:1.6 ml, experimenter:Wierzbowski J, norfloxacin:0.00023 mM, note:pBADx53 is a modified pBAD30 vector, has a low copy SC101 origin of replication, does not…
minD_U_N0075_r2	minD_U_N0075	aeration:assumed_aerobic, ampicillin:0.14 mM, arabinose:8.3 mM, cell_density:0.3 OD600, culture_shaking:3e+02 RPM, culture_temperature:37 Celsius, culture_type:batch, culture_vessel:96_deep_well_plate, culture_vessel_volume:2 ml, culture_volume:1.6 ml, experimenter:Wierzbowski J, norfloxacin:0.00023 mM, note:pBADx53 is a modified pBAD30 vector, has a low copy SC101 origin of replication, does not…
minD_U_N0075_r3	minD_U_N0075	aeration:assumed_aerobic, ampicillin:0.14 mM, arabinose:8.3 mM, cell_density:0.3 OD600, culture_shaking:3e+02 RPM, culture_temperature:37 Celsius, culture_type:batch, culture_vessel:96_deep_well_plate, culture_vessel_volume:2 ml, culture_volume:1.6 ml, experimenter:Wierzbowski J, norfloxacin:0.00023 mM, note:pBADx53 is a modified pBAD30 vector, has a low copy SC101 origin of replication, does not…
minE_U_N0075_r1	minE_U_N0075	aeration:assumed_aerobic, ampicillin:0.14 mM, arabinose:8.3 mM, cell_density:0.3 OD600, culture_shaking:3e+02 RPM, culture_temperature:37 Celsius, culture_type:batch, culture_vessel:96_deep_well_plate, culture_vessel_volume:2 ml, culture_volume:1.6 ml, experimenter:Wierzbowski J, norfloxacin:0.00023 mM, note:pBADx53 is a modified pBAD30 vector, has a low copy SC101 origin of replication, does not…
minE_U_N0075_r2	minE_U_N0075	aeration:assumed_aerobic, ampicillin:0.14 mM, arabinose:8.3 mM, cell_density:0.3 OD600, culture_shaking:3e+02 RPM, culture_temperature:37 Celsius, culture_type:batch, culture_vessel:96_deep_well_plate, culture_vessel_volume:2 ml, culture_volume:1.6 ml, experimenter:Wierzbowski J, norfloxacin:0.00023 mM, note:pBADx53 is a modified pBAD30 vector, has a low copy SC101 origin of replication, does not…
minE_U_N0075_r3	minE_U_N0075	aeration:assumed_aerobic, ampicillin:0.14 mM, arabinose:8.3 mM, cell_density:0.3 OD600, culture_shaking:3e+02 RPM, culture_temperature:37 Celsius, culture_type:batch, culture_vessel:96_deep_well_plate, culture_vessel_volume:2 ml, culture_volume:1.6 ml, experimenter:Wierzbowski J, norfloxacin:0.00023 mM, note:pBADx53 is a modified pBAD30 vector, has a low copy SC101 origin of replication, does not…
murI_U_N0075_r1	murI_U_N0075	aeration:assumed_aerobic, ampicillin:0.14 mM, arabinose:8.3 mM, cell_density:0.3 OD600, culture_shaking:3e+02 RPM, culture_temperature:37 Celsius, culture_type:batch, culture_vessel:96_deep_well_plate, culture_vessel_volume:2 ml, culture_volume:1.6 ml, experimenter:Wierzbowski J, norfloxacin:0.00023 mM, note:pBADx53 is a modified pBAD30 vector, has a low copy SC101 origin of replication, does not…
murI_U_N0075_r2	murI_U_N0075	aeration:assumed_aerobic, ampicillin:0.14 mM, arabinose:8.3 mM, cell_density:0.3 OD600, culture_shaking:3e+02 RPM, culture_temperature:37 Celsius, culture_type:batch, culture_vessel:96_deep_well_plate, culture_vessel_volume:2 ml, culture_volume:1.6 ml, experimenter:Wierzbowski J, norfloxacin:0.00023 mM, note:pBADx53 is a modified pBAD30 vector, has a low copy SC101 origin of replication, does not…
murI_U_N0075_r3	murI_U_N0075	aeration:assumed_aerobic, ampicillin:0.14 mM, arabinose:8.3 mM, cell_density:0.3 OD600, culture_shaking:3e+02 RPM, culture_temperature:37 Celsius, culture_type:batch, culture_vessel:96_deep_well_plate, culture_vessel_volume:2 ml, culture_volume:1.6 ml, experimenter:Wierzbowski J, norfloxacin:0.00023 mM, note:pBADx53 is a modified pBAD30 vector, has a low copy SC101 origin of replication, does not…
yoeB_U_N0075_r1	yoeB_U_N0075	aeration:assumed_aerobic, ampicillin:0.14 mM, arabinose:8.3 mM, cell_density:0.3 OD600, culture_shaking:3e+02 RPM, culture_temperature:37 Celsius, culture_type:batch, culture_vessel:96_deep_well_plate, culture_vessel_volume:2 ml, culture_volume:1.6 ml, experimenter:Wierzbowski J, norfloxacin:0.00023 mM, note:pBADx53 is a modified pBAD30 vector, has a low copy SC101 origin of replication, does not…
yoeB_U_N0075_r2	yoeB_U_N0075	aeration:assumed_aerobic, ampicillin:0.14 mM, arabinose:8.3 mM, cell_density:0.3 OD600, culture_shaking:3e+02 RPM, culture_temperature:37 Celsius, culture_type:batch, culture_vessel:96_deep_well_plate, culture_vessel_volume:2 ml, culture_volume:1.6 ml, experimenter:Wierzbowski J, norfloxacin:0.00023 mM, note:pBADx53 is a modified pBAD30 vector, has a low copy SC101 origin of replication, does not…
yoeB_U_N0075_r3	yoeB_U_N0075	aeration:assumed_aerobic, ampicillin:0.14 mM, arabinose:8.3 mM, cell_density:0.3 OD600, culture_shaking:3e+02 RPM, culture_temperature:37 Celsius, culture_type:batch, culture_vessel:96_deep_well_plate, culture_vessel_volume:2 ml, culture_volume:1.6 ml, experimenter:Wierzbowski J, norfloxacin:0.00023 mM, note:pBADx53 is a modified pBAD30 vector, has a low copy SC101 origin of replication, does not…
nrdA_U_N0075_r1	nrdA_U_N0075	aeration:assumed_aerobic, ampicillin:0.14 mM, arabinose:8.3 mM, cell_density:0.3 OD600, culture_shaking:3e+02 RPM, culture_temperature:37 Celsius, culture_type:batch, culture_vessel:96_deep_well_plate, culture_vessel_volume:2 ml, culture_volume:1.6 ml, experimenter:Wierzbowski J, norfloxacin:0.00023 mM, note:pBADx53 is a modified pBAD30 vector, has a low copy SC101 origin of replication, does not…
nrdA_U_N0075_r2	nrdA_U_N0075	aeration:assumed_aerobic, ampicillin:0.14 mM, arabinose:8.3 mM, cell_density:0.3 OD600, culture_shaking:3e+02 RPM, culture_temperature:37 Celsius, culture_type:batch, culture_vessel:96_deep_well_plate, culture_vessel_volume:2 ml, culture_volume:1.6 ml, experimenter:Wierzbowski J, norfloxacin:0.00023 mM, note:pBADx53 is a modified pBAD30 vector, has a low copy SC101 origin of replication, does not…
nrdA_U_N0075_r3	nrdA_U_N0075	aeration:assumed_aerobic, ampicillin:0.14 mM, arabinose:8.3 mM, cell_density:0.3 OD600, culture_shaking:3e+02 RPM, culture_temperature:37 Celsius, culture_type:batch, culture_vessel:96_deep_well_plate, culture_vessel_volume:2 ml, culture_volume:1.6 ml, experimenter:Wierzbowski J, norfloxacin:0.00023 mM, note:pBADx53 is a modified pBAD30 vector, has a low copy SC101 origin of replication, does not…
nrdB_U_N0075_r1	nrdB_U_N0075	aeration:assumed_aerobic, ampicillin:0.14 mM, arabinose:8.3 mM, cell_density:0.3 OD600, culture_shaking:3e+02 RPM, culture_temperature:37 Celsius, culture_type:batch, culture_vessel:96_deep_well_plate, culture_vessel_volume:2 ml, culture_volume:1.6 ml, experimenter:Wierzbowski J, norfloxacin:0.00023 mM, note:pBADx53 is a modified pBAD30 vector, has a low copy SC101 origin of replication, does not…
nrdB_U_N0075_r2	nrdB_U_N0075	aeration:assumed_aerobic, ampicillin:0.14 mM, arabinose:8.3 mM, cell_density:0.3 OD600, culture_shaking:3e+02 RPM, culture_temperature:37 Celsius, culture_type:batch, culture_vessel:96_deep_well_plate, culture_vessel_volume:2 ml, culture_volume:1.6 ml, experimenter:Wierzbowski J, norfloxacin:0.00023 mM, note:pBADx53 is a modified pBAD30 vector, has a low copy SC101 origin of replication, does not…
nupC_U_N0075_r1	nupC_U_N0075	aeration:assumed_aerobic, ampicillin:0.14 mM, arabinose:8.3 mM, cell_density:0.3 OD600, culture_shaking:3e+02 RPM, culture_temperature:37 Celsius, culture_type:batch, culture_vessel:96_deep_well_plate, culture_vessel_volume:2 ml, culture_volume:1.6 ml, experimenter:Wierzbowski J, norfloxacin:0.00023 mM, note:pBADx53 is a modified pBAD30 vector, has a low copy SC101 origin of replication, does not…
nupC_U_N0075_r2	nupC_U_N0075	aeration:assumed_aerobic, ampicillin:0.14 mM, arabinose:8.3 mM, cell_density:0.3 OD600, culture_shaking:3e+02 RPM, culture_temperature:37 Celsius, culture_type:batch, culture_vessel:96_deep_well_plate, culture_vessel_volume:2 ml, culture_volume:1.6 ml, experimenter:Wierzbowski J, norfloxacin:0.00023 mM, note:pBADx53 is a modified pBAD30 vector, has a low copy SC101 origin of replication, does not…
nupC_U_N0075_r3	nupC_U_N0075	aeration:assumed_aerobic, ampicillin:0.14 mM, arabinose:8.3 mM, cell_density:0.3 OD600, culture_shaking:3e+02 RPM, culture_temperature:37 Celsius, culture_type:batch, culture_vessel:96_deep_well_plate, culture_vessel_volume:2 ml, culture_volume:1.6 ml, experimenter:Wierzbowski J, norfloxacin:0.00023 mM, note:pBADx53 is a modified pBAD30 vector, has a low copy SC101 origin of replication, does not…
pyrC_U_N0075_r1	pyrC_U_N0075	aeration:assumed_aerobic, ampicillin:0.14 mM, arabinose:8.3 mM, cell_density:0.3 OD600, culture_shaking:3e+02 RPM, culture_temperature:37 Celsius, culture_type:batch, culture_vessel:96_deep_well_plate, culture_vessel_volume:2 ml, culture_volume:1.6 ml, experimenter:Wierzbowski J, norfloxacin:0.00023 mM, note:pBADx53 is a modified pBAD30 vector, has a low copy SC101 origin of replication, does not…
pyrC_U_N0075_r2	pyrC_U_N0075	aeration:assumed_aerobic, ampicillin:0.14 mM, arabinose:8.3 mM, cell_density:0.3 OD600, culture_shaking:3e+02 RPM, culture_temperature:37 Celsius, culture_type:batch, culture_vessel:96_deep_well_plate, culture_vessel_volume:2 ml, culture_volume:1.6 ml, experimenter:Wierzbowski J, norfloxacin:0.00023 mM, note:pBADx53 is a modified pBAD30 vector, has a low copy SC101 origin of replication, does not…
pyrC_U_N0075_r3	pyrC_U_N0075	aeration:assumed_aerobic, ampicillin:0.14 mM, arabinose:8.3 mM, cell_density:0.3 OD600, culture_shaking:3e+02 RPM, culture_temperature:37 Celsius, culture_type:batch, culture_vessel:96_deep_well_plate, culture_vessel_volume:2 ml, culture_volume:1.6 ml, experimenter:Wierzbowski J, norfloxacin:0.00023 mM, note:pBADx53 is a modified pBAD30 vector, has a low copy SC101 origin of replication, does not…
rimI_U_N0075_r1	rimI_U_N0075	aeration:assumed_aerobic, ampicillin:0.14 mM, arabinose:8.3 mM, cell_density:0.3 OD600, culture_shaking:3e+02 RPM, culture_temperature:37 Celsius, culture_type:batch, culture_vessel:96_deep_well_plate, culture_vessel_volume:2 ml, culture_volume:1.6 ml, experimenter:Wierzbowski J, norfloxacin:0.00023 mM, note:pBADx53 is a modified pBAD30 vector, has a low copy SC101 origin of replication, does not…
rimI_U_N0075_r2	rimI_U_N0075	aeration:assumed_aerobic, ampicillin:0.14 mM, arabinose:8.3 mM, cell_density:0.3 OD600, culture_shaking:3e+02 RPM, culture_temperature:37 Celsius, culture_type:batch, culture_vessel:96_deep_well_plate, culture_vessel_volume:2 ml, culture_volume:1.6 ml, experimenter:Wierzbowski J, norfloxacin:0.00023 mM, note:pBADx53 is a modified pBAD30 vector, has a low copy SC101 origin of replication, does not…
rimI_U_N0075_r3	rimI_U_N0075	aeration:assumed_aerobic, ampicillin:0.14 mM, arabinose:8.3 mM, cell_density:0.3 OD600, culture_shaking:3e+02 RPM, culture_temperature:37 Celsius, culture_type:batch, culture_vessel:96_deep_well_plate, culture_vessel_volume:2 ml, culture_volume:1.6 ml, experimenter:Wierzbowski J, norfloxacin:0.00023 mM, note:pBADx53 is a modified pBAD30 vector, has a low copy SC101 origin of replication, does not…
rstB_U_N0075_r1	rstB_U_N0075	aeration:assumed_aerobic, ampicillin:0.14 mM, arabinose:8.3 mM, cell_density:0.3 OD600, culture_shaking:3e+02 RPM, culture_temperature:37 Celsius, culture_type:batch, culture_vessel:96_deep_well_plate, culture_vessel_volume:2 ml, culture_volume:1.6 ml, experimenter:Wierzbowski J, norfloxacin:0.00023 mM, note:pBADx53 is a modified pBAD30 vector, has a low copy SC101 origin of replication, does not…
rstB_U_N0075_r2	rstB_U_N0075	aeration:assumed_aerobic, ampicillin:0.14 mM, arabinose:8.3 mM, cell_density:0.3 OD600, culture_shaking:3e+02 RPM, culture_temperature:37 Celsius, culture_type:batch, culture_vessel:96_deep_well_plate, culture_vessel_volume:2 ml, culture_volume:1.6 ml, experimenter:Wierzbowski J, norfloxacin:0.00023 mM, note:pBADx53 is a modified pBAD30 vector, has a low copy SC101 origin of replication, does not…
rstB_U_N0075_r3	rstB_U_N0075	aeration:assumed_aerobic, ampicillin:0.14 mM, arabinose:8.3 mM, cell_density:0.3 OD600, culture_shaking:3e+02 RPM, culture_temperature:37 Celsius, culture_type:batch, culture_vessel:96_deep_well_plate, culture_vessel_volume:2 ml, culture_volume:1.6 ml, experimenter:Wierzbowski J, norfloxacin:0.00023 mM, note:pBADx53 is a modified pBAD30 vector, has a low copy SC101 origin of replication, does not…
ruvC_U_N0075_r1	ruvC_U_N0075	aeration:assumed_aerobic, ampicillin:0.14 mM, arabinose:8.3 mM, cell_density:0.3 OD600, culture_shaking:3e+02 RPM, culture_temperature:37 Celsius, culture_type:batch, culture_vessel:96_deep_well_plate, culture_vessel_volume:2 ml, culture_volume:1.6 ml, experimenter:Wierzbowski J, norfloxacin:0.00023 mM, note:pBADx53 is a modified pBAD30 vector, has a low copy SC101 origin of replication, does not…
ruvC_U_N0075_r2	ruvC_U_N0075	aeration:assumed_aerobic, ampicillin:0.14 mM, arabinose:8.3 mM, cell_density:0.3 OD600, culture_shaking:3e+02 RPM, culture_temperature:37 Celsius, culture_type:batch, culture_vessel:96_deep_well_plate, culture_vessel_volume:2 ml, culture_volume:1.6 ml, experimenter:Wierzbowski J, norfloxacin:0.00023 mM, note:pBADx53 is a modified pBAD30 vector, has a low copy SC101 origin of replication, does not…
ruvC_U_N0075_r3	ruvC_U_N0075	aeration:assumed_aerobic, ampicillin:0.14 mM, arabinose:8.3 mM, cell_density:0.3 OD600, culture_shaking:3e+02 RPM, culture_temperature:37 Celsius, culture_type:batch, culture_vessel:96_deep_well_plate, culture_vessel_volume:2 ml, culture_volume:1.6 ml, experimenter:Wierzbowski J, norfloxacin:0.00023 mM, note:pBADx53 is a modified pBAD30 vector, has a low copy SC101 origin of replication, does not…
sbcB_U_N0075_r1	sbcB_U_N0075	aeration:assumed_aerobic, ampicillin:0.14 mM, arabinose:8.3 mM, cell_density:0.3 OD600, culture_shaking:3e+02 RPM, culture_temperature:37 Celsius, culture_type:batch, culture_vessel:96_deep_well_plate, culture_vessel_volume:2 ml, culture_volume:1.6 ml, experimenter:Wierzbowski J, norfloxacin:0.00023 mM, note:pBADx53 is a modified pBAD30 vector, has a low copy SC101 origin of replication, does not…
sbcB_U_N0075_r2	sbcB_U_N0075	aeration:assumed_aerobic, ampicillin:0.14 mM, arabinose:8.3 mM, cell_density:0.3 OD600, culture_shaking:3e+02 RPM, culture_temperature:37 Celsius, culture_type:batch, culture_vessel:96_deep_well_plate, culture_vessel_volume:2 ml, culture_volume:1.6 ml, experimenter:Wierzbowski J, norfloxacin:0.00023 mM, note:pBADx53 is a modified pBAD30 vector, has a low copy SC101 origin of replication, does not…
sbcB_U_N0075_r3	sbcB_U_N0075	aeration:assumed_aerobic, ampicillin:0.14 mM, arabinose:8.3 mM, cell_density:0.3 OD600, culture_shaking:3e+02 RPM, culture_temperature:37 Celsius, culture_type:batch, culture_vessel:96_deep_well_plate, culture_vessel_volume:2 ml, culture_volume:1.6 ml, experimenter:Wierzbowski J, norfloxacin:0.00023 mM, note:pBADx53 is a modified pBAD30 vector, has a low copy SC101 origin of replication, does not…
uspA_U_N0075_r1	uspA_U_N0075	aeration:assumed_aerobic, ampicillin:0.14 mM, arabinose:8.3 mM, cell_density:0.3 OD600, culture_shaking:3e+02 RPM, culture_temperature:37 Celsius, culture_type:batch, culture_vessel:96_deep_well_plate, culture_vessel_volume:2 ml, culture_volume:1.6 ml, experimenter:Wierzbowski J, norfloxacin:0.00023 mM, note:pBADx53 is a modified pBAD30 vector, has a low copy SC101 origin of replication, does not…
uspA_U_N0075_r2	uspA_U_N0075	aeration:assumed_aerobic, ampicillin:0.14 mM, arabinose:8.3 mM, cell_density:0.3 OD600, culture_shaking:3e+02 RPM, culture_temperature:37 Celsius, culture_type:batch, culture_vessel:96_deep_well_plate, culture_vessel_volume:2 ml, culture_volume:1.6 ml, experimenter:Wierzbowski J, norfloxacin:0.00023 mM, note:pBADx53 is a modified pBAD30 vector, has a low copy SC101 origin of replication, does not…
uspA_U_N0075_r3	uspA_U_N0075	aeration:assumed_aerobic, ampicillin:0.14 mM, arabinose:8.3 mM, cell_density:0.3 OD600, culture_shaking:3e+02 RPM, culture_temperature:37 Celsius, culture_type:batch, culture_vessel:96_deep_well_plate, culture_vessel_volume:2 ml, culture_volume:1.6 ml, experimenter:Wierzbowski J, norfloxacin:0.00023 mM, note:pBADx53 is a modified pBAD30 vector, has a low copy SC101 origin of replication, does not…
WT_N0000_r1	WT_N0000	aeration:assumed_aerobic, cell_density:0.3 OD600, culture_shaking:3e+02 RPM, culture_temperature:37 Celsius, culture_type:batch, culture_vessel:96_deep_well_plate, culture_vessel_volume:2 ml, culture_volume:1.6 ml, experimenter:Wierzbowski J, note:Gene deletions were constructed from E. coli strain MG1655 by replacing the coding sequence from start codon to stop codon, peptone:10 mg/mL, rna_prep_…
WT_N0000_r2	WT_N0000	aeration:assumed_aerobic, cell_density:0.3 OD600, culture_shaking:3e+02 RPM, culture_temperature:37 Celsius, culture_type:batch, culture_vessel:96_deep_well_plate, culture_vessel_volume:2 ml, culture_volume:1.6 ml, experimenter:Wierzbowski J, note:Gene deletions were constructed from E. coli strain MG1655 by replacing the coding sequence from start codon to stop codon, peptone:10 mg/mL, rna_prep_…
WT_N0025_r1	WT_N0025	aeration:assumed_aerobic, cell_density:0.3 OD600, culture_shaking:3e+02 RPM, culture_temperature:37 Celsius, culture_type:batch, culture_vessel:96_deep_well_plate, culture_vessel_volume:2 ml, culture_volume:1.6 ml, experimenter:Wierzbowski J, norfloxacin:7.8e-05 mM, note:Gene deletions were constructed from E. coli strain MG1655 by replacing the coding sequence from start codon to stop codon, pep…
WT_N0025_r2	WT_N0025	aeration:assumed_aerobic, cell_density:0.3 OD600, culture_shaking:3e+02 RPM, culture_temperature:37 Celsius, culture_type:batch, culture_vessel:96_deep_well_plate, culture_vessel_volume:2 ml, culture_volume:1.6 ml, experimenter:Wierzbowski J, norfloxacin:7.8e-05 mM, note:Gene deletions were constructed from E. coli strain MG1655 by replacing the coding sequence from start codon to stop codon, pep…
WT_N0050_r1	WT_N0050	aeration:assumed_aerobic, cell_density:0.3 OD600, culture_shaking:3e+02 RPM, culture_temperature:37 Celsius, culture_type:batch, culture_vessel:96_deep_well_plate, culture_vessel_volume:2 ml, culture_volume:1.6 ml, experimenter:Wierzbowski J, norfloxacin:0.00016 mM, note:Gene deletions were constructed from E. coli strain MG1655 by replacing the coding sequence from start codon to stop codon, pep…
WT_N0050_r2	WT_N0050	aeration:assumed_aerobic, cell_density:0.3 OD600, culture_shaking:3e+02 RPM, culture_temperature:37 Celsius, culture_type:batch, culture_vessel:96_deep_well_plate, culture_vessel_volume:2 ml, culture_volume:1.6 ml, experimenter:Wierzbowski J, norfloxacin:0.00016 mM, note:Gene deletions were constructed from E. coli strain MG1655 by replacing the coding sequence from start codon to stop codon, pep…
WT_N0075_r1	WT_N0075	aeration:assumed_aerobic, cell_density:0.3 OD600, culture_shaking:3e+02 RPM, culture_temperature:37 Celsius, culture_type:batch, culture_vessel:96_deep_well_plate, culture_vessel_volume:2 ml, culture_volume:1.6 ml, experimenter:Wierzbowski J, norfloxacin:0.00023 mM, note:Gene deletions were constructed from E. coli strain MG1655 by replacing the coding sequence from start codon to stop codon, pep…
WT_N0075_r2	WT_N0075	aeration:assumed_aerobic, cell_density:0.3 OD600, culture_shaking:3e+02 RPM, culture_temperature:37 Celsius, culture_type:batch, culture_vessel:96_deep_well_plate, culture_vessel_volume:2 ml, culture_volume:1.6 ml, experimenter:Wierzbowski J, norfloxacin:0.00023 mM, note:Gene deletions were constructed from E. coli strain MG1655 by replacing the coding sequence from start codon to stop codon, pep…
recA_D_N0000_r1	recA_D_N0000	aeration:assumed_aerobic, cell_density:0.3 OD600, culture_shaking:3e+02 RPM, culture_temperature:37 Celsius, culture_type:batch, culture_vessel:96_deep_well_plate, culture_vessel_volume:2 ml, culture_volume:1.6 ml, experimenter:Wierzbowski J, note:Gene deletions were constructed from E. coli strain MG1655 by replacing the coding sequence from start codon to stop codon, peptone:10 mg/mL, perturbat…
recA_D_N0000_r2	recA_D_N0000	aeration:assumed_aerobic, cell_density:0.3 OD600, culture_shaking:3e+02 RPM, culture_temperature:37 Celsius, culture_type:batch, culture_vessel:96_deep_well_plate, culture_vessel_volume:2 ml, culture_volume:1.6 ml, experimenter:Wierzbowski J, note:Gene deletions were constructed from E. coli strain MG1655 by replacing the coding sequence from start codon to stop codon, peptone:10 mg/mL, perturbat…
recA_D_N0050_r1	recA_D_N0050	aeration:assumed_aerobic, cell_density:0.3 OD600, culture_shaking:3e+02 RPM, culture_temperature:37 Celsius, culture_type:batch, culture_vessel:96_deep_well_plate, culture_vessel_volume:2 ml, culture_volume:1.6 ml, experimenter:Wierzbowski J, norfloxacin:0.00016 mM, note:Gene deletions were constructed from E. coli strain MG1655 by replacing the coding sequence from start codon to stop codon, pep…
recA_D_N0050_r2	recA_D_N0050	aeration:assumed_aerobic, cell_density:0.3 OD600, culture_shaking:3e+02 RPM, culture_temperature:37 Celsius, culture_type:batch, culture_vessel:96_deep_well_plate, culture_vessel_volume:2 ml, culture_volume:1.6 ml, experimenter:Wierzbowski J, norfloxacin:0.00016 mM, note:Gene deletions were constructed from E. coli strain MG1655 by replacing the coding sequence from start codon to stop codon, pep…
recA_D_N0100_r1	recA_D_N0100	aeration:assumed_aerobic, cell_density:0.3 OD600, culture_shaking:3e+02 RPM, culture_temperature:37 Celsius, culture_type:batch, culture_vessel:96_deep_well_plate, culture_vessel_volume:2 ml, culture_volume:1.6 ml, experimenter:Wierzbowski J, norfloxacin:0.00031 mM, note:Gene deletions were constructed from E. coli strain MG1655 by replacing the coding sequence from start codon to stop codon, pep…
recA_D_N0100_r2	recA_D_N0100	aeration:assumed_aerobic, cell_density:0.3 OD600, culture_shaking:3e+02 RPM, culture_temperature:37 Celsius, culture_type:batch, culture_vessel:96_deep_well_plate, culture_vessel_volume:2 ml, culture_volume:1.6 ml, experimenter:Wierzbowski J, norfloxacin:0.00031 mM, note:Gene deletions were constructed from E. coli strain MG1655 by replacing the coding sequence from start codon to stop codon, pep…
WT_D_N0100_r1	WT_D_N0100	aeration:assumed_aerobic, cell_density:0.3 OD600, culture_shaking:3e+02 RPM, culture_temperature:37 Celsius, culture_type:batch, culture_vessel:96_deep_well_plate, culture_vessel_volume:2 ml, culture_volume:1.6 ml, experimenter:Wierzbowski J, norfloxacin:0.00031 mM, note:Gene deletions were constructed from E. coli strain MG1655 by replacing the coding sequence from start codon to stop codon, pep…
WT_D_N0100_r2	WT_D_N0100	aeration:assumed_aerobic, cell_density:0.3 OD600, culture_shaking:3e+02 RPM, culture_temperature:37 Celsius, culture_type:batch, culture_vessel:96_deep_well_plate, culture_vessel_volume:2 ml, culture_volume:1.6 ml, experimenter:Wierzbowski J, norfloxacin:0.00031 mM, note:Gene deletions were constructed from E. coli strain MG1655 by replacing the coding sequence from start codon to stop codon, pep…
luc2_U_N0025_r1	luc2_U_N0025	aeration:assumed_aerobic, ampicillin:0.14 mM, arabinose:8.3 mM, cell_density:0.3 OD600, culture_shaking:3e+02 RPM, culture_temperature:37 Celsius, culture_type:batch, culture_vessel:96_deep_well_plate, culture_vessel_volume:2 ml, culture_volume:1.6 ml, experimenter:Wierzbowski J, norfloxacin:7.8e-05 mM, note:Gene deletions were constructed from E. coli strain MG1655 by replacing the coding sequen…
luc2_U_N0025_r2	luc2_U_N0025	aeration:assumed_aerobic, ampicillin:0.14 mM, arabinose:8.3 mM, cell_density:0.3 OD600, culture_shaking:3e+02 RPM, culture_temperature:37 Celsius, culture_type:batch, culture_vessel:96_deep_well_plate, culture_vessel_volume:2 ml, culture_volume:1.6 ml, experimenter:Wierzbowski J, norfloxacin:7.8e-05 mM, note:Gene deletions were constructed from E. coli strain MG1655 by replacing the coding sequen…
luc2_U_N0000_r1	luc2_U_N0000	aeration:assumed_aerobic, ampicillin:0.14 mM, arabinose:8.3 mM, cell_density:0.3 OD600, culture_shaking:3e+02 RPM, culture_temperature:37 Celsius, culture_type:batch, culture_vessel:96_deep_well_plate, culture_vessel_volume:2 ml, culture_volume:1.6 ml, experimenter:Wierzbowski J, note:Gene deletions were constructed from E. coli strain MG1655 by replacing the coding sequence from start codon to s…
luc2_U_N0000_r2	luc2_U_N0000	aeration:assumed_aerobic, ampicillin:0.14 mM, arabinose:8.3 mM, cell_density:0.3 OD600, culture_shaking:3e+02 RPM, culture_temperature:37 Celsius, culture_type:batch, culture_vessel:96_deep_well_plate, culture_vessel_volume:2 ml, culture_volume:1.6 ml, experimenter:Wierzbowski J, note:Gene deletions were constructed from E. coli strain MG1655 by replacing the coding sequence from start codon to s…
T0_N0000_r1	T0_N0000	aeration:assumed_aerobic, cell_density:0.4 OD600, culture_shaking:2.5e+02 RPM, culture_temperature:37 Celsius, culture_type:batch, culture_vessel:flask, culture_vessel_volume:2.5e+02 ml, culture_volume:75 ml, experimenter:Wierzbowski J, peptone:10 mg/mL, rna_prep_type:RNeasy, rna_stop_solution:RNAprotect, sodium_chloride:1.7e+02 mM, strain:MG1655_yale, structured_metadata:complete, time_point:0 m…
T0_N0000_r2	T0_N0000	aeration:assumed_aerobic, cell_density:0.4 OD600, culture_shaking:2.5e+02 RPM, culture_temperature:37 Celsius, culture_type:batch, culture_vessel:flask, culture_vessel_volume:2.5e+02 ml, culture_volume:75 ml, experimenter:Wierzbowski J, peptone:10 mg/mL, rna_prep_type:RNeasy, rna_stop_solution:RNAprotect, sodium_chloride:1.7e+02 mM, strain:MG1655_yale, structured_metadata:complete, time_point:0 m…
T0_N0000_r3	T0_N0000	aeration:assumed_aerobic, cell_density:0.4 OD600, culture_shaking:2.5e+02 RPM, culture_temperature:37 Celsius, culture_type:batch, culture_vessel:flask, culture_vessel_volume:2.5e+02 ml, culture_volume:75 ml, experimenter:Wierzbowski J, peptone:10 mg/mL, rna_prep_type:RNeasy, rna_stop_solution:RNAprotect, sodium_chloride:1.7e+02 mM, strain:MG1655_yale, structured_metadata:complete, time_point:0 m…
T12_N10000_r1	T12_N10000	aeration:assumed_aerobic, cell_density:0.4 OD600, culture_shaking:2.5e+02 RPM, culture_temperature:37 Celsius, culture_type:batch, culture_vessel:flask, culture_vessel_volume:2.5e+02 ml, culture_volume:75 ml, experimenter:Wierzbowski J, norfloxacin:0.031 mM, peptone:10 mg/mL, rna_prep_type:RNeasy, rna_stop_solution:RNAprotect, sodium_chloride:1.7e+02 mM, strain:MG1655_yale, structured_metadata:co…
T12_N10000_r2	T12_N10000	aeration:assumed_aerobic, cell_density:0.4 OD600, culture_shaking:2.5e+02 RPM, culture_temperature:37 Celsius, culture_type:batch, culture_vessel:flask, culture_vessel_volume:2.5e+02 ml, culture_volume:75 ml, experimenter:Wierzbowski J, norfloxacin:0.031 mM, peptone:10 mg/mL, rna_prep_type:RNeasy, rna_stop_solution:RNAprotect, sodium_chloride:1.7e+02 mM, strain:MG1655_yale, structured_metadata:co…
T12_N10000_r3	T12_N10000	aeration:assumed_aerobic, cell_density:0.4 OD600, culture_shaking:2.5e+02 RPM, culture_temperature:37 Celsius, culture_type:batch, culture_vessel:flask, culture_vessel_volume:2.5e+02 ml, culture_volume:75 ml, experimenter:Wierzbowski J, norfloxacin:0.031 mM, peptone:10 mg/mL, rna_prep_type:RNeasy, rna_stop_solution:RNAprotect, sodium_chloride:1.7e+02 mM, strain:MG1655_yale, structured_metadata:co…
T24_N10000_r1	T24_N10000	aeration:assumed_aerobic, cell_density:0.4 OD600, culture_shaking:2.5e+02 RPM, culture_temperature:37 Celsius, culture_type:batch, culture_vessel:flask, culture_vessel_volume:2.5e+02 ml, culture_volume:75 ml, experimenter:Wierzbowski J, norfloxacin:0.031 mM, peptone:10 mg/mL, rna_prep_type:RNeasy, rna_stop_solution:RNAprotect, sodium_chloride:1.7e+02 mM, strain:MG1655_yale, structured_metadata:co…
T24_N10000_r2	T24_N10000	aeration:assumed_aerobic, cell_density:0.4 OD600, culture_shaking:2.5e+02 RPM, culture_temperature:37 Celsius, culture_type:batch, culture_vessel:flask, culture_vessel_volume:2.5e+02 ml, culture_volume:75 ml, experimenter:Wierzbowski J, norfloxacin:0.031 mM, peptone:10 mg/mL, rna_prep_type:RNeasy, rna_stop_solution:RNAprotect, sodium_chloride:1.7e+02 mM, strain:MG1655_yale, structured_metadata:co…
T24_N10000_r3	T24_N10000	aeration:assumed_aerobic, cell_density:0.4 OD600, culture_shaking:2.5e+02 RPM, culture_temperature:37 Celsius, culture_type:batch, culture_vessel:flask, culture_vessel_volume:2.5e+02 ml, culture_volume:75 ml, experimenter:Wierzbowski J, norfloxacin:0.031 mM, peptone:10 mg/mL, rna_prep_type:RNeasy, rna_stop_solution:RNAprotect, sodium_chloride:1.7e+02 mM, strain:MG1655_yale, structured_metadata:co…
T24_N0000_r1	T24_N0000	aeration:assumed_aerobic, cell_density:0.4 OD600, culture_shaking:2.5e+02 RPM, culture_temperature:37 Celsius, culture_type:batch, culture_vessel:flask, culture_vessel_volume:2.5e+02 ml, culture_volume:75 ml, experimenter:Wierzbowski J, peptone:10 mg/mL, rna_prep_type:RNeasy, rna_stop_solution:RNAprotect, sodium_chloride:1.7e+02 mM, strain:MG1655_yale, structured_metadata:complete, time_point:24 …
T24_N0000_r2	T24_N0000	aeration:assumed_aerobic, cell_density:0.4 OD600, culture_shaking:2.5e+02 RPM, culture_temperature:37 Celsius, culture_type:batch, culture_vessel:flask, culture_vessel_volume:2.5e+02 ml, culture_volume:75 ml, experimenter:Wierzbowski J, peptone:10 mg/mL, rna_prep_type:RNeasy, rna_stop_solution:RNAprotect, sodium_chloride:1.7e+02 mM, strain:MG1655_yale, structured_metadata:complete, time_point:24 …
T24_N0000_r3	T24_N0000	aeration:assumed_aerobic, cell_density:0.4 OD600, culture_shaking:2.5e+02 RPM, culture_temperature:37 Celsius, culture_type:batch, culture_vessel:flask, culture_vessel_volume:2.5e+02 ml, culture_volume:75 ml, experimenter:Wierzbowski J, peptone:10 mg/mL, rna_prep_type:RNeasy, rna_stop_solution:RNAprotect, sodium_chloride:1.7e+02 mM, strain:MG1655_yale, structured_metadata:complete, time_point:24 …
T36_N10000_r1	T36_N10000	aeration:assumed_aerobic, cell_density:0.4 OD600, culture_shaking:2.5e+02 RPM, culture_temperature:37 Celsius, culture_type:batch, culture_vessel:flask, culture_vessel_volume:2.5e+02 ml, culture_volume:75 ml, experimenter:Wierzbowski J, norfloxacin:0.031 mM, peptone:10 mg/mL, rna_prep_type:RNeasy, rna_stop_solution:RNAprotect, sodium_chloride:1.7e+02 mM, strain:MG1655_yale, structured_metadata:co…
T36_N10000_r2	T36_N10000	aeration:assumed_aerobic, cell_density:0.4 OD600, culture_shaking:2.5e+02 RPM, culture_temperature:37 Celsius, culture_type:batch, culture_vessel:flask, culture_vessel_volume:2.5e+02 ml, culture_volume:75 ml, experimenter:Wierzbowski J, norfloxacin:0.031 mM, peptone:10 mg/mL, rna_prep_type:RNeasy, rna_stop_solution:RNAprotect, sodium_chloride:1.7e+02 mM, strain:MG1655_yale, structured_metadata:co…
T36_N10000_r3	T36_N10000	aeration:assumed_aerobic, cell_density:0.4 OD600, culture_shaking:2.5e+02 RPM, culture_temperature:37 Celsius, culture_type:batch, culture_vessel:flask, culture_vessel_volume:2.5e+02 ml, culture_volume:75 ml, experimenter:Wierzbowski J, norfloxacin:0.031 mM, peptone:10 mg/mL, rna_prep_type:RNeasy, rna_stop_solution:RNAprotect, sodium_chloride:1.7e+02 mM, strain:MG1655_yale, structured_metadata:co…
T48_N10000_r1	T48_N10000	aeration:assumed_aerobic, cell_density:0.4 OD600, culture_shaking:2.5e+02 RPM, culture_temperature:37 Celsius, culture_type:batch, culture_vessel:flask, culture_vessel_volume:2.5e+02 ml, culture_volume:75 ml, experimenter:Wierzbowski J, norfloxacin:0.031 mM, peptone:10 mg/mL, rna_prep_type:RNeasy, rna_stop_solution:RNAprotect, sodium_chloride:1.7e+02 mM, strain:MG1655_yale, structured_metadata:co…
T48_N10000_r2	T48_N10000	aeration:assumed_aerobic, cell_density:0.4 OD600, culture_shaking:2.5e+02 RPM, culture_temperature:37 Celsius, culture_type:batch, culture_vessel:flask, culture_vessel_volume:2.5e+02 ml, culture_volume:75 ml, experimenter:Wierzbowski J, norfloxacin:0.031 mM, peptone:10 mg/mL, rna_prep_type:RNeasy, rna_stop_solution:RNAprotect, sodium_chloride:1.7e+02 mM, strain:MG1655_yale, structured_metadata:co…
T48_N10000_r3	T48_N10000	aeration:assumed_aerobic, cell_density:0.4 OD600, culture_shaking:2.5e+02 RPM, culture_temperature:37 Celsius, culture_type:batch, culture_vessel:flask, culture_vessel_volume:2.5e+02 ml, culture_volume:75 ml, experimenter:Wierzbowski J, norfloxacin:0.031 mM, peptone:10 mg/mL, rna_prep_type:RNeasy, rna_stop_solution:RNAprotect, sodium_chloride:1.7e+02 mM, strain:MG1655_yale, structured_metadata:co…
T60_N10000_r1	T60_N10000	aeration:assumed_aerobic, cell_density:0.4 OD600, culture_shaking:2.5e+02 RPM, culture_temperature:37 Celsius, culture_type:batch, culture_vessel:flask, culture_vessel_volume:2.5e+02 ml, culture_volume:75 ml, experimenter:Wierzbowski J, norfloxacin:0.031 mM, peptone:10 mg/mL, rna_prep_type:RNeasy, rna_stop_solution:RNAprotect, sodium_chloride:1.7e+02 mM, strain:MG1655_yale, structured_metadata:co…
T60_N10000_r2	T60_N10000	aeration:assumed_aerobic, cell_density:0.4 OD600, culture_shaking:2.5e+02 RPM, culture_temperature:37 Celsius, culture_type:batch, culture_vessel:flask, culture_vessel_volume:2.5e+02 ml, culture_volume:75 ml, experimenter:Wierzbowski J, norfloxacin:0.031 mM, peptone:10 mg/mL, rna_prep_type:RNeasy, rna_stop_solution:RNAprotect, sodium_chloride:1.7e+02 mM, strain:MG1655_yale, structured_metadata:co…
T60_N10000_r3	T60_N10000	aeration:assumed_aerobic, cell_density:0.4 OD600, culture_shaking:2.5e+02 RPM, culture_temperature:37 Celsius, culture_type:batch, culture_vessel:flask, culture_vessel_volume:2.5e+02 ml, culture_volume:75 ml, experimenter:Wierzbowski J, norfloxacin:0.031 mM, peptone:10 mg/mL, rna_prep_type:RNeasy, rna_stop_solution:RNAprotect, sodium_chloride:1.7e+02 mM, strain:MG1655_yale, structured_metadata:co…
T60_N0000_r1	T60_N0000	aeration:assumed_aerobic, cell_density:0.4 OD600, culture_shaking:2.5e+02 RPM, culture_temperature:37 Celsius, culture_type:batch, culture_vessel:flask, culture_vessel_volume:2.5e+02 ml, culture_volume:75 ml, experimenter:Wierzbowski J, peptone:10 mg/mL, rna_prep_type:RNeasy, rna_stop_solution:RNAprotect, sodium_chloride:1.7e+02 mM, strain:MG1655_yale, structured_metadata:complete, time_point:60 …
T60_N0000_r2	T60_N0000	aeration:assumed_aerobic, cell_density:0.4 OD600, culture_shaking:2.5e+02 RPM, culture_temperature:37 Celsius, culture_type:batch, culture_vessel:flask, culture_vessel_volume:2.5e+02 ml, culture_volume:75 ml, experimenter:Wierzbowski J, peptone:10 mg/mL, rna_prep_type:RNeasy, rna_stop_solution:RNAprotect, sodium_chloride:1.7e+02 mM, strain:MG1655_yale, structured_metadata:complete, time_point:60 …
T60_N0000_r3	T60_N0000	aeration:assumed_aerobic, cell_density:0.4 OD600, culture_shaking:2.5e+02 RPM, culture_temperature:37 Celsius, culture_type:batch, culture_vessel:flask, culture_vessel_volume:2.5e+02 ml, culture_volume:75 ml, experimenter:Wierzbowski J, peptone:10 mg/mL, rna_prep_type:RNeasy, rna_stop_solution:RNAprotect, sodium_chloride:1.7e+02 mM, strain:MG1655_yale, structured_metadata:complete, time_point:60 …
ccdB_K12_t0_r1	ccdB_K12_t0	aeration:assumed_aerobic, ampicillin:0.14 mM, arabinose:8.3 mM, cell_density:0.3 OD600, culture_shaking:3e+02 RPM, culture_temperature:37 Celsius, culture_type:batch, culture_vessel:flask, culture_vessel_volume:2.5e+02 ml, culture_volume:50 ml, experimenter:Dwyer DJ, note:For details on the plasmid: see "Engineered riboregulators enable post-transcriptional control of gene expression" Nat Biotech…
ccdB_K12_t30_r1	ccdB_K12_t30	aeration:assumed_aerobic, ampicillin:0.14 mM, arabinose:8.3 mM, cell_density:0.3 OD600, culture_shaking:3e+02 RPM, culture_temperature:37 Celsius, culture_type:batch, culture_vessel:flask, culture_vessel_volume:2.5e+02 ml, culture_volume:50 ml, experimenter:Dwyer DJ, note:For details on the plasmid: see "Engineered riboregulators enable post-transcriptional control of gene expression" Nat Biotech…
ccdB_K12_t60_r1	ccdB_K12_t60	aeration:assumed_aerobic, ampicillin:0.14 mM, arabinose:8.3 mM, cell_density:0.3 OD600, culture_shaking:3e+02 RPM, culture_temperature:37 Celsius, culture_type:batch, culture_vessel:flask, culture_vessel_volume:2.5e+02 ml, culture_volume:50 ml, experimenter:Dwyer DJ, note:For details on the plasmid: see "Engineered riboregulators enable post-transcriptional control of gene expression" Nat Biotech…
ccdB_K12_t90_r1	ccdB_K12_t90	aeration:assumed_aerobic, ampicillin:0.14 mM, arabinose:8.3 mM, cell_density:0.3 OD600, culture_shaking:3e+02 RPM, culture_temperature:37 Celsius, culture_type:batch, culture_vessel:flask, culture_vessel_volume:2.5e+02 ml, culture_volume:50 ml, experimenter:Dwyer DJ, note:For details on the plasmid: see "Engineered riboregulators enable post-transcriptional control of gene expression" Nat Biotech…
ccdB_K12_t120_r1	ccdB_K12_t120	aeration:assumed_aerobic, ampicillin:0.14 mM, arabinose:8.3 mM, cell_density:0.3 OD600, culture_shaking:3e+02 RPM, culture_temperature:37 Celsius, culture_type:batch, culture_vessel:flask, culture_vessel_volume:2.5e+02 ml, culture_volume:50 ml, experimenter:Dwyer DJ, note:For details on the plasmid: see "Engineered riboregulators enable post-transcriptional control of gene expression" Nat Biotech…
lacZ_K12_t0_r1	lacZ_K12_t0	aeration:assumed_aerobic, ampicillin:0.14 mM, arabinose:8.3 mM, cell_density:0.3 OD600, culture_shaking:3e+02 RPM, culture_temperature:37 Celsius, culture_type:batch, culture_vessel:flask, culture_vessel_volume:2.5e+02 ml, culture_volume:50 ml, experimenter:Dwyer DJ, note:For details on the plasmid: see "Engineered riboregulators enable post-transcriptional control of gene expression" Nat Biotech…
lacZ_K12_t30_r1	lacZ_K12_t30	aeration:assumed_aerobic, ampicillin:0.14 mM, arabinose:8.3 mM, cell_density:0.3 OD600, culture_shaking:3e+02 RPM, culture_temperature:37 Celsius, culture_type:batch, culture_vessel:flask, culture_vessel_volume:2.5e+02 ml, culture_volume:50 ml, experimenter:Dwyer DJ, note:For details on the plasmid: see "Engineered riboregulators enable post-transcriptional control of gene expression" Nat Biotech…
lacZ_K12_t60_r1	lacZ_K12_t60	aeration:assumed_aerobic, ampicillin:0.14 mM, arabinose:8.3 mM, cell_density:0.3 OD600, culture_shaking:3e+02 RPM, culture_temperature:37 Celsius, culture_type:batch, culture_vessel:flask, culture_vessel_volume:2.5e+02 ml, culture_volume:50 ml, experimenter:Dwyer DJ, note:For details on the plasmid: see "Engineered riboregulators enable post-transcriptional control of gene expression" Nat Biotech…
lacZ_K12_t90_r1	lacZ_K12_t90	aeration:assumed_aerobic, ampicillin:0.14 mM, arabinose:8.3 mM, cell_density:0.3 OD600, culture_shaking:3e+02 RPM, culture_temperature:37 Celsius, culture_type:batch, culture_vessel:flask, culture_vessel_volume:2.5e+02 ml, culture_volume:50 ml, experimenter:Dwyer DJ, note:For details on the plasmid: see "Engineered riboregulators enable post-transcriptional control of gene expression" Nat Biotech…
lacZ_K12_t120_r1	lacZ_K12_t120	aeration:assumed_aerobic, ampicillin:0.14 mM, arabinose:8.3 mM, cell_density:0.3 OD600, culture_shaking:3e+02 RPM, culture_temperature:37 Celsius, culture_type:batch, culture_vessel:flask, culture_vessel_volume:2.5e+02 ml, culture_volume:50 ml, experimenter:Dwyer DJ, note:For details on the plasmid: see "Engineered riboregulators enable post-transcriptional control of gene expression" Nat Biotech…
lacZ_MG1063_t0_r1	lacZ_MG1063_t0	aeration:assumed_aerobic, ampicillin:0.14 mM, arabinose:8.3 mM, cell_density:0.3 OD600, culture_shaking:3e+02 RPM, culture_temperature:37 Celsius, culture_type:batch, culture_vessel:flask, culture_vessel_volume:2.5e+02 ml, culture_volume:50 ml, experimenter:Dwyer DJ, note:For details on the plasmid: see "Engineered riboregulators enable post-transcriptional control of gene expression" Nat Biotech…
lacZ_MG1063_t0_r2	lacZ_MG1063_t0	aeration:assumed_aerobic, ampicillin:0.14 mM, arabinose:8.3 mM, cell_density:0.3 OD600, culture_shaking:3e+02 RPM, culture_temperature:37 Celsius, culture_type:batch, culture_vessel:flask, culture_vessel_volume:2.5e+02 ml, culture_volume:50 ml, experimenter:Dwyer DJ, note:For details on the plasmid: see "Engineered riboregulators enable post-transcriptional control of gene expression" Nat Biotech…
lacZ_MG1063_t30_r1	lacZ_MG1063_t30	aeration:assumed_aerobic, ampicillin:0.14 mM, arabinose:8.3 mM, cell_density:0.3 OD600, culture_shaking:3e+02 RPM, culture_temperature:37 Celsius, culture_type:batch, culture_vessel:flask, culture_vessel_volume:2.5e+02 ml, culture_volume:50 ml, experimenter:Dwyer DJ, note:For details on the plasmid: see "Engineered riboregulators enable post-transcriptional control of gene expression" Nat Biotech…
lacZ_MG1063_t30_r2	lacZ_MG1063_t30	aeration:assumed_aerobic, ampicillin:0.14 mM, arabinose:8.3 mM, cell_density:0.3 OD600, culture_shaking:3e+02 RPM, culture_temperature:37 Celsius, culture_type:batch, culture_vessel:flask, culture_vessel_volume:2.5e+02 ml, culture_volume:50 ml, experimenter:Dwyer DJ, note:For details on the plasmid: see "Engineered riboregulators enable post-transcriptional control of gene expression" Nat Biotech…
lacZ_MG1063_t60_r1	lacZ_MG1063_t60	aeration:assumed_aerobic, ampicillin:0.14 mM, arabinose:8.3 mM, cell_density:0.3 OD600, culture_shaking:3e+02 RPM, culture_temperature:37 Celsius, culture_type:batch, culture_vessel:flask, culture_vessel_volume:2.5e+02 ml, culture_volume:50 ml, experimenter:Dwyer DJ, note:For details on the plasmid: see "Engineered riboregulators enable post-transcriptional control of gene expression" Nat Biotech…
lacZ_MG1063_t60_r2	lacZ_MG1063_t60	aeration:assumed_aerobic, ampicillin:0.14 mM, arabinose:8.3 mM, cell_density:0.3 OD600, culture_shaking:3e+02 RPM, culture_temperature:37 Celsius, culture_type:batch, culture_vessel:flask, culture_vessel_volume:2.5e+02 ml, culture_volume:50 ml, experimenter:Dwyer DJ, note:For details on the plasmid: see "Engineered riboregulators enable post-transcriptional control of gene expression" Nat Biotech…
lacZ_MG1063_t90_r1	lacZ_MG1063_t90	aeration:assumed_aerobic, ampicillin:0.14 mM, arabinose:8.3 mM, cell_density:0.3 OD600, culture_shaking:3e+02 RPM, culture_temperature:37 Celsius, culture_type:batch, culture_vessel:flask, culture_vessel_volume:2.5e+02 ml, culture_volume:50 ml, experimenter:Dwyer DJ, note:For details on the plasmid: see "Engineered riboregulators enable post-transcriptional control of gene expression" Nat Biotech…
lacZ_MG1063_t90_r2	lacZ_MG1063_t90	aeration:assumed_aerobic, ampicillin:0.14 mM, arabinose:8.3 mM, cell_density:0.3 OD600, culture_shaking:3e+02 RPM, culture_temperature:37 Celsius, culture_type:batch, culture_vessel:flask, culture_vessel_volume:2.5e+02 ml, culture_volume:50 ml, experimenter:Dwyer DJ, note:For details on the plasmid: see "Engineered riboregulators enable post-transcriptional control of gene expression" Nat Biotech…
lacZ_MG1063_120_r1	lacZ_MG1063_120	aeration:assumed_aerobic, ampicillin:0.14 mM, arabinose:8.3 mM, cell_density:0.3 OD600, culture_shaking:3e+02 RPM, culture_temperature:37 Celsius, culture_type:batch, culture_vessel:flask, culture_vessel_volume:2.5e+02 ml, culture_volume:50 ml, experimenter:Dwyer DJ, note:For details on the plasmid: see "Engineered riboregulators enable post-transcriptional control of gene expression" Nat Biotech…
ccdB_MG1063_t0_r1	ccdB_MG1063_t0	aeration:assumed_aerobic, ampicillin:0.14 mM, arabinose:8.3 mM, cell_density:0.3 OD600, culture_shaking:3e+02 RPM, culture_temperature:37 Celsius, culture_type:batch, culture_vessel:flask, culture_vessel_volume:2.5e+02 ml, culture_volume:50 ml, experimenter:Dwyer DJ, note:For details on the plasmid: see "Engineered riboregulators enable post-transcriptional control of gene expression" Nat Biotech…
ccdB_MG1063_t0_r2	ccdB_MG1063_t0	aeration:assumed_aerobic, ampicillin:0.14 mM, arabinose:8.3 mM, cell_density:0.3 OD600, culture_shaking:3e+02 RPM, culture_temperature:37 Celsius, culture_type:batch, culture_vessel:flask, culture_vessel_volume:2.5e+02 ml, culture_volume:50 ml, experimenter:Dwyer DJ, note:For details on the plasmid: see "Engineered riboregulators enable post-transcriptional control of gene expression" Nat Biotech…
ccdB_MG1063_t30_r1	ccdB_MG1063_t30	aeration:assumed_aerobic, ampicillin:0.14 mM, arabinose:8.3 mM, cell_density:0.3 OD600, culture_shaking:3e+02 RPM, culture_temperature:37 Celsius, culture_type:batch, culture_vessel:flask, culture_vessel_volume:2.5e+02 ml, culture_volume:50 ml, experimenter:Dwyer DJ, note:For details on the plasmid: see "Engineered riboregulators enable post-transcriptional control of gene expression" Nat Biotech…
ccdB_MG1063_t30_r2	ccdB_MG1063_t30	aeration:assumed_aerobic, ampicillin:0.14 mM, arabinose:8.3 mM, cell_density:0.3 OD600, culture_shaking:3e+02 RPM, culture_temperature:37 Celsius, culture_type:batch, culture_vessel:flask, culture_vessel_volume:2.5e+02 ml, culture_volume:50 ml, experimenter:Dwyer DJ, note:For details on the plasmid: see "Engineered riboregulators enable post-transcriptional control of gene expression" Nat Biotech…
ccdB_MG1063_t60_r1	ccdB_MG1063_t60	aeration:assumed_aerobic, ampicillin:0.14 mM, arabinose:8.3 mM, cell_density:0.3 OD600, culture_shaking:3e+02 RPM, culture_temperature:37 Celsius, culture_type:batch, culture_vessel:flask, culture_vessel_volume:2.5e+02 ml, culture_volume:50 ml, experimenter:Dwyer DJ, note:For details on the plasmid: see "Engineered riboregulators enable post-transcriptional control of gene expression" Nat Biotech…
ccdB_MG1063_t60_r2	ccdB_MG1063_t60	aeration:assumed_aerobic, ampicillin:0.14 mM, arabinose:8.3 mM, cell_density:0.3 OD600, culture_shaking:3e+02 RPM, culture_temperature:37 Celsius, culture_type:batch, culture_vessel:flask, culture_vessel_volume:2.5e+02 ml, culture_volume:50 ml, experimenter:Dwyer DJ, note:For details on the plasmid: see "Engineered riboregulators enable post-transcriptional control of gene expression" Nat Biotech…
ccdB_MG1063_t90_r1	ccdB_MG1063_t90	aeration:assumed_aerobic, ampicillin:0.14 mM, arabinose:8.3 mM, cell_density:0.3 OD600, culture_shaking:3e+02 RPM, culture_temperature:37 Celsius, culture_type:batch, culture_vessel:flask, culture_vessel_volume:2.5e+02 ml, culture_volume:50 ml, experimenter:Dwyer DJ, note:For details on the plasmid: see "Engineered riboregulators enable post-transcriptional control of gene expression" Nat Biotech…
ccdB_MG1063_t90_r2	ccdB_MG1063_t90	aeration:assumed_aerobic, ampicillin:0.14 mM, arabinose:8.3 mM, cell_density:0.3 OD600, culture_shaking:3e+02 RPM, culture_temperature:37 Celsius, culture_type:batch, culture_vessel:flask, culture_vessel_volume:2.5e+02 ml, culture_volume:50 ml, experimenter:Dwyer DJ, note:For details on the plasmid: see "Engineered riboregulators enable post-transcriptional control of gene expression" Nat Biotech…
ccdB_MG1063_t120_r1	ccdB_MG1063_t120	aeration:assumed_aerobic, ampicillin:0.14 mM, arabinose:8.3 mM, cell_density:0.3 OD600, culture_shaking:3e+02 RPM, culture_temperature:37 Celsius, culture_type:batch, culture_vessel:flask, culture_vessel_volume:2.5e+02 ml, culture_volume:50 ml, experimenter:Dwyer DJ, note:For details on the plasmid: see "Engineered riboregulators enable post-transcriptional control of gene expression" Nat Biotech…
lacZ_W1863_t0_r1	lacZ_W1863_t0	aeration:assumed_aerobic, ampicillin:0.14 mM, arabinose:8.3 mM, cell_density:0.3 OD600, culture_shaking:3e+02 RPM, culture_temperature:37 Celsius, culture_type:batch, culture_vessel:flask, culture_vessel_volume:2.5e+02 ml, culture_volume:50 ml, experimenter:Dwyer DJ, note:For details on the plasmid: see "Engineered riboregulators enable post-transcriptional control of gene expression" Nat Biotech…
lacZ_W1863_t30_r1	lacZ_W1863_t30	aeration:assumed_aerobic, ampicillin:0.14 mM, arabinose:8.3 mM, cell_density:0.3 OD600, culture_shaking:3e+02 RPM, culture_temperature:37 Celsius, culture_type:batch, culture_vessel:flask, culture_vessel_volume:2.5e+02 ml, culture_volume:50 ml, experimenter:Dwyer DJ, note:For details on the plasmid: see "Engineered riboregulators enable post-transcriptional control of gene expression" Nat Biotech…
lacZ_W1863_t60_r1	lacZ_W1863_t60	aeration:assumed_aerobic, ampicillin:0.14 mM, arabinose:8.3 mM, cell_density:0.3 OD600, culture_shaking:3e+02 RPM, culture_temperature:37 Celsius, culture_type:batch, culture_vessel:flask, culture_vessel_volume:2.5e+02 ml, culture_volume:50 ml, experimenter:Dwyer DJ, note:For details on the plasmid: see "Engineered riboregulators enable post-transcriptional control of gene expression" Nat Biotech…
lacZ_W1863_t90_r1	lacZ_W1863_t90	aeration:assumed_aerobic, ampicillin:0.14 mM, arabinose:8.3 mM, cell_density:0.3 OD600, culture_shaking:3e+02 RPM, culture_temperature:37 Celsius, culture_type:batch, culture_vessel:flask, culture_vessel_volume:2.5e+02 ml, culture_volume:50 ml, experimenter:Dwyer DJ, note:For details on the plasmid: see "Engineered riboregulators enable post-transcriptional control of gene expression" Nat Biotech…
ccdB_W1872_t0_r1	ccdB_W1872_t0	aeration:assumed_aerobic, ampicillin:0.14 mM, arabinose:8.3 mM, cell_density:0.3 OD600, culture_shaking:3e+02 RPM, culture_temperature:37 Celsius, culture_type:batch, culture_vessel:flask, culture_vessel_volume:2.5e+02 ml, culture_volume:50 ml, experimenter:Dwyer DJ, note:For details on the plasmid: see "Engineered riboregulators enable post-transcriptional control of gene expression" Nat Biotech…
ccdB_W1872_t30_r1	ccdB_W1872_t30	aeration:assumed_aerobic, ampicillin:0.14 mM, arabinose:8.3 mM, cell_density:0.3 OD600, culture_shaking:3e+02 RPM, culture_temperature:37 Celsius, culture_type:batch, culture_vessel:flask, culture_vessel_volume:2.5e+02 ml, culture_volume:50 ml, experimenter:Dwyer DJ, note:For details on the plasmid: see "Engineered riboregulators enable post-transcriptional control of gene expression" Nat Biotech…
ccdB_W1872_t60_r1	ccdB_W1872_t60	aeration:assumed_aerobic, ampicillin:0.14 mM, arabinose:8.3 mM, cell_density:0.3 OD600, culture_shaking:3e+02 RPM, culture_temperature:37 Celsius, culture_type:batch, culture_vessel:flask, culture_vessel_volume:2.5e+02 ml, culture_volume:50 ml, experimenter:Dwyer DJ, note:For details on the plasmid: see "Engineered riboregulators enable post-transcriptional control of gene expression" Nat Biotech…
ccdB_W1872_t90_r1	ccdB_W1872_t90	aeration:assumed_aerobic, ampicillin:0.14 mM, arabinose:8.3 mM, cell_density:0.3 OD600, culture_shaking:3e+02 RPM, culture_temperature:37 Celsius, culture_type:batch, culture_vessel:flask, culture_vessel_volume:2.5e+02 ml, culture_volume:50 ml, experimenter:Dwyer DJ, note:For details on the plasmid: see "Engineered riboregulators enable post-transcriptional control of gene expression" Nat Biotech…
M9_K_appY_r1	M9_K_appY	aeration:aerobic, ammonium_chloride:93 mM, calcium_chloride:0.1 mM, culture_temperature:37 Celsius, disodium_hydrogen_phosphate:2.4e+02 mM, experimenter:Covert MW, glucose:11 mM, growth_phase:log, magnesium_chloride:2 mM, note:assumed log phase as cultures were kept exponential with bioreactor or large flask (not sure which), perturbation:knockout, perturbation_gene:appY, potassium_phosphate_diba…
M9_K_appY_r2	M9_K_appY	aeration:aerobic, ammonium_chloride:93 mM, calcium_chloride:0.1 mM, culture_temperature:37 Celsius, disodium_hydrogen_phosphate:2.4e+02 mM, experimenter:Covert MW, glucose:11 mM, growth_phase:log, magnesium_chloride:2 mM, note:assumed log phase as cultures were kept exponential with bioreactor or large flask (not sure which), perturbation:knockout, perturbation_gene:appY, potassium_phosphate_diba…
M9_K_appY_r3	M9_K_appY	aeration:aerobic, ammonium_chloride:93 mM, calcium_chloride:0.1 mM, culture_temperature:37 Celsius, disodium_hydrogen_phosphate:2.4e+02 mM, experimenter:Covert MW, glucose:11 mM, growth_phase:log, magnesium_chloride:2 mM, note:assumed log phase as cultures were kept exponential with bioreactor or large flask (not sure which), perturbation:knockout, perturbation_gene:appY, potassium_phosphate_diba…
M9_K_arcA_r1	M9_K_arcA	aeration:aerobic, ammonium_chloride:93 mM, calcium_chloride:0.1 mM, culture_temperature:37 Celsius, disodium_hydrogen_phosphate:2.4e+02 mM, experimenter:Covert MW, glucose:11 mM, growth_phase:log, magnesium_chloride:2 mM, note:assumed log phase as cultures were kept exponential with bioreactor or large flask (not sure which), perturbation:knockout, perturbation_gene:arcA, potassium_phosphate_diba…
M9_K_arcA_r2	M9_K_arcA	aeration:aerobic, ammonium_chloride:93 mM, calcium_chloride:0.1 mM, culture_temperature:37 Celsius, disodium_hydrogen_phosphate:2.4e+02 mM, experimenter:Covert MW, glucose:11 mM, growth_phase:log, magnesium_chloride:2 mM, note:assumed log phase as cultures were kept exponential with bioreactor or large flask (not sure which), perturbation:knockout, perturbation_gene:arcA, potassium_phosphate_diba…
M9_K_arcA_r3	M9_K_arcA	aeration:aerobic, ammonium_chloride:93 mM, calcium_chloride:0.1 mM, culture_temperature:37 Celsius, disodium_hydrogen_phosphate:2.4e+02 mM, experimenter:Covert MW, glucose:11 mM, growth_phase:log, magnesium_chloride:2 mM, note:assumed log phase as cultures were kept exponential with bioreactor or large flask (not sure which), perturbation:knockout, perturbation_gene:arcA, potassium_phosphate_diba…
M9_K_arcAfnr_r1	M9_K_arcAfnr	aeration:aerobic, ammonium_chloride:93 mM, calcium_chloride:0.1 mM, culture_temperature:37 Celsius, disodium_hydrogen_phosphate:2.4e+02 mM, experimenter:Covert MW, glucose:11 mM, growth_phase:log, magnesium_chloride:2 mM, note:assumed log phase as cultures were kept exponential with bioreactor or large flask (not sure which), perturbation:knockout, perturbation_gene:arcA and fnr, potassium_phosph…
M9_K_arcAfnr_r2	M9_K_arcAfnr	aeration:aerobic, ammonium_chloride:93 mM, calcium_chloride:0.1 mM, culture_temperature:37 Celsius, disodium_hydrogen_phosphate:2.4e+02 mM, experimenter:Covert MW, glucose:11 mM, growth_phase:log, magnesium_chloride:2 mM, note:assumed log phase as cultures were kept exponential with bioreactor or large flask (not sure which), perturbation:knockout, perturbation_gene:arcA and fnr, potassium_phosph…
M9_K_arcAfnr_r3	M9_K_arcAfnr	aeration:aerobic, ammonium_chloride:93 mM, calcium_chloride:0.1 mM, culture_temperature:37 Celsius, disodium_hydrogen_phosphate:2.4e+02 mM, experimenter:Covert MW, glucose:11 mM, growth_phase:log, magnesium_chloride:2 mM, note:assumed log phase as cultures were kept exponential with bioreactor or large flask (not sure which), perturbation:knockout, perturbation_gene:arcA and fnr, potassium_phosph…
M9_K_fnr_r1	M9_K_fnr	aeration:aerobic, ammonium_chloride:93 mM, calcium_chloride:0.1 mM, culture_temperature:37 Celsius, disodium_hydrogen_phosphate:2.4e+02 mM, experimenter:Covert MW, glucose:11 mM, growth_phase:log, magnesium_chloride:2 mM, note:assumed log phase as cultures were kept exponential with bioreactor or large flask (not sure which), perturbation:knockout, perturbation_gene:fnr, potassium_phosphate_dibas…
M9_K_fnr_r2	M9_K_fnr	aeration:aerobic, ammonium_chloride:93 mM, calcium_chloride:0.1 mM, culture_temperature:37 Celsius, disodium_hydrogen_phosphate:2.4e+02 mM, experimenter:Covert MW, glucose:11 mM, growth_phase:log, magnesium_chloride:2 mM, note:assumed log phase as cultures were kept exponential with bioreactor or large flask (not sure which), perturbation:knockout, perturbation_gene:fnr, potassium_phosphate_dibas…
M9_K_fnr_r3	M9_K_fnr	aeration:aerobic, ammonium_chloride:93 mM, calcium_chloride:0.1 mM, culture_temperature:37 Celsius, disodium_hydrogen_phosphate:2.4e+02 mM, experimenter:Covert MW, glucose:11 mM, growth_phase:log, magnesium_chloride:2 mM, note:assumed log phase as cultures were kept exponential with bioreactor or large flask (not sure which), perturbation:knockout, perturbation_gene:fnr, potassium_phosphate_dibas…
M9_K_oxyR_r1	M9_K_oxyR	aeration:aerobic, ammonium_chloride:93 mM, calcium_chloride:0.1 mM, culture_temperature:37 Celsius, disodium_hydrogen_phosphate:2.4e+02 mM, experimenter:Covert MW, glucose:11 mM, growth_phase:log, magnesium_chloride:2 mM, note:assumed log phase as cultures were kept exponential with bioreactor or large flask (not sure which), perturbation:knockout, perturbation_gene:oxyR, potassium_phosphate_diba…
M9_K_oxyR_r2	M9_K_oxyR	aeration:aerobic, ammonium_chloride:93 mM, calcium_chloride:0.1 mM, culture_temperature:37 Celsius, disodium_hydrogen_phosphate:2.4e+02 mM, experimenter:Covert MW, glucose:11 mM, growth_phase:log, magnesium_chloride:2 mM, note:assumed log phase as cultures were kept exponential with bioreactor or large flask (not sure which), perturbation:knockout, perturbation_gene:oxyR, potassium_phosphate_diba…
M9_K_oxyR_r3	M9_K_oxyR	aeration:aerobic, ammonium_chloride:93 mM, calcium_chloride:0.1 mM, culture_temperature:37 Celsius, disodium_hydrogen_phosphate:2.4e+02 mM, experimenter:Covert MW, glucose:11 mM, growth_phase:log, magnesium_chloride:2 mM, note:assumed log phase as cultures were kept exponential with bioreactor or large flask (not sure which), perturbation:knockout, perturbation_gene:oxyR, potassium_phosphate_diba…
M9_K_soxS_r1	M9_K_soxS	aeration:aerobic, ammonium_chloride:93 mM, calcium_chloride:0.1 mM, culture_temperature:37 Celsius, disodium_hydrogen_phosphate:2.4e+02 mM, experimenter:Covert MW, glucose:11 mM, growth_phase:log, magnesium_chloride:2 mM, note:assumed log phase as cultures were kept exponential with bioreactor or large flask (not sure which), perturbation:knockout, perturbation_gene:soxS, potassium_phosphate_diba…
M9_K_soxS_r2	M9_K_soxS	aeration:aerobic, ammonium_chloride:93 mM, calcium_chloride:0.1 mM, culture_temperature:37 Celsius, disodium_hydrogen_phosphate:2.4e+02 mM, experimenter:Covert MW, glucose:11 mM, growth_phase:log, magnesium_chloride:2 mM, note:assumed log phase as cultures were kept exponential with bioreactor or large flask (not sure which), perturbation:knockout, perturbation_gene:soxS, potassium_phosphate_diba…
M9_K_soxS_r3	M9_K_soxS	aeration:aerobic, ammonium_chloride:93 mM, calcium_chloride:0.1 mM, culture_temperature:37 Celsius, disodium_hydrogen_phosphate:2.4e+02 mM, experimenter:Covert MW, glucose:11 mM, growth_phase:log, magnesium_chloride:2 mM, note:assumed log phase as cultures were kept exponential with bioreactor or large flask (not sure which), perturbation:knockout, perturbation_gene:soxS, potassium_phosphate_diba…
M9_WT_r1	M9_WT	aeration:aerobic, ammonium_chloride:93 mM, calcium_chloride:0.1 mM, culture_temperature:37 Celsius, disodium_hydrogen_phosphate:2.4e+02 mM, experimenter:Covert MW, glucose:11 mM, growth_phase:log, magnesium_chloride:2 mM, note:assumed log phase as cultures were kept exponential with bioreactor or large flask (not sure which), potassium_phosphate_dibasic:1.1e+02 mM, rna_prep_type:RNeasy, rna_stop_…
M9_WT_r2	M9_WT	aeration:aerobic, ammonium_chloride:93 mM, calcium_chloride:0.1 mM, culture_temperature:37 Celsius, disodium_hydrogen_phosphate:2.4e+02 mM, experimenter:Covert MW, glucose:11 mM, growth_phase:log, magnesium_chloride:2 mM, note:assumed log phase as cultures were kept exponential with bioreactor or large flask (not sure which), potassium_phosphate_dibasic:1.1e+02 mM, rna_prep_type:RNeasy, rna_stop_…
M9_WT_r3	M9_WT	aeration:aerobic, ammonium_chloride:93 mM, calcium_chloride:0.1 mM, culture_temperature:37 Celsius, disodium_hydrogen_phosphate:2.4e+02 mM, experimenter:Covert MW, glucose:11 mM, growth_phase:log, magnesium_chloride:2 mM, note:assumed log phase as cultures were kept exponential with bioreactor or large flask (not sure which), potassium_phosphate_dibasic:1.1e+02 mM, rna_prep_type:RNeasy, rna_stop_…
M9_K_appY_anaerobic_r1	M9_K_appY_anaerobic	aeration:anaerobic, ammonium_chloride:93 mM, calcium_chloride:0.1 mM, culture_temperature:37 Celsius, disodium_hydrogen_phosphate:2.4e+02 mM, experimenter:Covert MW, glucose:11 mM, growth_phase:log, magnesium_chloride:2 mM, note:assumed log phase as cultures were kept exponential with bioreactor or large flask (not sure which), perturbation:knockout, perturbation_gene:appY, potassium_phosphate_di…
M9_K_appY_anaerobic_r2	M9_K_appY_anaerobic	aeration:anaerobic, ammonium_chloride:93 mM, calcium_chloride:0.1 mM, culture_temperature:37 Celsius, disodium_hydrogen_phosphate:2.4e+02 mM, experimenter:Covert MW, glucose:11 mM, growth_phase:log, magnesium_chloride:2 mM, note:assumed log phase as cultures were kept exponential with bioreactor or large flask (not sure which), perturbation:knockout, perturbation_gene:appY, potassium_phosphate_di…
M9_K_appY_anaerobic_r3	M9_K_appY_anaerobic	aeration:anaerobic, ammonium_chloride:93 mM, calcium_chloride:0.1 mM, culture_temperature:37 Celsius, disodium_hydrogen_phosphate:2.4e+02 mM, experimenter:Covert MW, glucose:11 mM, growth_phase:log, magnesium_chloride:2 mM, note:assumed log phase as cultures were kept exponential with bioreactor or large flask (not sure which), perturbation:knockout, perturbation_gene:appY, potassium_phosphate_di…
M9_K_arcA_anaerobic_r1	M9_K_arcA_anaerobic	aeration:anaerobic, ammonium_chloride:93 mM, calcium_chloride:0.1 mM, culture_temperature:37 Celsius, disodium_hydrogen_phosphate:2.4e+02 mM, experimenter:Covert MW, glucose:11 mM, growth_phase:log, magnesium_chloride:2 mM, note:assumed log phase as cultures were kept exponential with bioreactor or large flask (not sure which), perturbation:knockout, perturbation_gene:arcA, potassium_phosphate_di…
M9_K_arcA_anaerobic_r2	M9_K_arcA_anaerobic	aeration:anaerobic, ammonium_chloride:93 mM, calcium_chloride:0.1 mM, culture_temperature:37 Celsius, disodium_hydrogen_phosphate:2.4e+02 mM, experimenter:Covert MW, glucose:11 mM, growth_phase:log, magnesium_chloride:2 mM, note:assumed log phase as cultures were kept exponential with bioreactor or large flask (not sure which), perturbation:knockout, perturbation_gene:arcA, potassium_phosphate_di…
M9_K_arcA_anaerobic_r3	M9_K_arcA_anaerobic	aeration:anaerobic, ammonium_chloride:93 mM, calcium_chloride:0.1 mM, culture_temperature:37 Celsius, disodium_hydrogen_phosphate:2.4e+02 mM, experimenter:Covert MW, glucose:11 mM, growth_phase:log, magnesium_chloride:2 mM, note:assumed log phase as cultures were kept exponential with bioreactor or large flask (not sure which), perturbation:knockout, perturbation_gene:arcA, potassium_phosphate_di…
M9_K_arcAfnr_anaerobic_r1	M9_K_arcAfnr_anaerobic	aeration:anaerobic, ammonium_chloride:93 mM, calcium_chloride:0.1 mM, culture_temperature:37 Celsius, disodium_hydrogen_phosphate:2.4e+02 mM, experimenter:Covert MW, glucose:11 mM, growth_phase:log, magnesium_chloride:2 mM, note:assumed log phase as cultures were kept exponential with bioreactor or large flask (not sure which), perturbation:knockout, perturbation_gene:arcA and fnr, potassium_phos…
M9_K_arcAfnr_anaerobic_r2	M9_K_arcAfnr_anaerobic	aeration:anaerobic, ammonium_chloride:93 mM, calcium_chloride:0.1 mM, culture_temperature:37 Celsius, disodium_hydrogen_phosphate:2.4e+02 mM, experimenter:Covert MW, glucose:11 mM, growth_phase:log, magnesium_chloride:2 mM, note:assumed log phase as cultures were kept exponential with bioreactor or large flask (not sure which), perturbation:knockout, perturbation_gene:arcA and fnr, potassium_phos…
M9_K_arcAfnr_anaerobic_r3	M9_K_arcAfnr_anaerobic	aeration:anaerobic, ammonium_chloride:93 mM, calcium_chloride:0.1 mM, culture_temperature:37 Celsius, disodium_hydrogen_phosphate:2.4e+02 mM, experimenter:Covert MW, glucose:11 mM, growth_phase:log, magnesium_chloride:2 mM, note:assumed log phase as cultures were kept exponential with bioreactor or large flask (not sure which), perturbation:knockout, perturbation_gene:arcA and fnr, potassium_phos…
M9_K_fnr_anaerobic_r1	M9_K_fnr_anaerobic	aeration:anaerobic, ammonium_chloride:93 mM, calcium_chloride:0.1 mM, culture_temperature:37 Celsius, disodium_hydrogen_phosphate:2.4e+02 mM, experimenter:Covert MW, glucose:11 mM, growth_phase:log, magnesium_chloride:2 mM, note:assumed log phase as cultures were kept exponential with bioreactor or large flask (not sure which), perturbation:knockout, perturbation_gene:fnr, potassium_phosphate_dib…
M9_K_fnr_anaerobic_r2	M9_K_fnr_anaerobic	aeration:anaerobic, ammonium_chloride:93 mM, calcium_chloride:0.1 mM, culture_temperature:37 Celsius, disodium_hydrogen_phosphate:2.4e+02 mM, experimenter:Covert MW, glucose:11 mM, growth_phase:log, magnesium_chloride:2 mM, note:assumed log phase as cultures were kept exponential with bioreactor or large flask (not sure which), perturbation:knockout, perturbation_gene:fnr, potassium_phosphate_dib…
M9_K_fnr_anaerobic_r3	M9_K_fnr_anaerobic	aeration:anaerobic, ammonium_chloride:93 mM, calcium_chloride:0.1 mM, culture_temperature:37 Celsius, disodium_hydrogen_phosphate:2.4e+02 mM, experimenter:Covert MW, glucose:11 mM, growth_phase:log, magnesium_chloride:2 mM, note:assumed log phase as cultures were kept exponential with bioreactor or large flask (not sure which), perturbation:knockout, perturbation_gene:fnr, potassium_phosphate_dib…
M9_K_oxyR_anaerobic_r1	M9_K_oxyR_anaerobic	aeration:anaerobic, ammonium_chloride:93 mM, calcium_chloride:0.1 mM, culture_temperature:37 Celsius, disodium_hydrogen_phosphate:2.4e+02 mM, experimenter:Covert MW, glucose:11 mM, growth_phase:log, magnesium_chloride:2 mM, note:assumed log phase as cultures were kept exponential with bioreactor or large flask (not sure which), perturbation:knockout, perturbation_gene:oxyR, potassium_phosphate_di…
M9_K_oxyR_anaerobic_r2	M9_K_oxyR_anaerobic	aeration:anaerobic, ammonium_chloride:93 mM, calcium_chloride:0.1 mM, culture_temperature:37 Celsius, disodium_hydrogen_phosphate:2.4e+02 mM, experimenter:Covert MW, glucose:11 mM, growth_phase:log, magnesium_chloride:2 mM, note:assumed log phase as cultures were kept exponential with bioreactor or large flask (not sure which), perturbation:knockout, perturbation_gene:oxyR, potassium_phosphate_di…
M9_K_oxyR_anaerobic_r3	M9_K_oxyR_anaerobic	aeration:anaerobic, ammonium_chloride:93 mM, calcium_chloride:0.1 mM, culture_temperature:37 Celsius, disodium_hydrogen_phosphate:2.4e+02 mM, experimenter:Covert MW, glucose:11 mM, growth_phase:log, magnesium_chloride:2 mM, note:assumed log phase as cultures were kept exponential with bioreactor or large flask (not sure which), perturbation:knockout, perturbation_gene:oxyR, potassium_phosphate_di…
M9_K_soxS_anaerobic_r1	M9_K_soxS_anaerobic	aeration:anaerobic, ammonium_chloride:93 mM, calcium_chloride:0.1 mM, culture_temperature:37 Celsius, disodium_hydrogen_phosphate:2.4e+02 mM, experimenter:Covert MW, glucose:11 mM, growth_phase:log, magnesium_chloride:2 mM, note:assumed log phase as cultures were kept exponential with bioreactor or large flask (not sure which), perturbation:knockout, perturbation_gene:soxS, potassium_phosphate_di…
M9_K_soxS_anaerobic_r2	M9_K_soxS_anaerobic	aeration:anaerobic, ammonium_chloride:93 mM, calcium_chloride:0.1 mM, culture_temperature:37 Celsius, disodium_hydrogen_phosphate:2.4e+02 mM, experimenter:Covert MW, glucose:11 mM, growth_phase:log, magnesium_chloride:2 mM, note:assumed log phase as cultures were kept exponential with bioreactor or large flask (not sure which), perturbation:knockout, perturbation_gene:soxS, potassium_phosphate_di…
M9_K_soxS_anaerobic_r3	M9_K_soxS_anaerobic	aeration:anaerobic, ammonium_chloride:93 mM, calcium_chloride:0.1 mM, culture_temperature:37 Celsius, disodium_hydrogen_phosphate:2.4e+02 mM, experimenter:Covert MW, glucose:11 mM, growth_phase:log, magnesium_chloride:2 mM, note:assumed log phase as cultures were kept exponential with bioreactor or large flask (not sure which), perturbation:knockout, perturbation_gene:soxS, potassium_phosphate_di…
M9_WT_anaerobic_r1	M9_WT_anaerobic	aeration:anaerobic, ammonium_chloride:93 mM, calcium_chloride:0.1 mM, culture_temperature:37 Celsius, disodium_hydrogen_phosphate:2.4e+02 mM, experimenter:Covert MW, glucose:11 mM, growth_phase:log, magnesium_chloride:2 mM, note:assumed log phase as cultures were kept exponential with bioreactor or large flask (not sure which), potassium_phosphate_dibasic:1.1e+02 mM, rna_prep_type:RNeasy, rna_sto…
M9_WT_anaerobic_r2	M9_WT_anaerobic	aeration:anaerobic, ammonium_chloride:93 mM, calcium_chloride:0.1 mM, culture_temperature:37 Celsius, disodium_hydrogen_phosphate:2.4e+02 mM, experimenter:Covert MW, glucose:11 mM, growth_phase:log, magnesium_chloride:2 mM, note:assumed log phase as cultures were kept exponential with bioreactor or large flask (not sure which), potassium_phosphate_dibasic:1.1e+02 mM, rna_prep_type:RNeasy, rna_sto…
M9_WT_anaerobic_r3	M9_WT_anaerobic	aeration:anaerobic, ammonium_chloride:93 mM, calcium_chloride:0.1 mM, culture_temperature:37 Celsius, disodium_hydrogen_phosphate:2.4e+02 mM, experimenter:Covert MW, glucose:11 mM, growth_phase:log, magnesium_chloride:2 mM, note:assumed log phase as cultures were kept exponential with bioreactor or large flask (not sure which), potassium_phosphate_dibasic:1.1e+02 mM, rna_prep_type:RNeasy, rna_sto…
M9_WT_anaerobic_r4	M9_WT_anaerobic	aeration:anaerobic, ammonium_chloride:93 mM, calcium_chloride:0.1 mM, culture_temperature:37 Celsius, disodium_hydrogen_phosphate:2.4e+02 mM, experimenter:Covert MW, glucose:11 mM, growth_phase:log, magnesium_chloride:2 mM, note:assumed log phase as cultures were kept exponential with bioreactor or large flask (not sure which), potassium_phosphate_dibasic:1.1e+02 mM, rna_prep_type:RNeasy, rna_sto…
WT_MOPS_glucose_r1	WT_MOPS_glucose	aeration:aerobic, ammonium_chloride:9.5 mM, ammonium_molybdate:2.9e-06 mM, boric_acid:0.0004 mM, calcium_chloride:0.0005 mM, cell_density:0.2 OD600, cobalt_chloride:3e-05 mM, culture_ph:7.2 , culture_temperature:37 Celsius, cupric_sulfate:9.6e-06 mM, experimenter:Allen TE, ferrous_sulfate:0.01 mM, glucose:5.6 mM, growth_phase:log, magnesium_chloride:0.53 mM, manganese(ii)_chloride:8.1e-05 mM, mop…
WT_MOPS_glucose_r2	WT_MOPS_glucose	aeration:aerobic, ammonium_chloride:9.5 mM, ammonium_molybdate:2.9e-06 mM, boric_acid:0.0004 mM, calcium_chloride:0.0005 mM, cell_density:0.2 OD600, cobalt_chloride:3e-05 mM, culture_ph:7.2 , culture_temperature:37 Celsius, cupric_sulfate:9.6e-06 mM, experimenter:Allen TE, ferrous_sulfate:0.01 mM, glucose:5.6 mM, growth_phase:log, magnesium_chloride:0.53 mM, manganese(ii)_chloride:8.1e-05 mM, mop…
WT_MOPS_glucose_r3	WT_MOPS_glucose	aeration:aerobic, ammonium_chloride:9.5 mM, ammonium_molybdate:2.9e-06 mM, boric_acid:0.0004 mM, calcium_chloride:0.0005 mM, cell_density:0.2 OD600, cobalt_chloride:3e-05 mM, culture_ph:7.2 , culture_temperature:37 Celsius, cupric_sulfate:9.6e-06 mM, experimenter:Allen TE, ferrous_sulfate:0.01 mM, glucose:5.6 mM, growth_phase:log, magnesium_chloride:0.53 mM, manganese(ii)_chloride:8.1e-05 mM, mop…
WT_MOPS_glucose_r4	WT_MOPS_glucose	aeration:aerobic, ammonium_chloride:9.5 mM, ammonium_molybdate:2.9e-06 mM, boric_acid:0.0004 mM, calcium_chloride:0.0005 mM, cell_density:0.2 OD600, cobalt_chloride:3e-05 mM, culture_ph:7.2 , culture_temperature:37 Celsius, cupric_sulfate:9.6e-06 mM, experimenter:Allen TE, ferrous_sulfate:0.01 mM, glucose:5.6 mM, growth_phase:log, magnesium_chloride:0.53 mM, manganese(ii)_chloride:8.1e-05 mM, mop…
WT_MOPS_glucose_r5	WT_MOPS_glucose	aeration:aerobic, ammonium_chloride:9.5 mM, ammonium_molybdate:2.9e-06 mM, boric_acid:0.0004 mM, calcium_chloride:0.0005 mM, cell_density:0.2 OD600, cobalt_chloride:3e-05 mM, culture_ph:7.2 , culture_temperature:37 Celsius, cupric_sulfate:9.6e-06 mM, experimenter:Allen TE, ferrous_sulfate:0.01 mM, glucose:5.6 mM, growth_phase:log, magnesium_chloride:0.53 mM, manganese(ii)_chloride:8.1e-05 mM, mop…
WT_MOPS_acetate_r1	WT_MOPS_acetate	acetate:17 mM, aeration:aerobic, ammonium_chloride:9.5 mM, ammonium_molybdate:2.9e-06 mM, boric_acid:0.0004 mM, calcium_chloride:0.0005 mM, cell_density:0.2 OD600, cobalt_chloride:3e-05 mM, culture_ph:7.2 , culture_temperature:37 Celsius, cupric_sulfate:9.6e-06 mM, experimenter:Allen TE, ferrous_sulfate:0.01 mM, growth_phase:log, magnesium_chloride:0.53 mM, manganese(ii)_chloride:8.1e-05 mM, mops…
WT_MOPS_acetate_r2	WT_MOPS_acetate	acetate:17 mM, aeration:aerobic, ammonium_chloride:9.5 mM, ammonium_molybdate:2.9e-06 mM, boric_acid:0.0004 mM, calcium_chloride:0.0005 mM, cell_density:0.2 OD600, cobalt_chloride:3e-05 mM, culture_ph:7.2 , culture_temperature:37 Celsius, cupric_sulfate:9.6e-06 mM, experimenter:Allen TE, ferrous_sulfate:0.01 mM, growth_phase:log, magnesium_chloride:0.53 mM, manganese(ii)_chloride:8.1e-05 mM, mops…
WT_MOPS_glycerol_r1	WT_MOPS_glycerol	aeration:aerobic, ammonium_chloride:9.5 mM, ammonium_molybdate:2.9e-06 mM, boric_acid:0.0004 mM, calcium_chloride:0.0005 mM, cell_density:0.2 OD600, cobalt_chloride:3e-05 mM, culture_ph:7.2 , culture_temperature:37 Celsius, cupric_sulfate:9.6e-06 mM, experimenter:Allen TE, ferrous_sulfate:0.01 mM, glycerol:11 mM, growth_phase:log, magnesium_chloride:0.53 mM, manganese(ii)_chloride:8.1e-05 mM, mop…
WT_MOPS_glycerol_r2	WT_MOPS_glycerol	aeration:aerobic, ammonium_chloride:9.5 mM, ammonium_molybdate:2.9e-06 mM, boric_acid:0.0004 mM, calcium_chloride:0.0005 mM, cell_density:0.2 OD600, cobalt_chloride:3e-05 mM, culture_ph:7.2 , culture_temperature:37 Celsius, cupric_sulfate:9.6e-06 mM, experimenter:Allen TE, ferrous_sulfate:0.01 mM, glycerol:11 mM, growth_phase:log, magnesium_chloride:0.53 mM, manganese(ii)_chloride:8.1e-05 mM, mop…
WT_MOPS_proline_r1	WT_MOPS_proline	aeration:aerobic, ammonium_chloride:9.5 mM, ammonium_molybdate:2.9e-06 mM, boric_acid:0.0004 mM, calcium_chloride:0.0005 mM, cell_density:0.2 OD600, cobalt_chloride:3e-05 mM, culture_ph:7.2 , culture_temperature:37 Celsius, cupric_sulfate:9.6e-06 mM, experimenter:Allen TE, ferrous_sulfate:0.01 mM, growth_phase:log, l-proline:6.7 mM, magnesium_chloride:0.53 mM, manganese(ii)_chloride:8.1e-05 mM, m…
WT_MOPS_proline_r2	WT_MOPS_proline	aeration:aerobic, ammonium_chloride:9.5 mM, ammonium_molybdate:2.9e-06 mM, boric_acid:0.0004 mM, calcium_chloride:0.0005 mM, cell_density:0.2 OD600, cobalt_chloride:3e-05 mM, culture_ph:7.2 , culture_temperature:37 Celsius, cupric_sulfate:9.6e-06 mM, experimenter:Allen TE, ferrous_sulfate:0.01 mM, growth_phase:log, l-proline:6.7 mM, magnesium_chloride:0.53 mM, manganese(ii)_chloride:8.1e-05 mM, m…
WT_MOPS_lateLog_r1	WT_MOPS_lateLog	aeration:aerobic, ammonium_chloride:9.5 mM, ammonium_molybdate:2.9e-06 mM, boric_acid:0.0004 mM, calcium_chloride:0.0005 mM, cobalt_chloride:3e-05 mM, culture_ph:7.2 , culture_temperature:37 Celsius, cupric_sulfate:9.6e-06 mM, experimenter:Allen TE, ferrous_sulfate:0.01 mM, glucose:5.6 mM, growth_phase:late_log, magnesium_chloride:0.53 mM, manganese(ii)_chloride:8.1e-05 mM, mops:40 mM, note:some …
WT_MOPS_lateLog_r2	WT_MOPS_lateLog	aeration:aerobic, ammonium_chloride:9.5 mM, ammonium_molybdate:2.9e-06 mM, boric_acid:0.0004 mM, calcium_chloride:0.0005 mM, cobalt_chloride:3e-05 mM, culture_ph:7.2 , culture_temperature:37 Celsius, cupric_sulfate:9.6e-06 mM, experimenter:Allen TE, ferrous_sulfate:0.01 mM, glucose:5.6 mM, growth_phase:late_log, magnesium_chloride:0.53 mM, manganese(ii)_chloride:8.1e-05 mM, mops:40 mM, note:some …
WT_MOPS_lateLog_r3	WT_MOPS_lateLog	aeration:aerobic, ammonium_chloride:9.5 mM, ammonium_molybdate:2.9e-06 mM, boric_acid:0.0004 mM, calcium_chloride:0.0005 mM, cobalt_chloride:3e-05 mM, culture_ph:7.2 , culture_temperature:37 Celsius, cupric_sulfate:9.6e-06 mM, experimenter:Allen TE, ferrous_sulfate:0.01 mM, glucose:5.6 mM, growth_phase:late_log, magnesium_chloride:0.53 mM, manganese(ii)_chloride:8.1e-05 mM, mops:40 mM, note:some …
WT_MOPS_stationary_r1	WT_MOPS_stationary	aeration:aerobic, ammonium_chloride:9.5 mM, ammonium_molybdate:2.9e-06 mM, boric_acid:0.0004 mM, calcium_chloride:0.0005 mM, cobalt_chloride:3e-05 mM, culture_ph:7.2 , culture_temperature:37 Celsius, cupric_sulfate:9.6e-06 mM, experimenter:Allen TE, ferrous_sulfate:0.01 mM, glucose:5.6 mM, growth_phase:stationary, magnesium_chloride:0.53 mM, manganese(ii)_chloride:8.1e-05 mM, mops:40 mM, note:som…
WT_MOPS_stationary_r2	WT_MOPS_stationary	aeration:aerobic, ammonium_chloride:9.5 mM, ammonium_molybdate:2.9e-06 mM, boric_acid:0.0004 mM, calcium_chloride:0.0005 mM, cobalt_chloride:3e-05 mM, culture_ph:7.2 , culture_temperature:37 Celsius, cupric_sulfate:9.6e-06 mM, experimenter:Allen TE, ferrous_sulfate:0.01 mM, glucose:5.6 mM, growth_phase:stationary, magnesium_chloride:0.53 mM, manganese(ii)_chloride:8.1e-05 mM, mops:40 mM, note:som…
WT_MOPS_stationary2_r1	WT_MOPS_stationary2	aeration:aerobic, ammonium_chloride:9.5 mM, ammonium_molybdate:2.9e-06 mM, boric_acid:0.0004 mM, calcium_chloride:0.0005 mM, cobalt_chloride:3e-05 mM, culture_ph:7.2 , culture_temperature:37 Celsius, cupric_sulfate:9.6e-06 mM, experimenter:Allen TE, ferrous_sulfate:0.01 mM, glucose:5.6 mM, growth_phase:stationary, magnesium_chloride:0.53 mM, manganese(ii)_chloride:8.1e-05 mM, mops:40 mM, note:som…
WT_MOPS_stationary2_r2	WT_MOPS_stationary2	aeration:aerobic, ammonium_chloride:9.5 mM, ammonium_molybdate:2.9e-06 mM, boric_acid:0.0004 mM, calcium_chloride:0.0005 mM, cobalt_chloride:3e-05 mM, culture_ph:7.2 , culture_temperature:37 Celsius, cupric_sulfate:9.6e-06 mM, experimenter:Allen TE, ferrous_sulfate:0.01 mM, glucose:5.6 mM, growth_phase:stationary, magnesium_chloride:0.53 mM, manganese(ii)_chloride:8.1e-05 mM, mops:40 mM, note:som…
WT_MOPS_stationary3_r1	WT_MOPS_stationary3	aeration:aerobic, ammonium_chloride:9.5 mM, ammonium_molybdate:2.9e-06 mM, boric_acid:0.0004 mM, calcium_chloride:0.0005 mM, cobalt_chloride:3e-05 mM, culture_ph:7.2 , culture_temperature:37 Celsius, cupric_sulfate:9.6e-06 mM, experimenter:Allen TE, ferrous_sulfate:0.01 mM, glucose:5.6 mM, growth_phase:stationary, magnesium_chloride:0.53 mM, manganese(ii)_chloride:8.1e-05 mM, mops:40 mM, note:som…
WT_MOPS_stationary3_r2	WT_MOPS_stationary3	aeration:aerobic, ammonium_chloride:9.5 mM, ammonium_molybdate:2.9e-06 mM, boric_acid:0.0004 mM, calcium_chloride:0.0005 mM, cobalt_chloride:3e-05 mM, culture_ph:7.2 , culture_temperature:37 Celsius, cupric_sulfate:9.6e-06 mM, experimenter:Allen TE, ferrous_sulfate:0.01 mM, glucose:5.6 mM, growth_phase:stationary, magnesium_chloride:0.53 mM, manganese(ii)_chloride:8.1e-05 mM, mops:40 mM, note:som…
WT_MOPS_stationary4_r1	WT_MOPS_stationary4	aeration:aerobic, ammonium_chloride:9.5 mM, ammonium_molybdate:2.9e-06 mM, boric_acid:0.0004 mM, calcium_chloride:0.0005 mM, cobalt_chloride:3e-05 mM, culture_ph:7.2 , culture_temperature:37 Celsius, cupric_sulfate:9.6e-06 mM, experimenter:Allen TE, ferrous_sulfate:0.01 mM, glucose:5.6 mM, growth_phase:stationary, magnesium_chloride:0.53 mM, manganese(ii)_chloride:8.1e-05 mM, mops:40 mM, note:som…
[truncated: 595 more rows]
