# Supplementary material for: Predictive analytics of environmental adaptability in multi-omic network models
Source: Sci Rep. 2015 Oct 20;5:15147. doi: 10.1038/srep15147 (PMC4611489; doi:10.1038/srep15147)
Supplement: Supplementary dataset 3 [file srep15147-s4.xlsx]

## Sheet: data_only_proteomics
	C-lim: Titrated catabolic flux on lactose minimal medium					A-lim: Titrated anabolic flux on glucose minimal medium					R-lim: Inhibited protein synthesis on glucose minimal medium
	0 μmol 3MBA	25 μmol 3MBA	50 μmol 3MBA	500 μmol 3MBA	WT	30 μmol IPTG	40 μmol IPTG	50 μmol IPTG	100 μmol IPTG	WT	8 μmol Chloramp.	4μmol Chloramp.	2 μmol Chloramp.	0 μmol Chloramp.		ABBREV. Chloramp. = Chloramphenicol
	Growth rate
Experimental [h-1]	0.45205	0.57762	0.67079	0.86643	1.0397	0.45702	0.60274	0.71705	0.88487	0.96718	0.28292	0.40773	0.63983	0.99021
METRADE [h-1]	0.511377	0.40202	0.506892	0.771431	1.25299	0.486199	0.465777	0.894727	0.450392	1.03349	0.361987	0.394474	0.442496	1.03349
	-1
	Expression levels
Gene	Cond1	Cond2	Cond3	Cond4	Cond5	Cond6	Cond7	Cond8	Cond9	Cond10	Cond11	Cond12	Cond13	Cond14		Mean	Variance
accA	0.84155	0.80308	0.84947	0.9212	1.0315	1.1472	1.0618	1.166	0.9894	1	1.0883	1.1436	1.1424	1		1.01325	0.0137956
accB	0.86095	0.80966	0.90902	0.87757	1.049	0.89856	0.89182	0.98957	0.88537	1	0.94989	1.0085	0.96716	1		0.935505	0.00442148
accC	0.91251	0.85893	0.90935	0.9396	1.0242	0.85655	0.89878	0.89938	0.86315	1	0.74842	0.72854	0.86662	1		0.893288	0.00678791
accD	0.77291	0.85814	1.0281	0.958	1.0168	0.96642	1.2007	0.95447	1.1848	1	1.09	1.1388	1.0823	1		1.01796	0.0129846
aceA	9.6944	4.5029	2.8819	1.0686	0.97255	1.3887	1.3975	1.0809	0.72955	1	1	1	1	1		2.05121	5.452
aceB	5.3107	3.2405	2.529	1.4114	0.83546	1.206	1.2425	0.88754	0.5694	1	1	1	1	1		1.58804	1.54246
aceE	0.7147	0.6642	0.7108	0.93348	1.0266	1.5653	1.4471	1.3031	0.98691	1	1.0011	1.0201	1.0408	1		1.02959	0.0631605
aceF	0.68248	0.65202	0.68434	0.91629	1.0335	1.6909	1.5197	1.3505	0.98865	1	0.79552	0.79034	0.82567	1		0.994994	0.0939928
ackA	1.2153	1.0604	1.0564	0.98271	1.0069	1.2965	1.228	1.125	1.0975	1	1.352	1.3535	1.3435	1		1.15127	0.0189343
acnA	2.615	1.7502	1.394	1.0801	0.96794	2.1762	1.656	1.3626	0.88741	1	1.1151	0.59499	0.60042	1		1.3	0.312044
acnB	2.2279	1.9275	1.8267	1.2365	0.90539	1.0376	1.0043	1.0581	0.99464	1	0.81319	0.91608	1.001	1		1.21064	0.181568
acpP	0.95947	0.65196	0.68619	0.63516	1.1459	1.2178	1.0107	0.80419	0.70325	1	1.0945	1.1126	1.0164	1		0.931294	0.0360994
acrA	1.0471	1.0091	0.99888	0.9946	1.0022	1.9362	1.3757	1.4669	1.3856	1	0.83639	0.82155	0.69525	1		1.11211	0.0972986
acrB	1.0584	0.71193	0.87547	0.99487	1.0021	1.1093	0.96624	1.0796	0.8013	1	0.60593	1.0713	0.73785	1		0.929592	0.0228952
acs	9.9844	6.9572	5.6172	1.5945	0.76219	0.7415	0.79454	0.90186	1.0503	1	0.45742	0.36166	0.34397	1		2.25477	8.36768
actP	3.0686	1.5789	1.1951	0.36371	1.2545	1.4996	1.1022	1.121	0.77386	1	1	1	1	1		1.21125	0.3445
adhE	0.62585	0.54298	0.5698	0.99742	1.001	1.8344	1.7243	1.5116	1.2202	1	0.66489	0.73244	0.75269	1		1.01268	0.164842
adk	0.57927	0.58506	0.54005	0.59893	1.1604	1.0916	1.1373	1.1194	0.80286	1	0.80431	0.80583	0.90079	1		0.866129	0.0473306
aer	1.6543	2.2738	2.8392	2.1843	0.5263	0.47829	0.57261	0.40017	1.2152	1	1	1	1	1		1.22458	0.515365
agp	7.9072	3.9263	2.7655	1.1432	0.94271	2.1813	1.015	1.0724	1.6224	1	1	1	1	1		1.96971	3.43121
ahpC	1.4578	1.2129	1.0822	0.98587	1.0057	1.3454	1.2821	1.1905	0.95608	1	0.79909	0.81241	0.88146	1		1.07225	0.0368229
ahpF	0.689	0.56846	0.77318	0.7948	1.0821	1.0133	0.92834	1.0914	0.87509	1	1.3038	1.1292	1.0225	1		0.947941	0.0345759
ais	1	1	1	1	1	1.713	1.1662	0.89215	0.96451	1	1	1	1	1		1.05256	0.0364432
alaS	0.7672	0.7797	0.83627	0.95404	1.0184	1.0672	1.1434	1.1148	1.0126	1	1.0066	1.0122	1.0939	1		0.986165	0.0126238
aldA	7.6628	5.1475	3.9996	1.6566	0.73734	0.85293	0.86744	0.99179	1.2077	1	0.098521	0.26147	0.38102	1		1.84748	4.49007
aldB	12.072	5.2508	1.8356	1	0.87049	1	1	1	1	1	1	1	1	1		2.14492	8.78726
allR	1	1	1	1	1	1.4472	1.3721	1.374	0.83127	1	1.0737	1.0622	1.092	1		1.08946	0.0294649
amn	1.5467	1.2067	1	1.0052	0.99791	2.4355	1.5474	1.363	0.75127	1	1	1	1	1		1.20383	0.165279
apaH	1	1	1	1	1	0.63109	1.862	2.568	1.7316	1	1	1	1	1		1.19948	0.236852
aphA	11.835	8.8225	7.5748	3.5477	1	1	1	1	1	1	1	1	1	1		2.98429	12.3703
apt	0.62972	0.67027	0.68932	0.7717	1.0913	0.82629	1.0084	1.0276	1.0039	1	1.1154	1.1244	1.1799	1		0.938443	0.0315669
arcA	1.879	1.5169	1.3704	0.97797	1.0088	1.1361	1.006	1.0144	0.92786	1	1.5679	1.37	1.2309	1		1.21473	0.0763394
argA	0.68392	0.74519	0.89909	1.0144	0.99424	1.3817	1.3733	1.2089	0.92044	1	0.67419	1	0.82524	1		0.980044	0.0458137
argB	0.61923	0.72552	0.72091	0.78617	1.0855	1.6724	1.5137	1.3601	0.88118	1	0.77968	0.64279	0.82177	1		0.972068	0.100574
argC	0.72729	0.64408	0.73419	0.88705	1.0452	1.7471	1.5063	1.262	0.87491	1	0.35146	0.48229	0.61238	1		0.919589	0.138118
argD	0.78998	0.83594	0.88455	0.98768	1.0049	1.5505	1.525	1.3469	0.85091	1	0.56809	0.65924	0.79537	1		0.985647	0.0819589
argE	0.65646	0.72562	0.76351	0.92062	1.0318	1.3814	1.2129	1.012	0.84779	1	0.67145	0.75747	0.82846	1		0.914963	0.0404001
argG	0.46292	0.54088	0.5964	0.87775	1.0489	1.2618	1.2424	1.0767	0.82706	1	0.46715	0.58693	0.75155	1		0.838603	0.0710114
argH	0.49048	0.58362	0.60352	0.83064	1.0677	1.3824	1.2438	1.1298	0.86206	1	0.48639	0.60301	0.82188	1		0.864664	0.0758351
argI	0.98898	0.98275	0.97305	0.92193	1.0312	2.0603	1.7262	1.4375	0.98884	1	0.22447	0.35753	0.5388	1		1.01654	0.219603
argR	1	1	1	1	1	1.6256	1.597	1.5307	1.1746	1	1	1	1	1		1.13771	0.0567447
argS	0.83199	0.67795	0.82743	0.82752	1.069	1.0689	1.0452	1.1393	1.0792	1	1.0391	0.97091	1.0174	1		0.970993	0.0156857
argT	2.7178	1.7622	1.3132	0.58108	1.1676	1.6108	1.2845	1.2765	0.92959	1	1	1	1	1		1.26023	0.244342
arnA	1.066	0.96316	0.97487	1.0087	0.99651	1.92	1.522	1.3844	1.1079	1	0.59622	0.78758	0.66542	1		1.07091	0.109602
arnB	1.3815	1.0202	1.1294	0.97842	1.0086	2.182	1.6981	1.6112	1.249	1	1.3245	1.4457	1.2001	1		1.30205	0.110712
arnC	0.78584	0.70877	0.80404	0.90063	1.0397	2.2589	1.3676	1.1696	1.2812	1	1	2.6833	0.84552	1		1.20322	0.30625
aroA	0.41706	0.43197	0.53195	0.63896	1.1444	1.1448	1.1861	1.0872	0.80029	1	0.93955	0.93429	0.96352	1		0.872864	0.0656321
aroB	1.2327	1.2144	1.0774	0.93952	1.0242	1.6732	1.4705	1.5175	1.0117	1	1.197	1.0858	1.0228	1		1.17619	0.0474951
aroC	0.97435	0.94248	1.0557	0.79588	1.0816	1.3846	1.2236	1.2013	1.0364	1	1	1	1	1		1.04971	0.0186115
aroD	1	1	1	1	1	1.2489	1.3182	1.2992	1.0273	1	1	1	1	1		1.06383	0.0140308
aroE	1	1	1	1	1	1	1	1	1	1	1.2823	1.0777	1.2414	1		1.04296	0.00844072
aroF	0.92774	0.67697	0.78056	0.89901	1.0404	0.48239	0.47144	0.50946	0.88047	1	1	0.36319	0.70516	1		0.766914	0.0502582
aroG	0.48459	0.52127	0.60192	0.89271	1.0429	1.0269	0.99181	1.0729	0.85122	1	0.73139	0.74566	0.87649	1		0.845697	0.0366895
aroH	1.0805	0.81767	0.54873	1.0235	0.99061	1	1	1	1	1	1.723	1.5912	1.3914	1		1.08333	0.0837312
aroK	0.74744	0.62145	0.76777	0.87322	1.0507	0.74549	0.89584	1.1838	0.98614	1	1.8634	1.4489	1.3046	1		1.03491	0.100854
artI	1.0906	1.0541	0.98356	0.99363	1	0.89967	0.84999	0.83744	0.74225	1	1.5895	1.3309	1.2963	1		1.04771	0.0464148
artJ	0.65177	0.65943	0.70778	0.75131	1.0995	1.5496	1.4085	1.2418	0.87479	1	0.53586	0.64125	0.85691	1		0.927036	0.0876813
artP	0.78408	1.2977	0.97459	0.86661	1.0534	1	1	1	1	1	1.9362	1.6976	1.3506	1		1.14006	0.0977111
asd	0.66596	0.65655	0.71392	0.95958	1.0162	1.9681	2.0011	1.5872	0.58004	1	0.16237	0.22548	0.36978	1		0.921877	0.313365
asnA	0.68376	0.79262	0.83307	0.88584	1.0457	3.1351	2.6504	2.0794	0.9116	1	0.24219	0.38208	1	1		1.1887	0.649929
asnB	0.98228	0.97834	0.92961	0.92965	1.0281	2.167	1.966	1.6722	0.97161	1	1	0.53832	0.76916	1		1.13802	0.197066
asnS	0.68355	0.71599	0.75756	0.99792	1.0008	0.83557	0.85416	0.93374	0.88761	1	0.73184	0.75155	0.80622	1		0.854036	0.0127018
aspC	1.0697	1.0234	1.0827	1.1169	0.95322	1.2694	1.1581	1.1513	1.0487	1	0.55428	0.63149	0.65308	1		0.979448	0.0428457
aspS	0.81839	0.82955	0.86896	0.97419	1.0103	0.99665	0.96399	1.0174	0.87575	1	1.2334	1.1187	1.1104	1		0.986977	0.0125291
atpA	1.081	1.0524	1.0361	1.0342	0.98632	0.96745	0.94334	1.0498	0.95211	1	0.66338	0.71826	0.82602	1		0.950741	0.015
atpB	1.1115	0.75061	0.87179	1	1.0199	1	1	1	1	1	1	1	1	1		0.982414	0.0062237
atpC	1.1196	0.99282	1.041	1.0221	0.99117	0.98401	1.0012	1.0637	0.96208	1	0.7203	0.74028	0.72557	1		0.954559	0.0153176
atpD	1.0566	1.0201	0.99896	1.0201	0.99196	0.93223	0.95823	1.053	0.92678	1	0.74696	0.8006	0.86369	1		0.954944	0.00803813
atpE	1	1	1	1	1	1	1	1	1	1	0.68239	0.69407	0.86054	1		0.9455	0.0123096
atpF	1.0335	0.98958	1.1308	1.046	0.9816	0.94727	0.9363	1.0174	0.93897	1	0.7766	0.87077	0.89139	1		0.968584	0.00687474
atpG	1.0193	1.0311	1.0054	0.95707	1.0172	0.86941	0.90626	1.0185	0.82313	1	0.70965	0.80624	0.81807	1		0.927238	0.0101284
atpH	0.98783	0.94471	0.98719	0.95662	1.0174	0.91677	0.90158	1.0741	0.93679	1	0.75245	0.82767	0.89334	1		0.942604	0.00627771
avtA	1.199	1.0393	1.1133	1.2698	0.89207	1.1698	1.1474	1.1507	0.8201	1	0.95806	1.2697	1.1651	1		1.08531	0.0174232
basR	1.3693	1.7829	1.3907	1.7361	0.70555	2.2188	1.7844	1.2379	1.626	1	1	1	1	1		1.34655	0.171315
bcp	0.62781	0.59715	0.58284	0.64047	1.1438	1.5964	1.5547	1.4355	0.90247	1	0.42816	0.47192	0.62679	1		0.900572	0.149578
betB	1	1	1	1	1	1	1	1	1	1	1.6686	1.9668	1	1		1.11681	0.0850493
bfr	2.6515	0.96919	0.66038	0.86175	1.0553	2.0234	1.1543	0.74925	0.35947	1	1	1	1	1		1.10604	0.303772
bglA	1.1535	1.001	0.8582	0.94505	1	1.1705	1.1265	1.3303	0.99868	1	0.78494	1	0.89346	1		1.01872	0.0181111
bglX	1.2025	1.2239	1.3723	1.0797	0.96813	1.1423	1.0895	1.1744	0.94218	1	1	0.83654	1.1961	1		1.08768	0.0183336
bioB	0.11095	0.65541	0.70521	0.88945	1.0442	3.0759	0.83609	0.88611	0.88189	1	0.69723	0.74544	1.4271	1		0.996784	0.408008
borD	0.52947	0.59834	0.62944	0.85641	1	0.38728	0.4058	0.52836	0.66688	1	2.5494	1.9242	1.559	1		0.973899	0.368593
btuB	0.89842	0.93089	0.88069	0.95377	1	1.0007	1.0276	0.90192	0.85096	1	0.75195	0.84642	0.9639	1		0.929087	0.00571997
btuE	3.5357	2.7876	2.1362	1.4403	1	3.281	2.33	1.8695	0.92388	1	1	1	1	1		1.73601	0.80427
btuR	1.5643	1.5341	1.3309	1.1643	0.93429	1.5713	1.5714	1.4741	1.0828	1	1	1	1	1		1.23054	0.0632117
can	0.92113	0.94786	0.97278	1.0069	0.99724	1.4682	1.3752	1.3087	1.0236	1	0.65113	0.65462	0.71809	1		1.00325	0.0561355
carA	0.58179	0.62706	0.71398	0.85051	1.0598	0.8699	0.96465	0.93759	0.9011	1	0.61933	0.71897	0.88932	1		0.838143	0.0230668
carB	0.61019	0.66016	0.71292	0.8595	1.0562	0.9366	1.004	0.96334	0.87675	1	0.55002	0.64654	0.80504	1		0.834376	0.0267652
cfa	1	1	1	1	1	1.9134	2.013	1	1	1	1	1	1	1		1.1376	0.113957
cheA	2.4349	2.5261	2.5353	2.033	0.58679	0.097119	0.18868	0.39585	1.2583	1	1	0.10458	0.62664	1		1.12766	0.757218
cheB	1.9288	1.5146	1.5326	1.4332	0.82671	1.7738	0.45387	1	0.99091	1	1	1	1	1		1.17532	0.149687
cheR	1.2329	1.2069	1.1602	1	1	1	1	1	1	1	1	1	1	1		1.04286	0.00692856
cheW	2.4974	2.3672	2.6654	2.1452	0.54191	0.18757	0.30844	0.63527	1.4249	1	1	0.083022	0.48636	1		1.16733	0.755062
cheY	1.8927	1.9005	1.8575	1.5744	0.77023	0.42184	0.46827	0.72745	1.2099	1	0.032041	0.12362	0.72073	1		0.978513	0.374122
cheZ	2.1249	2.0994	2.3814	2.0335	0.58662	0.1514	0.23864	0.45484	1.2385	1	0.10058	0.18341	0.51398	1		1.00766	0.641885
cirA	1	1	1	1	1	0.57114	0.61191	0.69687	0.76241	1	0.57506	0.59382	0.50234	1		0.808111	0.0400423
clpA	1.3052	1.086	0.95092	0.98198	1.0072	1.6218	1.3663	1.1973	1.1766	1	0.71295	0.73576	0.93048	1		1.07661	0.0549392
clpB	1.2966	1.1612	1.063	1.1138	0.9545	1.7545	1.4396	1.2377	0.98229	1	0.86726	0.90907	0.99091	1		1.12646	0.0538831
clpP	0.93369	0.87496	0.88799	0.93201	1.0272	1.0445	1.1476	1.2107	1.0375	1	1.0395	0.73426	0.93694	1		0.986204	0.0129284
clpX	1.0284	0.97417	1.0208	0.98361	1.0066	0.99505	0.93834	0.97542	0.93126	1	1.3105	1.4217	1.298	1		1.06313	0.0227586
cmk	1	0.57748	0.9725	1.0103	0.99587	1.2839	1.2846	1.2895	0.92468	1	0.71187	1.1376	1.8711	1		1.07567	0.086506
cmoA	1	1	1	1	1	1	1	1	1	1	0.51917	0.26797	0.55966	1		0.881914	0.0546961
coaBC	1	1	1	1	1	1.0933	1	0.74474	0.78436	1	1	1	1	1		0.973029	0.00786991
codA	0.51404	0.65803	0.6305	0.70411	1.1184	0.47491	0.50022	0.73198	0.70998	1	0.74886	0.6676	0.73423	1		0.728061	0.0343952
copA	0.6779	1.0052	0.91003	0.99333	1.0027	0.98212	1.2285	1.1687	0.84709	1	0.97478	1.0431	0.98229	1		0.986839	0.0154769
corA	1	1	1	1	1	1	1	1	1	1	0.61596	0.23856	0.54197	1		0.885464	0.0538149
corC	1	1	1	1	1	0.57529	0.75233	0.61961	0.67827	1	1.0718	0.99887	0.92873	1		0.901779	0.0260784
cptA	1	1	1	1	1	1	1	1	1	1	1.0303	1.1738	1.0118	1		1.01542	0.00199531
cpxR	1.5727	1.0681	1.1548	1.0072	0.99711	1.653	1.3852	1.4091	0.98156	1	0.89432	1	1	1		1.15165	0.05631
crl	0.59866	0.69153	0.80115	0.73223	1.1071	1.4303	1.3678	1.358	0.9149	1	0.61501	0.57753	0.7419	1		0.924008	0.0819463
crp	1.7662	1.2383	1.1159	0.91324	1.0347	1.7179	1.4094	1.3391	0.95374	1	0.76353	0.78818	0.89519	1		1.13824	0.0935966
crr	0.66477	0.58731	0.53173	0.66885	1.1325	1.3524	1.2466	1.2252	0.96565	1	0.95016	0.76369	0.86595	1		0.925344	0.0617388
cspA	1	1	1	1	1	1	1	1	1	1	16.956	9.4838	3.1408	1		2.89861	20.049
cspC	0.48991	0.5051	0.54134	0.59392	1.1624	0.82892	0.84399	0.88514	0.71407	1	1.2213	1.2235	1.3127	1		0.880164	0.0750696
cspD	7.232	5.0458	4.0405	1.6385	0.74459	1.0138	1.0414	0.98487	0.93529	1	0.9416	0.98752	1.174	1		1.98428	3.67149
cspE	1.1271	1.0115	0.99568	1.1245	0.95022	0.86905	0.96412	0.89655	1.2208	1	0.78078	0.9743	1.1565	1		1.00508	0.0132159
cstA	6.2308	4.7871	3.7904	1.2642	0.89433	1	1	1	1	1	1	1	1	1		1.85477	2.81013
cueO	1	1	1	1	1	1.3342	1.4491	1.3787	1.0526	1	0.61872	0.74705	0.7723	1		1.02519	0.0508487
cusA	1	1	1	1	1	0.73467	0.898	0.99139	1.0868	1	0.95535	0.96119	0.75664	1		0.956003	0.0088597
cusB	0.40594	1	0.40305	0.76868	1	1	1	1	1	1	0.91013	0.78998	0.82132	1		0.864221	0.0420554
cusC	1	1	1	1	1	1	1	1	1	1	1.9384	1.6002	1.4071	1		1.13898	0.0811539
cusR	1	1	1	1	1	1.7051	1.3191	1.2137	1.0378	1	2.1053	1.6828	1.1084	1		1.22659	0.116212
cyaY	0.7132	0.82804	0.57568	0.69729	1.1211	0.7024	0.82313	0.99557	0.92533	1	1.0966	0.99866	0.99828	1		0.891091	0.0262068
cycA	4.0924	2.7192	2.6046	2.3346	0.46617	1	1	1	1	1	1	1	1	1		1.5155	0.959938
cydA	2.1226	1.3263	1.4083	1.3421	0.86315	2.3828	2.008	1.5211	1.1932	1	0.69852	0.748	0.70955	1		1.30883	0.272124
cyoA	0.83334	0.76682	0.76144	0.98907	1.0044	1.1384	1.0887	1.0283	0.81411	1	1.0847	1.1039	0.98997	1		0.971654	0.0148855
cyoB	0.77342	0.76121	0.75207	0.8611	1.0556	1	1	1	1	1	0.61385	0.73982	1	1		0.896934	0.0185929
cysA	0.65688	0.8	0.81832	1.0694	0.97222	0.68494	0.79951	0.8221	0.90147	1	0.75435	0.68068	0.95623	1		0.85115	0.0165128
cysB	1.1344	1.0328	1.0957	0.91673	1.0333	0.97562	0.6843	0.94048	0.92145	1	1	1	1	1		0.981056	0.0100921
cysC	0.50704	0.55454	0.65961	0.89345	1.0426	0.47089	0.61734	0.6606	0.75208	1	0.48236	0.45924	0.74344	1		0.703085	0.0403926
cysD	0.50614	0.61546	0.66393	0.97789	1.0088	0.50124	0.59764	0.67431	0.91201	1	0.48776	0.55319	0.58223	1		0.720043	0.0406462
cysE	0.78149	0.68312	0.65715	0.40795	1.2368	1.2496	1.0972	1.03	0.87209	1	1	1	1	1		0.929671	0.0494333
cysH	0.78209	0.79136	0.93335	1.0508	0.97968	0.68211	0.94546	0.9505	0.99735	1	0.91727	0.78415	0.89364	1		0.907697	0.0107434
cysI	0.67521	0.71823	0.78807	0.99957	1.0002	0.56976	0.63279	0.73943	0.94163	1	0.83874	0.88444	0.95416	1		0.838731	0.0213144
cysJ	0.55981	0.65981	0.71038	0.89542	1.0418	0.49771	0.60987	0.6876	0.88381	1	0.87786	0.9325	0.91828	1		0.805346	0.0298102
cysK	0.75251	0.76708	0.79719	0.95818	1.0167	1.0466	0.97817	1.0108	0.9267	1	1.2389	1.0921	0.93553	1		0.965747	0.0157205
cysM	0.83316	0.85226	0.80195	0.969	1.0124	0.64365	0.78848	0.67462	0.99445	1	1.5089	1.4697	1.3378	1		0.991884	0.068601
cysN	0.48828	0.54402	0.61741	0.85556	1.0578	0.44525	0.58722	0.69054	0.81426	1	0.50722	0.55558	0.71791	1		0.705789	0.0397736
cysP	0.76243	0.72114	0.72228	0.79257	1.083	1.1318	1.1349	1.1816	1.0578	1	1.2694	1.0705	1.0309	1		0.997023	0.0293938
cysS	0.71103	0.72835	0.85238	0.72656	1.1094	1.0169	1.1786	1.0584	1.0695	1	0.93598	0.9799	0.73789	1		0.936064	0.0230161
dacA	0.66656	0.61044	0.7414	0.91654	1.0334	0.88428	0.90545	1.013	0.84859	1	0.82964	0.99519	1.0673	1		0.893699	0.0184783
dacC	1	1	1	1	1	2.7958	3.2159	2.2085	1	1	1	1.2544	1.1176	1		1.39944	0.531455
damX	0.95474	0.89787	0.89252	1.0534	0.97864	1.3462	1.1759	1.1329	0.94343	1	1.3217	1.2115	1.1128	1		1.07297	0.0203854
dapA	1.1784	0.93754	0.87647	0.91572	1.0337	1.3291	1.2507	1.2143	0.92406	1	0.80182	0.8843	0.81034	1		1.01117	0.0263542
dapB	0.56075	0.63001	0.7463	1.0431	0.98277	2.739	2.8824	2.5189	0.82312	1	0.32865	0.38807	0.58497	1		1.15915	0.710363
dapD	0.56081	0.62987	0.67267	0.9364	1.0254	1.7292	1.6908	1.6789	0.85919	1	0.43812	0.50557	0.67591	1		0.957346	0.183652
dcp	1.078	0.9445	1.0521	0.87345	1.0506	1.1093	1.2022	0.99681	0.78722	1	0.51604	0.46574	0.7839	1		0.918561	0.043005
dcrB	1.1029	0.94061	0.9159	0.94573	1.0217	1.3272	1.0637	1.135	0.95548	1	0.91196	1.0138	0.94165	1		1.01969	0.0115606
dcyD	1.5644	1.1513	1.3286	0.93782	1.0249	1.2507	1.2025	1.1342	1.1589	1	1.077	1.0881	1.0114	1		1.13784	0.0249161
ddlA	1	1	1	1	1	1	1	1	1	1	1.6724	1.7922	1.4913	1		1.13971	0.0748446
ddlB	1	1	1	1	1	1.8603	1.5899	2.3779	1.2768	1	1	1	1	1		1.22178	0.169623
deaD	1	1	1	1	1	1	1	1	1	1	5.638	5.6844	3.8589	1		1.87009	2.93065
def	0.61448	0.79389	0.6817	0.75119	1.0995	0.93598	0.45199	1.0201	0.83413	1	1.3415	1.2924	1.2337	1		0.932183	0.0634933
degP	2.2133	1.7596	1.5059	1.1	0.95998	2.3755	1.6341	1.5745	1.1235	1	1	1	1	1		1.37474	0.21357
degQ	1.3674	1.0363	0.99543	0.9182	1.0327	1.8442	1.4631	1.5528	0.9804	1	1	1	1	1		1.15647	0.0738889
deoB	1.1599	1.0172	0.69155	0.72433	1.1103	0.95021	0.98358	0.83405	0.66155	1	1	1	1	1		0.938048	0.0214478
deoC	2.9025	1.6991	1.716	1.2774	1	2.5221	1.3203	0.48614	0.61983	1	0.74458	0.82591	0.86613	1		1.28428	0.464845
deoD	1.295	1.2996	1.2616	1.0875	0.96502	0.93863	0.91944	1.039	1.0018	1	0.74211	0.74461	0.8022	1		1.00689	0.0311479
dhaK	1	1	1	1	1	1.9011	1.3365	1.2471	1.0813	1	1	1	1	1		1.11186	0.0584081
dhaL	1	1	1	1	1	2.1317	1	2.905	1.7527	1	1	1	1	1		1.27067	0.317903
dhaM	1	1	1	1	1	0.72146	0.85765	0.86964	0.70943	1	1	1	1	1		0.93987	0.0106181
dksA	1.1221	1.099	1.0431	0.92501	1.03	0.85905	0.93862	1.1971	0.73295	1	1.1172	1.1048	1.1795	1		1.02489	0.0153683
dld	1	1	1	1	1	1.857	1.3183	1.4004	1.1457	1	1	1	1	1		1.12296	0.0575467
dnaA	1	1	1	1	1	1	1	1	1	1	33.577	31.297	26.12	1		7.28529	146.937
dnaB	1	1	1	1	1	1	1	1	1	1	1.0293	1.069	1.2479	1		1.02473	0.00417949
dnaJ	1	1	1	1	1	1	1	1	1	1	2.2084	2.1143	1.815	1		1.22412	0.190207
dnaK	0.9378	0.90441	0.98077	1.094	0.96241	0.85918	0.8302	0.90416	0.90686	1	0.79142	0.9396	1.063	1		0.940986	0.00660815
d1	1.1943	1.1094	1.107	1.2129	0.91484	1.2404	0.95348	1.1212	1.0389	1	1.7203	1.6787	1.4005	1		1.19228	0.0580122
dppA	2.1696	1.9922	1.8082	1.1635	0.93459	0.77093	0.82883	0.86714	1.1613	1	1.1789	1.1333	1.264	1		1.23375	0.179757
dppC	1.5185	1.9041	1.762	1.596	0.76159	0.73922	2.9007	0.78541	1.0421	1	1	1	1	1		1.2864	0.33279
dppD	0.76681	1.5655	1.7784	1.3764	0.84943	1	1	1	1	1	1.1333	1.2865	1.2114	1		1.14055	0.0723137
dppF	1.7857	1.5759	1.6926	1.2686	0.89257	1.3447	0.6463	1.1004	1.4381	1	0.74839	0.93465	0.76258	1		1.15646	0.124251
dps	1.3221	0.60393	0.35671	1	1.0997	2.284	1.7709	1.5674	0.48487	1	1	1	1	1		1.1064	0.239724
dsbA	1	1	1	1	1	0.89991	0.7184	0.82855	0.74515	1	0.78247	1	0.88283	1		0.918379	0.0108172
dut	0.84784	0.78243	0.77296	0.82915	1.0683	1.0103	0.93879	0.92273	0.90449	1	1	1.2421	0.99563	1		0.951051	0.0142803
dxs	0.6064	0.74419	0.60837	0.84824	1	1.0423	0.66723	0.76725	0.99532	1	1	1	1	1		0.877093	0.0251427
ecnB	2.545	1.3037	0.78659	0.45988	1.216	9.8113	5.8635	3.3171	0.49716	1	0.68675	1	0.76191	1		2.16064	6.50524
eda	0.90022	0.64555	0.75795	0.89558	1.0418	0.99232	1.0617	0.99683	0.82997	1	0.97118	0.94843	1.0512	1		0.935195	0.0133523
efp	0.84138	0.69359	0.723	0.70678	1.1173	0.5593	0.73317	0.69997	0.87252	1	0.94202	0.94183	0.98415	1		0.843929	0.0237987
elaB	6.0276	2.5247	1.6369	0.6294	1.1482	6.3934	4.098	2.9815	0.61813	1	1	1	1	1		2.21842	3.58153
elbB	1.4088	1.1634	1.1355	0.88976	1.0441	1.1895	1.0753	1.1664	1.0823	1	0.98957	1.1634	1.2292	1		1.1098	0.0152048
emrA	1.4602	1.424	1.5239	1.203	1	1	1	1	1	1	0.92428	0.69242	0.89471	1		1.08018	0.0520474
engA	0.8572	0.84845	0.90698	1.0608	0.97566	1.2006	1.0933	0.88397	0.98439	1	1.7941	1.484	1.4427	1		1.10944	0.0722935
engB	1	1	1	1	1	1.4234	1.3993	1.3414	0.74529	1	1	1	1	1		1.06496	0.0329335
engD	0.79202	0.70496	0.8481	0.82647	1.0694	0.94616	0.9659	0.98223	1.1073	1	0.99972	0.96521	0.9865	1		0.942426	0.0113703
eno	0.49512	0.5055	0.57664	0.83436	1.0663	1.1139	1.1096	1.1545	0.99911	1	0.6084	0.7742	0.80471	1		0.860167	0.0520061
entE	1	1	1	1	1	0.37982	0.21884	0.56005	1.0399	1	0.67519	0.5253	0.72574	1		0.794631	0.0718268
era	0.51783	0.51272	0.66893	0.87171	1	1	1	1	1	1	1	1	1	1		0.897942	0.0321553
erpA	0.99157	0.86165	0.8827	1.0175	0.993	0.99838	1.2727	1.0667	0.93134	1	1.0632	1.2343	1.0879	1		1.02864	0.0122852
exbB	1	1	1	1	1	1	1	1	1	1	0.50134	0.54513	1.0034	1		0.932134	0.0279356
fabA	0.93164	0.93279	1.0122	1.0057	0.9977	0.77185	0.8124	0.82006	0.92609	1	1.5871	1.2388	1.7838	1		1.05858	0.0787482
fabB	1.0978	1.0184	1.0132	1.0156	0.99375	1.3515	1.213	1.1067	0.91618	1	1.5026	1.3221	1.2392	1		1.12786	0.0273137
fabD	0.71629	0.61317	0.65746	0.67069	1.1317	1.2688	1.117	1.1282	0.93371	1	1.0038	1.0279	1.1297	1		0.95703	0.0408421
fabF	0.67916	0.75836	0.81101	0.85137	1.0595	0.95631	0.99832	0.93885	0.84426	1	1.811	1.6584	1.34	1		1.05047	0.101695
fabG	0.84512	0.76226	0.81823	0.90375	1.0385	1.2449	1.1277	1.1411	0.93159	1	1.228	1.2931	1.1833	1		1.03697	0.0269661
fabH	0.79069	0.67573	0.79306	0.98558	1.0058	1.1895	1.1632	1.0656	0.88069	1	1.2936	1.2099	1.1728	1		1.01615	0.030684
fabI	0.74765	0.75846	0.81405	0.94995	1.02	1.0709	1.0025	1.0234	0.93085	1	0.58266	0.70371	0.83833	1		0.888747	0.0203345
fabZ	0.7799	0.78139	0.79804	0.92174	1	0.90891	0.96286	1.004	1.0595	1	1.6402	1.5622	1.3712	1		1.05642	0.0696802
fadA	25.91	16.205	14.866	6.373	1	1.5139	1.9202	1.1326	0.93366	1	1	1	1	1		5.34674	57.8179
fadB	7.5188	5.1221	3.9249	1.1536	0.93856	1.57	1.503	1.3503	1.1029	1	1	1	1	1		2.08458	3.73654
fadD	4.2571	4.491	3.3948	1.2558	0.89768	1.2669	0.9298	1.3881	0.6419	1	1	1	1	1		1.68022	1.606
fadE	3.0267	2.5727	2.1648	1	0.81946	1.2941	1.2893	1.1768	0.77059	1	1	1	1	1		1.36532	0.453995
fadL	143.17	87.773	61.905	24.601	1	1.0139	0.85776	0.96503	0.8803	1	0.68718	1.0659	1.0197	1		23.3528	1786.67
fadR	1.4843	1.0188	1.397	1.2411	0.90356	1	1	1	1	1	3.4303	5.0884	3.4593	1		1.71591	1.56815
fbaA	0.67974	0.69192	0.72663	0.90355	1.0386	1.2312	1.2268	1.1683	0.98014	1	0.37189	0.47189	0.65878	1		0.867817	0.068704
fbaB	1	1	1	1	1	2.613	1.6988	1.0836	0.34964	1	1	1	1	1		1.12465	0.235895
fbp	0.63001	0.65402	0.70395	0.79058	1.0838	0.92596	0.78071	0.87499	0.86403	1	1	1	1	1		0.879146	0.0198805
fdx	0.88039	0.70007	0.79012	0.89478	1.0421	0.84916	0.90314	0.91376	0.83116	1	1.799	1.5994	1.3372	1		1.03859	0.0942694
ffh	0.73109	0.76007	0.76653	0.91554	1.0338	0.95856	0.97186	0.97391	0.93144	1	1.0931	1.1085	1.0723	1		0.951193	0.0137765
fhuA	1	1	1	1	1	0.65099	0.83169	0.8997	0.72036	1	1.2091	1.316	1.1852	1		0.986646	0.0295554
fis	0.3056	0.30761	0.40992	0.57301	1.1708	0.28405	0.42841	0.70849	0.90423	1	1.0428	1.2627	1.1587	1		0.754023	0.121692
fiu	1	1	1	1	1	1	1	1	1	1	1	1	0.70763	1		0.979116	0.00566961
fklB	0.78386	0.88675	0.90592	0.9037	1.0385	0.89963	0.82994	0.95837	0.92017	1	0.79937	1	0.80302	1		0.909231	0.00642544
fkpA	1.25	1.2197	1.0222	0.98942	1.0042	1.0811	1.0291	0.97348	0.98756	1	0.82115	0.73346	0.94133	1		1.00376	0.0161391
fkpB	0.81411	0.96013	0.74004	0.97065	1.0117	1	1	1	1	1	1	1	1	1		0.964045	0.0061874
fldA	0.92637	0.96698	0.97078	1.0462	0.98152	0.75492	0.86206	0.84574	0.84401	1	1.003	0.98073	1.1142	1		0.949751	0.00822387
flgE	1.5338	1.6291	1.6005	1.575	0.77	1	1	0.42004	1.0472	1	0.19644	0.39694	0.7825	1		0.996537	0.201425
flgG	1.6153	1.6592	1.8869	1.3437	1	0.20119	0.25863	0.42554	1.3208	1	1	1	1	1		1.0508	0.235883
flgH	1.5669	1.3475	1.6091	1.2988	0.88046	0.85835	1	0.67621	0.82844	1	1	1	1	1		1.07613	0.070708
flgI	1.0017	1.2071	1.2682	1.1039	1	0.61423	2.031	0.47236	1.0319	1	1	1	1	1		1.05217	0.112765
flgK	2.1862	1.6246	1.8153	1.5327	0.78691	0.46305	0.30488	0.8058	1.213	1	1	1	1	1		1.12375	0.245092
flgL	2.2366	2.1034	2.0558	1.3256	0.86978	0.32115	1	0.37795	1.1071	1	1	1	1	1		1.17124	0.316649
flgM	1.1854	0.89586	0.91974	0.9689	1	1	1	1	1	1	1	1	1	1		0.99785	0.00375446
flgN	1.75	2.0364	2.0613	1.8758	0.64969	1	0.10996	0.25499	1.1447	1	0.045244	1	0.77153	1		1.04997	0.424976
fliA	1.3932	1.0669	1.1273	1.4679	0.81283	1	0.29646	1	1.0135	1	1	0.51424	0.88848	1		0.970058	0.0828749
fliC	2.9215	2.6082	2.8952	2.3339	0.46643	0.11052	0.085264	0.29884	1.5167	1	1	0.041665	0.295	1		1.1838	1.09023
fliD	2.7917	2.6413	3.1753	2.2622	0.49512	1	1	0.32676	1.5607	1	0.11282	0.16395	0.31362	1		1.27453	1.01098
fliF	1.3542	1.5054	1.344	1.1947	0.92211	1	1	1	1	1	1	1	1	1		1.09432	0.0299045
fliG	1.8929	1.4551	1.8487	1.8789	0.64845	1	1	1	1	1	0.19003	0.35958	0.86731	1		1.0815	0.257967
fliH	1.2825	0.98521	1.2037	1.0789	1	1	1	0.64966	0.91697	1	1	1	1	1		1.00835	0.0183142
fliI	1.625	1.4148	1.6073	1.1854	0.92584	1	0.82309	0.57615	0.87056	1	1	1	1	1		1.07344	0.0802547
fliL	0.87783	1.0174	1.0388	1.4035	0.8386	1	1	1	1	1	0.0070702	0.12096	0.56485	1		0.847786	0.130658
fliM	1.122	0.9442	1.0607	1.0235	1	1	0.19977	0.36663	1.2113	1	0.18333	0.82098	0.6897	1		0.830151	0.107129
fliN	1.1025	1.3644	1.0933	1.1088	0.95647	1	1	1	1	1	1	1	1	1		1.04468	0.00984193
fliS	1.3508	1.5755	1.4194	1.7025	0.71899	1	1	1	1	1	1	1	1	1		1.12623	0.0699687
fliY	1.4754	1.2981	1.2414	1.0935	1	0.99641	0.93902	0.95411	1.052	1	0.67612	0.67181	0.77829	1		1.01258	0.0464266
fliZ	2.2342	2.0746	2.0262	1.4981	0.80076	1	0.34398	0.43715	1.0033	1	1	1	1	1		1.17273	0.310597
fmt	1	1	1	1	1	1	1	1	1	1	0.67823	0.70597	1	1		0.956014	0.0116359
fnr	1.1405	1.4658	1.2759	1.4408	0.82368	1.0158	0.67699	0.98406	0.92789	1	1.0378	1.035	1.0002	1		1.05889	0.0430264
folB	1	1	1	1	1	1	1	1	1	1	1.7609	1.529	1.3182	1		1.11486	0.055382
folD	0.81777	0.69281	0.79571	0.75346	1.0986	1	1.0159	0.98865	0.78599	1	1.1701	0.93131	1	1		0.932164	0.0182302
folE	0.56528	0.59452	0.6101	0.79969	1.0801	1.0929	1.0683	1.0229	0.87474	1	0.61654	0.7061	0.74137	1		0.840896	0.0376698
folP	1	1	1	1	1	0.83252	0.73674	0.74749	0.90238	1	1	1	0.95276	1		0.940849	0.00884962
folX	0.88065	0.83126	0.68445	0.87773	1	1.0973	0.86807	1.3302	0.50777	1	1	1	1	1		0.934102	0.0339028
fre	0.31467	0.50143	0.46618	0.66958	1.1322	1.6924	1.1836	1.3918	0.83292	1	1	1	1	1		0.94177	0.126925
frmA	0.66865	0.64398	0.75443	0.79158	1.0834	1.4623	1.1656	1.1941	1.0799	1	1.8337	1.4217	1.4699	1		1.11209	0.110732
frr	0.57722	0.53128	0.52428	0.58457	1.1662	0.9759	0.94422	1.0132	0.93877	1	1.5931	1.1847	1.1175	1		0.939353	0.0843404
frsA	1	1	1	1	1	1.7783	1.4604	0.60567	0.90829	1	1	1	1	1		1.05376	0.0672258
ftnA	1.2191	0.98858	0.92105	1.099	0.96041	1.462	1.1727	1.146	0.96674	1	0.98574	0.9767	0.90356	1		1.05726	0.0211129
ftsA	1.2532	1.1978	1.1044	0.97086	1.0117	1.3207	1.5223	1.3287	1.046	1	1	1	1	1		1.1254	0.027197
ftsE	0.73456	0.60124	0.80504	0.93205	1.0272	1	1	1	1	1	1.1436	1.1458	1.3439	1		0.980956	0.0305645
ftsH	0.94814	0.82976	0.82087	0.95168	1.0193	1.4282	1.2717	1.2723	0.98246	1	1.2367	1.1436	1.1068	1		1.07225	0.0295049
ftsY	1.0492	0.87782	0.94766	0.96127	1.0155	1.2162	1.2611	1.2387	1.1527	1	1.2068	1.1466	1.128	1		1.08582	0.013897
ftsZ	1.1331	0.95172	0.99535	1.0276	0.98895	1.2115	1.2002	1.0748	0.8916	1	0.91788	0.97815	1.0566	1		1.03053	0.00860598
fumA	2.2109	1.9937	1.9609	1.2802	0.88791	1.005	0.93691	1.0366	1.061	1	0.51512	0.6161	0.78943	1		1.16384	0.252015
fumC	3.7161	2.6367	2.2221	1.4557	0.81774	0.49636	1.9602	0.63289	0.65753	1	1	1	1	1		1.39967	0.784416
fur	1.3618	1.1938	1.3318	1.0606	0.97576	1.1992	1.1273	1.093	1.0542	1	1.8696	1.4468	1.4183	1		1.22373	0.055739
fusA	0.73812	0.78049	0.86137	0.9227	1.0309	0.78712	0.79901	0.86539	0.93675	1	1.2131	1.1674	1.0582	1		0.940039	0.0198026
gabT	4.1374	3.3311	2.3321	0.89685	1.0413	3.5394	2.5984	1.7294	1.1809	1	1	1	1	1		1.84192	1.19348
galE	0.36827	0.40352	0.51124	0.67763	1.1289	0.70743	1.0747	0.75202	0.76903	1	1	1	1	1		0.813767	0.0596254
galK	0.51623	0.63328	0.74777	0.91717	1.0331	1.4351	1.0728	1.1794	1.1767	1	1	1	1	1		0.979396	0.0494407
galM	0.6464	0.75453	0.78882	0.97823	1.0087	0.98537	0.91381	0.98206	1.062	1	0.768	0.7299	1.0472	1		0.904644	0.0174251
galT	0.61009	0.63732	0.62734	0.7588	1.0965	1	1	1	1	1	1	1	1	1		0.909289	0.0267667
galU	0.8407	0.76509	0.7078	0.8647	1.0541	1.3931	1.2559	1.2359	1.0141	1	0.98039	0.73433	0.55638	1		0.957321	0.0503782
gapA	0.57808	0.60637	0.63453	0.85759	1.057	1.2047	1.1713	1.2287	1.0052	1	0.51093	0.66051	0.84254	1		0.882675	0.0571543
gcp	1	1	1	1	1	1	1	1	1	1	0.84005	0.85101	0.62043	1		0.950821	0.0112854
gcvP	0.74539	0.68923	0.69451	0.88481	1.0461	1.2064	1.3702	1.3726	1.2731	1	0.83809	0.95952	1.1773	1		1.01838	0.0512677
gcvT	0.67022	0.73675	0.58725	0.83308	1.0668	1.4821	2.4984	2.1992	2.1834	1	0.90293	1.1375	1.0561	1		1.23955	0.351783
gdhA	1.2242	1.4437	1.61	1.7497	0.70012	1	1	1	1	1	0.45552	0.51895	0.62965	1		1.0237	0.137741
ghrA	1.1908	0.91958	1.003	1.0402	0.98392	1.4119	1.1984	1.3376	1.0665	1	1.322	1.3769	1.263	1		1.15099	0.0262806
ghrB	1.157	1.0721	0.98892	0.93258	1.027	1.7906	1.3782	1.2503	0.75619	1	0.40167	0.52027	0.40666	1		0.977249	0.132741
glcB	2.5814	1.9694	1.7384	1.0324	0.98706	1	1	1	1	1	1	1	1	1		1.23633	0.228934
glgA	1.5952	1.0704	1.2454	1.1693	0.93229	2.063	1.8119	1.519	0.58439	1	1	1	1	1		1.21363	0.14607
glgB	0.036296	0.031712	0.021001	1	1.1517	4.163	3.625	2.3283	1.0204	1	1	1	1	1		1.31267	1.4385
glgC	1.3381	1.4529	3.6086	0.92836	1.0287	1	1	1	1	1	1	1	1	1		1.23976	0.451813
glgP	1	1	1	1	1	2.211	2.0794	1.5534	0.60286	1	1	1	1	1		1.17476	0.190573
glk	1.2255	1.2345	1.3312	1.4048	0.83807	1.1298	1.1758	1.3654	1.3449	1	0.6697	0.72577	0.75675	1		1.08587	0.0604345
glmM	1.0912	1.1269	0.99327	1.1136	0.95457	1.1336	1.0721	0.81876	0.81003	1	0.89233	0.92688	1.0026	1		0.995417	0.0105765
glmS	0.67636	0.72526	0.85145	0.98725	1.0051	0.84727	0.82261	0.92864	0.97651	1	0.42909	0.57905	0.76132	1		0.827851	0.029152
glmU	0.64999	0.82792	0.63222	0.79009	1.084	1.0594	1.0628	1.0762	1.0117	1	0.69711	0.75319	0.9428	1		0.899101	0.026094
glnA	0.48042	0.55311	0.57489	0.80707	1.0772	1.2016	1.093	1.0834	1.0957	1	0.44495	0.58424	0.724	1		0.837113	0.0674744
glnB	1.0843	0.88694	0.92073	0.96928	1	1.4611	1.261	1.1534	1.0513	1	0.95111	0.86798	0.94589	1		1.0395	0.0239225
glnG	1	1	1	1	1	1.417	1.1036	1.1956	1.0883	1	1	1	1	1		1.05746	0.0131749
glnH	3.2685	2.129	1.6201	0.68947	1.1242	1.0708	1.0267	1.0781	0.82097	1	0.98951	1.0697	0.98311	1		1.27644	0.42117
glnQ	1	1	1	1	1	1.9037	1.4919	1.9969	2.8683	1	1	1	1	1		1.30434	0.303304
glnS	0.78998	0.74966	0.80572	0.96289	1.0148	0.97596	0.81714	0.98698	0.97536	1	0.7127	0.77787	0.80819	1		0.884089	0.0115351
glpF	1	1	1	1	1	1.393	1.8077	0.80909	1.0379	1	1	1	1	1		1.07483	0.0547362
glpK	4.9469	1.8571	2.7964	1.6909	0.72365	2.3624	1.9604	1.7581	1.5225	1	1	1	1	1		1.75845	1.11901
glpX	1	1	1	1	1	1.1847	2.1051	0.90378	1.0036	1	1	1	1	1		1.08551	0.0830184
gltA	1.7223	1.6901	1.8305	1.4941	0.80238	1.637	1.5011	1.4024	1.089	1	0.46886	0.52851	0.67854	1		1.2032	0.201949
gltB	0.47311	0.52028	0.56472	0.81874	1.0725	0.29262	0.3847	0.51986	1.2374	1	0.52394	0.67113	0.84189	1		0.708635	0.0766054
gltD	0.52041	0.55748	0.62376	0.86143	1.0554	0.34212	0.4081	0.49089	1.2106	1	0.53098	0.65766	0.8439	1		0.721624	0.0680707
gltI	2.7158	2.0673	1.6447	0.99882	1.0005	1.4504	1.1712	1.0596	1.0421	1	0.27945	0.40037	0.64925	1		1.17711	0.378491
gltJ	2.2875	2.0579	2.1402	1.5141	0.79435	0.93507	0.79618	0.96125	0.81091	1	1	1	1	1		1.23553	0.263558
gltL	2.6642	2.1664	1.9398	1.2147	0.91412	1.1918	0.84329	0.9649	1.0431	1	1	1	1	1		1.28159	0.287218
gltX	0.72118	0.72687	0.728	0.85008	1.06	1.1173	1.0075	1.0112	0.91537	1	1.0371	1.0386	1.0751	1		0.949164	0.0175593
glyA	0.7301	0.65694	0.66037	0.81388	1.0744	1.0411	1.0809	1.0123	0.84251	1	0.37722	0.46492	0.63858	1		0.813801	0.0499043
glyQ	0.96262	0.86893	0.77563	0.74731	1.1011	0.7508	0.84242	0.84012	0.84591	1	1.2156	1.1637	1.1325	1		0.946189	0.0235377
glyS	1.014	0.87564	1.0132	0.96286	1.0149	0.96384	0.92033	0.93013	0.89156	1	0.70836	0.75696	0.81747	1		0.919232	0.00913173
gmhA	1.1767	1.4041	1.2002	1.0603	0.97587	1.1134	1.2015	1.2059	1.0674	1	1.0931	1.1292	0.97055	1		1.11416	0.013071
gmk	0.86185	0.70447	1.3131	1.1061	0.95757	1	1	1	1	1	0.88746	1.015	0.96622	1		0.986555	0.0163581
gnd	0.79504	0.7911	0.77663	0.82862	1.0686	1.813	1.617	1.3774	0.89294	1	0.56492	0.61072	0.70053	1		0.988321	0.128127
gnsA	1	1	1	1	1	1	1	1	1	1	2.2855	1.8005	1.4245	1		1.17932	0.144523
gnsB	1.487	1.1072	1	2.2845	0.48618	1.8227	1.3632	1.8141	1.6784	1	1	1	1	1		1.28881	0.209045
gor	0.86889	0.75392	0.65861	0.86771	1	0.91958	1.1858	1.0241	0.69676	1	0.67995	0.73696	0.88668	1		0.877069	0.0227293
gpmA	1.0097	0.91066	0.90397	0.93604	1.0256	1.0498	1.049	1.1001	0.98053	1	0.76463	0.78045	0.88834	1		0.957059	0.00911268
gpmB	1	1	1	1	1	0.94171	0.96575	0.89553	1.1505	1	1.4714	1.415	1	1		1.05999	0.0272994
gpmI	0.43691	0.49764	0.58979	0.87985	1.0481	1.3121	1.2379	1.1676	1.1658	1	1.1867	1.147	1.0821	1		0.982249	0.0730596
gpsA	1.8966	1.6014	1.7283	1.2022	0.91914	1	1	1	1	1	1	1	1	1		1.16769	0.0964104
gpt	0.60261	0.54801	0.82338	0.71546	1.1138	1	0.6389	0.76941	0.92412	1	1.2053	1.2352	1.0655	1		0.902978	0.0461868
grcA	0.52581	0.57444	0.55268	0.69737	1.1211	1.2175	1.1806	1.1637	0.82028	1	1	1	1	1		0.918106	0.0541021
greA	0.95616	0.86548	0.92548	0.84467	1.0621	0.75871	0.88469	0.82834	0.93653	1	1.417	1.3202	1.1232	1		0.994469	0.0321239
groL	1.1733	1.1037	1.0907	1.0716	0.97136	0.91488	0.88192	0.94858	0.91033	1	0.46664	0.58027	0.75144	1		0.918909	0.0369428
groS	1.116	1.0596	1.0104	1.1376	0.94496	0.81782	0.58721	0.92235	0.78115	1	1	1	1	1		0.955506	0.0192053
grpE	0.99986	0.99062	0.93468	1.0267	0.98933	0.93765	0.95442	1.0502	1.1978	1	1.1353	1.0977	1.1441	1		1.03274	0.00617149
grxB	1.6099	1.032	1.125	0.61676	1.1533	2.733	2.3673	1.4798	0.98903	1	1	1	1	1		1.29329	0.318417
grxC	1.5581	1.2318	1.2891	1.112	1	1.4754	1.392	1.3932	0.97457	1	1.0078	0.92175	0.99211	1		1.1677	0.043483
grxD	0.92878	0.73435	0.73517	0.94225	1.0231	1.4623	1.2913	1.2643	0.91461	1	1.5571	1.3623	1.0076	1		1.08737	0.0614416
gshA	0.76086	0.61858	0.65401	0.86593	1	1.3228	1.232	1.106	0.8585	1	0.78834	1.0808	1.3832	1		0.976501	0.051434
gshB	1.3875	1.3122	1.4104	1.159	1	1.6934	1.5124	1.4791	1.2658	1	0.81574	1.0298	0.83483	1		1.20716	0.0675867
gsiB	1	1	1	1	1	1	1	1	1	1	0.18979	0.098164	0.22796	1		0.822565	0.116074
gsp	1	1	1	1	1	1.4625	1.0343	1.1608	0.78635	1	1	1	1	1		1.03171	0.0194648
gst	2.1807	1.4965	1.2686	1.1041	1	2.3301	1.909	1.5165	0.94526	1	1.6591	1.2144	1.129	1		1.41095	0.194393
guaA	0.60536	0.60769	0.63244	0.84836	1.0607	0.60566	0.56271	0.72876	0.90829	1	0.84674	0.93735	1.0408	1		0.813204	0.0314798
guaB	0.47191	0.5082	0.52533	0.73126	1.1075	0.4914	0.53771	0.64396	0.84372	1	0.80542	0.88189	0.97845	1		0.751911	0.0460006
guaC	1	1	1	1	1	2.0082	1.483	1.4405	0.94837	1	0.46559	0.34674	0.38365	1		1.00543	0.181306
gyrA	0.79726	0.8218	0.81039	0.92148	1.0314	1.0907	1.0253	1.0417	0.84939	1	1.0426	1.1151	0.9357	1		0.963059	0.0106673
gyrB	0.83129	0.76319	0.81567	0.89448	1.0422	0.89382	0.88732	0.92024	0.81662	1	0.69339	0.99936	0.97969	1		0.895519	0.00978509
hemB	1	0.59936	0.93143	0.82562	1.0698	1.0126	0.63263	0.77215	0.82603	1	1	1	1	1		0.904973	0.0208124
hemC	1	1	1	1	1	1.1154	0.76867	1.4142	0.75457	1	1	1	1	1		1.00377	0.0213163
hemE	1.1182	1.1722	1.0591	1	0.99084	1	1	1	1	1	1	1	1	1		1.02431	0.00278051
hemL	0.84451	0.86051	0.89624	0.96137	1.0155	1.167	0.95405	1.0489	0.96101	1	1.0027	0.80998	0.84219	1		0.954569	0.00872627
hemN	1	1	1	1	1	1.4868	1.4422	1.0927	0.9854	1	1	1	1	1		1.07194	0.0263482
hemX	1.39	1.2657	1	1.1954	0.92184	1.4573	1.6488	1.6391	0.99647	1	2.0259	1.5565	1.243	1		1.31	0.0986656
hemY	2.197	1.5426	1.3488	1.1481	0.94078	1	1	1	1	1	0.59189	0.64713	0.61088	1		1.07337	0.160103
hexR	0.83105	0.80129	0.87413	1.1169	0.95325	1	1	1	1	1	1	1	1	1		0.969759	0.00620861
hflB	0.87237	0.91268	0.91948	0.90272	1.0389	1.291	1.2416	1.2143	0.84702	1	1	1	1	1		1.01715	0.0178312
hflC	1.0947	0.97966	1.045	1.0411	0.98355	1.1507	1.356	1.1187	0.95868	1	0.63263	0.72554	0.68655	1		0.983772	0.0345331
hflD	1	1	1	1	1	1	1	1	1	1	1.2799	1.1508	0.91955	1		1.02502	0.00705674
hflK	1.0168	0.82399	0.89552	0.80002	1.08	1.1847	1.1775	1.1146	0.95989	1	0.93892	1.0704	0.9317	1		0.999574	0.0130201
hflX	1.1227	1.1593	0.88221	1.0299	0.98802	1.3245	0.94414	1.0576	0.82074	1	1.006	0.84118	1.0174	1		1.01384	0.0158642
hfq	1.8084	1.4966	1.8223	1.3187	1	1	1	1	1	1	1.9283	2.3788	1.8294	1		1.39875	0.207327
hinT	0.95943	0.8568	0.8194	0.70207	1.1192	1.7257	1.4004	1.2984	0.90497	1	1.4373	1.1758	1.1128	1		1.10802	0.0724486
hisA	1.0363	0.90888	0.87353	1	1.0196	2.8014	1.7338	2.5355	1.2917	1	1	0.41	0.93707	1		1.25341	0.407526
hisB	0.88339	0.94047	0.74112	0.91679	1.0333	2.2581	1.955	1.7681	0.94412	1	0.48034	0.52879	0.69463	1		1.08173	0.262283
hisC	0.89895	0.92166	0.76425	0.88831	1.0447	2.5498	1.9809	1.8812	0.99348	1	0.39443	0.45504	0.65432	1		1.10193	0.347481
hisD	0.77538	0.82464	0.71358	0.8245	1.0702	2.1728	1.7846	1.6733	0.88961	1	0.42051	0.52303	0.6291	1		1.02152	0.239281
hisF	0.98974	0.92418	0.6929	0.81016	1.0759	2.4767	2.1112	1.6658	1.0871	1	1	1	1	1		1.20241	0.245335
hisG	0.75496	0.67868	0.70668	0.83758	1.065	2.1979	1.9041	1.7367	0.97557	1	0.45982	0.53065	0.64796	1		1.0354	0.263864
hisH	0.55505	0.74295	0.59211	0.74261	1.103	1.9322	1.6518	1.4639	0.94203	1	0.3508	0.4767	0.55895	1		0.936579	0.203801
hisI	0.64903	0.65636	1	1.1182	0.95272	1.5361	1.2818	1.2456	1.0022	1	1	1	1	1		1.03157	0.0479042
hisJ	0.55409	0.51165	0.54531	0.61103	1.1556	1.0491	1.0582	1.1442	1.0134	1	0.30178	0.38705	0.5411	1		0.776608	0.0872497
hisP	1.0279	0.75782	0.81778	0.87478	1.0501	1.0765	1.014	0.9941	0.81983	1	0.645	0.66058	0.67548	1		0.886705	0.0225865
hisS	0.82713	0.89188	0.89454	0.9804	1.0078	0.96316	0.96521	1.0479	0.97656	1	0.84785	0.83578	0.97847	1		0.944049	0.00466469
hldD	1.0354	0.81788	0.821	0.95342	1.0186	1.087	1.0619	1.0117	0.94117	1	0.98613	0.99308	0.99518	1		0.980176	0.0056241
hldE	0.96165	0.83695	0.86976	0.82706	1.0692	1.3201	0.9462	0.97822	0.83206	1	0.77849	0.8301	1.0625	1		0.950878	0.0187007
hns	1.6767	1.4798	1.2474	1.0962	0.96152	1.0248	1.0852	1.0121	1.0128	1	1.8518	1.5517	1.3406	1		1.23862	0.0797912
hpt	1	1	1	1	1	0.98584	0.94154	0.97921	0.69469	1	1.4559	1.2992	1	1		1.02546	0.0275399
hscA	1.007	0.91259	0.98105	0.88168	1.0473	0.72657	0.83165	1	0.7978	1	1.8506	1.6277	1.3023	1		1.06902	0.0936073
hscB	1	1	1	1	1	1	1	1	1	1	3.6258	4.0738	1.4945	1		1.44244	0.989079
hsdM	0.71757	0.64462	0.98274	1	1.0027	0.8824	1	0.81368	1.2792	1	1.4074	1.4647	1.0835	1		1.01989	0.0511584
hsdR	1.7446	0.90298	1.3453	1.1338	1	6.3895	5.5696	6.4804	8.0034	1	1	1	1	1		2.68354	6.43078
hslO	0.92896	0.88356	0.9714	1.1733	0.9307	0.88809	0.88556	0.89595	0.81748	1	0.99841	1.1006	1.0647	1		0.967051	0.00879489
hslU	0.77747	0.84058	0.90939	1.0645	0.9742	0.91057	0.89468	0.896	0.91573	1	0.86269	0.99564	1.0594	1		0.935775	0.00640224
hslV	0.73901	0.79253	0.81867	0.92974	1	0.98353	0.9809	0.98892	0.8831	1	1.2141	1.2592	1.1911	1		0.984343	0.022108
htpG	1.0484	0.98866	1.0272	1.0982	0.96072	0.94292	0.93681	0.99173	0.98367	1	0.77898	0.98222	1.097	1		0.988322	0.00561779
htpX	1	1	1	1	1	1.4599	1.258	1.5368	1.1147	1	1	1	1	1		1.09781	0.0318168
hupA	1.3453	1.0974	1.1239	0.94013	1.0239	1.514	1.4034	1.4036	1.0444	1	0.94804	0.89426	0.92037	1		1.11848	0.0402656
hupB	1.73	1.4163	1.2809	1.0819	0.96725	1.1859	1.1837	1.2211	1.2442	1	0.85671	0.81317	0.93373	1		1.13678	0.0548312
icd	1.3012	1.189	1.1896	0.96674	1.0133	1.2531	1.1991	1.2394	0.95387	1	0.42989	0.49715	0.64732	1		0.991405	0.0734319
iciA	1	1	1	1	1	1.5023	1.3625	1.2002	0.8051	1	1	1	1	1		1.06215	0.0291215
ihfA	1.6854	1.3614	1.21	1.0168	0.99328	1.8574	1.703	1.371	0.98875	1	1.3953	1.1372	1.2497	1		1.28352	0.0802869
ihfB	1	1.1601	0.94513	1	1.0085	0.70543	0.6828	1.5643	1	1	1	1	1	1		1.00473	0.0381588
ileS	0.76635	0.73483	0.80515	0.92735	1.0291	1.0275	1.0135	1.1186	0.94496	1	1.0778	1.1154	1.0536	1		0.972439	0.0141886
ilvA	0.76718	0.75024	0.73998	0.84917	1.0603	1.5031	1.4564	1.4602	0.97668	1	0.77222	0.80431	1.0628	1		1.01447	0.0696793
ilvB	1.5029	1.4958	1.4988	1.1774	0.92904	1.3927	1.3412	1.2675	1.0608	1	0.52015	0.94743	1.248	1		1.17012	0.072804
ilvC	0.75668	0.82292	0.84123	0.9784	1.0086	0.49411	0.55928	0.6713	0.82175	1	0.31059	0.41003	0.62482	1		0.735694	0.0494562
ilvD	0.77614	0.74882	0.83481	0.88734	1.0451	1.4477	1.4305	1.3565	0.90309	1	1.127	1.3231	1.4423	1		1.09446	0.0620507
ilvE	0.62873	0.6701	0.67423	0.82759	1.069	1.1953	1.2559	1.1967	0.86764	1	0.57184	0.68256	0.83617	1		0.891126	0.049436
ilvG	0.80638	0.84427	0.80967	0.89853	1.0406	1.3044	1.2197	1.3264	0.8569	1	0.97637	1.0757	1.1059	1		1.01892	0.0278819
ilvH	1.103	1	0.77089	0.78802	1.0848	1.546	1.541	1.711	1.3337	1	0.56936	1	0.6341	1		1.07728	0.111331
ilvI	1.2545	0.90752	0.84025	0.91452	1.0342	1.6357	1.5865	0.99451	1.0818	1	0.89207	0.83626	0.8988	1		1.06262	0.0611391
ilvM	1.2156	1.3943	1.4343	1.4776	0.80895	1.0035	1.1156	1.373	0.89144	1	0.46111	0.65755	1.1322	1		1.06894	0.0841485
ilvN	1.6961	1.5406	1.4209	1.03	0.98799	1.6876	1.4911	1.3742	1.1061	1	1	1	1	1		1.23818	0.0732865
imp	0.68051	0.68928	0.52084	0.75141	1.0994	1.2222	0.97969	1.0022	0.7618	1	1	1	1	1		0.907666	0.0347904
infA	0.65732	0.66571	0.60263	0.7128	1.1149	0.69776	0.68434	0.77477	0.703	1	1.4293	1.1145	1.1067	1		0.875981	0.0575828
infB	0.84362	0.92128	0.94367	0.96765	1.0129	0.87993	0.92121	0.95827	0.95952	1	1.5236	1.395	1.2331	1		1.03998	0.0372271
infC	0.92116	0.8498	0.88473	0.96029	1.0159	1.2724	1.2068	1.1603	0.95622	1	0.9997	0.99111	0.83669	1		1.00394	0.0153576
iraP	3.4549	2.0979	1.1367	1.053	1	3.5489	3.7786	1.98	0.60802	1	1	1	1	1		1.68986	1.13731
iscA	0.55003	0.55982	0.44614	1.387	0.8452	1	1	1	1	1	1.0048	1.0787	1.0252	1		0.921206	0.0569042
iscR	1.1189	1.101	1.0163	0.92533	1.0299	0.78962	0.92259	0.96598	0.95362	1	1.4315	1.4014	1.1491	1		1.05752	0.0291331
iscS	0.98173	0.99275	1.0029	0.89081	1.0437	0.93881	0.92926	1.0058	0.90341	1	1.7565	1.5907	1.2732	1		1.09354	0.0646927
iscX	1	1	1	1	1	1.242	1.1933	1.04	1.3807	1	0.73043	0.75993	0.85559	1		1.01443	0.0279074
ispB	1	1	1	1	1	0.97467	1.0918	1.0976	14.237	1	1	1	1	1		1.95722	11.6006
ispF	1.0752	1.0616	1.0985	1.0382	1	1.4196	1.059	1.3683	1.0354	1	1	1	1	1		1.08256	0.0172596
ispG	1.3911	1.1949	1.5372	1.4016	0.83935	0.91911	1.1614	1.1647	0.78638	1	1.7335	1.7781	1.3598	1		1.23337	0.0916034
ispH	1	1	1	1	1	1	1	1	1	1	0.52374	0.53148	1	1		0.932516	0.0273269
ivy	1.406	0.8907	0.6343	0.66438	1.1342	1	1	1	1	1	1	1	1	1		0.980684	0.031139
katE	1.9348	1.1974	0.73685	0.57566	1.1697	4.127	3.353	2.1992	1.3347	1	1	1	1	1		1.54488	0.992804
katG	2.7343	1.8121	1.4379	1.1241	0.95036	1.5122	1.3508	1.2698	0.91347	1	0.46675	0.50485	0.65448	1		1.19508	0.318482
kdgR	0.75603	0.79042	0.87524	0.7187	1.1125	0.83815	0.88085	0.98341	0.89702	1	1.2324	1.1265	1.3335	1		0.96748	0.0306069
kdpA	1	1	1	1	1	1.2663	0.90612	1.0993	0.93129	1	1.0997	0.98948	1.0386	1		1.02363	0.00700254
kdpB	1.0648	0.99655	1.0244	0.81334	1.0747	1.2028	1.0563	1.1073	1.2011	1	0.95433	1.0834	1.0455	1		1.04461	0.0089095
kdpC	0.78682	0.74354	0.73522	0.80139	1.0794	1.1669	1.0472	1.0142	1.0598	1	1.281	1.2163	1.0548	1		0.999041	0.0278339
kdpD	1	1	1	1	1	1.3239	1	1.1045	0.97936	1	1	1	1	1		1.02913	0.0074558
kdsA	0.80346	0.80735	0.77392	0.8643	1.0543	1.314	1.147	1.1491	1.0498	1	0.50334	0.59474	0.66985	1		0.909369	0.0498601
kdsB	0.91705	0.70186	0.71296	1.0144	0.99424	0.81765	0.7553	0.81553	0.82486	1	1.0865	1.1031	1.1653	1		0.922054	0.0211865
kdsC	1.4806	2.0204	1	1.3061	1	1.2011	0.88625	1.0021	1.2662	1	1.1374	1.041	1.4095	1		1.19647	0.0812824
kdsD	1	1.017	0.80699	0.80805	1.0768	1.5185	1.5494	1.148	0.88673	1	1	1	1	1		1.05796	0.0456191
lacI	1	1	1	1	1	5.4216	3.8893	4.6233	3.4817	1	1	1	1	1		1.95828	2.45211
lacZ	2.4386	1.9699	1.8746	1.3966	0.84136	1	1	1	1	1	1	1	1	1		1.2515	0.219436
lamB	11.495	2.0595	2.1323	1.4388	1	1	1	1	1	1	1	1	1	1		1.93754	7.17403
ldhA	1.3197	1.0075	1.0244	0.97393	1.0104	1.9412	1.7189	1.8527	1.1136	1	1	1	1	1		1.2116	0.115679
lepA	1.0404	0.70091	0.91629	0.82849	1.0686	0.7746	0.84569	0.97207	0.84711	1	1.0374	1.4524	1.2278	1		0.979411	0.0345008
leuA	0.96058	0.9922	0.95145	0.9291	1.0284	1.3724	1.2886	1.1935	0.79421	1	0.83477	0.89175	1.0412	1		1.01987	0.0247685
leuB	0.96708	1.0015	0.96244	0.94488	1.022	1.2512	1.0611	1.0578	1.0233	1	0.99967	1.0866	1.125	1		1.0359	0.00584434
leuC	0.87971	0.96331	0.93576	0.94321	1.0227	1.191	1.067	1.0068	0.83207	1	0.41718	0.56148	0.81857	1		0.902771	0.0375319
leuD	0.81351	0.87157	0.85569	0.8562	1.0575	1.1005	0.99694	1.0354	0.82172	1	0.37681	0.57092	0.78094	1		0.866979	0.036569
leuS	0.76163	0.76202	0.83731	0.92435	1.0303	0.82089	0.85027	0.8295	0.85666	1	0.9232	0.93765	0.97539	1		0.893512	0.00730828
lgt	1	1	1	1	1	1.1944	1.203	1.1564	0.97286	1	0.73671	1	1.0479	1		1.02223	0.0120638
ligA	1	1	1	1	1	1	1	1	1	1	1.8501	1.4122	1.3284	1		1.11362	0.0585491
lipA	1	1	1	1	1	1	1	1	1	1	0.67189	0.52021	0.49297	1		0.906076	0.0336737
lipB	1	1	1	1	1	1.2837	1.1732	1.2452	0.99377	1	1	1	1	1		1.0497	0.0097184
livF	0.97188	0.87699	0.60784	0.99606	1.0016	0.35013	0.37898	0.594	0.61708	1	0.85407	0.848	0.89895	1		0.785399	0.049932
livG	1.0375	1.1003	0.98959	0.96936	1.0123	0.57205	0.65486	0.7458	1.0711	1	0.81296	0.75297	0.86675	1		0.898967	0.0253898
livJ	1.0647	0.94676	0.83067	0.63134	1.1475	1.3881	1.3455	1.2945	0.92715	1	0.80613	0.84588	1.0027	1		1.01649	0.0437804
livK	0.61704	0.6634	0.6498	0.7033	1.1187	0.38069	0.45793	0.6019	0.87252	1	1.4999	1.3191	1.3808	1		0.876077	0.115613
lldD	1.8665	1.7682	1.4413	1.171	1	1.4278	1	1.1859	1.0612	1	1	1	1	1		1.20871	0.0840311
lolA	1	0.51379	0.85893	0.94534	1	1.7969	1.4307	1.3248	0.8415	1	1	1	1	1		1.05085	0.0838751
lolD	1	1	1	1	1	1.9576	1.7064	1.8366	1	1	1	1	1	1		1.17861	0.119233
lon	0.9548	0.92539	0.95247	1.0286	0.98854	1.1234	1.0935	1.0712	0.85739	1	1.0776	1.0619	1.1117	1		1.01761	0.00558467
lpdA	1.1966	1.1726	1.2561	1.137	0.9452	1.3249	1.152	1.1132	0.9456	1	0.87227	0.89196	0.99778	1		1.0718	0.0182898
lpp	1.3018	1.2036	1.1157	1.2011	0.91954	1.1774	1.0678	1.3332	1.0309	1	0.64005	0.73923	0.72613	1		1.0326	0.042755
lptB	1.2724	1.5107	1.1429	1.1094	0.95626	1.0626	0.93316	0.97576	0.98944	1	1	1	1	1		1.06804	0.0223988
lptD	1	1	1	1	1	1.3704	1.2018	1.2545	0.92993	1	1.1464	1	1.2182	1		1.08009	0.0162033
lpxA	1.3018	1.1086	1.0966	0.92925	1.0283	1.0907	1.1126	1.1043	0.92409	1	1	1	1	1		1.04973	0.00863831
lpxD	0.44224	1.0315	0.82504	0.74538	1.1018	1.4095	1.2781	1.6289	1.3148	1	1	1	1	1		1.05552	0.079599
lrp	1.2302	0.86536	0.98565	0.96528	1.0139	1.4771	1.5188	1.6091	1.0023	1	0.59836	0.92695	0.94338	1		1.08117	0.0727234
ltaE	1.3234	0.88711	1.1678	1.0707	0.97173	1	1	1	1	1	1.25	1.2059	1	1		1.06262	0.0143777
luxS	0.97439	0.82319	0.81282	0.88393	1.0464	2.9166	2.0629	1.8504	1.0295	1	0.62434	0.59869	0.81507	1		1.17416	0.394391
lysA	0.87618	0.81131	0.54377	0.83003	1.068	0.77007	0.92336	0.80922	1.0642	1	1.0161	0.40874	0.63627	1		0.839804	0.0367658
lysC	0.84099	0.84109	0.91621	1.0186	0.99255	3.2184	2.8852	2.4207	0.99934	1	0.43083	0.53394	0.68599	1		1.27027	0.726337
lysS	0.78985	0.76093	0.88398	0.92591	1.0296	0.76322	0.83208	0.83298	0.89393	1	1.048	1.1279	1.0943	1		0.927334	0.0141559
lysU	1.0262	0.63073	0.90245	1	1.0151	1	1	1	1	1	1	1	1	1		0.969606	0.00956124
maeB	2.6543	2.2627	1.9553	1.2588	0.89647	1.0143	0.9896	0.95737	1.1384	1	0.49467	1	0.80803	1		1.245	0.342471
mak	1	1	1	1	1	2.6002	1.0218	0.97021	1	1	1	1	1	1		1.11373	0.170066
malE	68.912	16.434	6.7982	3.2468	1	0.2748	0.25925	0.4916	1	1	1	1	1	1		7.3869	308.511
manA	0.72423	0.62782	0.70698	0.781	1.0876	0.8618	1.0753	1.0016	1.1493	1	1.0815	1.0635	1.1041	1		0.947481	0.0275729
manX	0.78135	0.64975	0.56534	0.79222	1.0831	0.92423	0.9419	0.95581	0.86123	1	0.57449	0.65525	0.71777	1		0.821603	0.0267017
manZ	0.69605	1.2965	0.50926	0.87502	1.05	1.0325	0.79119	0.84133	0.64593	1	0.81254	0.38992	0.95557	1		0.849701	0.0519641
map	0.67072	0.73327	0.66178	0.87787	1.0489	0.9124	1.0999	0.9329	0.72542	1	1.336	1.149	1	1		0.939154	0.035149
mdh	1.1513	1.0355	0.99252	0.99143	1.0034	1.7019	1.5644	1.5109	1.049	1	0.54825	0.55982	0.61632	1		1.05177	0.114747
mdoD	1	1	1	1	1	0.80257	0.94652	1.0585	0.88303	1	0.69475	0.84479	0.98167	1		0.943702	0.00944103
mdoG	1.2838	1.1765	1.0709	1.184	0.92641	1.1328	1.252	1.1606	1.1174	1	1.0648	1.0369	1.0694	1		1.10539	0.00939826
melA	2.4026	2.6623	2.0619	1.6087	0.75653	1	1	1	1	1	1	1	1	1		1.32086	0.346189
metA	1.1476	1.1224	0.99455	0.94725	1.0211	2.3788	2.3225	1.9188	1.0013	1	0.58785	0.90173	0.93476	1		1.23419	0.282163
metB	1.3044	0.98722	0.98922	1.0031	0.99875	1.1218	1.1941	1.2255	0.95406	1	1	1	1	1		1.05558	0.0110835
metC	1.0308	1	0.81969	0.96277	1.0149	1.5969	1.5257	1.5389	1.1653	1	1.2498	0.96062	1.6263	1		1.17798	0.0712997
metE	0.42076	0.49143	0.56856	0.76129	1.0955	0.62664	0.74203	0.84594	0.93193	1	0.46764	0.61602	0.77302	1		0.738626	0.0433326
metF	0.78573	0.86601	0.88519	0.93506	1.026	0.92497	1.0142	1.1006	0.96394	1	1.2201	1.2339	1.1885	1		1.0103	0.0168851
metG	0.95973	0.89298	0.90972	0.93022	1.0279	1.2768	1.2799	1.1963	0.99165	1	0.65792	0.7517	0.76509	1		0.974279	0.031788
metH	0.84229	0.89455	0.90255	0.872	1.0512	1.2817	1.2661	1.192	0.88929	1	0.62969	0.75523	0.82199	1		0.957042	0.0333338
metI	1.0189	1.1204	1.1287	0.94013	1.0239	0.81742	0.86007	0.72145	1.0607	1	1.2648	1.1308	1.2008	1		1.02058	0.0208131
metJ	0.30154	0.3665	0.3772	0.39132	1.2435	0.91054	1.0276	0.85007	0.76757	1	1.5703	1.4109	1.2445	1		0.89011	0.155493
metK	0.67065	0.70004	0.73736	0.88634	1.0455	1.3464	1.2509	1.1368	0.93426	1	0.81646	0.89276	0.96923	1		0.956193	0.0362616
metL	0.71503	0.78654	0.75116	0.77564	1.0897	1.1651	1.2511	0.90008	0.91132	1	1.1019	1.0795	1.2007	1		0.980555	0.0290662
metN	1.1229	1.0797	1.2323	1.0215	0.9914	0.62498	0.76863	0.92192	1.0164	1	1.4612	1.398	1.2933	1		1.06659	0.047968
metQ	1.4178	1.4182	1.3908	1.3315	0.86742	1.0851	1.0601	1.0982	1.0364	1	0.58733	0.6584	0.76577	1		1.05122	0.0683281
mfd	1	1	1	1	1	1	1.8003	1.9411	1.3097	1	1	1	1	1		1.14651	0.0943973
mglA	3.2234	3.3091	2.6722	1.648	1	1.0272	0.88129	0.74179	1.1785	1	1	1	1	1		1.47725	0.744018
mglB	6.0994	5.3357	4.1743	1.6057	0.75771	1	1	1	1	1	1	1	1	1		1.92663	3.09164
mgsA	1.5907	1.1411	1.2874	1.1533	0.93867	1.1538	1.1041	1.105	0.88192	1	1	1	1	1		1.09686	0.0290585
mhpR	56.695	48.047	41.686	16.766	1	1	1	1	1	1	1	1	1	1		12.371	386.363
miaB	0.73306	0.8503	0.672	0.7905	1.0838	0.87476	0.99541	1.1352	1.3148	1	1.1301	1.0028	1.0079	1		0.970759	0.0278767
minD	1.2994	1.0937	1.0683	0.83008	1.068	1.7038	1.4535	1.4169	0.98823	1	0.92621	0.87202	0.94219	1		1.11874	0.0599505
minE	1.0642	0.97692	0.83624	0.79153	1.0834	1.7323	1.3325	1.3626	1.0291	1	0.81864	0.77958	0.86313	1		1.04787	0.0663689
mioC	1	1	1	1	1	1.0273	1.1646	1.0101	1.0646	1	1.2927	1.1365	1.0288	1		1.05176	0.00712467
mipA	0.7664	0.76897	0.89253	0.95835	1	1.0415	1.1227	0.98923	0.87244	1	0.8535	1.5751	1.0249	1		0.990401	0.0361376
mnmA	0.80191	0.76291	0.82239	0.79662	1.0814	1	1	1	1	1	1	1	1	1		0.947516	0.00974448
mnmG	1	1	1	1	1	1	1	1	1	1	1.7668	1.5965	1.4778	1		1.13151	0.0664264
moaC	1.0704	1.0377	1.0445	0.86021	1.0559	2.9261	1.8978	1.4743	0.68524	1	1	1	1	1		1.21801	0.300397
modA	1.7751	1.4887	1.7437	1.2882	1	1	0.35177	1.0885	1.3005	1	1	1	1	1		1.14546	0.121276
modC	3.1393	3.5064	2.8187	1.9119	0.63524	0.43357	0.57817	0.63076	1.2488	1	1	1	1	1		1.42163	0.952795
modE	1	1	1	1	1	1.0506	0.92365	0.99948	0.95635	1	1	1	1	1		0.995006	0.000710434
modF	0.66931	0.90902	0.73066	0.64087	1.1437	1	1	1	1	1	1	1	1	1		0.935254	0.0200795
moeA	0.73675	0.83224	0.6524	0.64189	1.1432	1.3064	1.2262	1.2217	0.99945	1	2.3257	2.1425	1.9576	1		1.22757	0.272568
motA	1.4021	1.6767	1.4528	1.3263	0.86947	0.20352	0.31878	0.55998	1.4996	1	1	1	1	1		1.02209	0.177355
motB	0.94459	0.65687	0.80862	0.48443	1.2062	0.19827	0.33787	0.45552	1.072	1	1	1	1	1		0.797455	0.091018
mprA	0.49961	0.64147	0.57189	0.69157	1.1234	0.78616	1.0671	1.117	0.96214	1	0.87802	0.88302	0.91515	1		0.866895	0.0375462
mqo	1	1	1	1	1	0.89267	0.95486	0.86776	1.395	1	1.3831	1.1834	1.116	1		1.05663	0.0240024
mraW	1	1	1	1	1	1	1	1	1	1	1.675	1.3687	0.94741	1		1.07079	0.0374404
mrcA	1	1	1	1	1	1	1	1	1	1	0.86864	0.89182	1	1		0.98289	0.0017757
mreB	0.95787	0.92667	0.95445	0.91296	1.0348	0.88018	0.92768	0.89609	0.84644	1	1.6577	1.44	1.2735	1		1.0506	0.0526508
mrp	0.86133	1.1363	1.2693	1.0527	0.9789	1.5154	1.1771	1.0314	0.78093	1	1	1	1	1		1.05738	0.0295309
msbA	0.93043	0.5911	0.86613	1.2002	0.91994	1.4436	1.584	1.3862	1.1043	1	2.0593	2.1287	2.193	1		1.31478	0.240461
mscS	1	1	1	1	1	5.6688	3.1769	2.4978	1.4819	1	1.5872	1.0158	1.5404	1		1.71206	1.61078
msrB	2.3024	2.0756	1.9313	1.3609	1	1.2945	0.94425	1.0306	0.89914	1	0.98202	0.97336	1.024	1		1.27272	0.208002
msyB	1	1	1	1	1	2.6301	1.6557	0.89237	1	1	1	1	1	1		1.15558	0.197133
mtfA	6.9614	5.7313	4.5533	2.3769	1	2.5956	1.1505	1.203	1.0539	1	1	1	1	1		2.25899	3.77622
mtlA	2.2207	1.6684	1.079	1	0.98775	1	1	1	1	1	1	1	1	1		1.1397	0.119287
mtlD	1	1	1	1	1	1.8857	1.3974	1.1039	0.76459	1	1	1	1	1		1.08226	0.065277
mtnN	0.71533	0.79456	0.78338	0.86029	1.0559	1.5427	1.4685	1.1231	0.9874	1	0.90048	1.1555	0.74148	1		1.00919	0.0587053
mug	1.0625	1.191	1.0214	0.37531	1	2.0076	1.8444	1.1819	1.041	1	1.0079	1.1585	1.0953	1		1.14192	0.139031
mukB	0.8692	0.9383	0.59328	0.83104	1.0676	0.91308	0.77824	0.94162	0.6673	1	0.67963	1.0868	0.93	1		0.878292	0.021284
mukE	0.99619	1.0092	1.0669	0.74532	1.1019	1.2123	1.0463	1.006	0.81398	1	1.2495	1.2944	1.0911	1		1.04522	0.0207333
murA	0.7985	0.7362	0.84638	0.8537	1.0585	1.1591	1.0911	1.1398	1.1033	1	1.3027	1.089	1.0243	1		1.01447	0.0228323
murD	1	1	1	1	1	1.4316	1.0172	0.63043	0.91209	1	1.2909	1.8708	1.5238	1		1.11977	0.0890949
murE	0.7856	0.7084	0.73531	0.91479	1.0341	0.99414	1.0563	0.93731	0.78974	1	1.3049	1.2748	1.1292	1		0.976042	0.031283
mutS	1	1.5068	0.52139	0.91816	1.0327	1	1	1	1	1	1	1	1	1		0.998504	0.0352607
nadB	1	1	1	1	1	1.9667	1.7915	1.5433	1	1	1	1	1	1		1.16439	0.105558
nadE	0.77916	0.86184	0.76621	0.92971	1.0281	1.8344	1.5111	1.3458	0.87988	1	0.8252	0.87322	0.97555	1		1.04358	0.0885952
nagA	1	1	1	1	1	1	1	1	1	1	1.0462	1	1	1		1.0033	0.00014157
nagD	1.4957	1	0.83656	1.0747	0.97011	1.6108	1.267	1.2358	1.0629	1	0.84481	0.90224	0.96115	1		1.09013	0.0503043
nagE	1.7591	1.6847	1.5223	0.83418	1.0663	0.82501	0.87703	1.007	1.1166	1	1	1	1	1		1.12087	0.0860415
nagZ	1	1	1	1	1	1.5972	1.0742	1.0403	0.92795	1	1.1029	1.1406	1.2242	1		1.0791	0.0258574
1A	0.80773	0.92799	0.85997	0.1699	1	1	1	1	1	1	1	1	1	1		0.911828	0.0458562
narL	0.59697	0.50785	0.46833	1.1841	0.92637	0.95541	1.0981	0.94189	0.67666	1	1	1	1	1		0.882549	0.0466458
narP	1	1.6433	2.8885	1.7318	1	0.86405	1.8053	1.6132	1.2828	1	1	1	1	1		1.34492	0.283797
ndh	0.53007	1	0.92365	0.80247	1.079	1.941	1.7582	1.5055	0.92205	1	1.3357	1.2901	1.2292	1		1.1655	0.132844
ndk	1.6714	1.6087	1.5128	1.1923	0.92307	0.40658	0.46237	0.614	0.94032	1	0.27196	0.31868	0.4762	1		0.885599	0.214735
ndpA	0.68415	0.63285	0.7038	0.73667	1.1053	0.75274	0.97182	0.52036	0.88077	1	1.4454	1.3264	1.0501	1		0.915026	0.0653762
nfnB	0.66347	0.68006	0.86995	0.87457	1.0502	1.0372	1.087	1.0466	0.91891	1	1	1	1	1		0.944854	0.0161361
nfsA	1.3217	1	1.1368	1.034	0.98642	1.3445	1.4373	0.78866	1.3454	1	1.8181	1.881	1	1		1.22099	0.0970822
nfuA	0.81747	0.83942	0.81508	0.89206	1.0432	1.0035	1.059	1.0053	0.9975	1	1.3725	1.2994	1.1858	1		1.02359	0.0261052
nifU	1.0057	0.87178	0.89737	0.90832	1.0367	0.85498	0.74833	0.8554	0.85921	1	1.0127	0.96474	1.046	1		0.932945	0.00731634
nlpA	0.66254	0.70372	0.63888	0.77204	1.0912	0.88607	0.84899	0.98318	0.7919	1	1.2451	1.1551	1.0546	1		0.916666	0.0329722
nlpB	1.2893	1.1484	1.0813	0.9203	1.0319	1.508	1.3757	1.2278	1.0115	1	0.9531	0.83806	0.95716	1		1.09589	0.0337468
nlpD	0.92194	0.47548	1.182	1.168	0.9328	1	1	1	1	1	1.0347	1.1699	1.3576	1		1.01732	0.0357735
nmpC	1.2688	1.1659	1.1254	1.006	0.99762	0.40339	0.51039	0.69897	0.98825	1	0.15232	0.27145	0.44991	1		0.788457	0.123386
nrdA	0.85113	0.88651	0.87984	0.8391	1.0644	1.0836	1.0128	1.0599	0.95136	1	0.8297	0.87911	0.87337	1		0.94363	0.00769922
nrdB	1.0705	1.048	1.036	1.0531	0.97878	0.9603	0.75845	0.72129	0.6312	1	0.75183	0.81461	0.97228	1		0.914024	0.0199069
nudE	1	1	1	1	1	1	1	1	1	1	1	0.88308	0.95183	1		0.988208	0.00100313
nuoA	1.0709	1.0436	1.0145	0.93947	1.0242	1	1	1	1	1	1.4276	2.0295	1.7655	1		1.16538	0.104086
nuoB	0.2258	0.2105	0.30339	0.22747	1.309	1	1.1103	0.97419	1	1	1	1.0228	1.1552	1		0.824189	0.143211
nuoC	1.2409	1.1799	1.0892	1.0368	0.9853	0.94399	0.91235	0.90997	0.92496	1	1.3064	1.1879	1.2277	1		1.06753	0.0172626
nuoE	1.5119	1.306	1.451	1.2836	0.88656	0.86552	0.83849	0.91133	0.8385	1	0.96062	1.0206	1.054	1		1.06629	0.0481324
nuoF	1.1499	1.0611	1.0716	1.0756	0.96975	1.1179	0.88998	1.0488	0.88978	1	0.95732	0.88121	1.0924	1		1.01467	0.00713954
nuoG	1.2149	1.0811	1.0284	1.1565	0.9374	0.99001	0.98054	0.92436	0.93832	1	1.0301	1.1174	1.1692	1		1.04059	0.00801681
nuoI	0.73784	1.06	1.0824	1.3878	0.84488	1	1	1	1	1	2.0335	1.7872	1.3693	1		1.16449	0.121353
nusA	0.89968	0.87151	0.91136	0.96912	1.0124	0.93599	0.9315	0.98791	0.93313	1	1.2803	1.2289	1.1644	1		1.00901	0.0146999
nusB	1	1	1	1	1	1	1	1.1155	1.2999	1	1	1	1	1		1.02967	0.00649677
nusG	1.0033	1.0024	0.98766	0.99909	1.0004	0.95671	0.90244	0.95891	0.88873	1	1.5309	1.4033	1.1655	1		1.0571	0.0322777
obg	1	1	1	1	1	1	1	1	1	1	4.6682	3.5795	2.25	1		1.53555	1.26119
ompA	0.60617	0.64104	0.60902	0.75729	1.0971	1.7345	1.7377	1.5849	1.0148	1	0.94051	0.98411	1.0455	1		1.05376	0.13547
ompC	1.3987	1.2988	1.232	1.0899	1	1	1	1	1	1	1	1	1	1		1.07281	0.0168516
ompF	1.8896	1.658	1.2885	0.96781	1.0129	1.6963	1.9114	1.9665	1.0985	1	1.6372	1.6046	1.6388	1		1.45501	0.132091
ompR	1.9775	1.5782	0.83142	2.1828	0.52687	2.3226	2.2703	1.6315	1.0023	1	1	1	1	1		1.38025	0.334185
ompT	0.88575	0.94722	0.8839	0.95501	1	1.237	1.1199	1.2113	1.0718	1	0.95142	0.94968	1.0063	1		1.01566	0.0109419
ompX	0.4521	0.44886	0.47693	0.79731	1	1.4384	1.1658	1.1639	0.78131	1	1.5404	1.5539	1.3422	1		1.01151	0.137649
oppA	2.9828	2.1753	1.6516	1.0079	0.99683	1.8858	1.6074	1.5223	0.97505	1	0.4733	0.59005	0.67022	1		1.32418	0.446242
oppD	3.1739	2.3715	2.1477	1.2385	0.90458	2.7044	1.6965	2.2219	1.6482	1	1	1	1	1		1.65051	0.526358
oppF	1	1	1	1	1	1.7034	2.4236	2.3497	1.3064	1	1	1	1	1		1.27022	0.243907
orn	0.6262	0.73719	0.72022	0.88961	1.0442	1.996	0.79499	1	0.83925	1	1	1	1	1		0.974833	0.0965879
osmC	2.979	1.3808	0.8778	0.36148	1.2554	8.62	4.1533	3.0522	0.7657	1	1	1	1	1		2.03183	4.42271
osmE	3.4522	2.1273	0.95206	0.73052	1.1078	5.0093	3.4655	2.48	1.0143	1	1	1	1	1		1.80993	1.60933
osmY	1	1	1	1	1	8.5906	8.2445	3.8926	1	1	1	1	1	1		2.26626	6.85851
oxaA	0.74219	0.8718	0.91557	1.0043	0.99826	0.7502	0.74116	0.87931	0.91181	1	0.87312	0.76508	0.97117	1		0.887426	0.00974934
oxyR	1.0311	0.98718	0.99708	0.93649	1.0254	1.8138	1.5932	1.4025	1.0439	1	1.0412	1.2387	1.0914	1		1.15728	0.064615
pal	0.63723	0.66289	0.71388	0.86599	1.0536	0.94369	0.97467	1.1059	0.98075	1	1.3733	1.4329	1.4471	1		1.01371	0.063383
panB	0.78955	0.81667	0.81062	0.92603	1.0296	0.89319	0.83009	0.97747	0.9171	1	1.0063	1.0736	1.06	1		0.937873	0.00877065
panC	0.96261	0.88333	0.87311	0.97356	1.0106	1.6843	1.486	1.2933	1.052	1	0.83416	0.7387	0.80349	1		1.04251	0.0667292
panD	0.57302	0.61042	0.6801	0.87604	1	1.0249	1.0094	1.2182	0.64397	1	1	1	1	1		0.902575	0.0352843
parC	0.50298	0.38374	0.41828	0.59058	1.1638	0.88415	0.068728	1.5052	1.058	1	1	1	1	1		0.826818	0.134218
parE	1	1	1	1	1	1	0.67974	0.52263	0.74651	1	1	1	1	1		0.92492	0.0225563
pckA	4.574	3.435	2.9382	1.3913	0.84349	0.96848	1.0166	0.86858	1.2539	1	1.5147	1.5625	1.942	1		1.73634	1.18556
pcnB	1.1099	1.0141	1.101	0.82375	1.0705	1	1.1625	1.8896	1	1	1.1161	0.63771	1.0017	1		1.0662	0.0685486
pdxB	0.82628	0.8245	0.87616	0.7877	1.0849	1.208	1.1562	1.2326	0.92267	1	0.92357	0.92976	0.84639	1		0.972766	0.0200234
pdxH	1.1275	0.89619	1.0293	0.97045	1.0118	1.1741	1.1278	1.2424	1.0014	1	0.72078	0.78799	0.78739	1		0.991221	0.0215245
pdxJ	1.4688	1.4784	1.2344	0.65259	1.139	1.4117	1.2721	1.2636	1.0429	1	0.81561	0.71218	0.97241	1		1.10455	0.0659309
pdxK	1.2947	0.88943	0.80709	0.92525	1	1.2881	1.0464	1.2594	1.3069	1	1	1	1	1		1.05838	0.0243426
pepA	1.1401	1.0329	1.0652	1.0425	0.98299	2.0217	1.8412	1.8179	1.2113	1	1.4983	1.0743	1.0225	1		1.26792	0.124396
pepB	0.87568	0.70648	0.69202	0.49494	1.202	1.0126	0.96404	0.89759	0.91553	1	1.3826	1.3406	1.1558	1		0.974277	0.0563448
pepD	1.1197	1.0252	1.0318	0.90434	1.0383	1.2572	1.0306	1.0208	0.91184	1	0.63718	0.72259	0.75422	1		0.960984	0.0249697
pepN	1.7054	1.4926	1.374	1.0194	0.99225	1.3369	1.1829	1.1236	0.98031	1	0.89681	0.92057	0.89741	1		1.1373	0.0576252
pepP	1.8117	1.6226	1.5009	1.2416	0.90337	1.5154	1.1899	1.1966	0.91267	1	0.83446	0.82841	1.0645	1		1.18729	0.0916412
pepQ	1.3828	1.1024	1.2122	1.0869	0.96524	1.5594	1.3742	1.2269	0.9251	1	0.70091	0.89151	0.8814	1		1.0935	0.0509832
pfkA	0.86762	0.83756	0.8813	0.94135	1.0235	1.5584	1.5599	1.4297	1.0144	1	1.0795	1.0317	1.03	1		1.08964	0.0548484
pfkB	1	1	1	1	1	1.407	1.3887	1.1947	0.56578	1	1	1	1	1		1.03973	0.0372212
pflA	1	1	1	1	1	1.132	0.88549	0.78714	0.86894	1	0.84179	0.71161	1.0183	1		0.946091	0.0114907
pflB	1.4574	1.2406	1.2088	1.0394	0.98422	1.3811	1.2823	1.1961	0.92315	1	0.50871	0.57458	0.73386	1		1.03787	0.0753494
pgi	0.64309	0.65955	0.75964	1.0238	0.9905	1.2066	1.0534	1.0135	0.94914	1	0.5279	0.66403	0.83881	1		0.880711	0.0366103
pgk	0.72245	0.71478	0.81178	0.9138	1.0345	1.2966	1.2077	1.2826	1.013	1	0.39881	0.49296	0.65961	1		0.896328	0.0712491
pgl	1.1997	0.87546	0.70056	1.1463	0.94146	1.7904	1.3947	1	0.91832	1	1	1	1	1		1.06906	0.0635928
pgm	1.2089	1.0761	0.98746	0.83445	1.0662	1.6256	1.2042	1.1585	0.92424	1	0.71059	0.87213	1.0294	1		1.04984	0.0436791
pheA	0.82473	0.773	0.80804	0.92562	1	1.7647	1.6106	1.6388	0.94458	1	0.79815	0.84781	0.89799	1		1.05957	0.108428
pheS	0.68507	0.80158	0.84946	0.94253	1.023	1.1286	1.1724	1.0543	0.97154	1	0.64933	0.70937	0.75568	1		0.910204	0.026379
pheT	0.66631	0.78373	0.76062	0.94389	1.0224	1.3024	1.1407	1.1277	0.96996	1	0.51309	0.57902	0.68002	1		0.892131	0.0500943
phoP	0.99489	0.78146	0.88956	0.86769	1.0529	1.3796	1.2609	1.5516	1.1701	1	1.1843	1.8732	1.1485	1		1.15391	0.0794659
pifA	0.80723	0.72047	0.76776	0.48092	1.2076	0.6125	0.94705	0.86818	0.73626	1	1.1076	1.4117	1.0331	1		0.907169	0.0559425
pifC	1.5834	1.6106	1.411	1.0081	0.99676	0.7072	0.71738	0.83544	1.0453	1	1.1663	0.97461	1.0003	1		1.07546	0.0732509
plsB	1.5957	1.1546	1.3167	0.97631	1.0095	0.82114	0.86235	0.98297	1.0112	1	1	1	1	1		1.05218	0.0352108
pmbA	1.014	1.0015	0.98923	1.1393	0.94427	1.016	0.96543	0.81336	0.78841	1	1.0661	0.87226	1.0471	1		0.975497	0.00845572
pncB	1	1	1	1	1	0.96729	1.0239	1.2165	0.84653	1	1.1242	1.1527	1.229	1		1.04001	0.0100601
pnp	1.0718	1.0711	1.0253	1.0379	0.98484	0.86316	0.91968	0.90373	0.91725	1	1.4844	1.4305	1.3059	1		1.07254	0.0352635
pntA	0.56364	0.59661	0.64093	0.81037	1.0759	1.6098	1.6075	1.5515	0.94191	1	0.4203	0.54371	0.74516	1		0.936238	0.15175
pntB	0.59038	0.59733	0.64507	0.82534	1.0699	1.6899	1.6192	1.6348	0.94677	1	0.31271	0.4117	0.61447	1		0.925541	0.188997
polA	1.2494	1.1744	0.82427	0.99416	1.0023	0.73795	1	0.86626	0.85169	1	2.0406	2.0792	2.5447	1		1.24035	0.289781
potD	1.0455	0.93617	0.93263	0.97389	1	1.3053	1.1524	1.2142	0.98353	1	0.50344	0.60591	0.82141	1		0.962456	0.0419993
potF	1.1847	0.9417	0.88294	0.95464	1	1.5816	1.5189	1.4303	1.1737	1	1.1265	1.0762	1.0718	1		1.13878	0.0452449
ppa	0.88053	0.83762	0.92442	0.97071	1	0.83717	0.92509	0.88155	0.86872	1	0.98832	0.97945	0.95942	1		0.932357	0.00348202
ppc	0.6549	0.67019	0.80599	0.90689	1.0372	1.9326	1.9387	1.7022	0.92473	1	0.42184	0.50906	0.67127	1		1.01254	0.229026
ppiA	1	1	1	1	1	1.2931	1.2613	1.5047	1.0955	1	0.46533	0.57716	0.63035	1		0.987674	0.0726577
ppiB	0.51177	0.48735	0.53902	0.59021	1.1639	1.0782	1.0515	1.0707	0.7786	1	0.89681	1.0876	1.3287	1		0.898883	0.0681769
ppiC	0.89219	0.77003	1.0957	1.0371	1	1	1	1	1	1	0.87219	0.7822	0.89098	1		0.952885	0.00854458
ppiD	1.0588	0.99791	0.92237	0.91987	1.0321	1.0139	1.0281	1.0311	0.98278	1	1.2158	1.2446	1.0351	1		1.03446	0.0078709
ppk	1	1	1	1	1	15.091	18.532	13.033	1	1	1	1	1	1		4.11829	36.7563
ppsA	1.9242	1.4346	1.2669	0.91031	1.0359	0.85455	0.78632	0.75954	0.70559	1	0.29046	0.44766	0.62899	1		0.931787	0.158281
ppx	1	1	1	1	1	0.32143	1.0113	0.8428	0.93858	1	1	1	1	1		0.936722	0.0309294
pqqL	2.4284	1.6482	1.5136	1	0.92039	0.98153	0.29742	0.93344	1.2058	1	1	1	1	1		1.13777	0.214688
prc	0.92218	0.89434	0.91379	0.84331	1.0627	1.1626	1.1617	0.97484	0.90378	1	0.81707	0.95131	0.90395	1		0.965112	0.0102594
prfA	1	1	1	1	1	1.3057	1.1477	0.95625	0.70074	1	1.6642	1.0071	1	1		1.05583	0.0431646
prfB	0.72327	0.73899	0.80375	0.86914	1.0523	0.87995	0.79673	0.95	0.96151	1	1.7139	1.2896	1.1692	1		0.99631	0.0631965
prfC	0.60967	0.51908	0.76394	0.82939	1.0682	0.78947	0.75808	0.93185	0.87097	1	1.603	1.5431	1.1687	1		0.961104	0.0902222
prlC	0.98739	0.87805	0.92217	0.87144	1.0514	1.24	1.1452	1.1039	0.93671	1	0.57031	0.67764	0.77963	1		0.940274	0.0300653
proA	1	1	1	1	1	2.4593	1.7063	1.5458	1	1	1	1	1	1		1.19367	0.171514
proB	0.84847	1.3684	0.7226	1.0081	0.99674	0.85993	0.95336	0.87012	0.71527	1	1.0589	1.1393	1.2059	1		0.981935	0.0297244
proC	1.4438	0.82506	1.7742	0.7071	1.1172	1	1	1	1	1	0.2352	0.24116	0.74659	1		0.935022	0.149453
proQ	0.98523	0.78015	1	1.0372	0.98513	0.94856	0.94427	0.93911	1.0528	1	1.4797	1.3845	1.348	1		1.06319	0.0361115
proS	0.76514	0.8053	0.85713	0.98348	1.0066	0.82552	0.96195	0.91858	1.0182	1	0.96558	0.95544	1.0073	1		0.933587	0.00672296
proX	1	1	1	1	1	3.1513	2.4771	2.2128	0.51507	1	1	1	1	1		1.31116	0.511461
prpB	4.9997	3.1278	1.7646	1.8531	0.65878	1	1	1	1	1	1	1	1	1		1.52886	1.28845
prs	0.95469	0.85432	0.89456	0.9248	1.0301	0.92388	0.88379	0.9265	0.97326	1	0.91045	0.91885	1.0376	1		0.9452	0.00288188
psd	1.4626	1.2274	0.88019	0.95357	1	1.629	1.2681	1.3949	0.94688	1	1	1	1	1		1.1259	0.0490418
pspA	1	1	1	1	1	1.3455	1.1193	1.1255	0.98443	1	5.0443	4.497	2.0402	1		1.65402	1.70205
pspB	1	1	1	1	1	1	1	1	1	1	3.1155	3.2167	1.6257	1		1.35414	0.573202
pssA	1.5664	1.445	1.3408	1.3377	0.86491	0.9104	0.95641	1.1565	0.73109	1	1	1	1	1		1.09352	0.0536837
pta	1.0786	1.0748	1.0651	0.99237	1.0031	1.0926	1.0704	1.002	0.94367	1	0.95307	0.97722	1.0279	1		1.02006	0.00218952
pth	0.63601	0.92007	0.90834	0.96448	1	0.89559	0.66422	0.93104	1.1226	1	1.1251	1.2442	1.2739	1		0.977539	0.0310871
ptrA	1	1	1	1	1	1.458	1.6723	1.5817	1	1	1	1	1	1		1.12229	0.0564838
ptsG	0.37576	0.28966	0.25589	0.65623	1.1375	0.60191	0.61902	0.70607	0.93252	1	0.45282	0.60811	0.71706	1		0.668039	0.0692771
ptsH	0.97285	0.75026	0.64285	0.64602	1.1416	0.73459	0.78495	0.71105	0.62441	1	0.84556	0.94913	0.91265	1		0.836851	0.0241921
ptsI	0.44873	0.43138	0.43822	0.75511	1.098	1.3578	1.2671	1.2983	1.0703	1	0.56292	0.7075	0.85089	1		0.877589	0.0996239
ptsN	1.0393	0.79829	0.82346	0.93159	1	1.1688	1.2674	1.2511	1.0222	1	1.31	1.2621	1.2149	1		1.0778	0.0262761
purA	0.6007	0.64822	0.6502	0.90917	1.0363	1.1063	1.0553	1.0301	0.87861	1	0.50419	0.59192	0.73913	1		0.839296	0.0402832
purB	0.60039	0.65848	0.70567	0.85558	1.0578	0.88722	0.98659	0.96388	1.0655	1	0.75366	0.87101	0.67461	1		0.862885	0.02326
purC	0.8193	0.7753	0.78166	0.85248	1.059	0.7021	0.79679	0.95747	1.005	1	0.48937	0.48508	0.70904	1		0.816614	0.0305461
purD	0.79558	0.63259	0.61319	0.88736	1.0451	0.71656	0.80235	0.85075	0.78914	1	0.45193	0.52199	0.66266	1		0.769229	0.0303113
purE	0.89267	0.60151	0.8028	0.79948	1.0802	0.57157	0.63548	0.65614	0.59215	1	0.76675	0.95233	0.93695	1		0.806288	0.0280116
purF	0.58233	0.65687	0.62247	0.89241	1.043	0.64806	0.72963	0.7875	0.87205	1	0.88918	0.97846	0.96417	1		0.833295	0.023685
purH	0.72419	0.70547	0.79056	0.95358	1.0186	0.65228	0.72566	0.89086	0.85816	1	0.41205	0.55306	0.72305	1		0.786251	0.0299922
purK	0.82737	0.70181	0.81894	0.95346	1.0186	1	1	1	1	1	1	1	1	1		0.951441	0.008643
purL	0.82437	0.81133	0.78771	0.92948	1.0282	0.74837	0.89863	0.97589	0.95541	1	0.66181	0.8131	0.90624	1		0.881467	0.0110597
purM	0.65866	0.68319	0.71484	0.81283	1.0749	0.60818	0.76735	0.90468	0.9424	1	0.55297	0.67692	0.79575	1		0.799476	0.0244208
purN	1	1	1	1	1	1	1	1	1	1	0.96732	1.2083	0.79357	1		0.997799	0.00621446
purR	0.87767	1.1157	1.0084	0.93842	1.0246	0.70432	0.78996	0.81535	1.0679	1	1.6142	1.3343	1.2197	1		1.03647	0.0515513
purT	0.77258	0.68939	0.67823	0.89858	1.0406	0.52614	0.74679	0.99041	0.94222	1	0.58701	0.67089	0.75853	1		0.807241	0.0266253
purU	0.58066	0.59082	0.63558	0.8562	1.0575	0.89595	0.99145	1.0105	0.97607	1	1.2754	1.2414	1.3023	1		0.958131	0.0509004
putP	2.9792	2.6326	1.9399	1.3642	1	1.4258	1.9113	1.6753	1.8153	1	1	1	1	1		1.55311	0.389149
pykA	1.9292	1.7095	1.5777	1.2791	0.88838	1.2724	1.1234	1.1603	1.0125	1	0.60193	0.6428	0.76552	1		1.14019	0.14086
pykF	0.36531	0.40982	0.46682	0.78382	1.0865	0.928	0.87433	0.89602	0.98055	1	0.59641	0.65861	0.73046	1		0.769761	0.0522679
pyrB	1.2043	1.0699	0.98124	0.89291	1.0428	1.2074	1.0621	0.84388	1.2557	1	1	1	1	1		1.04002	0.0124632
pyrC	1.0241	1.0967	0.73442	0.82149	1.0714	1.0195	0.95139	0.99038	0.81594	1	1	1	1	1		0.966094	0.00986055
pyrD	1.1905	1.0529	1.1614	1.4079	0.83683	0.74836	0.86888	0.79365	0.87644	1	0.93791	1.0254	1.1661	1		1.00473	0.0305917
pyrE	0.56829	0.69473	0.76894	0.83601	1.0656	1	1	1	1	1	1	1	1	1		0.923826	0.0202082
pyrF	1.0428	1.1043	0.83913	0.93766	1	1.2448	0.87088	0.83523	1.0722	1	1.951	1	1.8446	1		1.12447	0.110877
pyrG	0.67736	0.71288	0.77049	0.8908	1.0437	0.66853	0.651	0.745	0.79852	1	0.78343	0.77108	0.94024	1		0.818074	0.0164181
pyrH	0.5995	0.88343	0.74698	0.80181	1.0793	0.67878	0.69638	0.72373	0.81427	1	0.73078	0.70234	0.70505	1		0.797311	0.0187628
qor	1	1	1	1	1	3.3832	2.6631	1.9766	1.1004	1	1	1	1	1		1.36595	0.538179
queF	1	1	1	1	1	1	1	1	1	1	1	1.8619	1.5185	1		1.0986	0.0625433
raiA	1	1	1	1	1	1.2989	1.1657	1.4705	0.79352	1	1	1	1	1		1.05204	0.0244915
rbfA	0.71583	0.70748	0.78127	0.83538	1.0658	0.84546	0.55027	0.98381	0.85186	1	2.7734	2.1141	1.4796	1		1.12173	0.35019
rbsA	4.4048	3.2965	2.8451	1.9177	0.63292	1.0471	1.0474	1.0012	1.0347	1	0.31611	0.83593	0.73967	1		1.50851	1.2997
rbsB	5.1491	3.5912	2.8365	1.1853	0.9259	1.4443	1.1927	1.2297	1.5954	1	0.20809	0.36457	0.54353	1		1.59045	1.73872
rbsC	3.6355	3.0686	2.4957	1.6316	0.74735	0.91981	1.0708	0.86093	0.98085	1	1	1	1	1		1.45794	0.787148
rbsD	3.2667	2.506	1.935	1.3623	1	1	1	1	1	1	1	1	1	1		1.36214	0.46967
rbsK	3.5153	2.7979	2.3681	1.7153	0.71389	0.77319	0.8147	1.0376	1.4222	1	0.42034	0.71725	0.62564	1		1.35153	0.793994
rcsB	1.0456	0.99948	0.98741	0.95017	1.0199	1.3604	1.3368	1.1785	1.1526	1	1.4346	1.239	1.1884	1		1.1352	0.0235113
rcsF	0.67245	0.86446	0.53125	0.65044	1.1398	2.4169	2.3272	1.8501	1.0936	1	1	1	1	1		1.18187	0.323181
rdgB	0.64567	2.3028	0.99642	0.5825	1.167	0.70558	0.9002	0.92329	0.94272	1	1.1842	1.2695	1.1646	1		1.05603	0.158611
recA	1.1124	1.0241	1.0644	0.94876	1.0205	1.0368	1.1092	1.0596	0.97701	1	0.84262	0.85536	0.90803	1		0.997056	0.00655669
relA	1	1	1	1	1	2.8201	2.8252	1	1.4122	1	1	1	1	1		1.28982	0.40272
rffA	1	1	1	1	1	1.1318	0.80775	0.90215	1.0592	1	1	1	1	1		0.992921	0.00476493
rhlB	1	1	1	1	1	0.4985	0.68715	0.53469	0.34417	1	1.0091	0.9956	0.55013	1		0.829953	0.0566903
rhlE	1	1	1	1	1	1	1	1	1	1	2.911	2.3805	1.4637	1		1.26823	0.340391
rho	0.7529	0.75046	0.79291	0.93474	1.0261	0.81154	0.876	0.93436	0.89494	1	2.312	2.0886	1.7433	1		1.13699	0.245254
ribE	4.4472	0.86927	0.84588	0.94021	1.0239	1.1451	0.96714	0.85557	0.82362	1	1.4477	1.0865	0.99086	1		1.24592	0.811684
ribH	0.76564	0.79721	0.9654	1.018	0.9928	0.84704	0.82171	0.88753	0.96936	1	0.69228	0.68564	0.72053	1		0.868796	0.0140719
rihC	2.2507	1.4809	1.4816	1.1866	1	1	1	1	1	1	1	1	1	1		1.17141	0.117922
rimM	0.74745	1.0175	0.79987	0.89383	1.0425	2.3216	1.8402	1.5127	1.5799	1	0.85053	0.88723	0.85202	1		1.16752	0.202356
rimN	1	1	1	1	1	0.26552	0.85431	0.82494	0.67066	1	4.7673	2.8541	3.8958	1		1.50947	1.6487
rimO	1	1	1	1	1	1	1	1	1	1	1.4345	1.3033	1.2893	1		1.07336	0.0206517
rlmE	1	1	1	1	1	1	1	1	1	1	1.2807	1.1338	1.0167	1		1.0308	0.00597806
rlmI	1	1	1	1	1	1	1	1	1	1	1.3235	1.3408	1.0869	1		1.05366	0.0134315
rlmL	1	1	1	1	1	1	1	1	1	1	2.0703	1.7315	1.4056	1		1.15767	0.106936
rlmN	0.25534	0.28572	0.88496	0.36874	1.2525	1	1	1	1	1	1	1	1	1		0.860519	0.0905588
rlpB	0.96858	1.4026	1.4306	1.1668	1	1	1	1	1	1	1	1	1	1		1.06918	0.022093
rluB	1	1	1	1	1	1	1	1	1	1	1	1.5999	1.114	1		1.05099	0.0240337
rluC	1	1	1	1	1	1	1	1	1	1	2.0837	2.0448	1.655	1		1.19882	0.152973
rnb	0.56053	0.61429	0.62273	0.85896	1.0564	0.752	0.69702	0.83427	0.82157	1	1.108	1.1135	1.0942	1		0.866676	0.0360346
rnc	0.65158	0.77809	0.84304	0.93918	1	0.84917	0.9394	0.89974	1.137	1	1.7606	1.5947	1.2781	1		1.0479	0.0879727
rne	0.91313	0.8665	0.86922	0.91838	1.0326	0.92627	0.92607	0.99633	1.0525	1	2.0366	1.7569	1.3942	1		1.12062	0.118786
rng	1	1	1	1	1	1.0998	0.7642	0.90086	0.96214	1	1	1	1	1		0.9805	0.00510716
rnr	1.237	1.1242	1.1607	1	0.97508	1.0957	1.3467	1.0143	0.71869	1	1	1	1	1		1.04803	0.0196034
rodZ	1.1083	0.97687	0.82813	0.88732	1.0451	1.0321	0.59056	1.0707	1.0444	1	0.91269	0.79002	0.74456	1		0.930768	0.0201455
rof	1	1	1	1	1	2.3139	1.8367	1.4698	0.91164	1	1	1	1	1		1.18086	0.156927
rpe	2.3374	1.9612	1.8365	1.3241	1	1.4203	1.1886	1.0351	0.82046	1	0.72607	1.4594	1.1932	1		1.30731	0.197448
rph	0.95383	0.91347	1	1	1.0104	1	1	1	1	1	1.2026	1.1192	1.0875	1		1.0205	0.00476824
rpiA	1.0052	0.92044	0.93213	0.81409	1.0744	1.2639	1.1754	1.1892	0.9623	1	0.56861	0.46698	0.74702	1		0.937119	0.0476813
rplA	0.62576	0.73562	0.77316	0.97236	1.0111	0.59876	0.69236	0.79261	0.94323	1	1.5831	1.5404	1.2205	1		0.963497	0.0875835
rplB	0.63934	0.69247	0.79644	0.95347	1.0186	0.62616	0.6616	0.78209	0.88908	1	1.2689	1.2882	1.2301	1		0.917604	0.0497086
rplC	0.64454	0.74545	0.82221	0.99577	1.0017	0.59595	0.66071	0.80848	0.94146	1	1.8062	1.7129	1.3492	1		1.00604	0.130062
rplD	0.58216	0.72377	0.75753	0.90062	1.0398	0.57848	0.63718	0.71341	0.88764	1	1.4808	1.3869	1.2573	1		0.924685	0.0780623
rplE	0.65352	0.70836	0.82407	0.98655	1.0054	0.63613	0.69278	0.76696	0.86016	1	1.884	1.7931	1.38	1		1.01364	0.149226
rplF	0.78385	0.82226	0.8873	1.0305	0.98781	0.72279	0.76562	0.86821	0.95404	1	1.3597	1.284	1.1143	1		0.970027	0.03242
rplI	0.64755	0.75907	0.7132	0.96983	1.0121	0.65547	0.71923	0.87383	0.88128	1	1.2221	1.169	1.0811	1		0.907411	0.0326839
rplJ	0.74219	0.72068	0.78168	0.90435	1.0383	0.76424	0.70174	0.79806	0.92915	1	1.2934	1.191	1.1289	1		0.928121	0.0328538
rplK	0.6524	0.74906	0.7889	0.93315	1.0267	0.69795	0.67679	0.80025	1.0835	1	1.9859	1.8323	1.2797	1		1.03619	0.157195
rplL	0.66251	0.78373	0.76914	0.94044	1.0238	0.66033	0.73086	0.80993	0.88602	1	1.4221	1.2597	1.0669	1		0.929676	0.0454188
rplM	0.62668	0.70945	0.78411	0.91016	1.0359	0.64491	0.67034	0.80034	0.89074	1	1.5469	1.4485	1.2042	1		0.948016	0.07646
rplN	0.70512	0.787	0.89123	1.1415	0.94341	0.73363	0.7254	0.8873	0.91401	1	1.8188	1.7287	1.4009	1		1.04836	0.118804
rplO	0.66889	0.72816	0.83074	0.93489	1.026	0.7839	0.89623	0.9705	1.0695	1	1.3793	1.2198	1.1373	1		0.974658	0.0344503
rplP	0.73065	0.72805	0.85905	1.0527	0.97892	0.67805	0.70816	0.77415	0.811	1	0.96142	0.90887	0.91837	1		0.864956	0.0147349
rplQ	0.66706	0.68009	0.8082	1.0325	0.98702	0.76986	0.68914	0.79845	0.87239	1	1.7761	1.5015	1.2318	1		0.986722	0.0973432
rplR	0.48788	0.41671	0.45802	0.78998	1	0.72861	0.80388	0.92792	0.9833	1	1.289	1.4796	0.83219	1		0.871221	0.0833896
rplS	0.69044	0.74809	0.88612	1.0299	0.98805	0.61647	0.70151	0.7806	0.85122	1	1.419	1.3448	1.0894	1		0.938971	0.0521466
rplT	0.64776	0.73708	0.86765	1.0593	0.9763	0.72418	0.71153	0.85108	0.95304	1	1.6326	1.2947	1.1098	1		0.96893	0.0631458
rplU	0.61507	0.71644	0.77225	0.92557	1.0298	0.77405	0.72874	0.73292	0.84424	1	1.4138	1.4733	1.1823	1		0.943463	0.0636307
rplV	0.72952	0.75506	0.83997	1.0124	0.99506	0.71073	0.72861	0.84752	0.89913	1	1.1773	1.1415	1.0623	1		0.921364	0.0227476
rplW	0.6222	0.81198	0.80415	0.92676	1.0293	1	1	1	1	1	1	1	1	1		0.942456	0.0125933
rplX	0.66629	0.7286	0.80843	0.92442	1.0302	0.6095	0.70302	0.78193	0.9749	1	1.8077	1.7802	1.5079	1		1.02308	0.144915
rplY	0.71783	0.74161	0.80917	0.98408	1.0064	0.68319	0.73667	0.84972	0.97127	1	1.6134	1.4892	1.2154	1		0.986996	0.0739873
rpmA	0.89354	1.0367	1.0279	1.1865	0.9254	0.73514	0.68958	0.8616	1.0331	1	1.1981	1.1253	1.0506	1		0.983104	0.0210054
rpmB	0.67981	0.76202	0.83994	1.0273	0.98906	1	1	1	1	1	1	1.1914	1.8375	1		1.02336	0.0654315
rpmC	0.60116	0.74647	0.81815	0.94345	1.0226	0.652	0.6801	0.82136	0.83652	1	1.3325	1.257	1.0514	1		0.911622	0.0437218
rpmD	0.6202	0.72594	0.77459	0.95898	1.0164	0.62611	0.52731	0.83629	0.9271	1	1.5811	1.3658	1.2586	1		0.944173	0.0830136
rpmE	0.66644	0.71786	0.81343	0.97887	1.0085	0.62292	0.66845	0.78005	0.84047	1	1.779	1.9153	1.574	1		1.02609	0.165478
rpmF	0.73197	0.8029	0.80654	1.0379	0.98485	0.72894	0.7628	0.92136	0.96297	1	1.4384	1.3833	1.2332	1		0.985366	0.048398
rpmG	0.82324	0.91377	0.93646	1.0929	0.96284	0.65782	0.76454	0.81651	0.87719	1	1.4231	1.2979	1.2065	1		0.983769	0.04148
rpmH	1	1	1	1	1	0.70312	0.73073	0.87187	0.81565	1	1	1	1	1		0.937241	0.011136
rpmI	0.62744	0.69065	0.75998	0.91635	1.0335	0.62256	0.67855	0.73152	0.82692	1	1.3013	1.158	1.0875	1		0.888162	0.0425965
rpoA	0.92713	0.89103	0.91477	0.9693	1.0123	0.98631	1.0066	1.0299	0.93309	1	1.3528	1.1976	1.1323	1		1.02522	0.0145181
rpoB	0.91414	0.90328	0.92384	0.97133	1.0115	1.0473	1.0034	1.0209	0.94047	1	1.0192	1.0188	1.0166	1		0.985054	0.00197008
rpoC	0.90996	0.92293	0.96114	0.97749	1.009	1.0865	1.0647	1.046	0.93066	1	0.9811	1.0137	0.99521	1		0.992742	0.00246911
rpoD	1.2498	1.0049	1.0657	1.0012	0.99951	1.312	1.1804	1.1087	0.97891	1	0.83405	0.92231	0.90831	1		1.04041	0.0162862
rpoN	1	1	1	1	1	1.2237	0.94489	1.1226	1.0828	1	1	1	1	1		1.02671	0.00464106
rpoZ	0.84828	0.83431	0.84214	0.8758	1.0497	0.91206	0.91418	0.73798	0.92853	1	1.0672	0.79351	0.75402	1		0.896979	0.0100874
rpsA	0.64727	0.69494	0.76265	0.89396	1.0424	0.68909	0.75093	0.83458	0.90378	1	0.97138	0.9801	0.91609	1		0.863369	0.0163632
rpsB	0.63237	0.70885	0.77881	0.95628	1.0175	0.6525	0.70465	0.80181	0.90112	1	1.2226	1.1966	1.0793	1		0.903742	0.0352057
rpsC	0.67897	0.73963	0.83374	0.95628	1.0175	0.68343	0.7324	0.81378	0.8759	1	1.0666	0.99496	0.98383	1		0.884073	0.0170852
rpsD	0.63262	0.71073	0.8143	0.94071	1.0237	0.69282	0.71768	0.81144	0.88917	1	1.5745	1.3917	1.1736	1		0.955212	0.068903
rpsE	0.70167	0.77773	0.82041	0.97405	1.0104	0.65199	0.69828	0.86666	0.90655	1	1.4333	1.2445	1.2149	1		0.950031	0.0477752
rpsF	0.59705	0.65598	0.71074	0.99122	1.0035	0.54574	0.57723	0.80528	0.93892	1	1.5225	1.7482	1.3055	1		0.957276	0.120843
rpsG	0.64657	0.70976	0.77819	0.9621	1.0152	0.74379	0.78729	0.84642	0.9104	1	1.4949	1.4336	1.2077	1		0.966851	0.0616581
rpsH	0.61003	0.66731	0.76168	0.95239	1.019	0.72402	0.82002	0.87547	0.87704	1	1.4539	1.3856	1.2361	1		0.955897	0.0603281
rpsI	0.69064	0.691	0.80227	0.93923	1.0243	0.7371	0.75187	0.83584	1.0466	1	1.2795	1.1625	1.0922	1		0.932361	0.0316676
rpsJ	0.65507	0.74276	0.86822	1.0205	0.99179	0.64676	0.75748	0.91166	1.0342	1	2.2615	2.1494	1.4351	1		1.10532	0.238722
rpsK	0.65154	0.70207	0.76078	0.87823	1.0487	0.67631	0.7337	0.82589	0.92043	1	1.4224	1.2932	1.119	1		0.930875	0.0506145
rpsL	0.75707	0.70008	0.73639	0.96145	1.0154	0.70995	0.73989	0.81997	0.88327	1	1.4545	1.2971	1.189	1		0.947434	0.0507056
rpsM	0.65359	0.75399	0.80977	0.93583	1.0257	0.69021	0.6685	0.76002	0.85208	1	1.5576	1.3896	1.1494	1		0.946164	0.0679478
rpsN	0.5989	0.70547	0.66568	0.81895	1.0724	0.72459	0.78529	0.88162	1.072	1	1.6088	1.3546	1.1898	1		0.962721	0.0751083
rpsO	0.68077	0.75964	0.82225	0.93382	1.0265	0.66638	0.77728	0.82761	0.94997	1	1.6233	1.4085	1.287	1		0.983073	0.073087
rpsP	0.66056	0.74173	0.72716	0.97794	1.0088	0.63972	0.68868	0.83415	0.8216	1	1.3377	1.3284	1.1359	1		0.921596	0.0498056
rpsQ	0.59536	0.66939	0.72718	0.96453	1.0142	0.62766	0.66672	0.73518	0.86268	1	1.4416	1.3673	1.1864	1		0.918443	0.0685121
rpsR	0.69129	0.71312	0.7763	0.89713	1.0411	0.79216	0.76433	0.94703	0.99099	1	1.6229	1.4513	1.2572	1		0.996061	0.0713679
rpsS	0.63282	0.67679	0.81057	0.97647	1.0094	0.73483	0.71275	0.81101	0.82488	1	1.396	1.2812	1.1635	1		0.93073	0.0493192
rpsT	0.57424	0.63663	0.70609	0.84613	1.0615	0.66787	0.73803	0.83452	0.88765	1	1.3898	1.2729	1.1509	1		0.911876	0.056183
rpsU	0.60691	0.65089	0.69598	0.89301	1.0428	0.64117	0.66107	0.78241	0.87142	1	1.1499	1.1136	1.0628	1		0.869426	0.0350171
rraA	1.6019	1.0455	1.1477	0.85298	1.0588	2.5154	1.7152	1.8334	0.98369	1	1.1517	0.94407	1.0241	1		1.27675	0.204893
rsd	787.68	649.99	503.45	1	1	1	1	1	1	1	1	1	1	1		139.437	73157.3
rsgA	1.4168	1.0358	1.4465	1.036	0.9856	1.4321	1.2214	1.1238	0.71738	1	1	1	1	1		1.1011	0.0402647
rsmA	1	1	1	1	1	1	1	1	1	1	1.0321	1.0088	0.81464	1		0.989681	0.00242683
rsmC	1	1	1	1	1	1.2205	0.74943	1.5174	1.2343	1	1.1501	0.87213	1.4796	1		1.08739	0.0425703
rsmE	1	1	1	1	1	1	1	1	1	1	1.0045	1.1772	1.0865	1		1.01916	0.00241174
sbp	1.1311	2.1529	1.3011	1.1167	1	1	1	1	1	1	1	1	1	1		1.12156	0.0888414
sdhA	1.4224	1.3873	1.3709	1.2482	0.90071	0.78007	0.8203	0.93187	1.0074	1	0.5213	0.66085	0.83957	1		0.992205	0.0708481
sdhB	1.5837	1.4936	1.4603	1.275	0.88998	0.82545	0.83118	0.94323	1.0373	1	0.4025	0.55059	0.70037	1		0.999514	0.11402
secA	1.0925	0.9662	0.87698	0.9316	1.0274	0.8533	0.80392	0.81998	0.87132	1	1.6473	1.5796	1.1829	1		1.04664	0.0640803
secB	1.2612	1.2948	1.2421	1.0385	0.98459	0.99224	0.84146	1.0312	0.95086	1	1.1396	0.95266	1.0006	1		1.05213	0.0162666
secD	1.118	0.99863	1.1143	1.0244	0.99024	0.77092	0.88113	1.0108	0.89825	1	1.0171	1.1415	1.1148	1		1.00572	0.00984244
secG	0.82223	0.80798	0.66219	0.99875	1.0005	0.55073	1.0041	0.61439	0.8487	1	1.0447	0.99456	0.93971	1		0.877753	0.0251771
secY	1.0777	0.66284	1.1479	0.98973	1.0041	1	1	1	1	1	1.1788	1.1783	1.0624	1		1.02155	0.01449
selA	1	1	1	1	1	0.70526	0.72053	0.65427	1	1	1	1	1	1		0.93429	0.0160039
selB	1	1	1	1	1	1.5145	1.2733	1.1729	1.1074	1	1	1	1	1		1.07629	0.0213817
selD	0.84836	1.3389	0.74292	1.2294	0.90826	1.3755	0.96299	1.1993	0.7403	1	1.8039	1.9243	1.5986	1		1.19091	0.133084
seqA	0.75169	0.9475	0.86191	0.95092	1.0196	1	1	1	1	1	1	1	1	1		0.966544	0.00504328
serA	0.34018	0.39271	0.42349	0.69025	1.1239	1.3919	1.3642	1.2937	0.82631	1	0.53318	0.63099	0.86772	1		0.848466	0.121471
serB	1	1	1	1	1	0.76185	0.71713	1	0.71486	1	1.0187	0.98214	0.86982	1		0.933179	0.0123671
serC	0.61466	0.67363	0.65373	0.83331	1.0667	1.6745	1.5475	1.4657	0.89356	1	0.5238	0.5788	0.72329	1		0.94637	0.130752
serS	0.86271	0.79635	0.78735	0.89066	1.0437	1.1884	1.1005	1.1541	0.94369	1	0.68777	0.63972	0.75803	1		0.91807	0.027413
sfcA	1.1562	1.046	1.0034	1.0013	1	1.0938	1.0088	1.0546	1.0059	1	0.57835	0.81316	0.98633	1		0.981989	0.0176259
skp	1.2822	1.2121	1.0232	1.0008	0.99969	1.4744	1.4095	1.352	0.91039	1	0.99804	0.89939	0.84427	1		1.10043	0.0387872
slmA	1	1	1	1	1	1.3284	1.3855	1.3561	1.0626	1	1	1	1	1		1.0809	0.0211111
slyA	0.96357	1.0793	1.1703	1.0077	0.9969	1.3888	1.5325	1.3263	0.95	1	0.58889	0.43444	0.77969	1		1.0156	0.0795985
slyB	0.90214	0.61066	0.58204	0.58089	1.1676	1.8046	1.4264	1.3352	1.1999	1	1.3187	1.2275	1.0855	1		1.08865	0.112266
slyD	1.0938	0.99136	1.001	1	0.99985	1	1	1	1	1	1.0518	0.95527	0.96982	1		1.00449	0.00101331
smpA	1.1434	1.1064	1.0395	0.84796	1.0608	1.0785	0.89683	1.0313	0.83079	1	1.428	1.3604	1.1667	1		1.07076	0.0269605
sodA	0.50917	0.49077	0.48922	0.52895	1.1884	0.92243	0.96561	1.022	0.96169	1	0.59255	0.65845	0.71833	1		0.789112	0.0547884
sodB	0.7273	0.7588	0.78982	0.81849	1.0726	1.2541	1.1544	1.2442	1.0174	1	1.3273	1.124	1.368	1		1.04689	0.0421733
sohB	1	1	1	1	1	1.4945	1.3993	1.1849	0.95955	1	0.71351	0.7429	0.71476	1		1.01496	0.0475858
solA	1.0111	0.7542	0.95352	0.82439	1.0702	1.44	1.4141	1.4212	0.96663	1	0.75416	0.79042	0.96348	1		1.02596	0.052738
sopA	1.2339	1.32	1.0457	0.99755	1.001	0.99381	1	0.8655	1.0808	1	1	1	0.9976	1		1.03828	0.0116684
sopB	1.2093	1.0573	1.108	0.95788	1.0168	1.0857	0.90419	0.92339	0.92668	1	0.84964	1.0367	0.88352	1		0.997079	0.00899873
speA	0.78076	0.76555	0.76743	0.78366	1.0865	1.3184	1.3654	1.2784	0.83715	1	0.54702	0.61587	0.62121	1		0.911954	0.067002
speB	1.1243	1.1911	1.2199	1.0852	1	0.93955	1.0479	1.0913	1.1181	1	0.82946	0.7911	1	1		1.03128	0.0139173
speD	0.55434	0.6501	0.63744	0.83335	1.0667	0.76044	0.85338	0.96709	0.97751	1	0.51785	0.54982	0.67835	1		0.789026	0.0343315
speE	1	0.74709	1.1073	1.1045	0.95822	0.98623	1.2006	1.4675	1.4042	1	0.77249	0.81542	0.88897	1		1.03232	0.0424313
sppA	0.95733	1.0746	1.1878	1.0728	1	1	1	1	1	1	1	1	1	1		1.02089	0.00298873
spr	1	1	1	1	1	0.47362	0.97829	0.79703	0.76038	1	1	1	1	1		0.929237	0.0218613
ssb	1.4075	1.2014	1.1116	1.0865	0.96539	0.91543	0.95936	0.89142	0.86814	1	0.92971	0.89776	0.96177	1		1.014	0.0199889
sspA	1.0198	0.86425	0.83228	0.98077	1.0077	1.1309	1.2301	0.9264	0.90407	1	1.2954	1.2507	1.0426	1		1.03464	0.0190862
sspB	1	1	1	1	1	1	1	1	1	1	1.3328	1.2996	1.1778	1		1.05787	0.0132315
sthA	2.325	2.0139	2.0668	1.4062	0.83753	0.97309	0.76862	0.80673	1.2036	1	1	1	1	1		1.24296	0.244265
stpA	0.85451	0.83981	0.96413	1.0102	0.9959	0.80657	0.84757	1.0154	0.98933	1	0.37266	0.48285	0.81543	1		0.85674	0.0369267
sucA	1.2196	1.2219	1.292	1.2184	0.91263	0.78641	0.81044	0.86436	0.92032	1	0.27634	0.41781	0.60536	1		0.896112	0.0865452
sucB	1.1745	1.1429	1.2204	1.2003	0.91988	0.82334	0.85832	0.90553	0.91131	1	0.29034	0.45894	0.60788	1		0.893831	0.0718839
sucC	1.8201	1.7479	1.7677	1.4455	0.82181	0.83342	0.79808	0.85242	0.95534	1	0.25782	0.38523	0.58321	1		1.01918	0.23151
sucD	1.7642	1.638	1.7445	1.4083	0.83666	0.84768	0.81095	0.8911	1.0387	1	0.23519	0.36484	0.55669	1		1.00977	0.213897
suhB	0.99784	0.98189	0.82848	0.91695	1.0332	1	0.35495	0.86402	0.63113	1	0.91017	0.98399	0.97163	1		0.891018	0.032232
surA	1.0384	0.73317	0.79858	0.95737	1.0171	1.435	1.3898	1.2699	0.93298	1	1.1577	1.2088	1.0288	1		1.06911	0.0383057
talA	1.055	0.94922	1.0061	1.0024	1	1.3358	1.4391	1.1768	1.1661	1	1	1	1	1		1.08075	0.0199124
talB	0.83024	0.87356	0.9061	1.0506	0.97978	1.0156	1.0017	1.0611	0.88832	1	0.61355	0.70263	0.77128	1		0.906747	0.0172417
tap	2.97	2.7955	2.7476	2.0561	0.57755	0.29535	0.42579	0.6341	1.4274	1	1	0.081321	0.42114	1		1.24513	0.923802
tar	1.5119	1.4399	1.3449	1.1337	1	0.42823	0.52217	0.69491	1.4238	1	1	0.14781	0.67528	1		0.951614	0.158515
tas	2.3739	1.2124	1.9918	1.3843	1	1.3629	1.1033	0.60171	0.67266	1	1	1	1	1		1.19307	0.21074
tdk	0.2997	0.61023	0.41615	0.46722	1.2131	0.98868	0.94398	0.86023	1.0904	1	1	1	1	1		0.849264	0.0732401
tetR	1	1	1	1	1	17.219	15.674	15.317	14.763	1	1	1	1	1		5.21236	44.5974
tgt	0.46561	0.56745	0.57741	0.72745	1.109	0.92803	1	1.0909	1.3959	1	1.6047	1.3845	1.1438	1		0.999625	0.102984
thiB	0.73375	0.74571	0.76883	0.95933	1.0163	1.0928	1.0128	1.0726	0.94232	1	0.79535	0.79275	1.1247	1		0.93266	0.0175131
thiC	0.75291	0.76892	0.86326	0.90177	1.0393	1.1398	1.207	1.1891	0.99704	1	0.77589	0.84166	0.83786	1		0.951036	0.0221804
thiD	1	1	1	1	1	1.0894	0.96648	0.86412	0.75474	1	0.85618	0.99132	1.0125	1		0.966767	0.00665612
thiE	0.73832	0.69633	0.65221	0.82068	1.0717	1.3162	1.2589	1.14	0.68622	1	0.72875	0.64115	0.85268	1		0.900224	0.0491926
thiF	0.92483	0.71675	0.9428	1.2121	0.91517	1.2868	1.2434	1.3164	1.0804	1	0.68684	0.66035	0.78585	1		0.983692	0.0460696
thiG	0.91755	0.8998	0.9114	0.94056	1.0238	1.3761	1.338	1.4339	1.0854	1	0.39554	0.47577	0.62127	1		0.958506	0.0885405
thiH	0.78204	0.71195	0.78955	0.96201	1.0152	0.68214	0.98499	0.92686	0.60865	1	1	1	1	1		0.890242	0.0191109
thiI	1	1	1	1	1	1	1	1	1	1	2.3002	1.505	1.3436	1		1.15349	0.123843
thiJ	1	1	1	1	1	1.279	1.4872	1.1463	0.8737	1	1	1	1	1		1.05616	0.0220292
thiM	0.48296	0.38813	0.39318	0.43892	1.2244	1.0335	1.0806	0.91809	0.81566	1	0.96089	0.91049	1.2993	1		0.853294	0.0872305
thrA	0.63315	0.65896	0.66832	0.83358	1.0666	1.5737	1.532	1.3982	0.97759	1	0.98575	0.95997	0.89542	1		1.01309	0.0838997
thrB	5.888	0.6122	0.83673	0.78158	1.0874	2.8086	3.3341	2.4734	1.4849	1	1.0183	0.90689	0.85521	1		1.72052	2.00085
thrC	0.6238	0.6255	0.64091	0.75933	1.0963	1.5332	1.4697	1.3433	0.99266	1	1.1456	1.0505	0.93656	1		1.01553	0.0803676
thrS	0.87518	0.83695	0.88766	0.986	1.0056	0.85415	0.73764	0.82603	0.8482	1	2.4216	2.2104	1.6417	1		1.15222	0.269416
thyA	1.0538	1	1.0175	1.0557	0.97773	0.94658	0.91957	0.87791	0.73939	1	1	1	1	1		0.970584	0.00620224
tig	0.70153	0.81057	0.81914	0.97268	1.0109	0.82229	0.85353	0.95184	0.94981	1	1.1495	1.205	1.1137	1		0.954321	0.0188934
tktA	0.89801	0.89847	0.92832	1.0031	0.99876	0.81867	0.82895	0.90589	0.95695	1	0.68407	0.81196	0.86646	1		0.899972	0.00797385
tktB	1	1	1	1	1	1.6288	0.94075	0.68812	0.543	1	1	1	1	1		0.985762	0.0501557
tmk	1	1	1	1	1	1	1	1	1	1	0.11763	0.11936	0.46856	1		0.836111	0.104321
tolB	0.73891	0.76488	0.72549	0.79017	1.0839	1.7592	1.329	1.2712	1.0755	1	0.80591	0.76705	0.84155	1		0.996626	0.0807594
tolC	0.9653	0.87662	0.88199	0.95427	1	1.3253	1.1658	1.2337	0.93101	1	1.077	1.155	1.0304	1		1.0426	0.0164716
tolQ	1	1	1	1	1	0.98465	1.0109	0.9841	0.68062	1	3.3247	2.9145	1	1		1.27853	0.577573
tonB	0.85744	0.70575	0.91933	0.96874	1	0.60421	0.84194	0.93717	0.94228	1	0.73636	0.80303	0.80254	1		0.865628	0.0141296
topA	0.57744	0.61922	0.69822	0.76723	1.0931	1.0384	1.1919	1.3294	1.1501	1	1	1.5047	0.95731	1		0.994787	0.0644978
tpiA	0.80821	0.75361	0.7789	0.91854	1.0326	1.4096	1.2118	1.2237	1.0071	1	0.35534	0.42395	0.59205	1		0.893957	0.0838008
tpx	0.99526	0.9781	0.92264	0.89842	1.0406	0.85714	0.9294	0.95787	1.0249	1	0.74362	0.7342	0.83936	1		0.922965	0.00895328
traT	1.9891	1.3608	1.283	0.91651	1.0334	1.3831	1.3656	1.2141	0.88775	1	1.3195	1.4277	1.2163	1		1.24263	0.0745101
trg	5.1004	4.0041	3.3335	1.6763	0.72948	0.49473	0.52104	0.56907	1.2511	1	1	1	1	1		1.61998	1.94042
trmB	0.77913	0.6659	0.66148	0.92061	1.0318	1	1	1	1	1	1	1	1	1		0.93278	0.0156469
trmJ	1.3211	1.6081	1.5833	1.3508	0.85968	1.0363	0.95574	0.92995	0.9488	1	1.7168	1.7231	1.4709	1		1.25033	0.096273
trpA	0.55357	0.51449	0.55808	0.7035	1.1186	0.90472	0.79151	0.79753	0.98052	1	0.48095	0.55715	0.85508	1		0.77255	0.0420338
trpB	0.67328	0.69527	0.75845	1.0163	0.99346	0.73645	0.83038	0.8116	1.0039	1	0.69832	0.75368	0.82565	1		0.842624	0.0162388
trpC	0.84669	0.80987	0.78656	1.21	0.91599	0.42545	0.59705	0.60472	0.91703	1	0.81672	1.0123	1.182	1		0.866027	0.0448256
trpD	0.6583	0.7452	0.73734	0.89701	1.0412	0.43578	0.53207	0.6635	0.90334	1	0.4355	0.59517	0.68639	1		0.737914	0.038722
trpE	0.64743	0.66283	0.61462	1.2803	0.88787	0.69164	0.60202	0.54215	0.9853	1	1	0.70652	1.1124	1		0.838077	0.0480474
trpS	0.81045	0.78494	0.7505	0.88134	1.0475	1.4042	1.2662	1.1931	0.89683	1	0.78131	0.8028	0.79762	1		0.958342	0.0390224
truB	1	1	1	1	1	1	1	1	1	1	0.89592	1.1459	1.0878	1		1.00926	0.00275916
trxA	0.55946	0.50753	0.47683	0.49404	1.2024	1.6099	1.3907	1.2537	0.95639	1	0.95368	0.87953	0.93333	1		0.944106	0.112538
trxB	1.0802	1.0125	1.0004	0.94167	1.0233	1.5064	1.3038	1.2873	0.91386	1	0.84457	0.90281	0.91456	1		1.05224	0.0322805
trxC	1	1	1	1	1	1.0636	1.0292	0.96017	0.71653	1	1.2574	1.112	1.0619	1		1.01434	0.0118993
tsf	0.64406	0.71885	0.78686	0.93701	1.0252	0.81929	0.82796	0.80258	0.89091	1	0.60225	0.56063	0.59102	1		0.800473	0.0235757
tsr	1.7912	2.0727	2.3408	2.1064	0.55743	0.26067	0.31951	0.45173	1.397	1	1	0.11797	0.61584	1		1.07366	0.522278
tsx	2.5043	2.4692	2.2299	1.4766	1	0.63975	0.71557	0.88447	0.89189	1	1.114	1.2921	1.1735	1		1.31366	0.367716
ttcA	1	1	1	1	1	1	1	1	1	1	1.6651	1.5515	1.8364	1		1.14664	0.081787
tufA	0.79579	0.83485	0.8563	0.98393	1.0064	0.79293	0.84389	0.94553	0.97896	1	1.4662	1.3922	1.2711	1		1.01201	0.0430874
typA	0.55634	0.66239	0.70199	0.903	1.0388	1.0843	1.0979	1.0827	0.95427	1	1.327	1.2747	1.2181	1		0.992964	0.0475303
tyrA	0.84871	0.70338	0.69213	0.64917	1.1403	1	1	1	1	1	0.72444	0.73247	1.0862	1		0.898343	0.02562
tyrB	1.5433	1.307	1.3766	1.0949	0.96205	1.695	1.4417	1.4044	0.9243	1	0.49931	0.53007	0.67049	1		1.10351	0.129943
tyrS	0.83013	0.8098	0.89675	0.92894	1.0284	1.1282	1.1292	1.037	0.85216	1	0.84564	0.83053	0.79779	1		0.936753	0.0125239
ubiD	1	1	1	1	1	0.69613	0.64456	0.46289	1	1	1	1	1	1		0.914541	0.0289227
ubiE	0.97795	0.88782	1	0.98057	1.0078	1.1759	1.1625	1.5303	1.1081	1	0.86989	0.90441	1.1441	1		1.05352	0.026463
ubiG	0.93109	0.84327	0.9657	1.0171	0.99315	1	1	1	1	1	1	1	1	1		0.982165	0.00188396
ucpA	2.598	1.4788	1.6856	1.5721	0.77114	1	1	1	1	1	1	1	1	1		1.22183	0.210261
udp	6.0306	4.3879	3.4934	1.9662	1	2.3293	1.7938	1.5062	0.80917	1	1	1	1	1		2.02261	2.28464
upp	0.72879	0.73861	0.65389	0.89545	1.0418	0.58703	0.69297	0.77265	0.91326	1	1.6324	1.352	1.0197	1		0.930611	0.0753705
usg	0.95646	0.71966	0.93132	0.94789	1.0208	1.5163	1.3627	1.2654	1.1323	1	1.1955	1.2805	1.0026	1		1.0951	0.0403353
ushA	1.8803	1.7409	1.5736	1	1	1.647	1.3121	1.4517	1.3003	1	1	1	1	1		1.27899	0.0980991
uspA	1.5745	1.1419	1.0491	0.78847	1.0846	2.1205	1.8389	1.7651	1.0635	1	0.44559	0.4006	0.53922	1		1.12943	0.256974
uspE	2.151	2.0614	2.1949	0.65414	1.1383	2.9292	2.0953	1.722	1.0815	1	1	1	1	1		1.50198	0.424252
uspF	7.3312	4.2125	2.9257	1.3452	0.86194	1.1174	0.8603	0.81493	0.69688	1	1	1	1	1		1.79757	3.25032
uspG	1.6483	0.90497	0.78317	0.73026	1.1079	1.4987	1.355	1.1029	0.86878	1	1	1	1	1		1.07143	0.0637035
uup	1	1	1	1	1	1	1	1	1	1	3.166	2.3489	1.9237	1		1.31704	0.425506
uvrD	1	1	1	1	1	1.0239	1.0847	1.2175	1.1752	1	1	1	1	1		1.03581	0.0048426
valS	0.69604	0.76333	0.82916	0.93756	1.025	0.88323	0.85511	0.9263	0.92446	1	0.88274	0.93087	0.93107	1		0.898919	0.00772276
wrbA	7.3005	4.2902	2.4323	1.555	1	4.3066	2.875	1.689	0.51788	1	1	1	1	1		2.21189	3.39115
wzzB	0.91762	0.747	0.81931	0.99672	1.0013	1.2147	1.1227	0.93094	1.2099	1	1.5055	1.1415	1.1458	1		1.05378	0.0335533
xthA	0.96133	0.62127	0.83784	0.85281	1.0589	1.2123	1.1253	1.0268	0.96775	1	0.91788	0.93913	1.0482	1		0.969251	0.018459
yaeH	0.4333	0.13286	0.32866	1	1	2.0351	1	1.1191	1.1422	1	1	1	1	1		0.94223	0.184492
yaeT	1.1232	1.1431	1.0464	0.91701	1.0332	1.1313	1.1047	1.1181	0.98168	1	0.98844	1.0215	1.0438	1		1.0466	0.00431379
yagU	0.55357	0.46177	0.54672	0.56315	1.1747	0.74191	0.87127	0.68031	0.44009	1	1	1	1	1		0.788106	0.0561507
yahK	3.4866	1.5585	2.5342	0.55455	1.1782	4.4112	2.9198	1.9848	0.86537	1	1	1	1	1		1.74952	1.25172
yahO	1.4788	0.80539	0.48785	0.18838	1	2.2113	1.2342	0.67028	0.1902	1	1	1	1	1		0.9476	0.24545
yaiE	0.82419	0.80066	0.33061	0.74061	1	1.1172	1.1234	1.1314	0.95376	1	1	1	1	1		0.930131	0.0404311
yajC	1.302	1.1385	1.0467	0.84938	1.0602	1	1	1	1	1	1	1	1	1		1.02834	0.00911659
yajG	1.2476	1.067	0.97699	1.1023	0.95908	0.89315	0.93936	0.90065	0.92386	1	1.0991	1.0935	1.0461	1		1.01776	0.00896403
yajQ	0.57687	0.51664	0.50315	0.63118	1.1475	0.8419	0.79173	0.97533	0.81448	1	1.1879	1.0363	0.97977	1		0.857339	0.0480588
ybaB	1	1	1	1	1	0.99602	0.93097	0.89983	0.98951	1	1.1901	1.1391	1.2166	1		1.02587	0.00771146
ybbN	0.80923	0.95398	0.95734	1.032	0.98719	1.2839	1.178	1.2024	0.97779	1	0.65571	0.70599	0.78959	1		0.966651	0.0306387
ybbO	1	1	1	1	1	1	1	1	1	1	8.9464	4.919	3.3575	1		2.01592	4.97231
ybcJ	1	1	1	1	1	0.53298	0.97191	0.96573	1.0506	1	1.1446	1.0942	1.1117	1		0.990837	0.0188368
ybdH	1.6465	1.4103	1.6499	1.0529	0.97884	1.1208	0.59682	1.2042	0.90816	1	1.3767	1.4232	1.2546	1		1.18735	0.0809727
ybeD	1.0933	0.93662	0.79522	1.0993	0.96029	0.9621	1.2505	1.0154	1.0223	1	0.78264	1.0847	0.73423	1		0.981186	0.0179366
ybeZ	1.2185	1.0691	1.1115	1.1637	0.93453	1.3896	1.222	1.2107	0.95197	1	0.89163	0.95986	1.2077	1		1.09506	0.0195572
ybgF	0.68777	0.71927	0.76909	0.97676	1.0093	1.0971	1.1033	1.051	0.91876	1	1.7207	1.6567	1.5303	1		1.08858	0.0986848
ybgI	1.9071	1.4132	1.4615	1.1788	1	1.9866	1.8894	1.4556	0.7388	1	1	1	1	1		1.28793	0.151292
ybgJ	1	1	1	1	1	2.4794	1.6906	1.3549	1	1	1	1	1	1		1.18035	0.166867
ybhC	1	1	1	1	1	1	1	1	1	1	1.1956	1.4024	1.3168	1		1.06534	0.017198
ybiB	1.2502	1.4209	0.73333	0.89667	1	1.8855	1.9902	2.1767	1.4124	1	1	1	1	1		1.26899	0.187704
ybiC	0.97479	0.98091	1.0505	1.0017	0.99933	1.4615	1.3971	1.4194	0.97786	1	0.6514	0.73452	0.78041	1		1.03067	0.0555472
ybiS	0.51711	1.0528	1.1569	0.76708	1.0932	1.0889	1.0346	1.0166	0.78452	1	1.0047	0.96222	0.99263	1		0.962233	0.0257763
ybiT	0.86481	0.77986	1.005	1.0019	1	1.1415	1.3106	1.2425	0.96662	1	1.1452	1.1556	1.2818	1		1.06396	0.0221872
ybjP	2.2301	1.3454	0.9928	0.56801	1.1728	1	1	1	1	1	1	1	1	1		1.09351	0.123326
ybjQ	2.5153	2.2034	1.6018	1.2332	1	1	1	1	1	1	1	1	1	1		1.25384	0.232771
ycaC	1	1	1	1	1	6.2328	2.6129	2.9872	1	1	1	1	1	1		1.63092	2.0257
ycaO	0.81287	0.34168	0.50286	1.0739	0.97045	0.40284	0.46548	0.50517	0.85122	1	1	1.0725	1.0388	1		0.788412	0.0722271
ycbL	1	1	1	1	1	1.3711	1.2171	1.1956	6.488	1	1	1	1	1		1.44799	1.96654
ycbY	1	1	1	1	1	1.0664	0.90957	0.96936	0.89838	1	1	1	1	1		0.988836	0.00157909
ycdO	1	1	1	1	1	1	1	1	1	1	1.7694	1.5541	1	1		1.09454	0.0552775
ycdY	1	1.2926	0.95679	1.2974	0.88105	1.1872	1.3666	1.6342	1.2006	1	1.2815	1.1945	1.2839	1		1.18402	0.0375378
yceD	0.96641	0.82862	0.89423	0.828	1.0688	0.87975	0.74204	0.87932	0.81996	1	2.077	1.7279	1.4468	1		1.08277	0.142676
yceH	1.4883	1.1347	0.7599	0.90696	1	2.1227	1.8085	0.96333	0.74765	1	1.1252	1	1.0576	1		1.15106	0.142969
yceI	1	1	1	1	1	1.9321	1.6152	1.4784	0.91536	1	1	1	1	1		1.13865	0.0867278
ycfC	1	1	1	1	1	0.69668	0.87937	0.81699	0.811	1	1	1	1	1		0.943146	0.00932247
ycfD	1	1	1	1	1	1.7303	1.5094	1.3893	1	1	0.9482	1	1.6953	1		1.16232	0.0758308
ycfM	1	1	1	1	1	1	1	1	1	1	1.3739	1.2302	1.2678	1		1.06228	0.015015
ycfP	1.15	0.88865	1.0232	0.66866	1.1325	3.5402	2.3636	2.5941	1.4006	1	1.3965	1.1107	1.1163	1		1.45607	0.603386
ycgK	1	1	1	1	1	1.5809	1.1936	1.2231	1.07	1	1	1	1	1		1.07626	0.0248705
ycgL	1	1	1	1	1	1	0.70021	0.69623	0.66044	1	0.58357	0.47489	1	1		0.865381	0.0352068
ycgR	2.2099	2.5143	2.4692	2.0611	0.57555	0.12737	0.2138	0.46895	1.0988	1	0.10016	0.12594	0.65183	1		1.04406	0.754336
ychN	1.5934	1.2003	0.86338	1	1.0212	1.818	1.695	1.436	0.81923	1	1	1	1	1		1.17475	0.0970537
yciK	1	1	1	1	1	1.6187	1.5531	1.3568	1	1	1	1	1	1		1.10919	0.0463653
yciT	1	1	1	1	1	0.36578	0.40539	0.37968	0.55146	1	2.6334	2.1513	1.7284	1		1.08681	0.411451
ydcF	1	1	1	1	1	1.7501	1.4524	1.1719	0.97837	1	1	1	1	1		1.09663	0.0476157
ydcL	1.6425	1.7896	1.2112	1	0.96727	0.90665	1.2228	1.2093	0.49431	1	1	1	1	1		1.10312	0.0922123
ydcW	3.2566	1.4042	1.0673	1.1308	0.94768	1	1	1	1	1	1	1	1	1		1.20047	0.336954
ydeN	3.3858	2.5977	1.975	0.85972	1.0561	1	1	1	1	1	1	1	1	1		1.34817	0.537219
ydfG	1.2259	1.153	1.0836	1.0177	0.99293	1.402	1.1796	1.1199	1.0075	1	0.97511	0.93438	0.95826	1		1.07499	0.0155729
ydgA	0.6875	0.534	0.7216	0.79722	1.0811	1.6629	1.3096	1.0804	0.77567	1	1.2215	1.242	1.1991	1		1.02233	0.0837414
ydgH	1.2692	1.082	1.0878	0.93485	1.0261	1.4573	1.2855	1.2647	1.0863	1	0.68956	0.7506	0.85652	1		1.05646	0.0424648
ydiI	1.2087	1.3594	0.69301	0.88932	1.0443	1	1	1	1	1	1.0121	0.95116	1.0237	1		1.01298	0.0201368
ydiJ	0.88356	0.9059	0.99205	1.0564	0.97745	0.80209	1.0147	1.0439	1.015	1	0.70487	1.0849	1.0492	1		0.96643	0.0106183
ydjA	1	1	1	1	1	1	1	1	1	1	1.152	1	1.058	1		1.015	0.00166557
ydjN	0.52341	0.61945	0.63714	0.88331	1.0467	1.2064	1.127	1.2856	0.99005	1	1.5141	1.5929	1.3446	1		1.05505	0.0965695
yeaD	0.56328	0.48064	0.54213	0.82258	1	0.96306	0.88352	1.0746	1.1609	1	0.65649	0.39496	0.6199	1		0.79729	0.0572313
yeaG	1	1	1	1	1	2.0206	1.4328	0.67617	0.41254	1	1	1	1	1		1.03872	0.118423
yebC	1	1	1	1	1	1	1	1	1	1	1.0144	1.0054	1.065	1		1.00606	0.000281991
yebF	0.48872	0.21627	0.39324	1	1	1	1	1	1	1	1	1	1	1		0.864159	0.07039
yebR	1.0785	1.0691	1.0613	1.0238	1	1	1	1	1	1	1	1	1	1		1.01662	0.000813813
yecC	1.2821	0.899	0.99615	1.1573	0.93707	0.86197	0.95311	0.93203	1.5019	1	1	0.54505	2.177	1		1.08876	0.134163
yecJ	1.0355	0.75813	0.87391	0.9513	1.0195	1	1	1	1	1	1	1	1	1		0.974167	0.00493352
yedD	0.72098	0.69535	0.56276	1.0283	0.98867	0.8485	1	0.83933	1	1	1	0.97075	0.9824	1		0.902646	0.020001
yedE	3.631	2.8492	2.4936	1.498	0.80079	1	1	1	1	1	1	1	1	1		1.44804	0.717846
yedF	1.8854	1.8825	1.1946	1.174	0.93041	1	1	1	1	1	1	1	1	1		1.14764	0.0950412
yeeX	0.76223	0.66882	0.76833	0.88824	1.0447	1.2821	1.032	1.1385	0.87781	1	1.3324	1.0948	1.0547	1		0.996045	0.0336672
yeeZ	1.1781	1.4016	1.1802	0.84415	1.0623	2.2844	1.736	1.5918	0.93329	1	1.0435	1.1338	0.93992	1		1.23779	0.145106
yegQ	1	1	1	1	1	1	1	1	1	1	2.4256	1.661	1.7035	1		1.19929	0.172009
yeiP	0.66177	0.7623	0.76422	0.99563	1.0017	0.45924	0.53208	0.53988	0.66218	1	1.0794	1.0628	1.0041	1		0.823236	0.0454675
yejL	1	1	1	1	1	0.95552	0.94796	0.89234	0.86761	1	1	1	1	1		0.975959	0.00183665
yfbQ	0.79521	1.043	0.88657	0.78037	1.0879	0.77969	0.68576	0.54957	1.0805	1	0.54483	1	0.74578	1		0.855656	0.0320987
yfbT	1	1.2653	2.8123	1.7023	1	1.109	1.5574	1.4123	0.94387	1	1	1	1	1		1.2716	0.236499
yfbU	1.0444	0.99068	1.0566	1.0365	0.9854	1.8402	1.6629	1.4448	0.95202	1	0.61277	0.72325	0.78925	1		1.08134	0.109332
yfcB	1.0766	1.0705	1	1.0929	0.96283	1.4975	1.5089	1.3322	0.9228	1	1.4689	1.383	1.1786	1		1.1782	0.0426827
yfcD	0.91655	1.021	0.91674	1.0408	0.98369	1.5531	1.8187	1.5661	1.1863	1	0.33112	1	1.2706	1		1.11462	0.120309
yfcL	0.83091	0.87409	0.81948	0.93005	1	0.94186	1.1147	0.91022	0.83534	1	1	1	1	1		0.946904	0.00672612
yfcZ	1.22	0.49394	0.97978	1.5203	0.79187	0.85697	0.82565	0.7811	0.9227	1	1	1	1	1		0.956594	0.0498076
yfdH	0.77865	0.66758	1.0123	0.96144	1.0154	0.88524	0.69294	0.98397	0.99473	1	0.78919	0.92837	1.1502	1		0.918572	0.0177442
yfdI	0.81499	0.84537	0.90371	1.0811	0.96755	1	1	1	1	1	1	1	1	1		0.972337	0.00459485
yfeX	0.91785	0.91132	0.93972	0.84826	1.0607	1.2629	1.1631	1.0882	0.98198	1	0.6971	1.2848	0.76395	1		0.994277	0.0269213
yfeY	1.094	1	0.58548	2.3904	0.44385	5.6602	2.1773	3.2186	1	1	1	1	1	1		1.61213	1.80021
yfgA	1.2375	1.3985	1.0578	0.98194	1.0072	1.3037	1.121	1.169	0.88378	1	1	1	1	1		1.08289	0.0194062
yfgD	2.1275	1.7499	1.7672	1.7731	0.69076	0.62456	1.0441	1.2648	1.0681	1	0.61422	0.58339	0.71176	1		1.14424	0.24624
yfgL	1.2578	1.0085	1.2268	1.1406	0.94375	1.0538	1.0131	1.0776	0.99206	1	1.3028	1.0813	1.0165	1		1.07961	0.0114203
yfgM	0.93368	0.85866	0.93495	0.98817	1.0047	1.0718	1.0607	1.1273	0.91039	1	0.92447	0.92253	1.116	1		0.989525	0.00610501
yfiF	1.0246	0.97138	0.98776	1.1421	0.94315	1.3907	1.2853	1.1217	0.87493	1	1.1923	1.0696	1.2059	1		1.08639	0.019231
yfiO	1.0004	1.0357	0.80354	0.9192	1.0323	1.542	1.2568	1.1093	1.0675	1	0.87474	0.93121	0.94884	1		1.03725	0.0305191
ygaD	1	1	1	1	1	1.3383	1	1.1934	1.0724	1	1	1	1	1		1.04315	0.00935895
ygaU	1	1	1	1	1	5.8464	3.4788	2.0788	0.33451	1	1	1	1	1		1.55275	1.9258
ygdH	1.652	1.1881	1.1872	1.0725	1	2.1361	1.6688	1.6114	1.0465	1	1	1	1	1		1.25447	0.122014
ygdK	1	1	1	1	1	1	1	1	1	1	1.7669	1.5593	1.206	1		1.10944	0.0554071
ygfB	0.64302	0.74119	0.60783	0.78807	1.0848	1.1585	0.71038	0.866	0.1674	1	1.2406	1.1376	1.0838	1		0.873514	0.0771687
ygfY	1.1012	0.98441	1.0628	1.0243	1	0.96671	0.9589	1.0657	0.91196	1	1.6898	1.3171	1	1		1.07735	0.0373215
ygfZ	1.2865	1.0816	1.0402	0.91657	1.0334	1.2659	1.1014	0.92901	0.84993	1	0.98508	0.88003	1	1		1.0264	0.0151311
yggE	1	1	1	1	1	1.7599	0.94924	1.1877	0.7288	1	1	1	1	1		1.04469	0.0472033
yggL	1	1	1	1	1	1.3972	1.2362	1.3298	1.1085	1	1	1	1	1		1.07655	0.0180043
yggS	0.84158	0.71608	0.64123	0.86098	1	0.90332	0.83597	0.85454	0.81593	1	1.3131	1.1333	1.3183	1		0.945309	0.0371631
yggX	0.91565	1.0203	0.94915	0.85105	1.0596	1.137	1.049	1.0502	0.98507	1	0.82054	0.69604	0.95135	1		0.963211	0.0119843
yghU	1.2567	0.87685	1.5236	1	0.91884	1	1	1	1	1	1	1	1	1		1.04114	0.0241505
yghZ	3.4804	2.6786	2.3513	1.3999	0.84004	1	1	1	1	1	1	1	1	1		1.41073	0.6157
ygiC	1.2756	1.3835	1.0889	0.8879	1.0448	0.73754	0.74071	0.70261	0.71134	1	1	1	1	1		0.969493	0.0385969
ygiF	0.79852	0.75024	1.1271	1.0139	0.99444	1.3883	1.2313	1.2333	0.88449	1	1.8303	2.8567	1.9896	1		1.29273	0.307699
ygiM	2.2286	1.4715	1.3693	1.1431	1	1.4139	0.84313	1.2457	0.99824	1	1	1	1	1		1.19382	0.115643
ygiW	1	1	1	1	1	2.3421	1.5468	1.1515	1	1	1	1	1	1		1.14574	0.130414
yhbH	1	1	1	1	1	5.4642	5.381	1	1.9895	1	1	1	1	1		1.70248	2.37091
yhbJ	1.1886	1.3413	1.2002	0.97017	1.0119	1	1	1	1	1	1.1494	0.94738	0.8871	1		1.04972	0.0140283
yhbS	1.7241	1.5981	1.3118	1.2774	0.88903	1.5428	1.5342	1.1172	0.73541	1	1	1	1	1		1.195	0.0857077
yhbY	1.0544	0.92611	1.0018	1.0784	0.96863	1.0906	0.95478	0.8735	1.0971	1	1.6238	1.2104	1.2728	1		1.08231	0.0331575
yhbZ	0.85788	0.86349	0.711	0.99094	1.0036	1	1	1	1	1	1	1	1	1		0.959065	0.00707069
yhcB	1.3881	1.2223	1.2032	1.0716	0.97137	1.6334	1.3852	1.2964	1.0633	1	1.033	1.1217	1.047	1		1.17404	0.0344826
yhdL	1	1	1	1	1	1	1	1	1	1	31.825	22.7	8.8337	1		5.31134	87.3008
yhfA	1	1	1	1	1	1.8342	1	1.2113	0.9344	1	1	1	1	1		1.06999	0.0483039
yhgF	0.57711	0.65979	0.70015	0.87993	1.048	0.82632	1.0286	1.138	0.93845	1	0.65142	0.84063	1.0273	1		0.879693	0.0285745
yhjE	1.0561	0.91443	1	1.1486	0.94057	1	1	1	1	1	0.38828	0.48963	0.69316	1		0.902198	0.0450714
yhjH	0.98918	1	1.0228	1.0088	1	1	1	1	1	1	1	1	1	1		1.00148	4.88221e-05
yhjJ	1	1	1	1	1	0.92454	1	0.48324	0.55887	1	1.4789	3.5906	1.2834	1		1.16568	0.507421
yiaF	0.9173	0.82647	0.92207	0.65037	1.1399	1.3687	1.2283	1.218	0.98621	1	1.095	1.3217	1.1263	1		1.05717	0.0359521
yibL	1	1	1	1	1	1.0089	1.3348	1.0646	0.85865	1	1.5928	0.20155	0.29832	1		0.954259	0.113451
yibN	1.0148	0.90567	0.94295	0.93747	1.025	0.82141	0.75226	0.82543	0.85432	1	1.7758	1.5117	1.3413	1		1.05058	0.0790176
yicC	1.0336	0.95811	1.1051	0.87896	1.0484	1.2599	1.1247	1.2974	1.0853	1	0.8471	1.118	1.0467	1		1.05738	0.0145099
yicH	1	1	1	1	1	0.28713	0.1672	0.19235	1	1	1	1	1	1		0.831906	0.104176
yidA	0.96284	0.79025	0.92002	0.98778	1.0049	1.092	0.86746	1.1189	0.81456	1	1	0.70029	1	1		0.947071	0.0126506
yieF	1	1	1	1	1	3.0287	2.5902	1.8098	0.89589	1	1	1	1	1		1.3089	0.426794
yifE	0.96426	0.93776	0.8992	0.95518	1.0179	1.036	0.96764	0.94326	0.91439	1	1.0642	0.9555	0.95502	1		0.972165	0.00198648
yifL	1.0525	0.97445	0.93544	0.93074	1.0277	1	1	1	1	1	1.25	1.3013	1.1213	1		1.04239	0.0111416
yihD	0.74323	0.11796	0.71826	0.73416	1.1063	2.0451	1.6358	1.49	1.1633	1	1.0081	0.89232	0.88132	1		1.03828	0.198125
yihI	1	1	1	1	1	0.85021	0.67477	0.83381	0.93014	1	1	0.68245	1	1		0.926527	0.0132838
yijP	0.81117	0.80572	0.88515	0.94858	1.0206	0.90332	0.79994	1.0104	0.90506	1	1	1	1	1		0.934996	0.00635681
yjaH	1	1	1	1	1	1	1	1	1	1	1	0.85423	0.96461	1		0.98706	0.0014398
yjcD	1	1	1	1	1	1	1	1	1	1	3.0098	0.9286	1.1283	1		1.14762	0.268269
yjcH	17.446	11.052	7.3002	1.5408	0.78368	1	1	1	1	1	1	1	1	1		3.36591	23.7986
yjcZ	4.1799	3.7043	3.9989	2.4118	0.43528	0.37484	0.41583	0.68352	1.4511	1	0.1639	0.47891	1	1		1.52131	1.92373
yjdB	1	1	1	1	1	0.99216	0.79274	1.1298	1.2614	1	1	1	1	1		1.01258	0.00899865
yjeI	1.6506	1.3312	1.2269	0.91911	1.0324	1.1218	1.5207	1.2031	0.72119	1	1	1	1	1		1.12336	0.0559972
yjgA	1	1	1	1	1	2.7717	2.882	2.1708	1.3853	1	0.86553	1.2003	0.78804	1		1.36169	0.462266
yjgD	0.88074	0.76972	0.83373	0.93093	1.0276	0.94757	0.97428	1.0976	1.2166	1	1.0849	1.3068	1.2175	1		1.02057	0.0216428
yjgF	1.2557	1.238	1.2036	0.94334	1.0227	0.80269	0.7073	0.73601	0.89723	1	0.74617	0.74468	0.77677	1		0.933871	0.0350206
yjhC	1	1	1	1	1	1.5783	1.0789	1.1635	1	1	1	1	1	1		1.05862	0.0228056
yjiA	1	1	1	1	1	1.352	1.2146	1.1843	1.0281	1	1	1	1	1		1.05564	0.0115262
yjjK	0.89951	0.95692	1.0001	1.0836	0.96655	0.8689	0.83949	0.86708	0.8972	1	0.84441	0.92045	0.87168	1		0.929706	0.00493386
yleA	0.66043	0.60908	0.65467	0.88029	1.0479	0.80346	0.90377	0.98695	0.97272	1	1	1	1	1		0.894234	0.0211568
yliG	0.87521	1	0.1564	0.94569	1.0217	0.70903	0.68716	0.71921	0.99902	1	1	1	1	1		0.865244	0.0527002
yliJ	1	1	1	1	1	2.7183	2.2189	1.8636	1.0662	1	0.6851	0.77337	0.78576	1		1.22223	0.335248
yncE	1.2334	0.81209	1.0256	0.96558	1.0138	1.0646	1.124	1.2186	0.88924	1	0.73399	0.75916	0.85742	1		0.978391	0.0224269
ynfB	0.90778	0.68856	0.6762	0.87453	1	1.4819	1.1557	1.263	0.96686	1	1.6186	1.3339	1.1877	1		1.08248	0.0704978
yniC	0.93599	1.0712	0.84387	0.83045	1.0678	1.8907	0.79664	0.97657	0.66883	1	0.64431	0.75369	0.63022	1		0.936448	0.0913706
yoaB	0.63123	0.44551	0.76561	0.65565	1.1377	1.0989	1.1499	1.1719	1.005	1	1	1	1	1		0.932957	0.0453448
yohN	1	1	1	1	1	2.5024	1.9732	1.4175	1.0228	1	1.4853	1.2511	1.0545	1		1.26477	0.192802
yqeF	1.9853	1.924	1.2615	1	0.95947	1	1	1	1	1	1	1	1	1		1.15216	0.112176
yqgE	1	1	1	1	1	1.6779	1.0331	1.0546	0.9089	1	1	1	1	1		1.04818	0.0313877
yqhD	1	1	1	1	1	1.4421	1.9728	0.67445	0.84594	1	1	1	1	1		1.06681	0.086359
yqjD	2.8311	1.6141	1.0594	1	0.99079	3.0049	1.7943	1.391	0.46902	1	1	1	1	1		1.36819	0.494369
yqjI	1	1	1	1	1	1	1	1	1	1	1.5159	1.035	1.2727	1		1.05883	0.0209494
yraL	0.80105	1.1582	1.047	0.61349	1.1546	1.0612	1.0745	1.061	0.94968	1	0.86101	0.87848	0.98722	1		0.974816	0.0200734
yraM	1.5311	1.5938	1.4709	0.67587	1.1297	1.1414	0.97368	1.1831	1.2147	1	1.8059	1.1352	1.1477	1		1.2145	0.0802862
yraP	1.1943	1.2302	1.1194	0.94994	1.02	1.338	1.2838	1.1806	1.0246	1	1.0461	1.0147	0.6383	1		1.07428	0.0279882
yrbB	0.862	0.98681	0.90125	0.9739	1.0104	1.3016	1.1856	1.1332	0.96333	1	1.2983	1.2157	1.1183	1		1.06788	0.0185173
yrbC	0.45376	0.75168	0.42458	0.35635	1.2575	1.7719	1.8745	1.6252	1.5274	1	0.84916	0.91654	0.79167	1		1.04287	0.232052
yrbD	0.85581	0.8789	0.96947	0.98817	1	1.1442	1.0121	1.0337	0.7976	1	1.5862	1.3396	1.1731	1		1.05563	0.0389402
yrbF	1	1	1	1	1	1.2375	1.4256	1.1428	1.1348	1	1.3332	1.1116	1.0717	1		1.10409	0.0180749
ysgA	6.2532	4.1987	3.996	2.1609	1	1.8112	1.5211	1.6943	1.1211	1	1	1	1	1		2.05404	2.43028
ytfP	4.2989	3.88	9.8958	4.4471	1	1.5852	1.4939	1.2724	1.0675	1	1	1	1	1		2.42434	5.88982
ytfQ	2.3524	1.3089	0.81364	0.46641	1.2134	1.0513	1.0584	0.86161	0.82343	1	1	1	1	1		1.06782	0.162955
yuaX	3.7456	2.5766	2.6613	1.0049	0.99802	1	0.89444	1	0.95651	1	1	1	1	1		1.41695	0.740218
yuaY	3.0025	2.2788	2.0941	1.1834	0.92663	1	1	1	1	1	1	1	1	1		1.32039	0.388881
zapA	0.73201	0.95392	0.91208	0.65961	1.1362	1.4914	0.50542	0.86449	2.1284	1	1	1	1	1		1.0274	0.141665
zapB	0.77221	0.76069	0.78271	0.87421	1.0503	1.0362	1.0329	1.1437	0.81774	1	1.6184	1.5176	1.3577	1		1.0546	0.0691095
zipA	1.0862	0.99709	0.88735	0.81917	1.0723	1.2547	1.1239	1.0758	0.91119	1	1	1.7061	1.3316	1		1.09039	0.0461481
zwf	0.91359	0.87045	1.0025	0.92848	1.0286	1.6985	1.3876	1.4579	0.94632	1	0.9888	0.99093	0.99136	1		1.08607	0.0555314
