# Supplementary material for: Predictive analytics of environmental adaptability in multi-omic network models
Source: Sci Rep. 2015 Oct 20;5:15147. doi: 10.1038/srep15147 (PMC4611489; doi:10.1038/srep15147)
Supplement: Supplementary Information [file srep15147-s5.zip]

Archive with 861 entries (758 files):
- source code METRADE/
- source code METRADE/1) 466 microarray dataset/
- source code METRADE/1) 466 microarray dataset/all_genes.xlsx
- source code METRADE/1) 466 microarray dataset/all_probes.xlsx
- source code METRADE/1) 466 microarray dataset/conditions.xlsx
- source code METRADE/1) 466 microarray dataset/Conversion gene name to locus.xlsx
- source code METRADE/1) 466 microarray dataset/conversion_gene_locus.mat
- source code METRADE/1) 466 microarray dataset/data_only.mat
- source code METRADE/1) 466 microarray dataset/eps2pdf.m
- source code METRADE/1) 466 microarray dataset/evaluate_objective - senza gene importance.m
- source code METRADE/1) 466 microarray dataset/evaluate_objective.m
- source code METRADE/1) 466 microarray dataset/exportfig.m
- source code METRADE/1) 466 microarray dataset/flux_balance.m
- source code METRADE/1) 466 microarray dataset/generate_glucose_oxygen_arrays.m
- source code METRADE/1) 466 microarray dataset/gene_locus_all.mat
- source code METRADE/1) 466 microarray dataset/gene_names_all.mat
- source code METRADE/1) 466 microarray dataset/gene_variances.mat
- source code METRADE/1) 466 microarray dataset/geni.mat
- source code METRADE/1) 466 microarray dataset/ghostscript.m
- source code METRADE/1) 466 microarray dataset/glucose.mat
- source code METRADE/1) 466 microarray dataset/iJO1366_Ecoli_ac.mat
- source code METRADE/1) 466 microarray dataset/iJO1366_Ecoli_BDO.mat
- source code METRADE/1) 466 microarray dataset/iJO1366_Ecoli_suc.mat
- source code METRADE/1) 466 microarray dataset/inset.m
- source code METRADE/1) 466 microarray dataset/ISTRUZIONI MICROARRAY.txt
- source code METRADE/1) 466 microarray dataset/name_conditions.mat
- source code METRADE/1) 466 microarray dataset/name_conditions_466.xlsx
- source code METRADE/1) 466 microarray dataset/name_conditions_with_replicates.mat
- source code METRADE/1) 466 microarray dataset/oxygen.mat
- source code METRADE/1) 466 microarray dataset/pareto_microarray_fluxes.m
- source code METRADE/1) 466 microarray dataset/parfor_progress.m
- source code METRADE/1) 466 microarray dataset/parfor_progress.txt
- source code METRADE/1) 466 microarray dataset/plot_conditions.m
- source code METRADE/1) 466 microarray dataset/plot_pareto_microarray - senza inset.m
- source code METRADE/1) 466 microarray dataset/plot_pareto_microarray.m
- source code METRADE/1) 466 microarray dataset/probes.mat
- source code METRADE/1) 466 microarray dataset/probe_genes.mat
- source code METRADE/1) 466 microarray dataset/process_conditions.m
- source code METRADE/1) 466 microarray dataset/process_conditions_OLD WITH BUGS.m
- source code METRADE/1) 466 microarray dataset/prova.asv
- source code METRADE/1) 466 microarray dataset/reaction_expression.mat
- source code METRADE/1) 466 microarray dataset/textdata.mat
- source code METRADE/1) 466 microarray dataset/textdata_conditions.xlsx
- source code METRADE/1) 466 microarray dataset/user_string.m
- source code METRADE/2) multi-objective optimization/
- source code METRADE/2) multi-objective optimization/altri.mat
- source code METRADE/2) multi-objective optimization/append_and_plot_solutions.m
- source code METRADE/2) multi-objective optimization/append_solutions.m
- source code METRADE/2) multi-objective optimization/append_solutions.m~
- source code METRADE/2) multi-objective optimization/dario.txt
- source code METRADE/2) multi-objective optimization/delete_redundant.m
- source code METRADE/2) multi-objective optimization/elapsed_time
- source code METRADE/2) multi-objective optimization/evaluate_objective.m
- source code METRADE/2) multi-objective optimization/expFBA.m
- source code METRADE/2) multi-objective optimization/flux_balance.m
- source code METRADE/2) multi-objective optimization/genetic_operator.m
- source code METRADE/2) multi-objective optimization/genetic_operator_parallel.m
- source code METRADE/2) multi-objective optimization/geni.mat
- source code METRADE/2) multi-objective optimization/geni_reazioni.mat
- source code METRADE/2) multi-objective optimization/glpk.m
- source code METRADE/2) multi-objective optimization/hs_err_pid3624.log
- source code METRADE/2) multi-objective optimization/iJO1366_Ecoli_12propanediolR.mat
- source code METRADE/2) multi-objective optimization/iJO1366_Ecoli_ac.mat
- source code METRADE/2) multi-objective optimization/iJO1366_Ecoli_atp.mat
- source code METRADE/2) multi-objective optimization/inset.m
- source code METRADE/2) multi-objective optimization/inset_test.m
- source code METRADE/2) multi-objective optimization/mat.err
- source code METRADE/2) multi-objective optimization/mat.log
- source code METRADE/2) multi-objective optimization/mat.out
- source code METRADE/2) multi-objective optimization/nondominated.mat
- source code METRADE/2) multi-objective optimization/non_dominated.mat
- source code METRADE/2) multi-objective optimization/non_dominati.mat
- source code METRADE/2) multi-objective optimization/non_domination.m
- source code METRADE/2) multi-objective optimization/non_domination_sort_mod.m
- source code METRADE/2) multi-objective optimization/nsga_2 (2).m
- source code METRADE/2) multi-objective optimization/objective_description_function.m
- source code METRADE/2) multi-objective optimization/others.mat
- source code METRADE/2) multi-objective optimization/Pareto_points copy.m
- source code METRADE/2) multi-objective optimization/Pareto_points.m
- source code METRADE/2) multi-objective optimization/plot_and_export_color.m
- source code METRADE/2) multi-objective optimization/plot_Pareto.m
- source code METRADE/2) multi-objective optimization/reaction_expression.mat
- source code METRADE/2) multi-objective optimization/reazioni.mat
- source code METRADE/2) multi-objective optimization/replace_chromosome.m
- source code METRADE/2) multi-objective optimization/RUN.m
- source code METRADE/2) multi-objective optimization/selection_knockout.m
- source code METRADE/2) multi-objective optimization/submit.txt
- source code METRADE/2) multi-objective optimization/tournament_selection.m
- source code METRADE/3) codonExpFBA acetate_biomass/
- source code METRADE/3) codonExpFBA acetate_biomass/.ignore/
- source code METRADE/3) codonExpFBA acetate_biomass/.ignore/ghostscript.txt
- source code METRADE/3) codonExpFBA acetate_biomass/.ignore/gs_font_path.txt
- source code METRADE/3) codonExpFBA acetate_biomass/altri.xlsx
- source code METRADE/3) codonExpFBA acetate_biomass/append_and_plot_solutions.m
- source code METRADE/3) codonExpFBA acetate_biomass/append_solutions.asv
- source code METRADE/3) codonExpFBA acetate_biomass/append_solutions.m
- source code METRADE/3) codonExpFBA acetate_biomass/associa_geni_reazioni.m
- source code METRADE/3) codonExpFBA acetate_biomass/calcola_geneset_expression.m
- source code METRADE/3) codonExpFBA acetate_biomass/codonGDMO.m
- source code METRADE/3) codonExpFBA acetate_biomass/codon_acetate.pdf
- source code METRADE/3) codonExpFBA acetate_biomass/codon_to_gene.m
- source code METRADE/3) codonExpFBA acetate_biomass/codon_usage.eps
- source code METRADE/3) codonExpFBA acetate_biomass/delete_redundant.m
- source code METRADE/3) codonExpFBA acetate_biomass/elapsed_time
- source code METRADE/3) codonExpFBA acetate_biomass/eps2pdf.m
- source code METRADE/3) codonExpFBA acetate_biomass/evaluate_objective.m
- source code METRADE/3) codonExpFBA acetate_biomass/exportfig.m
- source code METRADE/3) codonExpFBA acetate_biomass/figura.pdf
- source code METRADE/3) codonExpFBA acetate_biomass/flux_balance.m
- source code METRADE/3) codonExpFBA acetate_biomass/geGDMO.asv
- source code METRADE/3) codonExpFBA acetate_biomass/genetic_operator.m
- source code METRADE/3) codonExpFBA acetate_biomass/geni.mat
- source code METRADE/3) codonExpFBA acetate_biomass/geni_reazioni.mat
- source code METRADE/3) codonExpFBA acetate_biomass/ghostscript.m
- source code METRADE/3) codonExpFBA acetate_biomass/glpk.m
- source code METRADE/3) codonExpFBA acetate_biomass/iJO1366_Ecoli_ac.mat
- source code METRADE/3) codonExpFBA acetate_biomass/iJO1366_Ecoli_ac_aerobic.mat
- source code METRADE/3) codonExpFBA acetate_biomass/inset.m
- source code METRADE/3) codonExpFBA acetate_biomass/inset_test.m
- source code METRADE/3) codonExpFBA acetate_biomass/mat.err
- source code METRADE/3) codonExpFBA acetate_biomass/mat.log
- source code METRADE/3) codonExpFBA acetate_biomass/non_dominated.mat
- source code METRADE/3) codonExpFBA acetate_biomass/non_dominati.xlsx
- source code METRADE/3) codonExpFBA acetate_biomass/non_domination.m
- source code METRADE/3) codonExpFBA acetate_biomass/non_domination_sort_mod.m
- source code METRADE/3) codonExpFBA acetate_biomass/nsga_2 (2).m
- source code METRADE/3) codonExpFBA acetate_biomass/objective_description_function.m
- source code METRADE/3) codonExpFBA acetate_biomass/others.mat
- source code METRADE/3) codonExpFBA acetate_biomass/plot_and_export_color.m
- source code METRADE/3) codonExpFBA acetate_biomass/plot_Pareto.asv
- source code METRADE/3) codonExpFBA acetate_biomass/reaction_expression.mat
- source code METRADE/3) codonExpFBA acetate_biomass/reazioni.mat
- source code METRADE/3) codonExpFBA acetate_biomass/replace_chromosome.m
- source code METRADE/3) codonExpFBA acetate_biomass/RUN_codon.m
- source code METRADE/3) codonExpFBA acetate_biomass/selection_knockout.m
- source code METRADE/3) codonExpFBA acetate_biomass/solutions/
- source code METRADE/3) codonExpFBA acetate_biomass/tournament_selection.m
- source code METRADE/3) codonExpFBA acetate_biomass/user_string.m
- source code METRADE/4) Validation Code proteomic dataset/
- source code METRADE/4) Validation Code proteomic dataset/.ignore/
- source code METRADE/4) Validation Code proteomic dataset/.ignore/ghostscript.txt
- source code METRADE/4) Validation Code proteomic dataset/.ignore/gs_font_path.txt
- source code METRADE/4) Validation Code proteomic dataset/AC_fluxes_gene_importance_10000.mat
- source code METRADE/4) Validation Code proteomic dataset/AC_points_gene_importance_10000.mat
- source code METRADE/4) Validation Code proteomic dataset/align_axislabels.m
- source code METRADE/4) Validation Code proteomic dataset/associa_geni_reazioni.m
- source code METRADE/4) Validation Code proteomic dataset/axislabel_rotation.m
- source code METRADE/4) Validation Code proteomic dataset/axislabel_rotation_angle.m
- source code METRADE/4) Validation Code proteomic dataset/axislabel_translation.m
- source code METRADE/4) Validation Code proteomic dataset/compute_geneset_expression.m
- source code METRADE/4) Validation Code proteomic dataset/conversion_gene_locus.mat
- source code METRADE/4) Validation Code proteomic dataset/convert_gene_name_to_locus.m
- source code METRADE/4) Validation Code proteomic dataset/data_only_proteomic.mat
- source code METRADE/4) Validation Code proteomic dataset/eps2pdf.m
- source code METRADE/4) Validation Code proteomic dataset/evaluate_objective.m
- source code METRADE/4) Validation Code proteomic dataset/exportfig.m
- source code METRADE/4) Validation Code proteomic dataset/flux_balance.m
- source code METRADE/4) Validation Code proteomic dataset/flux_balance_trilevel.m
- source code METRADE/4) Validation Code proteomic dataset/generate_oxygen_array.m
- source code METRADE/4) Validation Code proteomic dataset/gene_variances_proteomic.mat
- source code METRADE/4) Validation Code proteomic dataset/geni.mat
- source code METRADE/4) Validation Code proteomic dataset/geni_reazioni.mat
- source code METRADE/4) Validation Code proteomic dataset/ghostscript.m
- source code METRADE/4) Validation Code proteomic dataset/growth_rates.mat
- source code METRADE/4) Validation Code proteomic dataset/iJO1366_Ecoli_ac.mat
- source code METRADE/4) Validation Code proteomic dataset/iJO1366_Ecoli_ac_lactoseMedium.mat
- source code METRADE/4) Validation Code proteomic dataset/iJO1366_Ecoli_ac_unlimited_glucose.mat
- source code METRADE/4) Validation Code proteomic dataset/iJO1366_Ecoli_suc.mat
- source code METRADE/4) Validation Code proteomic dataset/iJO1366_updated_GPR_underground_bio_ac_form.mat
- source code METRADE/4) Validation Code proteomic dataset/iJO1366_updated_GPR_underground_bio_suc_eth.mat
- source code METRADE/4) Validation Code proteomic dataset/inset2.pdf
- source code METRADE/4) Validation Code proteomic dataset/name_conditions.mat
- source code METRADE/4) Validation Code proteomic dataset/non_domination_sort_mod.m
- source code METRADE/4) Validation Code proteomic dataset/oxygen_status.mat
- source code METRADE/4) Validation Code proteomic dataset/pareto_loop_proteomic.m
- source code METRADE/4) Validation Code proteomic dataset/pareto_proteomic.m
- source code METRADE/4) Validation Code proteomic dataset/parfor_progress.m
- source code METRADE/4) Validation Code proteomic dataset/parfor_progress.txt
- source code METRADE/4) Validation Code proteomic dataset/Plots/
- source code METRADE/4) Validation Code proteomic dataset/Plots/validation.pdf
- source code METRADE/4) Validation Code proteomic dataset/plot_pareto_colombos.m
- source code METRADE/4) Validation Code proteomic dataset/pos_genes_in_react_expr.mat
- source code METRADE/4) Validation Code proteomic dataset/probe_genes_names_proteomic.mat
- source code METRADE/4) Validation Code proteomic dataset/probe_genes_proteomic.mat
- source code METRADE/4) Validation Code proteomic dataset/process_conditions_proteomic.m
- source code METRADE/4) Validation Code proteomic dataset/reaction_expression.mat
- source code METRADE/4) Validation Code proteomic dataset/subtightplot.m
- source code METRADE/4) Validation Code proteomic dataset/textdata_conditions.mat
- source code METRADE/4) Validation Code proteomic dataset/user_string.m
- source code METRADE/5) pseudospectra/
- source code METRADE/5) pseudospectra/adjustedoutlyingness.m
- source code METRADE/5) pseudospectra/bagplot.m
- source code METRADE/5) pseudospectra/bigplot_ace_bio.pdf
- source code METRADE/5) pseudospectra/bigplot_suc_bio.pdf
- source code METRADE/5) pseudospectra/create_distance_matrix.m
- source code METRADE/5) pseudospectra/create_matrix_from_edge_list.m
- source code METRADE/5) pseudospectra/D_ace_bio (sparse condition distance matrix).mat
- source code METRADE/5) pseudospectra/D_suc_bio (sparse condition distance matrix).mat
- source code METRADE/5) pseudospectra/edge_list_ace_bio.txt
- source code METRADE/5) pseudospectra/edge_list_suc_bio.txt
- source code METRADE/5) pseudospectra/eigenvalues_ace_bio.mat
- source code METRADE/5) pseudospectra/eigenvalues_ace_bio_no_repetitions.mat
- source code METRADE/5) pseudospectra/eigenvalues_suc_bio.mat
- source code METRADE/5) pseudospectra/eigenvector_ace_bio.mat
- source code METRADE/5) pseudospectra/eigenvector_suc_bio.mat
- source code METRADE/5) pseudospectra/eigtoollib/
- source code METRADE/5) pseudospectra/eigtoollib/airy_demo.m
- source code METRADE/5) pseudospectra/eigtoollib/basor_demo.m
- source code METRADE/5) pseudospectra/eigtoollib/boeing_demo.m
- source code METRADE/5) pseudospectra/eigtoollib/chebspec_demo.m
- source code METRADE/5) pseudospectra/eigtoollib/companion_demo.m
- source code METRADE/5) pseudospectra/eigtoollib/Contents.m
- source code METRADE/5) pseudospectra/eigtoollib/convdiff_demo.m
- source code METRADE/5) pseudospectra/eigtoollib/convdiff_fd_demo.m
- source code METRADE/5) pseudospectra/eigtoollib/davies_demo.m
- source code METRADE/5) pseudospectra/eigtoollib/delete_et_marker.m
- source code METRADE/5) pseudospectra/eigtoollib/demmel_demo.m
- source code METRADE/5) pseudospectra/eigtoollib/dwave_demo.m
- source code METRADE/5) pseudospectra/eigtoollib/eigtool.m
- source code METRADE/5) pseudospectra/eigtoollib/eigtool_docs.html
- source code METRADE/5) pseudospectra/eigtoollib/eigtool_switch_fn.m
- source code METRADE/5) pseudospectra/eigtoollib/et_call_num_comp.m
- source code METRADE/5) pseudospectra/eigtoollib/et_download_mex.m
- source code METRADE/5) pseudospectra/eigtoollib/et_get_file_location.m
- source code METRADE/5) pseudospectra/eigtoollib/et_plot3d_switch_fn.m
- source code METRADE/5) pseudospectra/eigtoollib/frank_demo.m
- source code METRADE/5) pseudospectra/eigtoollib/gallery3_demo.m
- source code METRADE/5) pseudospectra/eigtoollib/gallery5_demo.m
- source code METRADE/5) pseudospectra/eigtoollib/gaussseidel_demo.m
- source code METRADE/5) pseudospectra/eigtoollib/godunov_demo.m
- source code METRADE/5) pseudospectra/eigtoollib/grcar_demo.m
- source code METRADE/5) pseudospectra/eigtoollib/hatano_demo.m
- source code METRADE/5) pseudospectra/eigtoollib/html/
- source code METRADE/5) pseudospectra/eigtoollib/html/eigtool/
- source code METRADE/5) pseudospectra/eigtoollib/html/eigtool/documentation/
- source code METRADE/5) pseudospectra/eigtoollib/html/eigtool/documentation/buttons/
- source code METRADE/5) pseudospectra/eigtoollib/html/eigtool/documentation/buttons/index.html
- source code METRADE/5) pseudospectra/eigtoollib/html/eigtool/documentation/contents.html
- source code METRADE/5) pseudospectra/eigtoollib/html/eigtool/documentation/general.html
- source code METRADE/5) pseudospectra/eigtoollib/html/eigtool/documentation/images/
- source code METRADE/5) pseudospectra/eigtoollib/html/eigtool/documentation/images/airy_demo.gif
- source code METRADE/5) pseudospectra/eigtoollib/html/eigtool/documentation/images/airy_demo_s.gif
- source code METRADE/5) pseudospectra/eigtoollib/html/eigtool/documentation/images/basor_demo.gif
- source code METRADE/5) pseudospectra/eigtoollib/html/eigtool/documentation/images/basor_demo_s.gif
- source code METRADE/5) pseudospectra/eigtoollib/html/eigtool/documentation/images/basor_eigtool.gif
- source code METRADE/5) pseudospectra/eigtoollib/html/eigtool/documentation/images/basor_eigtool_eigs.gif
- source code METRADE/5) pseudospectra/eigtoollib/html/eigtool/documentation/images/boeing_s_demo.gif
- source code METRADE/5) pseudospectra/eigtoollib/html/eigtool/documentation/images/boeing_u_demo.gif
- source code METRADE/5) pseudospectra/eigtoollib/html/eigtool/documentation/images/boeing_u_demo_s.gif
- source code METRADE/5) pseudospectra/eigtoollib/html/eigtool/documentation/images/chebspec_demo.gif
- source code METRADE/5) pseudospectra/eigtoollib/html/eigtool/documentation/images/chebspec_demo_s.gif
- source code METRADE/5) pseudospectra/eigtoollib/html/eigtool/documentation/images/companion_3d_plot.gif
- source code METRADE/5) pseudospectra/eigtoollib/html/eigtool/documentation/images/companion_demo.gif
- source code METRADE/5) pseudospectra/eigtoollib/html/eigtool/documentation/images/companion_demo_s.gif
- source code METRADE/5) pseudospectra/eigtoollib/html/eigtool/documentation/images/convdiff_demo.gif
- source code METRADE/5) pseudospectra/eigtoollib/html/eigtool/documentation/images/convdiff_demo_s.gif
- source code METRADE/5) pseudospectra/eigtoollib/html/eigtool/documentation/images/convdiff_fd_demo.gif
- source code METRADE/5) pseudospectra/eigtoollib/html/eigtool/documentation/images/convdiff_fd_demo_s.gif
- source code METRADE/5) pseudospectra/eigtoollib/html/eigtool/documentation/images/davies_demo.gif
- source code METRADE/5) pseudospectra/eigtoollib/html/eigtool/documentation/images/davies_demo_s.gif
- source code METRADE/5) pseudospectra/eigtoollib/html/eigtool/documentation/images/davies_eigtool.gif
- source code METRADE/5) pseudospectra/eigtoollib/html/eigtool/documentation/images/davies_emode.gif
- source code METRADE/5) pseudospectra/eigtoollib/html/eigtool/documentation/images/davies_pmode.gif
- source code METRADE/5) pseudospectra/eigtoollib/html/eigtool/documentation/images/default_eigtool.gif
- source code METRADE/5) pseudospectra/eigtoollib/html/eigtool/documentation/images/demmel_demo.gif
- source code METRADE/5) pseudospectra/eigtoollib/html/eigtool/documentation/images/demmel_demo_s.gif
- source code METRADE/5) pseudospectra/eigtoollib/html/eigtool/documentation/images/dwave_demo.gif
- source code METRADE/5) pseudospectra/eigtoollib/html/eigtool/documentation/images/dwave_demo_s.gif
- source code METRADE/5) pseudospectra/eigtoollib/html/eigtool/documentation/images/d_sq_large.gif
- source code METRADE/5) pseudospectra/eigtoollib/html/eigtool/documentation/images/d_sq_large_comp.gif
- source code METRADE/5) pseudospectra/eigtoollib/html/eigtool/documentation/images/eigtool_doc.gif
- source code METRADE/5) pseudospectra/eigtoollib/html/eigtool/documentation/images/eigtool_doc.png
- source code METRADE/5) pseudospectra/eigtoollib/html/eigtool/documentation/images/frank_demo.gif
- source code METRADE/5) pseudospectra/eigtoollib/html/eigtool/documentation/images/frank_demo_s.gif
- source code METRADE/5) pseudospectra/eigtoollib/html/eigtool/documentation/images/gallery3_demo.gif
- source code METRADE/5) pseudospectra/eigtoollib/html/eigtool/documentation/images/gallery3_demo_s.gif
- source code METRADE/5) pseudospectra/eigtoollib/html/eigtool/documentation/images/gallery5_demo.gif
- source code METRADE/5) pseudospectra/eigtoollib/html/eigtool/documentation/images/gallery5_demo_s.gif
- source code METRADE/5) pseudospectra/eigtoollib/html/eigtool/documentation/images/godunov_demo.gif
- source code METRADE/5) pseudospectra/eigtoollib/html/eigtool/documentation/images/godunov_demo_s.gif
- source code METRADE/5) pseudospectra/eigtoollib/html/eigtool/documentation/images/grcar_demo.gif
- source code METRADE/5) pseudospectra/eigtoollib/html/eigtool/documentation/images/grcar_demo_s.gif
- source code METRADE/5) pseudospectra/eigtoollib/html/eigtool/documentation/images/grcar_eigtool.gif
- source code METRADE/5) pseudospectra/eigtoollib/html/eigtool/documentation/images/grcar_eigtool_def.gif
- source code METRADE/5) pseudospectra/eigtoollib/html/eigtool/documentation/images/grcar_pp1.gif
- source code METRADE/5) pseudospectra/eigtoollib/html/eigtool/documentation/images/grcar_pp2.gif
- source code METRADE/5) pseudospectra/eigtoollib/html/eigtool/documentation/images/grcar_sym.gif
- source code METRADE/5) pseudospectra/eigtoollib/html/eigtool/documentation/images/gs_c_demo.gif
- source code METRADE/5) pseudospectra/eigtoollib/html/eigtool/documentation/images/gs_d_demo.gif
- source code METRADE/5) pseudospectra/eigtoollib/html/eigtool/documentation/images/gs_d_demo_s.gif
- source code METRADE/5) pseudospectra/eigtoollib/html/eigtool/documentation/images/gs_u_demo.gif
- source code METRADE/5) pseudospectra/eigtoollib/html/eigtool/documentation/images/hatano_demo.gif
- source code METRADE/5) pseudospectra/eigtoollib/html/eigtool/documentation/images/hatano_demo_s.gif
- source code METRADE/5) pseudospectra/eigtoollib/html/eigtool/documentation/images/kahan_demo.gif
- source code METRADE/5) pseudospectra/eigtoollib/html/eigtool/documentation/images/kahan_demo_s.gif
- source code METRADE/5) pseudospectra/eigtoollib/html/eigtool/documentation/images/kahan_eigtool_fov.gif
- source code METRADE/5) pseudospectra/eigtoollib/html/eigtool/documentation/images/landau_demo.gif
- source code METRADE/5) pseudospectra/eigtoollib/html/eigtool/documentation/images/landau_demo_s.gif
- source code METRADE/5) pseudospectra/eigtoollib/html/eigtool/documentation/images/markov_demo.gif
- source code METRADE/5) pseudospectra/eigtoollib/html/eigtool/documentation/images/markov_demo_s.gif
[truncated: 561 more entries]
