# Supplementary material for: Predictive analytics of environmental adaptability in multi-omic network models
Source: Sci Rep. 2015 Oct 20;5:15147. doi: 10.1038/srep15147 (PMC4611489; doi:10.1038/srep15147)
Supplement: Supplementary Information [file srep15147-s5.zip › source code METRADE/1) 466 microarray dataset/all_genes.xlsx]

## Sheet: Foglio1
b4634
b3241
b3240
b3243
b3242
b2836
b0885
b1338
b1337
b1339
b1336
b0715
b0185
b3255
b3256
b2316
b4015
b4014
b0114
b0115
b4016
b2296
b1276
b0118
b0404
b1094
b2563
b3475
b0463
b0462
b2470
b3265
b3266
b0464
b4069
b4067
b2213
b1623
b3665
b1241
b1478
b4117
b4115
b4116
b0474
b0385
b2468
b3072
b0476
b0263
b0262
b3135
b3138
b3139
b3140
b3141
b3131
b3136
b3133
b3134
b1002
b0605
b0606
b4187
b2252
b2697
b1415
b3588
b2068
b2212
b0505
b0512
b0516
b0517
b0506
b0504
b2624
b4053
b4087
b4088
b4086
b4085
b4084
b3088
b2435
b4169
b2817
b0867
b1982
b4150
b0110
b0111
b0433
b0376
b0451
b1927
b1640
b1767
b2957
b1453
b0050
b0049
b2214
b4055
b0980
b0979
b0978
b0564
b0469
b0875
b0062
b0063
b0064
b0061
b2841
b1901
b1900
b4460
b0396
b4401
b3210
b2818
b3959
b3958
b3359
b3957
b0273
b3172
b3960
b4254
b2918
b2923
b2916
b3237
b1876
b2310
b0536
b2348
b3796
b1166
b2255
b2253
b2254
b2256
b4544
b2258
b2257
b0908
b3389
b2329
b1693
b3281
b2601
b0754
b1704
b3390
b0388
b0390
b0112
b4017
b4494
b0555
b1554
b3502
b3503
b3501
b0863
b0860
b0861
b0864
b0862
b2716
b2715
b2714
b3433
b3801
b3800
b2064
b3744
b0674
b3743
b0930
b4139
b0928
b1866
b1597
b1747
b1745
b1748
b1746
b1744
b2222
b2224
b2220
b2221
b2223
b2219
b3734
b3738
b3731
b3732
b3737
b3736
b3733
b3735
b3739
b3572
b1412
b3057
b2079
b2078
b0177
b2512
b2477
b2595
b2786
b4113
b4112
b3570
b2480
b2182
b3533
b3532
b3530
b3536
b3537
b3538
b3531
b1481
b0311
b0312
b0313
b0314
b3337
b3336
b2901
b3721
b3722
b3723
b3720
b4366
b2132
b1112
b0774
b0775
b0777
b0778
b0776
b3412
b3973
b3551
b4149
b4409
b0435
b0557
b0401
b0836
b1060
b3966
b1711
b1709
b1710
b0158
b1270
b4131
b4132
b4133
b0039
b0038
b0037
b0036
b0035
b0034
b0040
b0126
b0032
b0033
b1987
b1000
b0999
b3690
b3716
b3717
b3056
b2201
b2200
b2199
b2198
b2197
b2196
b2195
b2194
b0162
b2143
b3918
b0175
b1731
b1661
b1216
b1217
b1218
b1736
b1738
b1737
b1734
b1733
b1735
b1888
b1883
b1884
b1887
b1882
b1881
b3338
b1741
b2782
b4225
b2783
b4224
b2155
b0618
b0617
b0616
b0615
b0613
b0612
b0614
b0155
b1592
b2027
b0882
b2592
b0437
b0881
b0438
b1249
b0910
b1870
b1871
b0842
b2933
b2934
b1625
b3974
b3634
b0103
b1120
b0638
b1992
b1991
b1993
b0337
b0336
b0446
b0484
b3816
b3032
b4213
b2049
b2048
b3911
b4484
b3912
b0624
b4397
b4398
b4399
b4400
b0240
b3357
b2417
b2810
b2811
b1042
b1041
b1043
b1040
b1039
b1038
b1037
b2659
b2535
b2664
b3556
b1557
b1823
b0880
b0623
b1558
b0990
b0989
b1552
b2696
b4408
b4457
b3252
b0598
b0123
b0487
b0575
b0574
b0572
b0573
b0571
b0570
b4137
b1874
b2313
b1191
b3806
b4438
b3807
b1418
b4236
b4208
b0733
b0734
b0886
b0887
b0338
b0340
b0339
b0341
b0432
b0431
b0430
b0429
b0428
b2422
b1275
b2750
b2752
b3607
b3368
b2762
b2763
b2764
b2414
b2421
b2751
b2425
b4214
b0526
b1910
b2424
b2423
b2413
b3934
b0632
b3182
b0839
b2010
b1189
b1190
b3387
b3388
b2478
b0031
b0166
b2472
b3809
b1343
b2065
b1961
b1538
b3472
b3528
b3507
b4138
b4123
b0621
b3227
b4124
b4125
b1919
b0381
b0092
b1487
b1486
b1485
b1484
b1483
b1488
b3162
b2317
b2314
b3287
b0161
b3234
b3235
b4382
b4383
b4381
b4384
b0840
b2511
b3639
b4042
b4478
b3693
b4479
b3691
b1594
b0160
b1200
b1199
b1198
b1201
b3149
b1570
b1575
b1569
b1574
b0231
b3645
b4044
b0799
b1061
b0226
b4613
b4136
b0055
b0646
b0649
b3012
b0207
b0145
b2133
b0894
b0895
b0896
b1591
b3702
b4052
b4361
b0184
b3066
b0015
b0014
b3701
b0215
b4362
b0470
b1489
b0620
b0619
b3544
b3543
b3542
b3541
b3540
b0812
b3860
b1185
b2893
b0604
b2366
b2364
b2365
b1954
b1952
b3887
b3496
b4049
b3260
b2140
b3640
b0173
b0420
b0297
b1533
b2578
b3076
b3077
b3075
b4410
b4411
b2209
b0140
b1850
b1851
b1019
b1018
b4490
b4147
b2267
b2266
b2269
b1160
b3209
b2685
b2686
b3673
b0543
b2368
b2367
b1193
b2945
b2779
b0596
b0595
b0593
b0583
b0594
b0586
b0591
b3613
b3264
b0566
b3404
b2927
b4114
b3546
b2566
b1990
b0156
b0554
b1556
b0981
b0982
b2451
b2441
b2440
b2458
b2455
b2453
b2452
b2454
b2438
b2439
b2457
b2456
b2461
b2460
b2437
b2462
b2459
b2369
b2370
b3006
b3005
b0539
b1844
b3094
b3093
b0954
b2323
b1092
b1095
b1093
b1091
b1288
b3963
b0180
b3845
b3846
b1805
b0221
b3081
b2342
b2341
b1701
b2344
b1187
b2925
b2097
b4232
b2052
b3895
b3891
b4079
b1474
b1475
b1476
b3894
b3893
b3892
b0518
b2525
b1385
b1384
b4291
b4290
b4289
b4288
b4287
b4293
b4292
b3408
b3409
b3410
b0584
b0592
b0588
b0590
b0587
b0589
b0585
b2610
b0455
b2731
b0150
b0153
b0151
b0152
b1102
b4367
b3361
b3915
b4314
b4312
b4316
b4317
b4313
b4318
b4319
b4320
b4315
b0535
b3261
b0805
b0041
b0042
b0043
b0044
b4207
b3347
b0028
b0684
b2895
b1072
b1073
b1074
b1075
b1076
b1077
b1078
b1079
b1080
b1081
b1082
b1083
b1071
b1070
b1879
b1880
b1891
b1892
b1878
b1922
b1923
b1924
b1937
b1938
b1939
b1940
b1941
b1942
b1943
b1944
b1945
b1946
b1947
b1948
b1949
b1950
b1925
b1926
b1920
b1921
b2321
b2000
b1566
b3288
b1334
b0904
b2492
b0048
b3058
b2315
b0529
b2153
b0142
b1606
b3177
b2303
b3924
b2374
b4154
b4153
b4152
b4151
b3844
b3370
b3371
b4474
b3374
b3375
b0356
b0355
b0357
b0172
b0239
b2167
b2169
b2168
b0080
b3900
b3899
b3897
b3898
b3950
b3949
b3953
b2383
b2387
b2386
b0825
b3946
b0479
b1905
b1902
b0094
b2748
b3463
b0084
b0890
b0083
b3933
b3017
b0093
b0089
b3462
b3464
b0095
b2800
b2802
b2803
b2799
b2801
b2805
b2804
b1612
b4122
b1611
b0683
b3340
b4140
b2661
b2663
b2662
b3517
b1493
b1492
b3512
b3515
b3516
b4452
b0759
b2042
b0757
b0756
b2943
b2837
b2151
b0758
b1236
b1779
b4493
b3128
b3124
b3126
b3127
b3125
b2094
b2093
b2092
b2091
b4498
b2096
b2095
b0124
b0507
b2808
b4443
b2904
b2903
b2479
b2905
b1761
b0987
b0986
b0985
b0984
b0983
b3447
b1033
b3553
b3740
b2975
b2976
b2980
b2979
b4467
b2977
b3945
b2036
b3429
b3432
b3430
b3428
b3049
b3431
b2388
b3176
b3729
b3730
b4441
b4456
b3870
b2553
b0167
b3053
b3868
b0811
b0450
b3869
b0810
b0809
b0680
b1651
b0212
b2241
b2242
b2243
b3426
b3425
b3927
b3424
b3926
b2239
b3423
b2240
b3925
b0720
b3212
b3213
b3214
b0655
b0654
b0653
b0652
b4077
b3653
b2400
b3683
b4556
b0514
b0509
b2551
b3560
b3559
b3978
b2864
b2053
b0200
b3648
b2051
b1285
b2029
b4517
b1550
b3437
b4321
b3438
b3415
b4476
b3413
b3500
b3385
b0755
b3612
b3779
b3608
b0238
b3181
b3406
b4143
b4142
b2614
b0849
b1064
b3610
b1654
b2688
b2947
b0829
b0830
b0831
b0832
b0477
b2988
b3323
b3322
b3324
b3325
b3326
b3327
b3328
b3329
b3330
b3331
b3332
b3333
b3334
b3335
b1635
b2507
b2508
b0104
b2883
b2787
b2789
b2788
b2706
b2708
b2231
b3699
b2541
b2540
b2542
b2538
b2539
b2537
b2536
b1967
b0873
b0872
b2496
b3510
b3509
b3511
b4480
b1619
b0962
b1210
b0369
b3805
b3804
b3997
b2436
b3850
b0475
b0154
b3867
b3803
b3802
b0059
b3178
b4175
b1132
b4174
b4173
b4172
b0460
b1103
b1507
b1508
b2024
b2022
b2021
b2020
b2025
b2019
b2023
b2026
b2309
b2018
b2307
b2306
b2308
b3797
b2514
b1182
b2552
b1237
b0107
b0106
b3395
b3394
b3393
b3392
b3391
b4428
b1562
b4415
b0640
b1099
b4259
b4372
b1842
b3203
b0125
b1413
b0148
b2526
b2527
b0650
b4349
b4350
b4348
b1379
b3401
b3400
b3931
b3932
b0966
b3754
b0473
b1829
b0139
b3055
b3618
b4000
b0440
b0972
b0973
b0974
b0975
b0976
b0977
b2996
b2995
b2994
b2993
b2992
b2991
b2990
b2997
b2725
b2724
b2723
b2722
b2721
b2720
b2719
b2718
b2717
b2713
b2481
b2482
b2483
b2484
b2485
b2486
b2487
b2488
b2489
b2490
b2491
b0508
b2726
b2727
b2728
b2729
b2730
b2712
b2873
b0828
b4328
b2753
b3687
b3686
b1136
b4519
b4018
b2889
b4267
b4268
b4266
b4264
b4265
b1712
b0912
b0026
b3069
b2652
b3772
b3671
b3774
b3771
b3770
b4488
b0078
b0077
b3766
b3769
b3670
b3773
b0054
b2237
b0884
b3168
b1718
b4294
b4576
b1578
b4278
b1370
b3557
b3558
b4561
b4587
b4623
b4505
b4573
b2622
b4271
b0537
b1140
b0281
b1936
b1579
b1345
b2349
b2442
b0382
b2528
b2531
b2530
b2529
b2524
b0421
b3187
b2747
b1208
b2746
b2515
b0029
b0174
b4426
b4434
b4435
b4616
b3672
b0220
b1732
b3942
b3137
b3132
b3617
b1250
b3526
b1827
b3909
b0698
b0697
b0696
b0695
b0694
b4513
b1215
b0918
b3198
b3197
b2842
b2843
b0465
b3350
b0047
b0046
b3351
b2587
b1352
b4331
b0051
b3747
b0342
b0345
b0343
b0344
b0230
b4036
b1348
b1192
b0186
b1380
b4453
b2569
b2568
b0074
b0073
b0072
b0071
b1798
b0075
b0076
b4369
b0642
b3174
b0672
b4270
b1909
b4043
b0229
b2828
b1653
b2411
b3647
b0147
b0628
b0630
b1139
b3454
b3455
b3457
b3460
b3458
b3456
b3605
b3603
b3604
b0657
b0891
b1209
b1116
b1117
b1118
b4570
b0439
b0222
b0116
b4386
b2835
b1677
b3200
b3201
b0181
b0182
b0096
b0179
b0524
b0915
b1054
b1855
b2378
b2174
b2289
b0889
b0027
b1513
b1516
b1514
b1515
b1517
b1518
b1511
b1512
b0870
b2687
b2838
b4024
b2156
b2839
b2890
b4129
b3580
b0459
b0878
b0879
b1479
b2463
b0394
b4034
b4033
b4032
b1620
b4035
b4037
b3417
b3416
b3571
b3418
b1621
b1622
b0403
b1613
b1817
b1818
b1819
b1387
b0168
b1531
b1532
b1529
b1530
b0294
b0293
b0292
b2781
b0806
b1450
b1159
b4346
b4345
b3028
b3236
b0448
b0449
b4359
b1047
b1424
b1048
b1049
b2074
b2075
b2076
b2077
b3513
b3514
b1053
b1065
b1599
b1600
b1663
b3710
b4337
b4082
b4081
b4080
b2139
b4119
b4120
b4118
b3930
b2262
b2261
b2264
b2260
b2265
b2328
b4013
b3939
b3008
b3829
b3941
b2114
b4019
b0198
b3938
b2942
b3940
b0199
b0197
b3828
b3171
b1114
b2149
b2150
b2148
b1826
b0963
b4242
b0347
b0348
b0349
b0350
b0352
b0351
b0346
b0353
b4171
b0661
b4442
b4427
b4439
b1176
b1175
b1174
b3742
b1782
b2127
b2813
b2701
b2963
b0211
b2558
b0261
b0260
b0731
b0732
b0730
b1133
b2324
b3706
b3741
b2392
b0817
b0781
b0782
b0783
b0784
b0785
b3857
b3856
b0763
b0764
b0765
b0761
b0760
b0827
b0826
b0009
b4647
b1420
b0018
b1890
b1889
b1326
b4233
b1329
b2684
b2210
b3022
b0082
b0087
b0081
b3396
b0149
b0635
b0634
b3251
b3250
b3249
b2113
b4351
b0914
b3291
b2924
b4219
b1778
b1051
b1976
b3208
b3599
b3600
b3601
b0159
b3161
b3068
b0924
b0923
b0922
b3189
b3972
b0091
b0088
b0085
b0086
b0090
b3967
b2429
b2428
b2831
b4170
b3635
b2733
b0099
b2961
b1988
b0750
b2574
b0109
b0639
b1740
b2615
b4390
b0677
b0678
b0676
b0675
b0679
b1119
b1107
b3225
b4311
b3223
b3222
b4310
b3226
b3224
b2206
b2203
b2202
b2207
b2208
b2205
b2204
b1224
b1225
b1227
b1226
b1223
b1221
b2193
b2469
b1469
b1465
b1466
b1222
b1467
b1468
b1109
b2518
b0714
b1650
b1649
b3662
b3998
b2159
b0568
b0569
b0851
b0578
b3414
b0019
b1186
b0020
b1463
b3476
b3477
b3478
b3479
b3480
b3481
b0548
b3365
b3367
b3366
b3661
b1708
b2742
b0192
b3163
b0553
b2709
b2710
b2711
b3206
b2234
b2235
b4238
b2675
b2676
b4237
b2673
b2674
b0413
b4070
b4071
b4072
b4073
b4074
b4075
b4076
b4178
b1633
b1865
b3996
b3397
b3034
b1759
b2251
b1134
b2467
b1813
b2288
b2287
b2286
b2285
b2284
b2283
b2282
b2281
b2280
b2279
b2278
b2277
b2276
b2393
b2964
b2161
b3169
b0416
b3982
b3183
b2082
b1335
b0957
b2215
b0929
b1319
b3875
b1377
b3405
b0565
b1256
b0814
b4444
b4445
b1243
b1244
b1245
b1246
b1247
b4162
b1283
b1482
b1739
b2131
b4376
b1896
b1897
b2373
b3961
b4458
b1388
b1389
b1390
b1391
b1392
b1393
b1394
b1395
b1396
b1397
b1398
b1399
b1400
b3360
b1812
b1096
b4023
b0622
b0741
b0134
b0133
b0131
b0425
b3258
b3019
b3030
b4635
b4643
b2854
b2519
b2134
b3403
b2743
b0143
b0113
b0052
b2320
b1638
b2564
b2418
b1636
b4508
b4260
b2523
b0237
b4021
b0932
b2908
b3847
b1127
b0254
b3916
b1723
b0902
b0903
b3952
b3951
b1024
b1023
b1022
b1021
b4025
b2926
b0767
b0688
b0418
b1278
b1912
b2599
b2598
b1715
b0576
b1714
b1713
b4106
b4105
b4104
b4102
b4101
b4100
b4099
b4098
b4097
b4096
b4095
b4094
b4093
b4092
b0383
b0399
b0241
b1020
b1130
b1129
b0400
b3724
b3379
b0708
b1158
b2648
b3493
b2987
b3821
b3825
b4041
b3018
b1090
b4235
b2259
b1768
b0931
b3164
b1603
b1602
b0751
b3863
b0060
b1126
b1125
b1124
b1123
b0692
b0854
b0855
b0856
b0857
b4155
b0871
b4226
b3956
b2826
b2825
b2823
b0108
b1838
b2734
b3363
b0525
b3775
b0441
b2501
b2972
b1702
b1461
b2502
b0950
b0951
b1494
b1830
b1211
b2891
b4375
b0236
b3935
b4201
b0467
b3355
b3498
b3259
b2330
b1212
b0243
b0242
b0386
b3545
b2189
b3799
b4111
b1831
b0194
b2677
b2678
b2679
b0402
b0331
b0333
b0334
b0335
b0330
b1207
b4160
b4030
b0384
b1304
b1305
b1306
b1307
b1308
b1303
b4050
b4418
b4448
b4449
b2585
b3726
b3725
b3727
b3728
b2165
b2166
b2164
b2297
b1204
b2821
b1845
b3947
b1101
b2415
b2416
b3204
b2829
b4177
b1131
b2476
b4005
b0523
b2312
b4006
b0522
b2557
b2499
b2500
b1658
b1849
b1232
b1014
b1015
b1297
b1301
b1300
b1298
b1302
b1296
b1299
b1854
b1676
b4245
b1062
b0945
b3642
b1281
b2780
b0171
b4244
b4246
b0489
b4051
b3025
b3026
b0405
b0444
b2794
b0551
b1559
b1351
b1356
b4389
b2597
b0892
b3819
b3746
b3486
b3167
b2268
b3749
b3751
b3750
b3748
b3752
b3753
b2106
b2105
b1951
b2217
[truncated: 2,297 more rows]
