# Supplementary material for: Predictive analytics of environmental adaptability in multi-omic network models
Source: Sci Rep. 2015 Oct 20;5:15147. doi: 10.1038/srep15147 (PMC4611489; doi:10.1038/srep15147)
Supplement: Supplementary Information [file srep15147-s5.zip › source code METRADE/1) 466 microarray dataset/all_probes.xlsx]

## Sheet: Foglio1
aaaD_b4634_3
aaeA_b3241_14
aaeB_b3240_15
aaeR_b3243_15
aaeX_b3242_12
aas_b2836_14
aat_b0885_14
abgA_b1338_14
abgB_b1337_15
abgR_b1339_15
abgT_b1336_15
abrB_b0715_15
accA_b0185_15
accB_b3255_15
accC_b3256_15
accD_b2316_14
aceA_b4015_15
aceB_b4014_15
aceE_b0114_15
aceF_b0115_15
aceK_b4016_15
ackA_b2296_15
acnA_b1276_15
acnB_b0118_15
acpH_b0404_14
acpP_b1094_15
acpS_b2563_15
acpT_b3475_15
acrA_b0463_14
acrB_b0462_14
acrD_b2470_15
acrE_b3265_15
acrF_b3266_15
acrR_b0464_15
acs_b4069_14
actP_b4067_14
ada_b2213_15
add_b1623_15
ade_b3665_15
adhE_b1241_15
adhP_b1478_15
adiA_b4117_14
adiC_b4115_15
adiY_b4116_14
adk_b0474_15
adrA_b0385_15
aegA_b2468_15
aer_b3072_14
aes_b0476_14
afuB_b0263_15
afuC_b0262_15
agaA_b3135_16
agaB_b3138_15
agaC_b3139_14
agaD_b3140_15
agaI_b3141_15
agaR_b3131_15
agaS_b3136_15
agaV_b3133_15
agaW_b3134_13
agp_b1002_15
ahpC_b0605_15
ahpF_b0606_15
aidB_b4187_15
ais_b2252_15
alaS_b2697_14
aldA_b1415_15
aldB_b3588_14
alkA_b2068_15
alkB_b2212_15
allA_b0505_15
allB_b0512_15
allC_b0516_14
allD_b0517_15
allR_b0506_15
allS_b0504_15
alpA_b2624_15
alr_b4053_15
alsA_b4087_14
alsB_b4088_14
alsC_b4086_14
alsE_b4085_14
alsK_b4084_14
alx_b3088_15
amiA_b2435_15
amiB_b4169_15
amiC_b2817_15
amiD_b0867_15
amn_b1982_15
ampC_b4150_14
ampD_b0110_14
ampE_b0111_15
ampG_b0433_14
ampH_b0376_15
amtB_b0451_15
amyA_b1927_15
anmK_b1640_15
ansA_b1767_14
ansB_b2957_15
ansP_b1453_15
apaG_b0050_15
apaH_b0049_14
apbE_b2214_15
aphA_b4055_15
appA_b0980_15
appB_b0979_15
appC_b0978_15
appY_b0564_15
apt_b0469_15
aqpZ_b0875_14
araA_b0062_15
araB_b0063_14
araC_b0064_15
araD_b0061_15
araE_b2841_15
araF_b1901_15
araG_b1900_15
araH_b4460_28
araJ_b0396_15
arcA_b4401_14
arcB_b3210_15
argA_b2818_15
argB_b3959_15
argC_b3958_15
argD_b3359_15
argE_b3957_14
argF_b0273_15
argG_b3172_15
argH_b3960_15
argI_b4254_14
argK_b2918_14
argO_b2923_14
argP_b2916_15
argR_b3237_15
argS_b1876_15
argT_b2310_14
argU_b0536_8
argW_b2348_14
argX_b3796_15
ariR_b1166_15
arnA_b2255_14
arnB_b2253_15
arnC_b2254_15
arnD_b2256_15
arnE_b4544_14
arnF_b2258_15
arnT_b2257_15
aroA_b0908_15
aroB_b3389_14
aroC_b2329_14
aroD_b1693_15
aroE_b3281_15
aroF_b2601_14
aroG_b0754_15
aroH_b1704_15
aroK_b3390_14
aroL_b0388_15
aroM_b0390_15
aroP_b0112_14
arpA_b4017_15
arpB_b4494_30
arrD_b0555_15
arrQ_b1554_15
arsB_b3502_15
arsC_b3503_15
arsR_b3501_15
artI_b0863_14
artJ_b0860_14
artM_b0861_14
artP_b0864_15
artQ_b0862_14
ascB_b2716_15
ascF_b2715_15
ascG_b2714_14
asd_b3433_14
aslA_b3801_14
aslB_b3800_15
asmA_b2064_15
asnA_b3744_15
asnB_b0674_14
asnC_b3743_14
asnS_b0930_14
aspA_b4139_15
aspC_b0928_14
aspS_b1866_15
asr_b1597_15
astA_b1747_14
astB_b1745_15
astC_b1748_14
astD_b1746_14
astE_b1744_15
atoA_b2222_14
atoB_b2224_15
atoC_b2220_15
atoD_b2221_15
atoE_b2223_15
atoS_b2219_14
atpA_b3734_14
atpB_b3738_14
atpC_b3731_15
atpD_b3732_15
atpE_b3737_14
atpF_b3736_14
atpG_b3733_15
atpH_b3735_14
atpI_b3739_15
avtA_b3572_15
azoR_b1412_14
bacA_b3057_14
baeR_b2079_15
baeS_b2078_15
bamA_b0177_15
bamB_b2512_15
bamC_b2477_14
bamD_b2595_15
barA_b2786_15
basR_b4113_14
basS_b4112_14
bax_b3570_13
bcp_b2480_15
bcr_b2182_15
bcsA_b3533_14
bcsB_b3532_15
bcsC_b3530_14
bcsE_b3536_15
bcsF_b3537_15
bcsG_b3538_15
bcsZ_b3531_14
bdm_b1481_12
betA_b0311_14
betB_b0312_14
betI_b0313_15
betT_b0314_15
bfd_b3337_15
bfr_b3336_14
bglA_b2901_15
bglB_b3721_15
bglF_b3722_14
bglG_b3723_14
bglH_b3720_14
bglJ_b4366_15
bglX_b2132_15
bhsA_b1112_15
bioA_b0774_15
bioB_b0775_71
bioC_b0777_52
bioD_b0778_54
bioF_b0776_14
bioH_b3412_15
birA_b3973_15
bisC_b3551_23
blc_b4149_15
blr_b4409_5
bolA_b0435_14
borD_b0557_14
brnQ_b0401_15
bssR_b0836_15
bssS_b1060_15
btuB_b3966_14
btuC_b1711_15
btuD_b1709_15
btuE_b1710_14
btuF_b0158_14
btuR_b1270_15
cadA_b4131_15
cadB_b4132_14
cadC_b4133_14
caiA_b0039_15
caiB_b0038_14
caiC_b0037_15
caiD_b0036_14
caiE_b0035_15
caiF_b0034_13
caiT_b0040_15
can_b0126_14
carA_b0032_15
carB_b0033_15
cbl_b1987_15
cbpA_b1000_15
cbpM_b0999_14
cbrA_b3690_15
cbrB_b3716_15
cbrC_b3717_15
cca_b3056_15
ccmA_b2201_14
ccmB_b2200_14
ccmC_b2199_15
ccmD_b2198_14
ccmE_b2197_14
ccmF_b2196_14
ccmG_b2195_14
ccmH_b2194_14
cdaR_b0162_15
cdd_b2143_15
cdh_b3918_15
cdsA_b0175_30
cedA_b1731_14
cfa_b1661_15
chaA_b1216_14
chaB_b1217_15
chaC_b1218_15
chbA_b1736_15
chbB_b1738_15
chbC_b1737_15
chbF_b1734_15
chbG_b1733_15
chbR_b1735_15
cheA_b1888_15
cheB_b1883_14
cheR_b1884_14
cheW_b1887_14
cheY_b1882_14
cheZ_b1881_15
chiA_b3338_14
cho_b1741_15
chpA_b2782_15
chpB_b4225_15
chpR_b2783_15
chpS_b4224_14
cirA_b2155_14
citC_b0618_15
citD_b0617_13
citE_b0616_14
citF_b0615_14
citG_b0613_14
citT_b0612_14
citX_b0614_13
clcA_b0155_15
clcB_b1592_15
cld_b2027_14
clpA_b0882_15
clpB_b2592_14
clpP_b0437_15
clpS_b0881_15
clpX_b0438_15
cls_b1249_13
cmk_b0910_15
cmoA_b1870_15
cmoB_b1871_15
cmr_b0842_15
cmtA_b2933_14
cmtB_b2934_14
cnu_b1625_15
coaA_b3974_15
coaD_b3634_15
coaE_b0103_15
cobB_b1120_15
cobC_b0638_14
cobS_b1992_14
cobT_b1991_14
cobU_b1993_15
codA_b0337_15
codB_b0336_14
cof_b0446_15
copA_b0484_15
corA_b3816_15
cpdA_b3032_14
cpdB_b4213_14
cpsB_b2049_14
cpsG_b2048_15
cpxA_b3911_14
cpxP_b4484_25
cpxR_b3912_14
crcB_b0624_14
creA_b4397_15
creB_b4398_15
creC_b4399_15
creD_b4400_15
crl_b0240_15
crp_b3357_15
crr_b2417_15
csdA_b2810_15
csdE_b2811_15
csgA_b1042_15
csgB_b1041_15
csgC_b1043_15
csgD_b1040_14
csgE_b1039_14
csgF_b1038_15
csgG_b1037_14
csiD_b2659_14
csiE_b2535_15
csiR_b2664_15
cspA_b3556_14
cspB_b1557_14
cspC_b1823_14
cspD_b0880_15
cspE_b0623_15
cspF_b1558_15
cspG_b0990_15
cspH_b0989_15
cspI_b1552_14
csrA_b2696_15
csrB_b4408_12
csrC_b4457_6
csrD_b3252_14
cstA_b0598_15
cueO_b0123_15
cueR_b0487_15
cusA_b0575_15
cusB_b0574_15
cusC_b0572_15
cusF_b0573_15
cusR_b0571_14
cusS_b0570_14
cutA_b4137_13
cutC_b1874_28
cvpA_b2313_14
cvrA_b1191_26
cyaA_b3806_15
cyaR_b4438_7
cyaY_b3807_15
cybB_b1418_15
cybC_b4236_20
cycA_b4208_15
cydA_b0733_15
cydB_b0734_15
cydC_b0886_14
cydD_b0887_14
cynR_b0338_15
cynS_b0340_15
cynT_b0339_15
cynX_b0341_15
cyoA_b0432_14
cyoB_b0431_14
cyoC_b0430_15
cyoD_b0429_14
cyoE_b0428_14
cysA_b2422_14
cysB_b1275_15
cysC_b2750_15
cysD_b2752_15
cysE_b3607_15
cysG_b3368_15
cysH_b2762_15
cysI_b2763_14
cysJ_b2764_14
cysK_b2414_15
cysM_b2421_15
cysN_b2751_15
cysP_b2425_15
cysQ_b4214_15
cysS_b0526_15
cysT_b1910_14
cysU_b2424_14
cysW_b2423_28
cysZ_b2413_15
cytR_b3934_14
dacA_b0632_14
dacB_b3182_15
dacC_b0839_15
dacD_b2010_14
dadA_b1189_15
dadX_b1190_15
dam_b3387_15
damX_b3388_14
dapA_b2478_14
dapB_b0031_15
dapD_b0166_14
dapE_b2472_15
dapF_b3809_14
dbpA_b1343_15
dcd_b2065_14
dcm_b1961_14
dcp_b1538_14
dcrB_b3472_15
dctA_b3528_15
dctR_b3507_15
dcuA_b4138_14
dcuB_b4123_14
dcuC_b0621_15
dcuD_b3227_15
dcuR_b4124_14
dcuS_b4125_15
dcyD_b1919_14
ddlA_b0381_14
ddlB_b0092_15
ddpA_b1487_15
ddpB_b1486_15
ddpC_b1485_14
ddpD_b1484_14
ddpF_b1483_15
ddpX_b1488_14
deaD_b3162_14
dedA_b2317_14
dedD_b2314_14
def_b3287_15
degP_b0161_15
degQ_b3234_15
degS_b3235_15
deoA_b4382_15
deoB_b4383_15
deoC_b4381_15
deoD_b4384_15
deoR_b0840_15
der_b2511_15
dfp_b3639_14
dgkA_b4042_15
dgoD_b4478_14
dgoK_b3693_14
dgoR_b4479_29
dgoT_b3691_15
dgsA_b1594_14
dgt_b0160_15
dhaK_b1200_15
dhaL_b1199_14
dhaM_b1198_15
dhaR_b1201_15
diaA_b3149_15
dicA_b1570_15
dicB_b1575_15
dicC_b1569_15
dicF_b1574_15
dinB_b0231_15
dinD_b3645_15
dinF_b4044_15
dinG_b0799_15
dinI_b1061_14
dinJ_b0226_15
dinQ_b4613_4
dipZ_b4136_14
djlA_b0055_15
djlB_b0646_15
djlC_b0649_15
dkgA_b3012_25
dkgB_b0207_15
dksA_b0145_15
dld_b2133_15
dmsA_b0894_21
dmsB_b0895_15
dmsC_b0896_15
dmsD_b1591_15
dnaA_b3702_14
dnaB_b4052_15
dnaC_b4361_15
dnaE_b0184_15
dnaG_b3066_15
dnaJ_b0015_15
dnaK_b0014_15
dnaN_b3701_15
dnaQ_b0215_15
dnaT_b4362_14
dnaX_b0470_15
dos_b1489_14
dpiA_b0620_15
dpiB_b0619_14
dppA_b3544_14
dppB_b3543_14
dppC_b3542_14
dppD_b3541_14
dppF_b3540_15
dps_b0812_15
dsbA_b3860_15
dsbB_b1185_15
dsbC_b2893_15
dsbG_b0604_15
dsdA_b2366_15
dsdC_b2364_15
dsdX_b2365_15
dsrA_b1954_15
dsrB_b1952_14
dtd_b3887_14
dtpB_b3496_15
dusA_b4049_14
dusB_b3260_15
dusC_b2140_15
dut_b3640_15
dxr_b0173_15
dxs_b0420_15
eaeH_b0297_14
eamA_b1533_20
eamB_b2578_15
ebgA_b3076_14
ebgC_b3077_15
ebgR_b3075_15
ecnA_b4410_5
ecnB_b4411_5
eco_b2209_15
ecpD_b0140_15
eda_b1850_15
edd_b1851_15
efeB_b1019_15
efeO_b1018_15
efeU_b4490_28
efp_b4147_15
elaA_b2267_14
elaB_b2266_14
elaD_b2269_15
elbA_b1160_14
elbB_b3209_14
emrA_b2685_15
emrB_b2686_15
emrD_b3673_15
emrE_b0543_15
emrK_b2368_14
emrY_b2367_14
emtA_b1193_15
endA_b2945_15
eno_b2779_46
entA_b0596_15
entB_b0595_15
entC_b0593_15
entD_b0583_15
entE_b0594_15
entF_b0586_15
entS_b0591_15
envC_b3613_15
envR_b3264_15
envY_b0566_15
envZ_b3404_15
epd_b2927_14
eptA_b4114_14
eptB_b3546_15
era_b2566_14
erfK_b1990_14
erpA_b0156_15
essD_b0554_15
essQ_b1556_10
etk_b0981_14
etp_b0982_14
eutA_b2451_14
eutB_b2441_14
eutC_b2440_14
eutD_b2458_14
eutE_b2455_14
eutG_b2453_14
eutH_b2452_14
eutJ_b2454_14
eutK_b2438_14
eutL_b2439_14
eutM_b2457_14
eutN_b2456_15
eutP_b2461_13
eutQ_b2460_14
eutR_b2437_15
eutS_b2462_13
eutT_b2459_14
evgA_b2369_15
evgS_b2370_15
exbB_b3006_14
exbD_b3005_15
exoD_b0539_14
exoX_b1844_15
exuR_b3094_15
exuT_b3093_15
fabA_b0954_14
fabB_b2323_14
fabD_b1092_15
fabF_b1095_15
fabG_b1093_15
fabH_b1091_15
fabI_b1288_15
fabR_b3963_15
fabZ_b0180_15
fadA_b3845_14
fadB_b3846_15
fadD_b1805_15
fadE_b0221_15
fadH_b3081_15
fadI_b2342_15
fadJ_b2341_15
fadK_b1701_15
fadL_b2344_15
fadR_b1187_15
fbaA_b2925_15
fbaB_b2097_15
fbp_b4232_14
fcl_b2052_15
fdhD_b3895_15
fdhE_b3891_15
fdhF_b4079_14
fdnG_b1474_15
fdnH_b1475_15
fdnI_b1476_15
fdoG_b3894_15
fdoH_b3893_15
fdoI_b3892_15
fdrA_b0518_15
fdx_b2525_14
feaB_b1385_15
feaR_b1384_15
fecA_b4291_14
fecB_b4290_14
fecC_b4289_15
fecD_b4288_14
fecE_b4287_14
fecI_b4293_14
fecR_b4292_14
feoA_b3408_15
feoB_b3409_15
feoC_b3410_15
fepA_b0584_14
fepB_b0592_14
fepC_b0588_14
fepD_b0590_14
fepE_b0587_15
fepG_b0589_14
fes_b0585_15
ffh_b2610_15
ffs_b0455_14
fhlA_b2731_15
fhuA_b0150_15
fhuB_b0153_15
fhuC_b0151_15
fhuD_b0152_14
fhuE_b1102_14
fhuF_b4367_14
fic_b3361_14
fieF_b3915_15
fimA_b4314_14
fimB_b4312_15
fimC_b4316_15
fimD_b4317_15
fimE_b4313_15
fimF_b4318_15
fimG_b4319_15
fimH_b4320_15
fimI_b4315_15
fimZ_b0535_15
fis_b3261_15
fiu_b0805_14
fixA_b0041_15
fixB_b0042_15
fixC_b0043_15
fixX_b0044_15
fklB_b4207_15
fkpA_b3347_15
fkpB_b0028_15
fldA_b0684_14
fldB_b2895_15
flgA_b1072_15
flgB_b1073_15
flgC_b1074_15
flgD_b1075_15
flgE_b1076_15
flgF_b1077_15
flgG_b1078_15
flgH_b1079_15
flgI_b1080_15
flgJ_b1081_15
flgK_b1082_15
flgL_b1083_15
flgM_b1071_14
flgN_b1070_15
flhA_b1879_14
flhB_b1880_14
flhC_b1891_15
flhD_b1892_14
flhE_b1878_14
fliA_b1922_15
fliC_b1923_14
fliD_b1924_15
fliE_b1937_15
fliF_b1938_15
fliG_b1939_14
fliH_b1940_15
fliI_b1941_15
fliJ_b1942_13
fliK_b1943_15
fliL_b1944_15
fliM_b1945_14
fliN_b1946_15
fliO_b1947_30
fliP_b1948_15
fliQ_b1949_15
fliR_b1950_15
fliS_b1925_15
fliT_b1926_15
fliY_b1920_14
fliZ_b1921_15
flk_b2321_15
flu_b2000_15
flxA_b1566_15
fmt_b3288_15
fnr_b1334_14
focA_b0904_14
focB_b2492_15
folA_b0048_15
folB_b3058_15
folC_b2315_15
folD_b0529_14
folE_b2153_14
folK_b0142_15
folM_b1606_15
folP_b3177_15
folX_b2303_15
fpr_b3924_14
frc_b2374_14
frdA_b4154_15
frdB_b4153_14
frdC_b4152_14
frdD_b4151_15
fre_b3844_15
frlA_b3370_15
frlB_b3371_14
frlC_b4474_42
frlD_b3374_15
frlR_b3375_15
frmA_b0356_14
frmB_b0355_15
frmR_b0357_14
frr_b0172_15
frsA_b0239_15
fruA_b2167_14
fruB_b2169_15
fruK_b2168_15
fruR_b0080_15
frvA_b3900_14
frvB_b3899_14
frvR_b3897_14
frvX_b3898_14
frwB_b3950_15
frwC_b3949_15
frwD_b3953_15
fryA_b2383_15
fryB_b2387_14
fryC_b2386_15
fsaA_b0825_15
fsaB_b3946_14
fsr_b0479_14
ftnA_b1905_15
ftnB_b1902_15
ftsA_b0094_15
ftsB_b2748_15
ftsE_b3463_15
ftsI_b0084_15
ftsK_b0890_15
ftsL_b0083_15
ftsN_b3933_15
ftsP_b3017_15
ftsQ_b0093_14
ftsW_b0089_14
ftsX_b3462_14
ftsY_b3464_14
ftsZ_b0095_15
fucA_b2800_15
fucI_b2802_15
fucK_b2803_15
fucO_b2799_14
fucP_b2801_15
fucR_b2805_15
fucU_b2804_15
fumA_b1612_14
fumB_b4122_14
fumC_b1611_15
fur_b0683_14
fusA_b3340_15
fxsA_b4140_20
gabD_b2661_15
gabP_b2663_15
gabT_b2662_15
gadA_b3517_15
gadB_b1493_11
gadC_b1492_15
gadE_b3512_15
gadW_b3515_14
gadX_b3516_15
gadY_b4452_6
galE_b0759_14
galF_b2042_14
galK_b0757_14
galM_b0756_15
galP_b2943_15
galR_b2837_15
galS_b2151_14
galT_b0758_14
galU_b1236_15
gapA_b1779_51
gapC_b4493_38
garD_b3128_15
garK_b3124_15
garL_b3126_15
garP_b3127_15
garR_b3125_15
gatA_b2094_15
gatB_b2093_14
gatC_b2092_14
gatD_b2091_15
gatR_b4498_15
gatY_b2096_15
gatZ_b2095_14
gcd_b0124_14
gcl_b0507_15
gcvA_b2808_14
gcvB_b4443_12
gcvH_b2904_15
gcvP_b2903_14
gcvR_b2479_15
gcvT_b2905_14
gdhA_b1761_15
gfcA_b0987_15
gfcB_b0986_15
gfcC_b0985_14
gfcD_b0984_15
gfcE_b0983_14
ggt_b3447_15
ghrA_b1033_15
ghrB_b3553_15
gidB_b3740_15
glcA_b2975_15
glcB_b2976_15
glcC_b2980_15
glcD_b2979_14
glcF_b4467_15
glcG_b2977_14
gldA_b3945_14
glf_b2036_15
glgA_b3429_15
glgB_b3432_14
glgC_b3430_15
glgP_b3428_14
glgS_b3049_15
glgX_b3431_14
glk_b2388_14
glmM_b3176_14
glmS_b3729_15
glmU_b3730_15
glmY_b4441_7
glmZ_b4456_7
glnA_b3870_15
glnB_b2553_14
glnD_b0167_14
glnE_b3053_15
glnG_b3868_15
glnH_b0811_15
glnK_b0450_15
glnL_b3869_14
glnP_b0810_15
glnQ_b0809_14
glnS_b0680_15
gloA_b1651_15
gloB_b0212_15
glpA_b2241_15
glpB_b2242_14
glpC_b2243_15
glpD_b3426_15
glpE_b3425_15
glpF_b3927_15
glpG_b3424_14
glpK_b3926_15
glpQ_b2239_15
glpR_b3423_14
glpT_b2240_14
glpX_b3925_15
gltA_b0720_15
gltB_b3212_15
gltD_b3213_15
gltF_b3214_15
gltI_b0655_14
gltJ_b0654_15
gltK_b0653_15
gltL_b0652_14
gltP_b4077_15
gltS_b3653_14
gltX_b2400_14
glvC_b3683_29
glvG_b4556_30
glxK_b0514_15
glxR_b0509_15
glyA_b2551_15
glyQ_b3560_15
glyS_b3559_14
glyT_b3978_15
glyU_b2864_15
gmd_b2053_14
gmhB_b0200_15
gmk_b3648_15
gmm_b2051_14
gmr_b1285_14
gnd_b2029_46
gnsA_b4517_9
gnsB_b1550_14
gntK_b3437_17
gntP_b4321_15
gntR_b3438_15
gntT_b3415_15
gntU_b4476_28
gntX_b3413_15
gor_b3500_15
gph_b3385_15
gpmA_b0755_14
gpmM_b3612_15
gpp_b3779_13
gpsA_b3608_14
gpt_b0238_15
greA_b3181_15
greB_b3406_14
groL_b4143_15
groS_b4142_15
grpE_b2614_15
grxA_b0849_15
grxB_b1064_14
grxC_b3610_14
grxD_b1654_14
gshA_b2688_15
gshB_b2947_15
gsiA_b0829_15
gsiB_b0830_15
gsiC_b0831_15
gsiD_b0832_15
gsk_b0477_15
gsp_b2988_15
gspA_b3323_15
gspB_b3322_14
gspC_b3324_14
gspD_b3325_15
gspE_b3326_14
gspF_b3327_15
gspG_b3328_15
gspH_b3329_14
gspI_b3330_13
gspJ_b3331_14
gspK_b3332_15
gspL_b3333_14
gspM_b3334_15
gspO_b3335_15
gst_b1635_15
guaA_b2507_14
guaB_b2508_14
guaC_b0104_15
guaD_b2883_15
gudD_b2787_14
gudP_b2789_14
gudX_b2788_15
gutM_b2706_15
gutQ_b2708_21
gyrA_b2231_14
gyrB_b3699_15
hcaB_b2541_15
hcaC_b2540_14
hcaD_b2542_15
hcaE_b2538_14
hcaF_b2539_15
hcaR_b2537_14
hcaT_b2536_14
hchA_b1967_15
hcp_b0873_14
hcr_b0872_15
hda_b2496_15
hdeA_b3510_15
hdeB_b3509_14
hdeD_b3511_15
hdfR_b4480_25
hdhA_b1619_15
helD_b0962_15
hemA_b1210_15
hemB_b0369_15
hemC_b3805_12
hemD_b3804_14
hemE_b3997_15
hemF_b2436_15
hemG_b3850_15
hemH_b0475_15
hemL_b0154_14
hemN_b3867_15
hemX_b3803_14
hemY_b3802_15
hepA_b0059_15
hflB_b3178_15
hflC_b4175_15
hflD_b1132_14
hflK_b4174_15
hflX_b4173_15
hfq_b4172_14
hha_b0460_15
hinT_b1103_15
hipA_b1507_15
hipB_b1508_14
hisA_b2024_14
hisB_b2022_15
hisC_b2021_14
hisD_b2020_14
hisF_b2025_15
hisG_b2019_15
hisH_b2023_14
hisI_b2026_15
hisJ_b2309_14
hisL_b2018_13
hisM_b2307_14
hisP_b2306_14
hisQ_b2308_15
hisR_b3797_15
hisS_b2514_14
hlyE_b1182_14
hmp_b2552_15
hns_b1237_14
hofB_b0107_14
hofC_b0106_15
hofM_b3395_15
hofN_b3394_15
hofO_b3393_13
hofP_b3392_13
hofQ_b3391_14
hokB_b4428_9
hokD_b1562_14
hokE_b4415_6
holA_b0640_15
holB_b1099_15
holC_b4259_14
holD_b4372_14
holE_b1842_15
hpf_b3203_15
hpt_b0125_15
hrpA_b1413_18
hrpB_b0148_15
hscA_b2526_15
hscB_b2527_15
hscC_b0650_14
hsdM_b4349_15
hsdR_b4350_14
hsdS_b4348_15
hslJ_b1379_14
hslO_b3401_15
hslR_b3400_15
hslU_b3931_14
hslV_b3932_15
hspQ_b0966_13
hsrA_b3754_14
htpG_b0473_15
htpX_b1829_15
htrE_b0139_14
htrG_b3055_15
htrL_b3618_14
hupA_b4000_15
hupB_b0440_15
hyaA_b0972_15
hyaB_b0973_15
hyaC_b0974_15
hyaD_b0975_15
hyaE_b0976_14
hyaF_b0977_15
hybA_b2996_14
hybB_b2995_14
hybC_b2994_15
hybD_b2993_15
hybE_b2992_14
hybF_b2991_15
hybG_b2990_14
hybO_b2997_14
hycA_b2725_14
hycB_b2724_14
hycC_b2723_14
hycD_b2722_14
hycE_b2721_14
hycF_b2720_15
hycG_b2719_14
hycH_b2718_14
hycI_b2717_15
hydN_b2713_14
hyfA_b2481_15
hyfB_b2482_14
hyfC_b2483_15
hyfD_b2484_15
hyfE_b2485_15
hyfF_b2486_14
hyfG_b2487_15
hyfH_b2488_14
hyfI_b2489_14
hyfJ_b2490_14
hyfR_b2491_19
hyi_b0508_15
hypA_b2726_15
hypB_b2727_14
hypC_b2728_15
hypD_b2729_15
hypE_b2730_15
hypF_b2712_15
hyuA_b2873_15
iaaA_b0828_14
iadA_b4328_15
iap_b2753_15
ibpA_b3687_15
ibpB_b3686_15
icd_b1136_15
icdC_b4519_2
iclR_b4018_15
idi_b2889_15
idnD_b4267_14
idnK_b4268_15
idnO_b4266_14
idnR_b4264_14
idnT_b4265_14
ihfA_b1712_15
ihfB_b0912_15
ileS_b0026_15
ileX_b3069_2
ileY_b2652_3
ilvA_b3772_15
ilvB_b3671_15
ilvC_b3774_15
ilvD_b3771_18
ilvE_b3770_15
ilvG_b4488_14
ilvH_b0078_15
ilvI_b0077_15
ilvL_b3766_15
ilvM_b3769_15
ilvN_b3670_15
ilvY_b3773_14
imp_b0054_14
inaA_b2237_14
infA_b0884_14
infB_b3168_14
infC_b1718_14
insA_b4294_9
insB_b4576_7
insD_b1578_1
insG_b4278_15
insH_b1370_15
insJ_b3557_14
insK_b3558_15
insM_b4561_15
insN_b4587_15
insO_b4623_15
insX_b4505_13
insZ_b4573_36
intA_b2622_15
intB_b4271_21
intD_b0537_15
intE_b1140_15
intF_b0281_15
intG_b1936_9
intQ_b1579_15
intR_b1345_14
intS_b2349_15
intZ_b2442_15
iraP_b0382_15
iscA_b2528_14
iscR_b2531_14
iscS_b2530_14
iscU_b2529_15
iscX_b2524_14
ispA_b0421_15
ispB_b3187_15
ispD_b2747_14
ispE_b1208_14
ispF_b2746_14
ispG_b2515_15
ispH_b0029_15
ispU_b0174_15
isrA_b4426_12
isrB_b4434_6
isrC_b4435_7
istR_b4616_5
ivbL_b3672_15
ivy_b0220_15
katE_b1732_15
katG_b3942_15
kbaY_b3137_15
kbaZ_b3132_14
kbl_b3617_14
kch_b1250_15
kdgK_b3526_15
kdgR_b1827_14
kdgT_b3909_15
kdpA_b0698_15
kdpB_b0697_14
kdpC_b0696_14
kdpD_b0695_15
kdpE_b0694_15
kdpF_b4513_6
kdsA_b1215_15
kdsB_b0918_15
kdsC_b3198_14
kdsD_b3197_15
kduD_b2842_15
kduI_b2843_15
kefA_b0465_15
kefB_b3350_15
kefC_b0047_15
kefF_b0046_14
kefG_b3351_14
kgtP_b2587_15
kilR_b1352_14
kptA_b4331_15
ksgA_b0051_14
kup_b3747_24
lacA_b0342_15
lacI_b0345_15
lacY_b0343_15
lacZ_b0344_15
lafU_b0230_15
lamB_b4036_15
lar_b1348_15
ldcA_b1192_14
ldcC_b0186_15
ldhA_b1380_15
ldrD_b4453_5
lepA_b2569_14
lepB_b2568_14
leuA_b0074_15
leuB_b0073_14
leuC_b0072_15
leuD_b0071_15
leuE_b1798_14
leuL_b0075_14
leuO_b0076_15
leuP_b4369_9
leuS_b0642_14
leuU_b3174_15
leuW_b0672_15
leuX_b4270_15
leuZ_b1909_15
lexA_b4043_15
lfhA_b0229_15
lgt_b2828_14
lhr_b1653_15
ligA_b2411_14
ligB_b3647_14
ligT_b0147_15
lipA_b0628_15
lipB_b0630_22
lit_b1139_15
livF_b3454_15
livG_b3455_14
livH_b3457_14
livJ_b3460_14
livK_b3458_14
livM_b3456_14
lldD_b3605_15
lldP_b3603_15
lldR_b3604_15
lnt_b0657_15
lolA_b0891_15
lolB_b1209_15
lolC_b1116_15
lolD_b1117_15
lolE_b1118_15
lomR_b4570_15
lon_b0439_15
lpcA_b0222_15
lpd_b0116_15
lplA_b4386_15
lplT_b2835_14
lpp_b1677_51
lptA_b3200_15
lptB_b3201_15
lpxA_b0181_15
lpxB_b0182_14
lpxC_b0096_15
lpxD_b0179_15
lpxH_b0524_14
lpxK_b0915_15
lpxL_b1054_14
lpxM_b1855_14
lpxP_b2378_15
lpxT_b2174_15
lrhA_b2289_15
lrp_b0889_15
lspA_b0027_15
lsrA_b1513_14
lsrB_b1516_15
lsrC_b1514_15
lsrD_b1515_15
lsrF_b1517_15
lsrG_b1518_14
lsrK_b1511_14
lsrR_b1512_14
ltaE_b0870_14
luxS_b2687_15
lysA_b2838_14
lysC_b4024_15
lysP_b2156_14
lysR_b2839_15
lysS_b2890_15
lysU_b4129_14
lyx_b3580_14
maa_b0459_15
macA_b0878_14
macB_b0879_15
maeA_b1479_15
maeB_b2463_14
mak_b0394_14
malE_b4034_14
malF_b4033_14
malG_b4032_15
malI_b1620_14
malK_b4035_15
malM_b4037_15
malP_b3417_14
malQ_b3416_14
malS_b3571_15
malT_b3418_15
malX_b1621_15
malY_b1622_15
malZ_b0403_15
manA_b1613_15
manX_b1817_15
manY_b1818_15
manZ_b1819_15
maoC_b1387_14
map_b0168_62
marA_b1531_14
marB_b1532_15
marC_b1529_15
marR_b1530_19
matA_b0294_15
matB_b0293_14
matC_b0292_14
mazG_b2781_15
mcbA_b0806_11
mcbR_b1450_15
mcrA_b1159_15
mcrB_b4346_15
mcrC_b4345_14
mdaB_b3028_15
mdh_b3236_54
mdlA_b0448_14
mdlB_b0449_15
mdoB_b4359_18
mdoC_b1047_14
mdoD_b1424_15
mdoG_b1048_14
mdoH_b1049_15
mdtA_b2074_15
mdtB_b2075_15
mdtC_b2076_15
mdtD_b2077_15
mdtE_b3513_15
mdtF_b3514_15
mdtG_b1053_13
mdtH_b1065_14
mdtI_b1599_13
mdtJ_b1600_13
mdtK_b1663_15
mdtL_b3710_14
mdtM_b4337_15
mdtN_b4082_14
mdtO_b4081_28
mdtP_b4080_15
mdtQ_b2139_26
melA_b4119_15
melB_b4120_15
melR_b4118_14
menA_b3930_14
menB_b2262_14
menC_b2261_14
menD_b2264_14
menE_b2260_14
menF_b2265_27
mepA_b2328_14
metA_b4013_15
metB_b3939_15
metC_b3008_15
metE_b3829_15
metF_b3941_15
metG_b2114_15
metH_b4019_15
metI_b0198_14
metJ_b3938_15
metK_b2942_15
metL_b3940_15
metN_b0199_14
metQ_b0197_15
metR_b3828_14
metY_b3171_7
mfd_b1114_15
mglA_b2149_14
mglB_b2150_14
mglC_b2148_14
mgrB_b1826_14
mgsA_b0963_15
mgtA_b4242_15
mhpA_b0347_15
mhpB_b0348_14
mhpC_b0349_15
mhpD_b0350_14
mhpE_b0352_15
mhpF_b0351_15
mhpR_b0346_15
mhpT_b0353_14
miaA_b4171_15
miaB_b0661_15
micA_b4442_6
micC_b4427_8
micF_b4439_3
minC_b1176_15
minD_b1175_14
minE_b1174_15
mioC_b3742_15
mipA_b1782_14
mlrA_b2127_15
mltA_b2813_14
mltB_b2701_15
mltC_b2963_15
mltD_b0211_15
mltF_b2558_21
mmuM_b0261_15
mmuP_b0260_14
mngA_b0731_15
mngB_b0732_15
mngR_b0730_15
mnmA_b1133_14
mnmC_b2324_15
mnmE_b3706_15
mnmG_b3741_14
mntH_b2392_15
mntR_b0817_14
moaA_b0781_15
moaB_b0782_15
moaC_b0783_14
moaD_b0784_15
moaE_b0785_15
mobA_b3857_14
mobB_b3856_15
modA_b0763_15
modB_b0764_15
modC_b0765_15
modE_b0761_14
modF_b0760_15
moeA_b0827_14
moeB_b0826_15
mog_b0009_15
mokA_b4647_1
mokB_b1420_5
mokC_b0018_6
motA_b1890_14
motB_b1889_14
mpaA_b1326_14
mpl_b4233_15
mppA_b1329_15
mprA_b2684_15
mqo_b2210_15
mqsR_b3022_14
mraW_b0082_15
mraY_b0087_15
mraZ_b0081_15
mrcA_b3396_15
mrcB_b0149_15
mrdA_b0635_14
mrdB_b0634_15
mreB_b3251_15
mreC_b3250_15
mreD_b3249_14
mrp_b2113_14
mrr_b4351_15
msbA_b0914_14
mscL_b3291_15
mscS_b2924_15
msrA_b4219_15
msrB_b1778_14
msyB_b1051_15
mtfA_b1976_15
mtgA_b3208_14
mtlA_b3599_15
mtlD_b3600_15
mtlR_b3601_15
mtn_b0159_14
mtr_b3161_14
mug_b3068_15
mukB_b0924_15
mukE_b0923_15
mukF_b0922_15
murA_b3189_14
murB_b3972_15
murC_b0091_14
murD_b0088_15
murE_b0085_15
murF_b0086_14
murG_b0090_15
murI_b3967_15
murP_b2429_14
murQ_b2428_15
mutH_b2831_15
mutL_b4170_14
mutM_b3635_15
mutS_b2733_15
mutT_b0099_15
mutY_b2961_15
nac_b1988_14
nadA_b0750_15
nadB_b2574_15
nadC_b0109_14
nadD_b0639_14
nadE_b1740_15
nadK_b2615_15
nadR_b4390_15
nagA_b0677_15
nagB_b0678_15
nagC_b0676_14
nagD_b0675_14
nagE_b0679_15
nagK_b1119_15
nagZ_b1107_14
nanA_b3225_15
nanC_b4311_13
nanE_b3223_13
nanK_b3222_14
nanM_b4310_15
nanR_b3226_15
nanT_b3224_15
napA_b2206_14
napB_b2203_15
napC_b2202_14
napD_b2207_15
napF_b2208_14
napG_b2205_15
napH_b2204_14
narG_b1224_14
narH_b1225_14
narI_b1227_15
narJ_b1226_15
narK_b1223_15
narL_b1221_14
narP_b2193_15
narQ_b2469_15
narU_b1469_15
narV_b1465_14
narW_b1466_15
narX_b1222_14
narY_b1467_15
narZ_b1468_14
ndh_b1109_15
ndk_b2518_15
nei_b0714_15
nemA_b1650_15
nemR_b1649_15
nepI_b3662_15
nfi_b3998_15
nfo_b2159_15
nfrA_b0568_14
nfrB_b0569_14
nfsA_b0851_15
nfsB_b0578_15
nfuA_b3414_15
nhaA_b0019_15
nhaB_b1186_15
nhaR_b0020_15
nhoA_b1463_15
nikA_b3476_15
nikB_b3477_14
nikC_b3478_15
nikD_b3479_14
nikE_b3480_15
nikR_b3481_15
ninE_b0548_14
nirB_b3365_15
nirC_b3367_28
nirD_b3366_15
nlpA_b3661_15
nlpC_b1708_14
nlpD_b2742_14
nlpE_b0192_15
nlpI_b3163_14
nmpC_b0553_14
norR_b2709_14
norV_b2710_14
norW_b2711_15
npr_b3206_14
nrdA_b2234_15
nrdB_b2235_15
nrdD_b4238_15
nrdE_b2675_15
nrdF_b2676_15
nrdG_b4237_14
nrdH_b2673_14
nrdI_b2674_14
nrdR_b0413_15
nrfA_b4070_15
nrfB_b4071_14
nrfC_b4072_15
nrfD_b4073_15
nrfE_b4074_15
nrfF_b4075_15
nrfG_b4076_15
nsrR_b4178_15
nth_b1633_15
nudB_b1865_15
nudC_b3996_15
nudE_b3397_15
nudF_b3034_15
nudG_b1759_15
nudI_b2251_15
nudJ_b1134_14
nudK_b2467_14
nudL_b1813_15
nuoA_b2288_14
nuoB_b2287_14
nuoC_b2286_15
nuoE_b2285_14
nuoF_b2284_14
nuoG_b2283_14
nuoH_b2282_14
nuoI_b2281_14
nuoJ_b2280_15
nuoK_b2279_14
nuoL_b2278_14
nuoM_b2277_15
nuoN_b2276_29
nupC_b2393_15
nupG_b2964_15
nupX_b2161_15
nusA_b3169_14
nusB_b0416_15
nusG_b3982_15
obgE_b3183_15
ogrK_b2082_15
ogt_b1335_15
ompA_b0957_14
ompC_b2215_15
ompF_b0929_15
ompG_b1319_15
ompL_b3875_15
ompN_b1377_15
ompR_b3405_14
ompT_b0565_14
ompW_b1256_15
ompX_b0814_15
omrA_b4444_3
omrB_b4445_3
oppA_b1243_15
oppB_b1244_15
oppC_b1245_15
oppD_b1246_15
oppF_b1247_15
orn_b4162_15
osmB_b1283_15
osmC_b1482_15
osmE_b1739_14
osmF_b2131_14
osmY_b4376_15
otsA_b1896_14
otsB_b1897_14
oxc_b2373_15
oxyR_b3961_15
oxyS_b4458_12
paaA_b1388_15
paaB_b1389_15
paaC_b1390_15
paaD_b1391_15
paaE_b1392_15
paaF_b1393_15
paaG_b1394_15
paaH_b1395_14
paaI_b1396_15
paaJ_b1397_15
paaK_b1398_15
paaX_b1399_14
paaY_b1400_15
pabA_b3360_14
pabB_b1812_15
pabC_b1096_15
pagB_b4023_14
pagP_b0622_15
pal_b0741_15
panB_b0134_15
panC_b0133_14
panD_b0131_14
panE_b0425_14
panF_b3258_15
parC_b3019_14
parE_b3030_14
pauD_b4635_1
pawZ_b4643_1
pbl_b2854_34
pbpC_b2519_15
pbpG_b2134_15
pck_b3403_15
pcm_b2743_14
pcnB_b0143_18
pdhR_b0113_15
pdxA_b0052_15
pdxB_b2320_14
pdxH_b1638_14
pdxJ_b2564_14
pdxK_b2418_15
pdxY_b1636_14
peaD_b4508_2
pepA_b4260_15
pepB_b2523_14
pepD_b0237_15
pepE_b4021_14
pepN_b0932_15
pepP_b2908_14
pepQ_b3847_15
pepT_b1127_15
perR_b0254_14
pfkA_b3916_15
pfkB_b1723_15
pflA_b0902_15
pflB_b0903_14
pflC_b3952_15
pflD_b3951_14
pgaA_b1024_14
pgaB_b1023_14
pgaC_b1022_14
pgaD_b1021_15
pgi_b4025_15
pgk_b2926_14
pgl_b0767_15
pgm_b0688_15
pgpA_b0418_15
pgpB_b1278_15
pgsA_b1912_14
pheA_b2599_15
pheL_b2598_9
pheM_b1715_8
pheP_b0576_15
pheS_b1714_15
pheT_b1713_14
phnC_b4106_15
phnD_b4105_15
phnE_b4104_28
phnF_b4102_14
phnG_b4101_14
phnH_b4100_14
phnI_b4099_14
phnJ_b4098_14
phnK_b4097_14
phnL_b4096_14
phnM_b4095_15
phnN_b4094_14
phnO_b4093_14
phnP_b4092_15
phoA_b0383_15
phoB_b0399_15
phoE_b0241_14
phoH_b1020_15
phoP_b1130_14
phoQ_b1129_14
phoR_b0400_15
phoU_b3724_15
php_b3379_14
phr_b0708_15
pinE_b1158_15
pinH_b2648_19
pitA_b3493_15
pitB_b2987_14
pldA_b3821_15
pldB_b3825_14
plsB_b4041_15
plsC_b3018_15
plsX_b1090_21
pmbA_b4235_15
pmrD_b2259_14
pncA_b1768_15
pncB_b0931_15
pnp_b3164_14
pntA_b1603_15
pntB_b1602_14
pnuC_b0751_15
polA_b3863_15
polB_b0060_14
potA_b1126_15
potB_b1125_15
potC_b1124_15
potD_b1123_15
potE_b0692_15
potF_b0854_15
potG_b0855_15
potH_b0856_15
potI_b0857_15
poxA_b4155_15
poxB_b0871_15
ppa_b4226_15
ppc_b3956_15
ppdA_b2826_15
ppdB_b2825_15
ppdC_b2823_15
ppdD_b0108_14
pphA_b1838_14
pphB_b2734_15
ppiA_b3363_15
ppiB_b0525_14
ppiC_b3775_14
ppiD_b0441_15
ppk_b2501_15
pppA_b2972_14
pps_b1702_14
pptA_b1461_15
ppx_b2502_15
pqiA_b0950_15
pqiB_b0951_15
pqqL_b1494_14
prc_b1830_15
prfA_b1211_15
prfB_b2891_24
prfC_b4375_15
prfH_b0236_15
priA_b3935_14
priB_b4201_15
priC_b0467_14
prkB_b3355_15
prlC_b3498_14
prmA_b3259_15
prmB_b2330_15
prmC_b1212_14
proA_b0243_15
proB_b0242_15
proC_b0386_15
proK_b3545_15
proL_b2189_11
proM_b3799_15
proP_b4111_15
proQ_b1831_28
proS_b0194_15
proV_b2677_15
proW_b2678_15
proX_b2679_15
proY_b0402_15
prpB_b0331_15
prpC_b0333_15
prpD_b0334_15
prpE_b0335_15
prpR_b0330_15
prs_b1207_14
psd_b4160_15
psiE_b4030_15
psiF_b0384_15
pspA_b1304_15
pspB_b1305_14
pspC_b1306_15
pspD_b1307_15
pspE_b1308_15
pspF_b1303_15
pspG_b4050_11
psrD_b4418_12
psrN_b4448_10
psrO_b4449_14
pssA_b2585_15
pstA_b3726_15
pstB_b3725_14
pstC_b3727_15
pstS_b3728_14
psuG_b2165_14
psuK_b2166_14
psuT_b2164_15
pta_b2297_15
pth_b1204_14
ptrA_b2821_14
ptrB_b1845_14
ptsA_b3947_16
ptsG_b1101_15
ptsH_b2415_15
ptsI_b2416_15
ptsN_b3204_15
ptsP_b2829_15
purA_b4177_15
purB_b1131_14
purC_b2476_14
purD_b4005_14
purE_b0523_14
purF_b2312_14
purH_b4006_15
purK_b0522_14
purL_b2557_14
purM_b2499_15
purN_b2500_15
purR_b1658_15
purT_b1849_15
purU_b1232_15
putA_b1014_14
putP_b1015_15
puuA_b1297_15
puuB_b1301_15
puuC_b1300_15
puuD_b1298_15
puuE_b1302_15
puuP_b1296_14
puuR_b1299_15
pykA_b1854_15
pykF_b1676_15
pyrB_b4245_14
pyrC_b1062_15
pyrD_b0945_15
pyrE_b3642_14
pyrF_b1281_14
pyrG_b2780_14
pyrH_b0171_15
pyrI_b4244_14
pyrL_b4246_14
qmcA_b0489_14
qor_b4051_14
qseB_b3025_14
qseC_b3026_15
queA_b0405_15
queC_b0444_15
queF_b2794_15
quuD_b0551_15
quuQ_b1559_15
racC_b1351_15
racR_b1356_15
radA_b4389_15
raiA_b2597_15
rarA_b0892_15
rarD_b3819_14
ravA_b3746_14
rbbA_b3486_15
rbfA_b3167_14
rbn_b2268_15
rbsA_b3749_15
rbsB_b3751_15
rbsC_b3750_15
rbsD_b3748_15
rbsK_b3752_15
rbsR_b3753_15
rcnA_b2106_15
rcnR_b2105_15
rcsA_b1951_15
rcsB_b2217_15
[truncated: 2,297 more rows]
