# Supplementary material for: Predictive analytics of environmental adaptability in multi-omic network models
Source: Sci Rep. 2015 Oct 20;5:15147. doi: 10.1038/srep15147 (PMC4611489; doi:10.1038/srep15147)
Supplement: Supplementary Information [file srep15147-s5.zip › source code METRADE/1) 466 microarray dataset/conditions.xlsx]

## Sheet: E_coli_v4_Build_6
chip_name	experiment_name	description
dinI_U_N0025_r1	dinI_U_N0025	aeration:assumed_aerobic, ampicillin:0.14 mM, arabinose:8.3 mM, cell_density:0.3 OD600, culture_shaking:3e+02 RPM, culture_temperature:37 Celsius, culture_type:batch, culture_vessel:96_deep_well_plate, culture_vessel_volume:2 ml, culture_volume:1.6 ml, experimenter:Wierzbowski J, norfloxacin:7.8e-05 mM, note:pBADx53 is a modified pBAD30 vector, has a low copy SC101 origin of replication, does not…
dinI_U_N0025_r2	dinI_U_N0025	aeration:assumed_aerobic, ampicillin:0.14 mM, arabinose:8.3 mM, cell_density:0.3 OD600, culture_shaking:3e+02 RPM, culture_temperature:37 Celsius, culture_type:batch, culture_vessel:96_deep_well_plate, culture_vessel_volume:2 ml, culture_volume:1.6 ml, experimenter:Wierzbowski J, norfloxacin:7.8e-05 mM, note:pBADx53 is a modified pBAD30 vector, has a low copy SC101 origin of replication, does not…
dinI_U_N0025_r3	dinI_U_N0025	aeration:assumed_aerobic, ampicillin:0.14 mM, arabinose:8.3 mM, cell_density:0.3 OD600, culture_shaking:3e+02 RPM, culture_temperature:37 Celsius, culture_type:batch, culture_vessel:96_deep_well_plate, culture_vessel_volume:2 ml, culture_volume:1.6 ml, experimenter:Wierzbowski J, norfloxacin:7.8e-05 mM, note:pBADx53 is a modified pBAD30 vector, has a low copy SC101 origin of replication, does not…
dinP_U_N0025_r1	dinP_U_N0025	aeration:assumed_aerobic, ampicillin:0.14 mM, arabinose:8.3 mM, cell_density:0.3 OD600, culture_shaking:3e+02 RPM, culture_temperature:37 Celsius, culture_type:batch, culture_vessel:96_deep_well_plate, culture_vessel_volume:2 ml, culture_volume:1.6 ml, experimenter:Wierzbowski J, norfloxacin:7.8e-05 mM, note:pBADx53 is a modified pBAD30 vector, has a low copy SC101 origin of replication, does not…
dinP_U_N0025_r2	dinP_U_N0025	aeration:assumed_aerobic, ampicillin:0.14 mM, arabinose:8.3 mM, cell_density:0.3 OD600, culture_shaking:3e+02 RPM, culture_temperature:37 Celsius, culture_type:batch, culture_vessel:96_deep_well_plate, culture_vessel_volume:2 ml, culture_volume:1.6 ml, experimenter:Wierzbowski J, norfloxacin:7.8e-05 mM, note:pBADx53 is a modified pBAD30 vector, has a low copy SC101 origin of replication, does not…
dinP_U_N0025_r3	dinP_U_N0025	aeration:assumed_aerobic, ampicillin:0.14 mM, arabinose:8.3 mM, cell_density:0.3 OD600, culture_shaking:3e+02 RPM, culture_temperature:37 Celsius, culture_type:batch, culture_vessel:96_deep_well_plate, culture_vessel_volume:2 ml, culture_volume:1.6 ml, experimenter:Wierzbowski J, norfloxacin:7.8e-05 mM, note:pBADx53 is a modified pBAD30 vector, has a low copy SC101 origin of replication, does not…
lexA_U_N0025_r1	lexA_U_N0025	aeration:assumed_aerobic, ampicillin:0.14 mM, arabinose:8.3 mM, cell_density:0.3 OD600, culture_shaking:3e+02 RPM, culture_temperature:37 Celsius, culture_type:batch, culture_vessel:96_deep_well_plate, culture_vessel_volume:2 ml, culture_volume:1.6 ml, experimenter:Wierzbowski J, norfloxacin:7.8e-05 mM, note:pBADx53 is a modified pBAD30 vector, has a low copy SC101 origin of replication, does not…
lexA_U_N0025_r2	lexA_U_N0025	aeration:assumed_aerobic, ampicillin:0.14 mM, arabinose:8.3 mM, cell_density:0.3 OD600, culture_shaking:3e+02 RPM, culture_temperature:37 Celsius, culture_type:batch, culture_vessel:96_deep_well_plate, culture_vessel_volume:2 ml, culture_volume:1.6 ml, experimenter:Wierzbowski J, norfloxacin:7.8e-05 mM, note:pBADx53 is a modified pBAD30 vector, has a low copy SC101 origin of replication, does not…
lexA_U_N0025_r3	lexA_U_N0025	aeration:assumed_aerobic, ampicillin:0.14 mM, arabinose:8.3 mM, cell_density:0.3 OD600, culture_shaking:3e+02 RPM, culture_temperature:37 Celsius, culture_type:batch, culture_vessel:96_deep_well_plate, culture_vessel_volume:2 ml, culture_volume:1.6 ml, experimenter:Wierzbowski J, norfloxacin:7.8e-05 mM, note:pBADx53 is a modified pBAD30 vector, has a low copy SC101 origin of replication, does not…
lon_U_N0025_r1	lon_U_N0025	aeration:assumed_aerobic, ampicillin:0.14 mM, arabinose:8.3 mM, cell_density:0.3 OD600, culture_shaking:3e+02 RPM, culture_temperature:37 Celsius, culture_type:batch, culture_vessel:96_deep_well_plate, culture_vessel_volume:2 ml, culture_volume:1.6 ml, experimenter:Wierzbowski J, norfloxacin:7.8e-05 mM, note:pBADx53 is a modified pBAD30 vector, has a low copy SC101 origin of replication, does not…
lon_U_N0025_r2	lon_U_N0025	aeration:assumed_aerobic, ampicillin:0.14 mM, arabinose:8.3 mM, cell_density:0.3 OD600, culture_shaking:3e+02 RPM, culture_temperature:37 Celsius, culture_type:batch, culture_vessel:96_deep_well_plate, culture_vessel_volume:2 ml, culture_volume:1.6 ml, experimenter:Wierzbowski J, norfloxacin:7.8e-05 mM, note:pBADx53 is a modified pBAD30 vector, has a low copy SC101 origin of replication, does not…
lon_U_N0025_r3	lon_U_N0025	aeration:assumed_aerobic, ampicillin:0.14 mM, arabinose:8.3 mM, cell_density:0.3 OD600, culture_shaking:3e+02 RPM, culture_temperature:37 Celsius, culture_type:batch, culture_vessel:96_deep_well_plate, culture_vessel_volume:2 ml, culture_volume:1.6 ml, experimenter:Wierzbowski J, norfloxacin:7.8e-05 mM, note:pBADx53 is a modified pBAD30 vector, has a low copy SC101 origin of replication, does not…
luc_U_N0025_r1	luc_U_N0025	aeration:assumed_aerobic, ampicillin:0.14 mM, arabinose:8.3 mM, cell_density:0.3 OD600, culture_shaking:3e+02 RPM, culture_temperature:37 Celsius, culture_type:batch, culture_vessel:96_deep_well_plate, culture_vessel_volume:2 ml, culture_volume:1.6 ml, experimenter:Wierzbowski J, norfloxacin:7.8e-05 mM, note:pBADx53 is a modified pBAD30 vector, has a low copy SC101 origin of replication, does not…
luc_U_N0025_r2	luc_U_N0025	aeration:assumed_aerobic, ampicillin:0.14 mM, arabinose:8.3 mM, cell_density:0.3 OD600, culture_shaking:3e+02 RPM, culture_temperature:37 Celsius, culture_type:batch, culture_vessel:96_deep_well_plate, culture_vessel_volume:2 ml, culture_volume:1.6 ml, experimenter:Wierzbowski J, norfloxacin:7.8e-05 mM, note:pBADx53 is a modified pBAD30 vector, has a low copy SC101 origin of replication, does not…
luc_U_N0025_r3	luc_U_N0025	aeration:assumed_aerobic, ampicillin:0.14 mM, arabinose:8.3 mM, cell_density:0.3 OD600, culture_shaking:3e+02 RPM, culture_temperature:37 Celsius, culture_type:batch, culture_vessel:96_deep_well_plate, culture_vessel_volume:2 ml, culture_volume:1.6 ml, experimenter:Wierzbowski J, norfloxacin:7.8e-05 mM, note:pBADx53 is a modified pBAD30 vector, has a low copy SC101 origin of replication, does not…
mazF_U_N0025_r1	mazF_U_N0025	aeration:assumed_aerobic, ampicillin:0.14 mM, arabinose:8.3 mM, cell_density:0.3 OD600, culture_shaking:3e+02 RPM, culture_temperature:37 Celsius, culture_type:batch, culture_vessel:96_deep_well_plate, culture_vessel_volume:2 ml, culture_volume:1.6 ml, experimenter:Wierzbowski J, norfloxacin:7.8e-05 mM, note:pBADx53 is a modified pBAD30 vector, has a low copy SC101 origin of replication, does not…
mazF_U_N0025_r2	mazF_U_N0025	aeration:assumed_aerobic, ampicillin:0.14 mM, arabinose:8.3 mM, cell_density:0.3 OD600, culture_shaking:3e+02 RPM, culture_temperature:37 Celsius, culture_type:batch, culture_vessel:96_deep_well_plate, culture_vessel_volume:2 ml, culture_volume:1.6 ml, experimenter:Wierzbowski J, norfloxacin:7.8e-05 mM, note:pBADx53 is a modified pBAD30 vector, has a low copy SC101 origin of replication, does not…
mazF_U_N0025_r3	mazF_U_N0025	aeration:assumed_aerobic, ampicillin:0.14 mM, arabinose:8.3 mM, cell_density:0.3 OD600, culture_shaking:3e+02 RPM, culture_temperature:37 Celsius, culture_type:batch, culture_vessel:96_deep_well_plate, culture_vessel_volume:2 ml, culture_volume:1.6 ml, experimenter:Wierzbowski J, norfloxacin:7.8e-05 mM, note:pBADx53 is a modified pBAD30 vector, has a low copy SC101 origin of replication, does not…
recA_U_N0025_r1	recA_U_N0025	aeration:assumed_aerobic, ampicillin:0.14 mM, arabinose:8.3 mM, cell_density:0.3 OD600, culture_shaking:3e+02 RPM, culture_temperature:37 Celsius, culture_type:batch, culture_vessel:96_deep_well_plate, culture_vessel_volume:2 ml, culture_volume:1.6 ml, experimenter:Wierzbowski J, norfloxacin:7.8e-05 mM, note:pBADx53 is a modified pBAD30 vector, has a low copy SC101 origin of replication, does not…
recA_U_N0025_r2	recA_U_N0025	aeration:assumed_aerobic, ampicillin:0.14 mM, arabinose:8.3 mM, cell_density:0.3 OD600, culture_shaking:3e+02 RPM, culture_temperature:37 Celsius, culture_type:batch, culture_vessel:96_deep_well_plate, culture_vessel_volume:2 ml, culture_volume:1.6 ml, experimenter:Wierzbowski J, norfloxacin:7.8e-05 mM, note:pBADx53 is a modified pBAD30 vector, has a low copy SC101 origin of replication, does not…
recA_U_N0025_r3	recA_U_N0025	aeration:assumed_aerobic, ampicillin:0.14 mM, arabinose:8.3 mM, cell_density:0.3 OD600, culture_shaking:3e+02 RPM, culture_temperature:37 Celsius, culture_type:batch, culture_vessel:96_deep_well_plate, culture_vessel_volume:2 ml, culture_volume:1.6 ml, experimenter:Wierzbowski J, norfloxacin:7.8e-05 mM, note:pBADx53 is a modified pBAD30 vector, has a low copy SC101 origin of replication, does not…
relA_U_N0025_r1	relA_U_N0025	aeration:assumed_aerobic, ampicillin:0.14 mM, arabinose:8.3 mM, cell_density:0.3 OD600, culture_shaking:3e+02 RPM, culture_temperature:37 Celsius, culture_type:batch, culture_vessel:96_deep_well_plate, culture_vessel_volume:2 ml, culture_volume:1.6 ml, experimenter:Wierzbowski J, norfloxacin:7.8e-05 mM, note:pBADx53 is a modified pBAD30 vector, has a low copy SC101 origin of replication, does not…
relA_U_N0025_r2	relA_U_N0025	aeration:assumed_aerobic, ampicillin:0.14 mM, arabinose:8.3 mM, cell_density:0.3 OD600, culture_shaking:3e+02 RPM, culture_temperature:37 Celsius, culture_type:batch, culture_vessel:96_deep_well_plate, culture_vessel_volume:2 ml, culture_volume:1.6 ml, experimenter:Wierzbowski J, norfloxacin:7.8e-05 mM, note:pBADx53 is a modified pBAD30 vector, has a low copy SC101 origin of replication, does not…
relA_U_N0025_r3	relA_U_N0025	aeration:assumed_aerobic, ampicillin:0.14 mM, arabinose:8.3 mM, cell_density:0.3 OD600, culture_shaking:3e+02 RPM, culture_temperature:37 Celsius, culture_type:batch, culture_vessel:96_deep_well_plate, culture_vessel_volume:2 ml, culture_volume:1.6 ml, experimenter:Wierzbowski J, norfloxacin:7.8e-05 mM, note:pBADx53 is a modified pBAD30 vector, has a low copy SC101 origin of replication, does not…
ruvA_U_N0025_r1	ruvA_U_N0025	aeration:assumed_aerobic, ampicillin:0.14 mM, arabinose:8.3 mM, cell_density:0.3 OD600, culture_shaking:3e+02 RPM, culture_temperature:37 Celsius, culture_type:batch, culture_vessel:96_deep_well_plate, culture_vessel_volume:2 ml, culture_volume:1.6 ml, experimenter:Wierzbowski J, norfloxacin:7.8e-05 mM, note:pBADx53 is a modified pBAD30 vector, has a low copy SC101 origin of replication, does not…
ruvA_U_N0025_r2	ruvA_U_N0025	aeration:assumed_aerobic, ampicillin:0.14 mM, arabinose:8.3 mM, cell_density:0.3 OD600, culture_shaking:3e+02 RPM, culture_temperature:37 Celsius, culture_type:batch, culture_vessel:96_deep_well_plate, culture_vessel_volume:2 ml, culture_volume:1.6 ml, experimenter:Wierzbowski J, norfloxacin:7.8e-05 mM, note:pBADx53 is a modified pBAD30 vector, has a low copy SC101 origin of replication, does not…
ruvA_U_N0025_r3	ruvA_U_N0025	aeration:assumed_aerobic, ampicillin:0.14 mM, arabinose:8.3 mM, cell_density:0.3 OD600, culture_shaking:3e+02 RPM, culture_temperature:37 Celsius, culture_type:batch, culture_vessel:96_deep_well_plate, culture_vessel_volume:2 ml, culture_volume:1.6 ml, experimenter:Wierzbowski J, norfloxacin:7.8e-05 mM, note:pBADx53 is a modified pBAD30 vector, has a low copy SC101 origin of replication, does not…
sulA_U_N0025_r1	sulA_U_N0025	aeration:assumed_aerobic, ampicillin:0.14 mM, arabinose:8.3 mM, cell_density:0.3 OD600, culture_shaking:3e+02 RPM, culture_temperature:37 Celsius, culture_type:batch, culture_vessel:96_deep_well_plate, culture_vessel_volume:2 ml, culture_volume:1.6 ml, experimenter:Wierzbowski J, norfloxacin:7.8e-05 mM, note:pBADx53 is a modified pBAD30 vector, has a low copy SC101 origin of replication, does not…
sulA_U_N0025_r2	sulA_U_N0025	aeration:assumed_aerobic, ampicillin:0.14 mM, arabinose:8.3 mM, cell_density:0.3 OD600, culture_shaking:3e+02 RPM, culture_temperature:37 Celsius, culture_type:batch, culture_vessel:96_deep_well_plate, culture_vessel_volume:2 ml, culture_volume:1.6 ml, experimenter:Wierzbowski J, norfloxacin:7.8e-05 mM, note:pBADx53 is a modified pBAD30 vector, has a low copy SC101 origin of replication, does not…
sulA_U_N0025_r3	sulA_U_N0025	aeration:assumed_aerobic, ampicillin:0.14 mM, arabinose:8.3 mM, cell_density:0.3 OD600, culture_shaking:3e+02 RPM, culture_temperature:37 Celsius, culture_type:batch, culture_vessel:96_deep_well_plate, culture_vessel_volume:2 ml, culture_volume:1.6 ml, experimenter:Wierzbowski J, norfloxacin:7.8e-05 mM, note:pBADx53 is a modified pBAD30 vector, has a low copy SC101 origin of replication, does not…
umuD_U_N0025_r1	umuD_U_N0025	aeration:assumed_aerobic, ampicillin:0.14 mM, arabinose:8.3 mM, cell_density:0.3 OD600, culture_shaking:3e+02 RPM, culture_temperature:37 Celsius, culture_type:batch, culture_vessel:96_deep_well_plate, culture_vessel_volume:2 ml, culture_volume:1.6 ml, experimenter:Wierzbowski J, norfloxacin:7.8e-05 mM, note:pBADx53 is a modified pBAD30 vector, has a low copy SC101 origin of replication, does not…
umuD_U_N0025_r2	umuD_U_N0025	aeration:assumed_aerobic, ampicillin:0.14 mM, arabinose:8.3 mM, cell_density:0.3 OD600, culture_shaking:3e+02 RPM, culture_temperature:37 Celsius, culture_type:batch, culture_vessel:96_deep_well_plate, culture_vessel_volume:2 ml, culture_volume:1.6 ml, experimenter:Wierzbowski J, norfloxacin:7.8e-05 mM, note:pBADx53 is a modified pBAD30 vector, has a low copy SC101 origin of replication, does not…
umuD_U_N0025_r3	umuD_U_N0025	aeration:assumed_aerobic, ampicillin:0.14 mM, arabinose:8.3 mM, cell_density:0.3 OD600, culture_shaking:3e+02 RPM, culture_temperature:37 Celsius, culture_type:batch, culture_vessel:96_deep_well_plate, culture_vessel_volume:2 ml, culture_volume:1.6 ml, experimenter:Wierzbowski J, norfloxacin:7.8e-05 mM, note:pBADx53 is a modified pBAD30 vector, has a low copy SC101 origin of replication, does not…
uvrA_U_N0025_r1	uvrA_U_N0025	aeration:assumed_aerobic, ampicillin:0.14 mM, arabinose:8.3 mM, cell_density:0.3 OD600, culture_shaking:3e+02 RPM, culture_temperature:37 Celsius, culture_type:batch, culture_vessel:96_deep_well_plate, culture_vessel_volume:2 ml, culture_volume:1.6 ml, experimenter:Wierzbowski J, norfloxacin:7.8e-05 mM, note:pBADx53 is a modified pBAD30 vector, has a low copy SC101 origin of replication, does not…
uvrA_U_N0025_r2	uvrA_U_N0025	aeration:assumed_aerobic, ampicillin:0.14 mM, arabinose:8.3 mM, cell_density:0.3 OD600, culture_shaking:3e+02 RPM, culture_temperature:37 Celsius, culture_type:batch, culture_vessel:96_deep_well_plate, culture_vessel_volume:2 ml, culture_volume:1.6 ml, experimenter:Wierzbowski J, norfloxacin:7.8e-05 mM, note:pBADx53 is a modified pBAD30 vector, has a low copy SC101 origin of replication, does not…
uvrA_U_N0025_r3	uvrA_U_N0025	aeration:assumed_aerobic, ampicillin:0.14 mM, arabinose:8.3 mM, cell_density:0.3 OD600, culture_shaking:3e+02 RPM, culture_temperature:37 Celsius, culture_type:batch, culture_vessel:96_deep_well_plate, culture_vessel_volume:2 ml, culture_volume:1.6 ml, experimenter:Wierzbowski J, norfloxacin:7.8e-05 mM, note:pBADx53 is a modified pBAD30 vector, has a low copy SC101 origin of replication, does not…
yebF_U_N0075_r1	yebF_U_N0075	aeration:assumed_aerobic, ampicillin:0.14 mM, arabinose:8.3 mM, cell_density:0.3 OD600, culture_shaking:3e+02 RPM, culture_temperature:37 Celsius, culture_type:batch, culture_vessel:96_deep_well_plate, culture_vessel_volume:2 ml, culture_volume:1.6 ml, experimenter:Wierzbowski J, norfloxacin:0.00023 mM, note:pBADx53 is a modified pBAD30 vector, has a low copy SC101 origin of replication, does not…
yebF_U_N0075_r2	yebF_U_N0075	aeration:assumed_aerobic, ampicillin:0.14 mM, arabinose:8.3 mM, cell_density:0.3 OD600, culture_shaking:3e+02 RPM, culture_temperature:37 Celsius, culture_type:batch, culture_vessel:96_deep_well_plate, culture_vessel_volume:2 ml, culture_volume:1.6 ml, experimenter:Wierzbowski J, norfloxacin:0.00023 mM, note:pBADx53 is a modified pBAD30 vector, has a low copy SC101 origin of replication, does not…
yebF_U_N0075_r3	yebF_U_N0075	aeration:assumed_aerobic, ampicillin:0.14 mM, arabinose:8.3 mM, cell_density:0.3 OD600, culture_shaking:3e+02 RPM, culture_temperature:37 Celsius, culture_type:batch, culture_vessel:96_deep_well_plate, culture_vessel_volume:2 ml, culture_volume:1.6 ml, experimenter:Wierzbowski J, norfloxacin:0.00023 mM, note:pBADx53 is a modified pBAD30 vector, has a low copy SC101 origin of replication, does not…
luc_U_N0075_r1	luc_U_N0075	aeration:assumed_aerobic, ampicillin:0.14 mM, arabinose:8.3 mM, cell_density:0.3 OD600, culture_shaking:3e+02 RPM, culture_temperature:37 Celsius, culture_type:batch, culture_vessel:96_deep_well_plate, culture_vessel_volume:2 ml, culture_volume:1.6 ml, experimenter:Wierzbowski J, norfloxacin:0.00023 mM, note:pBADx53 is a modified pBAD30 vector, has a low copy SC101 origin of replication, does not…
luc_U_N0075_r2	luc_U_N0075	aeration:assumed_aerobic, ampicillin:0.14 mM, arabinose:8.3 mM, cell_density:0.3 OD600, culture_shaking:3e+02 RPM, culture_temperature:37 Celsius, culture_type:batch, culture_vessel:96_deep_well_plate, culture_vessel_volume:2 ml, culture_volume:1.6 ml, experimenter:Wierzbowski J, norfloxacin:0.00023 mM, note:pBADx53 is a modified pBAD30 vector, has a low copy SC101 origin of replication, does not…
luc_U_N0075_r3	luc_U_N0075	aeration:assumed_aerobic, ampicillin:0.14 mM, arabinose:8.3 mM, cell_density:0.3 OD600, culture_shaking:3e+02 RPM, culture_temperature:37 Celsius, culture_type:batch, culture_vessel:96_deep_well_plate, culture_vessel_volume:2 ml, culture_volume:1.6 ml, experimenter:Wierzbowski J, norfloxacin:0.00023 mM, note:pBADx53 is a modified pBAD30 vector, has a low copy SC101 origin of replication, does not…
zipA_U_N0075_r1	zipA_U_N0075	aeration:assumed_aerobic, ampicillin:0.14 mM, arabinose:8.3 mM, cell_density:0.3 OD600, culture_shaking:3e+02 RPM, culture_temperature:37 Celsius, culture_type:batch, culture_vessel:96_deep_well_plate, culture_vessel_volume:2 ml, culture_volume:1.6 ml, experimenter:Wierzbowski J, norfloxacin:0.00023 mM, note:pBADx53 is a modified pBAD30 vector, has a low copy SC101 origin of replication, does not…
zipA_U_N0075_r2	zipA_U_N0075	aeration:assumed_aerobic, ampicillin:0.14 mM, arabinose:8.3 mM, cell_density:0.3 OD600, culture_shaking:3e+02 RPM, culture_temperature:37 Celsius, culture_type:batch, culture_vessel:96_deep_well_plate, culture_vessel_volume:2 ml, culture_volume:1.6 ml, experimenter:Wierzbowski J, norfloxacin:0.00023 mM, note:pBADx53 is a modified pBAD30 vector, has a low copy SC101 origin of replication, does not…
zipA_U_N0075_r3	zipA_U_N0075	aeration:assumed_aerobic, ampicillin:0.14 mM, arabinose:8.3 mM, cell_density:0.3 OD600, culture_shaking:3e+02 RPM, culture_temperature:37 Celsius, culture_type:batch, culture_vessel:96_deep_well_plate, culture_vessel_volume:2 ml, culture_volume:1.6 ml, experimenter:Wierzbowski J, norfloxacin:0.00023 mM, note:pBADx53 is a modified pBAD30 vector, has a low copy SC101 origin of replication, does not…
luc_U_N0000_r1	luc_U_N0000	aeration:assumed_aerobic, ampicillin:0.14 mM, arabinose:8.3 mM, cell_density:0.3 OD600, culture_shaking:3e+02 RPM, culture_temperature:37 Celsius, culture_type:batch, culture_vessel:96_deep_well_plate, culture_vessel_volume:2 ml, culture_volume:1.6 ml, experimenter:Wierzbowski J, note:pBADx53 is a modified pBAD30 vector, has a low copy SC101 origin of replication, does not contain araC, and yield…
luc_U_N0000_r2	luc_U_N0000	aeration:assumed_aerobic, ampicillin:0.14 mM, arabinose:8.3 mM, cell_density:0.3 OD600, culture_shaking:3e+02 RPM, culture_temperature:37 Celsius, culture_type:batch, culture_vessel:96_deep_well_plate, culture_vessel_volume:2 ml, culture_volume:1.6 ml, experimenter:Wierzbowski J, note:pBADx53 is a modified pBAD30 vector, has a low copy SC101 origin of replication, does not contain araC, and yield…
luc_U_N0000_r3	luc_U_N0000	aeration:assumed_aerobic, ampicillin:0.14 mM, arabinose:8.3 mM, cell_density:0.3 OD600, culture_shaking:3e+02 RPM, culture_temperature:37 Celsius, culture_type:batch, culture_vessel:96_deep_well_plate, culture_vessel_volume:2 ml, culture_volume:1.6 ml, experimenter:Wierzbowski J, note:pBADx53 is a modified pBAD30 vector, has a low copy SC101 origin of replication, does not contain araC, and yield…
b2618_U_N0075_r1	b2618_U_N0075	aeration:assumed_aerobic, ampicillin:0.14 mM, arabinose:8.3 mM, cell_density:0.3 OD600, culture_shaking:3e+02 RPM, culture_temperature:37 Celsius, culture_type:batch, culture_vessel:96_deep_well_plate, culture_vessel_volume:2 ml, culture_volume:1.6 ml, experimenter:Wierzbowski J, norfloxacin:0.00023 mM, note:pBADx53 is a modified pBAD30 vector, has a low copy SC101 origin of replication, does not…
b2618_U_N0075_r2	b2618_U_N0075	aeration:assumed_aerobic, ampicillin:0.14 mM, arabinose:8.3 mM, cell_density:0.3 OD600, culture_shaking:3e+02 RPM, culture_temperature:37 Celsius, culture_type:batch, culture_vessel:96_deep_well_plate, culture_vessel_volume:2 ml, culture_volume:1.6 ml, experimenter:Wierzbowski J, norfloxacin:0.00023 mM, note:pBADx53 is a modified pBAD30 vector, has a low copy SC101 origin of replication, does not…
b2618_U_N0075_r3	b2618_U_N0075	aeration:assumed_aerobic, ampicillin:0.14 mM, arabinose:8.3 mM, cell_density:0.3 OD600, culture_shaking:3e+02 RPM, culture_temperature:37 Celsius, culture_type:batch, culture_vessel:96_deep_well_plate, culture_vessel_volume:2 ml, culture_volume:1.6 ml, experimenter:Wierzbowski J, norfloxacin:0.00023 mM, note:pBADx53 is a modified pBAD30 vector, has a low copy SC101 origin of replication, does not…
bcp_U_N0075_r1	bcp_U_N0075	aeration:assumed_aerobic, ampicillin:0.14 mM, arabinose:8.3 mM, cell_density:0.3 OD600, culture_shaking:3e+02 RPM, culture_temperature:37 Celsius, culture_type:batch, culture_vessel:96_deep_well_plate, culture_vessel_volume:2 ml, culture_volume:1.6 ml, experimenter:Wierzbowski J, norfloxacin:0.00023 mM, note:pBADx53 is a modified pBAD30 vector, has a low copy SC101 origin of replication, does not…
bcp_U_N0075_r2	bcp_U_N0075	aeration:assumed_aerobic, ampicillin:0.14 mM, arabinose:8.3 mM, cell_density:0.3 OD600, culture_shaking:3e+02 RPM, culture_temperature:37 Celsius, culture_type:batch, culture_vessel:96_deep_well_plate, culture_vessel_volume:2 ml, culture_volume:1.6 ml, experimenter:Wierzbowski J, norfloxacin:0.00023 mM, note:pBADx53 is a modified pBAD30 vector, has a low copy SC101 origin of replication, does not…
bcp_U_N0075_r3	bcp_U_N0075	aeration:assumed_aerobic, ampicillin:0.14 mM, arabinose:8.3 mM, cell_density:0.3 OD600, culture_shaking:3e+02 RPM, culture_temperature:37 Celsius, culture_type:batch, culture_vessel:96_deep_well_plate, culture_vessel_volume:2 ml, culture_volume:1.6 ml, experimenter:Wierzbowski J, norfloxacin:0.00023 mM, note:pBADx53 is a modified pBAD30 vector, has a low copy SC101 origin of replication, does not…
cpxR_U_N0075_r1	cpxR_U_N0075	aeration:assumed_aerobic, ampicillin:0.14 mM, arabinose:8.3 mM, cell_density:0.3 OD600, culture_shaking:3e+02 RPM, culture_temperature:37 Celsius, culture_type:batch, culture_vessel:96_deep_well_plate, culture_vessel_volume:2 ml, culture_volume:1.6 ml, experimenter:Wierzbowski J, norfloxacin:0.00023 mM, note:pBADx53 is a modified pBAD30 vector, has a low copy SC101 origin of replication, does not…
cpxR_U_N0075_r2	cpxR_U_N0075	aeration:assumed_aerobic, ampicillin:0.14 mM, arabinose:8.3 mM, cell_density:0.3 OD600, culture_shaking:3e+02 RPM, culture_temperature:37 Celsius, culture_type:batch, culture_vessel:96_deep_well_plate, culture_vessel_volume:2 ml, culture_volume:1.6 ml, experimenter:Wierzbowski J, norfloxacin:0.00023 mM, note:pBADx53 is a modified pBAD30 vector, has a low copy SC101 origin of replication, does not…
cpxR_U_N0075_r3	cpxR_U_N0075	aeration:assumed_aerobic, ampicillin:0.14 mM, arabinose:8.3 mM, cell_density:0.3 OD600, culture_shaking:3e+02 RPM, culture_temperature:37 Celsius, culture_type:batch, culture_vessel:96_deep_well_plate, culture_vessel_volume:2 ml, culture_volume:1.6 ml, experimenter:Wierzbowski J, norfloxacin:0.00023 mM, note:pBADx53 is a modified pBAD30 vector, has a low copy SC101 origin of replication, does not…
crcB_U_N0075_r1	crcB_U_N0075	aeration:assumed_aerobic, ampicillin:0.14 mM, arabinose:8.3 mM, cell_density:0.3 OD600, culture_shaking:3e+02 RPM, culture_temperature:37 Celsius, culture_type:batch, culture_vessel:96_deep_well_plate, culture_vessel_volume:2 ml, culture_volume:1.6 ml, experimenter:Wierzbowski J, norfloxacin:0.00023 mM, note:pBADx53 is a modified pBAD30 vector, has a low copy SC101 origin of replication, does not…
crcB_U_N0075_r2	crcB_U_N0075	aeration:assumed_aerobic, ampicillin:0.14 mM, arabinose:8.3 mM, cell_density:0.3 OD600, culture_shaking:3e+02 RPM, culture_temperature:37 Celsius, culture_type:batch, culture_vessel:96_deep_well_plate, culture_vessel_volume:2 ml, culture_volume:1.6 ml, experimenter:Wierzbowski J, norfloxacin:0.00023 mM, note:pBADx53 is a modified pBAD30 vector, has a low copy SC101 origin of replication, does not…
crcB_U_N0075_r3	crcB_U_N0075	aeration:assumed_aerobic, ampicillin:0.14 mM, arabinose:8.3 mM, cell_density:0.3 OD600, culture_shaking:3e+02 RPM, culture_temperature:37 Celsius, culture_type:batch, culture_vessel:96_deep_well_plate, culture_vessel_volume:2 ml, culture_volume:1.6 ml, experimenter:Wierzbowski J, norfloxacin:0.00023 mM, note:pBADx53 is a modified pBAD30 vector, has a low copy SC101 origin of replication, does not…
crp_U_N0075_r1	crp_U_N0075	aeration:assumed_aerobic, ampicillin:0.14 mM, arabinose:8.3 mM, cell_density:0.3 OD600, culture_shaking:3e+02 RPM, culture_temperature:37 Celsius, culture_type:batch, culture_vessel:96_deep_well_plate, culture_vessel_volume:2 ml, culture_volume:1.6 ml, experimenter:Wierzbowski J, norfloxacin:0.00023 mM, note:pBADx53 is a modified pBAD30 vector, has a low copy SC101 origin of replication, does not…
crp_U_N0075_r2	crp_U_N0075	aeration:assumed_aerobic, ampicillin:0.14 mM, arabinose:8.3 mM, cell_density:0.3 OD600, culture_shaking:3e+02 RPM, culture_temperature:37 Celsius, culture_type:batch, culture_vessel:96_deep_well_plate, culture_vessel_volume:2 ml, culture_volume:1.6 ml, experimenter:Wierzbowski J, norfloxacin:0.00023 mM, note:pBADx53 is a modified pBAD30 vector, has a low copy SC101 origin of replication, does not…
crp_U_N0075_r3	crp_U_N0075	aeration:assumed_aerobic, ampicillin:0.14 mM, arabinose:8.3 mM, cell_density:0.3 OD600, culture_shaking:3e+02 RPM, culture_temperature:37 Celsius, culture_type:batch, culture_vessel:96_deep_well_plate, culture_vessel_volume:2 ml, culture_volume:1.6 ml, experimenter:Wierzbowski J, norfloxacin:0.00023 mM, note:pBADx53 is a modified pBAD30 vector, has a low copy SC101 origin of replication, does not…
cspF_U_N0075_r1	cspF_U_N0075	aeration:assumed_aerobic, ampicillin:0.14 mM, arabinose:8.3 mM, cell_density:0.3 OD600, culture_shaking:3e+02 RPM, culture_temperature:37 Celsius, culture_type:batch, culture_vessel:96_deep_well_plate, culture_vessel_volume:2 ml, culture_volume:1.6 ml, experimenter:Wierzbowski J, norfloxacin:0.00023 mM, note:pBADx53 is a modified pBAD30 vector, has a low copy SC101 origin of replication, does not…
cspF_U_N0075_r2	cspF_U_N0075	aeration:assumed_aerobic, ampicillin:0.14 mM, arabinose:8.3 mM, cell_density:0.3 OD600, culture_shaking:3e+02 RPM, culture_temperature:37 Celsius, culture_type:batch, culture_vessel:96_deep_well_plate, culture_vessel_volume:2 ml, culture_volume:1.6 ml, experimenter:Wierzbowski J, norfloxacin:0.00023 mM, note:pBADx53 is a modified pBAD30 vector, has a low copy SC101 origin of replication, does not…
cspF_U_N0075_r3	cspF_U_N0075	aeration:assumed_aerobic, ampicillin:0.14 mM, arabinose:8.3 mM, cell_density:0.3 OD600, culture_shaking:3e+02 RPM, culture_temperature:37 Celsius, culture_type:batch, culture_vessel:96_deep_well_plate, culture_vessel_volume:2 ml, culture_volume:1.6 ml, experimenter:Wierzbowski J, norfloxacin:0.00023 mM, note:pBADx53 is a modified pBAD30 vector, has a low copy SC101 origin of replication, does not…
dam_U_N0075_r1	dam_U_N0075	aeration:assumed_aerobic, ampicillin:0.14 mM, arabinose:8.3 mM, cell_density:0.3 OD600, culture_shaking:3e+02 RPM, culture_temperature:37 Celsius, culture_type:batch, culture_vessel:96_deep_well_plate, culture_vessel_volume:2 ml, culture_volume:1.6 ml, experimenter:Wierzbowski J, norfloxacin:0.00023 mM, note:pBADx53 is a modified pBAD30 vector, has a low copy SC101 origin of replication, does not…
dam_U_N0075_r2	dam_U_N0075	aeration:assumed_aerobic, ampicillin:0.14 mM, arabinose:8.3 mM, cell_density:0.3 OD600, culture_shaking:3e+02 RPM, culture_temperature:37 Celsius, culture_type:batch, culture_vessel:96_deep_well_plate, culture_vessel_volume:2 ml, culture_volume:1.6 ml, experimenter:Wierzbowski J, norfloxacin:0.00023 mM, note:pBADx53 is a modified pBAD30 vector, has a low copy SC101 origin of replication, does not…
dam_U_N0075_r3	dam_U_N0075	aeration:assumed_aerobic, ampicillin:0.14 mM, arabinose:8.3 mM, cell_density:0.3 OD600, culture_shaking:3e+02 RPM, culture_temperature:37 Celsius, culture_type:batch, culture_vessel:96_deep_well_plate, culture_vessel_volume:2 ml, culture_volume:1.6 ml, experimenter:Wierzbowski J, norfloxacin:0.00023 mM, note:pBADx53 is a modified pBAD30 vector, has a low copy SC101 origin of replication, does not…
dnaA_U_N0075_r1	dnaA_U_N0075	aeration:assumed_aerobic, ampicillin:0.14 mM, arabinose:8.3 mM, cell_density:0.3 OD600, culture_shaking:3e+02 RPM, culture_temperature:37 Celsius, culture_type:batch, culture_vessel:96_deep_well_plate, culture_vessel_volume:2 ml, culture_volume:1.6 ml, experimenter:Wierzbowski J, norfloxacin:0.00023 mM, note:pBADx53 is a modified pBAD30 vector, has a low copy SC101 origin of replication, does not…
dnaA_U_N0075_r2	dnaA_U_N0075	aeration:assumed_aerobic, ampicillin:0.14 mM, arabinose:8.3 mM, cell_density:0.3 OD600, culture_shaking:3e+02 RPM, culture_temperature:37 Celsius, culture_type:batch, culture_vessel:96_deep_well_plate, culture_vessel_volume:2 ml, culture_volume:1.6 ml, experimenter:Wierzbowski J, norfloxacin:0.00023 mM, note:pBADx53 is a modified pBAD30 vector, has a low copy SC101 origin of replication, does not…
dnaA_U_N0075_r3	dnaA_U_N0075	aeration:assumed_aerobic, ampicillin:0.14 mM, arabinose:8.3 mM, cell_density:0.3 OD600, culture_shaking:3e+02 RPM, culture_temperature:37 Celsius, culture_type:batch, culture_vessel:96_deep_well_plate, culture_vessel_volume:2 ml, culture_volume:1.6 ml, experimenter:Wierzbowski J, norfloxacin:0.00023 mM, note:pBADx53 is a modified pBAD30 vector, has a low copy SC101 origin of replication, does not…
dnaN_U_N0075_r1	dnaN_U_N0075	aeration:assumed_aerobic, ampicillin:0.14 mM, arabinose:8.3 mM, cell_density:0.3 OD600, culture_shaking:3e+02 RPM, culture_temperature:37 Celsius, culture_type:batch, culture_vessel:96_deep_well_plate, culture_vessel_volume:2 ml, culture_volume:1.6 ml, experimenter:Wierzbowski J, norfloxacin:0.00023 mM, note:pBADx53 is a modified pBAD30 vector, has a low copy SC101 origin of replication, does not…
dnaN_U_N0075_r2	dnaN_U_N0075	aeration:assumed_aerobic, ampicillin:0.14 mM, arabinose:8.3 mM, cell_density:0.3 OD600, culture_shaking:3e+02 RPM, culture_temperature:37 Celsius, culture_type:batch, culture_vessel:96_deep_well_plate, culture_vessel_volume:2 ml, culture_volume:1.6 ml, experimenter:Wierzbowski J, norfloxacin:0.00023 mM, note:pBADx53 is a modified pBAD30 vector, has a low copy SC101 origin of replication, does not…
dnaN_U_N0075_r3	dnaN_U_N0075	aeration:assumed_aerobic, ampicillin:0.14 mM, arabinose:8.3 mM, cell_density:0.3 OD600, culture_shaking:3e+02 RPM, culture_temperature:37 Celsius, culture_type:batch, culture_vessel:96_deep_well_plate, culture_vessel_volume:2 ml, culture_volume:1.6 ml, experimenter:Wierzbowski J, norfloxacin:0.00023 mM, note:pBADx53 is a modified pBAD30 vector, has a low copy SC101 origin of replication, does not…
dnaT_U_N0075_r1	dnaT_U_N0075	aeration:assumed_aerobic, ampicillin:0.14 mM, arabinose:8.3 mM, cell_density:0.3 OD600, culture_shaking:3e+02 RPM, culture_temperature:37 Celsius, culture_type:batch, culture_vessel:96_deep_well_plate, culture_vessel_volume:2 ml, culture_volume:1.6 ml, experimenter:Wierzbowski J, norfloxacin:0.00023 mM, note:pBADx53 is a modified pBAD30 vector, has a low copy SC101 origin of replication, does not…
dnaT_U_N0075_r2	dnaT_U_N0075	aeration:assumed_aerobic, ampicillin:0.14 mM, arabinose:8.3 mM, cell_density:0.3 OD600, culture_shaking:3e+02 RPM, culture_temperature:37 Celsius, culture_type:batch, culture_vessel:96_deep_well_plate, culture_vessel_volume:2 ml, culture_volume:1.6 ml, experimenter:Wierzbowski J, norfloxacin:0.00023 mM, note:pBADx53 is a modified pBAD30 vector, has a low copy SC101 origin of replication, does not…
dnaT_U_N0075_r3	dnaT_U_N0075	aeration:assumed_aerobic, ampicillin:0.14 mM, arabinose:8.3 mM, cell_density:0.3 OD600, culture_shaking:3e+02 RPM, culture_temperature:37 Celsius, culture_type:batch, culture_vessel:96_deep_well_plate, culture_vessel_volume:2 ml, culture_volume:1.6 ml, experimenter:Wierzbowski J, norfloxacin:0.00023 mM, note:pBADx53 is a modified pBAD30 vector, has a low copy SC101 origin of replication, does not…
emrR_U_N0075_r1	emrR_U_N0075	aeration:assumed_aerobic, ampicillin:0.14 mM, arabinose:8.3 mM, cell_density:0.3 OD600, culture_shaking:3e+02 RPM, culture_temperature:37 Celsius, culture_type:batch, culture_vessel:96_deep_well_plate, culture_vessel_volume:2 ml, culture_volume:1.6 ml, experimenter:Wierzbowski J, norfloxacin:0.00023 mM, note:pBADx53 is a modified pBAD30 vector, has a low copy SC101 origin of replication, does not…
emrR_U_N0075_r2	emrR_U_N0075	aeration:assumed_aerobic, ampicillin:0.14 mM, arabinose:8.3 mM, cell_density:0.3 OD600, culture_shaking:3e+02 RPM, culture_temperature:37 Celsius, culture_type:batch, culture_vessel:96_deep_well_plate, culture_vessel_volume:2 ml, culture_volume:1.6 ml, experimenter:Wierzbowski J, norfloxacin:0.00023 mM, note:pBADx53 is a modified pBAD30 vector, has a low copy SC101 origin of replication, does not…
era_U_N0075_r1	era_U_N0075	aeration:assumed_aerobic, ampicillin:0.14 mM, arabinose:8.3 mM, cell_density:0.3 OD600, culture_shaking:3e+02 RPM, culture_temperature:37 Celsius, culture_type:batch, culture_vessel:96_deep_well_plate, culture_vessel_volume:2 ml, culture_volume:1.6 ml, experimenter:Wierzbowski J, norfloxacin:0.00023 mM, note:pBADx53 is a modified pBAD30 vector, has a low copy SC101 origin of replication, does not…
era_U_N0075_r2	era_U_N0075	aeration:assumed_aerobic, ampicillin:0.14 mM, arabinose:8.3 mM, cell_density:0.3 OD600, culture_shaking:3e+02 RPM, culture_temperature:37 Celsius, culture_type:batch, culture_vessel:96_deep_well_plate, culture_vessel_volume:2 ml, culture_volume:1.6 ml, experimenter:Wierzbowski J, norfloxacin:0.00023 mM, note:pBADx53 is a modified pBAD30 vector, has a low copy SC101 origin of replication, does not…
era_U_N0075_r3	era_U_N0075	aeration:assumed_aerobic, ampicillin:0.14 mM, arabinose:8.3 mM, cell_density:0.3 OD600, culture_shaking:3e+02 RPM, culture_temperature:37 Celsius, culture_type:batch, culture_vessel:96_deep_well_plate, culture_vessel_volume:2 ml, culture_volume:1.6 ml, experimenter:Wierzbowski J, norfloxacin:0.00023 mM, note:pBADx53 is a modified pBAD30 vector, has a low copy SC101 origin of replication, does not…
fis_U_N0075_r1	fis_U_N0075	aeration:assumed_aerobic, ampicillin:0.14 mM, arabinose:8.3 mM, cell_density:0.3 OD600, culture_shaking:3e+02 RPM, culture_temperature:37 Celsius, culture_type:batch, culture_vessel:96_deep_well_plate, culture_vessel_volume:2 ml, culture_volume:1.6 ml, experimenter:Wierzbowski J, norfloxacin:0.00023 mM, note:pBADx53 is a modified pBAD30 vector, has a low copy SC101 origin of replication, does not…
fis_U_N0075_r2	fis_U_N0075	aeration:assumed_aerobic, ampicillin:0.14 mM, arabinose:8.3 mM, cell_density:0.3 OD600, culture_shaking:3e+02 RPM, culture_temperature:37 Celsius, culture_type:batch, culture_vessel:96_deep_well_plate, culture_vessel_volume:2 ml, culture_volume:1.6 ml, experimenter:Wierzbowski J, norfloxacin:0.00023 mM, note:pBADx53 is a modified pBAD30 vector, has a low copy SC101 origin of replication, does not…
fis_U_N0075_r3	fis_U_N0075	aeration:assumed_aerobic, ampicillin:0.14 mM, arabinose:8.3 mM, cell_density:0.3 OD600, culture_shaking:3e+02 RPM, culture_temperature:37 Celsius, culture_type:batch, culture_vessel:96_deep_well_plate, culture_vessel_volume:2 ml, culture_volume:1.6 ml, experimenter:Wierzbowski J, norfloxacin:0.00023 mM, note:pBADx53 is a modified pBAD30 vector, has a low copy SC101 origin of replication, does not…
fklB_U_N0075_r1	fklB_U_N0075	aeration:assumed_aerobic, ampicillin:0.14 mM, arabinose:8.3 mM, cell_density:0.3 OD600, culture_shaking:3e+02 RPM, culture_temperature:37 Celsius, culture_type:batch, culture_vessel:96_deep_well_plate, culture_vessel_volume:2 ml, culture_volume:1.6 ml, experimenter:Wierzbowski J, norfloxacin:0.00023 mM, note:pBADx53 is a modified pBAD30 vector, has a low copy SC101 origin of replication, does not…
fklB_U_N0075_r2	fklB_U_N0075	aeration:assumed_aerobic, ampicillin:0.14 mM, arabinose:8.3 mM, cell_density:0.3 OD600, culture_shaking:3e+02 RPM, culture_temperature:37 Celsius, culture_type:batch, culture_vessel:96_deep_well_plate, culture_vessel_volume:2 ml, culture_volume:1.6 ml, experimenter:Wierzbowski J, norfloxacin:0.00023 mM, note:pBADx53 is a modified pBAD30 vector, has a low copy SC101 origin of replication, does not…
fklB_U_N0075_r3	fklB_U_N0075	aeration:assumed_aerobic, ampicillin:0.14 mM, arabinose:8.3 mM, cell_density:0.3 OD600, culture_shaking:3e+02 RPM, culture_temperature:37 Celsius, culture_type:batch, culture_vessel:96_deep_well_plate, culture_vessel_volume:2 ml, culture_volume:1.6 ml, experimenter:Wierzbowski J, norfloxacin:0.00023 mM, note:pBADx53 is a modified pBAD30 vector, has a low copy SC101 origin of replication, does not…
folA_U_N0075_r1	folA_U_N0075	aeration:assumed_aerobic, ampicillin:0.14 mM, arabinose:8.3 mM, cell_density:0.3 OD600, culture_shaking:3e+02 RPM, culture_temperature:37 Celsius, culture_type:batch, culture_vessel:96_deep_well_plate, culture_vessel_volume:2 ml, culture_volume:1.6 ml, experimenter:Wierzbowski J, norfloxacin:0.00023 mM, note:pBADx53 is a modified pBAD30 vector, has a low copy SC101 origin of replication, does not…
folA_U_N0075_r2	folA_U_N0075	aeration:assumed_aerobic, ampicillin:0.14 mM, arabinose:8.3 mM, cell_density:0.3 OD600, culture_shaking:3e+02 RPM, culture_temperature:37 Celsius, culture_type:batch, culture_vessel:96_deep_well_plate, culture_vessel_volume:2 ml, culture_volume:1.6 ml, experimenter:Wierzbowski J, norfloxacin:0.00023 mM, note:pBADx53 is a modified pBAD30 vector, has a low copy SC101 origin of replication, does not…
folA_U_N0075_r3	folA_U_N0075	aeration:assumed_aerobic, ampicillin:0.14 mM, arabinose:8.3 mM, cell_density:0.3 OD600, culture_shaking:3e+02 RPM, culture_temperature:37 Celsius, culture_type:batch, culture_vessel:96_deep_well_plate, culture_vessel_volume:2 ml, culture_volume:1.6 ml, experimenter:Wierzbowski J, norfloxacin:0.00023 mM, note:pBADx53 is a modified pBAD30 vector, has a low copy SC101 origin of replication, does not…
galF_U_N0075_r1	galF_U_N0075	aeration:assumed_aerobic, ampicillin:0.14 mM, arabinose:8.3 mM, cell_density:0.3 OD600, culture_shaking:3e+02 RPM, culture_temperature:37 Celsius, culture_type:batch, culture_vessel:96_deep_well_plate, culture_vessel_volume:2 ml, culture_volume:1.6 ml, experimenter:Wierzbowski J, norfloxacin:0.00023 mM, note:pBADx53 is a modified pBAD30 vector, has a low copy SC101 origin of replication, does not…
galF_U_N0075_r2	galF_U_N0075	aeration:assumed_aerobic, ampicillin:0.14 mM, arabinose:8.3 mM, cell_density:0.3 OD600, culture_shaking:3e+02 RPM, culture_temperature:37 Celsius, culture_type:batch, culture_vessel:96_deep_well_plate, culture_vessel_volume:2 ml, culture_volume:1.6 ml, experimenter:Wierzbowski J, norfloxacin:0.00023 mM, note:pBADx53 is a modified pBAD30 vector, has a low copy SC101 origin of replication, does not…
galF_U_N0075_r3	galF_U_N0075	aeration:assumed_aerobic, ampicillin:0.14 mM, arabinose:8.3 mM, cell_density:0.3 OD600, culture_shaking:3e+02 RPM, culture_temperature:37 Celsius, culture_type:batch, culture_vessel:96_deep_well_plate, culture_vessel_volume:2 ml, culture_volume:1.6 ml, experimenter:Wierzbowski J, norfloxacin:0.00023 mM, note:pBADx53 is a modified pBAD30 vector, has a low copy SC101 origin of replication, does not…
gcvR_U_N0075_r1	gcvR_U_N0075	aeration:assumed_aerobic, ampicillin:0.14 mM, arabinose:8.3 mM, cell_density:0.3 OD600, culture_shaking:3e+02 RPM, culture_temperature:37 Celsius, culture_type:batch, culture_vessel:96_deep_well_plate, culture_vessel_volume:2 ml, culture_volume:1.6 ml, experimenter:Wierzbowski J, norfloxacin:0.00023 mM, note:pBADx53 is a modified pBAD30 vector, has a low copy SC101 origin of replication, does not…
gcvR_U_N0075_r2	gcvR_U_N0075	aeration:assumed_aerobic, ampicillin:0.14 mM, arabinose:8.3 mM, cell_density:0.3 OD600, culture_shaking:3e+02 RPM, culture_temperature:37 Celsius, culture_type:batch, culture_vessel:96_deep_well_plate, culture_vessel_volume:2 ml, culture_volume:1.6 ml, experimenter:Wierzbowski J, norfloxacin:0.00023 mM, note:pBADx53 is a modified pBAD30 vector, has a low copy SC101 origin of replication, does not…
gcvR_U_N0075_r3	gcvR_U_N0075	aeration:assumed_aerobic, ampicillin:0.14 mM, arabinose:8.3 mM, cell_density:0.3 OD600, culture_shaking:3e+02 RPM, culture_temperature:37 Celsius, culture_type:batch, culture_vessel:96_deep_well_plate, culture_vessel_volume:2 ml, culture_volume:1.6 ml, experimenter:Wierzbowski J, norfloxacin:0.00023 mM, note:pBADx53 is a modified pBAD30 vector, has a low copy SC101 origin of replication, does not…
gyrA_U_N0075_r1	gyrA_U_N0075	aeration:assumed_aerobic, ampicillin:0.14 mM, arabinose:8.3 mM, cell_density:0.3 OD600, culture_shaking:3e+02 RPM, culture_temperature:37 Celsius, culture_type:batch, culture_vessel:96_deep_well_plate, culture_vessel_volume:2 ml, culture_volume:1.6 ml, experimenter:Wierzbowski J, norfloxacin:0.00023 mM, note:pBADx53 is a modified pBAD30 vector, has a low copy SC101 origin of replication, does not…
gyrA_U_N0075_r2	gyrA_U_N0075	aeration:assumed_aerobic, ampicillin:0.14 mM, arabinose:8.3 mM, cell_density:0.3 OD600, culture_shaking:3e+02 RPM, culture_temperature:37 Celsius, culture_type:batch, culture_vessel:96_deep_well_plate, culture_vessel_volume:2 ml, culture_volume:1.6 ml, experimenter:Wierzbowski J, norfloxacin:0.00023 mM, note:pBADx53 is a modified pBAD30 vector, has a low copy SC101 origin of replication, does not…
gyrA_U_N0075_r3	gyrA_U_N0075	aeration:assumed_aerobic, ampicillin:0.14 mM, arabinose:8.3 mM, cell_density:0.3 OD600, culture_shaking:3e+02 RPM, culture_temperature:37 Celsius, culture_type:batch, culture_vessel:96_deep_well_plate, culture_vessel_volume:2 ml, culture_volume:1.6 ml, experimenter:Wierzbowski J, norfloxacin:0.00023 mM, note:pBADx53 is a modified pBAD30 vector, has a low copy SC101 origin of replication, does not…
gyrI_U_N0075_r1	gyrI_U_N0075	aeration:assumed_aerobic, ampicillin:0.14 mM, arabinose:8.3 mM, cell_density:0.3 OD600, culture_shaking:3e+02 RPM, culture_temperature:37 Celsius, culture_type:batch, culture_vessel:96_deep_well_plate, culture_vessel_volume:2 ml, culture_volume:1.6 ml, experimenter:Wierzbowski J, norfloxacin:0.00023 mM, note:pBADx53 is a modified pBAD30 vector, has a low copy SC101 origin of replication, does not…
gyrI_U_N0075_r2	gyrI_U_N0075	aeration:assumed_aerobic, ampicillin:0.14 mM, arabinose:8.3 mM, cell_density:0.3 OD600, culture_shaking:3e+02 RPM, culture_temperature:37 Celsius, culture_type:batch, culture_vessel:96_deep_well_plate, culture_vessel_volume:2 ml, culture_volume:1.6 ml, experimenter:Wierzbowski J, norfloxacin:0.00023 mM, note:pBADx53 is a modified pBAD30 vector, has a low copy SC101 origin of replication, does not…
gyrI_U_N0075_r3	gyrI_U_N0075	aeration:assumed_aerobic, ampicillin:0.14 mM, arabinose:8.3 mM, cell_density:0.3 OD600, culture_shaking:3e+02 RPM, culture_temperature:37 Celsius, culture_type:batch, culture_vessel:96_deep_well_plate, culture_vessel_volume:2 ml, culture_volume:1.6 ml, experimenter:Wierzbowski J, norfloxacin:0.00023 mM, note:pBADx53 is a modified pBAD30 vector, has a low copy SC101 origin of replication, does not…
hlpA_U_N0075_r1	hlpA_U_N0075	aeration:assumed_aerobic, ampicillin:0.14 mM, arabinose:8.3 mM, cell_density:0.3 OD600, culture_shaking:3e+02 RPM, culture_temperature:37 Celsius, culture_type:batch, culture_vessel:96_deep_well_plate, culture_vessel_volume:2 ml, culture_volume:1.6 ml, experimenter:Wierzbowski J, norfloxacin:0.00023 mM, note:pBADx53 is a modified pBAD30 vector, has a low copy SC101 origin of replication, does not…
hlpA_U_N0075_r2	hlpA_U_N0075	aeration:assumed_aerobic, ampicillin:0.14 mM, arabinose:8.3 mM, cell_density:0.3 OD600, culture_shaking:3e+02 RPM, culture_temperature:37 Celsius, culture_type:batch, culture_vessel:96_deep_well_plate, culture_vessel_volume:2 ml, culture_volume:1.6 ml, experimenter:Wierzbowski J, norfloxacin:0.00023 mM, note:pBADx53 is a modified pBAD30 vector, has a low copy SC101 origin of replication, does not…
hlpA_U_N0075_r3	hlpA_U_N0075	aeration:assumed_aerobic, ampicillin:0.14 mM, arabinose:8.3 mM, cell_density:0.3 OD600, culture_shaking:3e+02 RPM, culture_temperature:37 Celsius, culture_type:batch, culture_vessel:96_deep_well_plate, culture_vessel_volume:2 ml, culture_volume:1.6 ml, experimenter:Wierzbowski J, norfloxacin:0.00023 mM, note:pBADx53 is a modified pBAD30 vector, has a low copy SC101 origin of replication, does not…
holD_U_N0075_r1	holD_U_N0075	aeration:assumed_aerobic, ampicillin:0.14 mM, arabinose:8.3 mM, cell_density:0.3 OD600, culture_shaking:3e+02 RPM, culture_temperature:37 Celsius, culture_type:batch, culture_vessel:96_deep_well_plate, culture_vessel_volume:2 ml, culture_volume:1.6 ml, experimenter:Wierzbowski J, norfloxacin:0.00023 mM, note:pBADx53 is a modified pBAD30 vector, has a low copy SC101 origin of replication, does not…
holD_U_N0075_r2	holD_U_N0075	aeration:assumed_aerobic, ampicillin:0.14 mM, arabinose:8.3 mM, cell_density:0.3 OD600, culture_shaking:3e+02 RPM, culture_temperature:37 Celsius, culture_type:batch, culture_vessel:96_deep_well_plate, culture_vessel_volume:2 ml, culture_volume:1.6 ml, experimenter:Wierzbowski J, norfloxacin:0.00023 mM, note:pBADx53 is a modified pBAD30 vector, has a low copy SC101 origin of replication, does not…
holD_U_N0075_r3	holD_U_N0075	aeration:assumed_aerobic, ampicillin:0.14 mM, arabinose:8.3 mM, cell_density:0.3 OD600, culture_shaking:3e+02 RPM, culture_temperature:37 Celsius, culture_type:batch, culture_vessel:96_deep_well_plate, culture_vessel_volume:2 ml, culture_volume:1.6 ml, experimenter:Wierzbowski J, norfloxacin:0.00023 mM, note:pBADx53 is a modified pBAD30 vector, has a low copy SC101 origin of replication, does not…
hscA_U_N0075_r1	hscA_U_N0075	aeration:assumed_aerobic, ampicillin:0.14 mM, arabinose:8.3 mM, cell_density:0.3 OD600, culture_shaking:3e+02 RPM, culture_temperature:37 Celsius, culture_type:batch, culture_vessel:96_deep_well_plate, culture_vessel_volume:2 ml, culture_volume:1.6 ml, experimenter:Wierzbowski J, norfloxacin:0.00023 mM, note:pBADx53 is a modified pBAD30 vector, has a low copy SC101 origin of replication, does not…
hscA_U_N0075_r2	hscA_U_N0075	aeration:assumed_aerobic, ampicillin:0.14 mM, arabinose:8.3 mM, cell_density:0.3 OD600, culture_shaking:3e+02 RPM, culture_temperature:37 Celsius, culture_type:batch, culture_vessel:96_deep_well_plate, culture_vessel_volume:2 ml, culture_volume:1.6 ml, experimenter:Wierzbowski J, norfloxacin:0.00023 mM, note:pBADx53 is a modified pBAD30 vector, has a low copy SC101 origin of replication, does not…
hscA_U_N0075_r3	hscA_U_N0075	aeration:assumed_aerobic, ampicillin:0.14 mM, arabinose:8.3 mM, cell_density:0.3 OD600, culture_shaking:3e+02 RPM, culture_temperature:37 Celsius, culture_type:batch, culture_vessel:96_deep_well_plate, culture_vessel_volume:2 ml, culture_volume:1.6 ml, experimenter:Wierzbowski J, norfloxacin:0.00023 mM, note:pBADx53 is a modified pBAD30 vector, has a low copy SC101 origin of replication, does not…
IHF_U_N0075_r1	IHF_U_N0075	aeration:assumed_aerobic, ampicillin:0.14 mM, arabinose:8.3 mM, cell_density:0.3 OD600, culture_shaking:3e+02 RPM, culture_temperature:37 Celsius, culture_type:batch, culture_vessel:96_deep_well_plate, culture_vessel_volume:2 ml, culture_volume:1.6 ml, experimenter:Wierzbowski J, norfloxacin:0.00023 mM, note:pBADx53 is a modified pBAD30 vector, has a low copy SC101 origin of replication, does not…
IHF_U_N0075_r2	IHF_U_N0075	aeration:assumed_aerobic, ampicillin:0.14 mM, arabinose:8.3 mM, cell_density:0.3 OD600, culture_shaking:3e+02 RPM, culture_temperature:37 Celsius, culture_type:batch, culture_vessel:96_deep_well_plate, culture_vessel_volume:2 ml, culture_volume:1.6 ml, experimenter:Wierzbowski J, norfloxacin:0.00023 mM, note:pBADx53 is a modified pBAD30 vector, has a low copy SC101 origin of replication, does not…
ldrA_U_N0075_r1	ldrA_U_N0075	aeration:assumed_aerobic, ampicillin:0.14 mM, arabinose:8.3 mM, cell_density:0.3 OD600, culture_shaking:3e+02 RPM, culture_temperature:37 Celsius, culture_type:batch, culture_vessel:96_deep_well_plate, culture_vessel_volume:2 ml, culture_volume:1.6 ml, experimenter:Wierzbowski J, norfloxacin:0.00023 mM, note:pBADx53 is a modified pBAD30 vector, has a low copy SC101 origin of replication, does not…
ldrA_U_N0075_r2	ldrA_U_N0075	aeration:assumed_aerobic, ampicillin:0.14 mM, arabinose:8.3 mM, cell_density:0.3 OD600, culture_shaking:3e+02 RPM, culture_temperature:37 Celsius, culture_type:batch, culture_vessel:96_deep_well_plate, culture_vessel_volume:2 ml, culture_volume:1.6 ml, experimenter:Wierzbowski J, norfloxacin:0.00023 mM, note:pBADx53 is a modified pBAD30 vector, has a low copy SC101 origin of replication, does not…
ldrA_U_N0075_r3	ldrA_U_N0075	aeration:assumed_aerobic, ampicillin:0.14 mM, arabinose:8.3 mM, cell_density:0.3 OD600, culture_shaking:3e+02 RPM, culture_temperature:37 Celsius, culture_type:batch, culture_vessel:96_deep_well_plate, culture_vessel_volume:2 ml, culture_volume:1.6 ml, experimenter:Wierzbowski J, norfloxacin:0.00023 mM, note:pBADx53 is a modified pBAD30 vector, has a low copy SC101 origin of replication, does not…
mcrB_U_N0075_r1	mcrB_U_N0075	aeration:assumed_aerobic, ampicillin:0.14 mM, arabinose:8.3 mM, cell_density:0.3 OD600, culture_shaking:3e+02 RPM, culture_temperature:37 Celsius, culture_type:batch, culture_vessel:96_deep_well_plate, culture_vessel_volume:2 ml, culture_volume:1.6 ml, experimenter:Wierzbowski J, norfloxacin:0.00023 mM, note:pBADx53 is a modified pBAD30 vector, has a low copy SC101 origin of replication, does not…
mcrB_U_N0075_r2	mcrB_U_N0075	aeration:assumed_aerobic, ampicillin:0.14 mM, arabinose:8.3 mM, cell_density:0.3 OD600, culture_shaking:3e+02 RPM, culture_temperature:37 Celsius, culture_type:batch, culture_vessel:96_deep_well_plate, culture_vessel_volume:2 ml, culture_volume:1.6 ml, experimenter:Wierzbowski J, norfloxacin:0.00023 mM, note:pBADx53 is a modified pBAD30 vector, has a low copy SC101 origin of replication, does not…
mcrB_U_N0075_r3	mcrB_U_N0075	aeration:assumed_aerobic, ampicillin:0.14 mM, arabinose:8.3 mM, cell_density:0.3 OD600, culture_shaking:3e+02 RPM, culture_temperature:37 Celsius, culture_type:batch, culture_vessel:96_deep_well_plate, culture_vessel_volume:2 ml, culture_volume:1.6 ml, experimenter:Wierzbowski J, norfloxacin:0.00023 mM, note:pBADx53 is a modified pBAD30 vector, has a low copy SC101 origin of replication, does not…
mcrC_U_N0075_r1	mcrC_U_N0075	aeration:assumed_aerobic, ampicillin:0.14 mM, arabinose:8.3 mM, cell_density:0.3 OD600, culture_shaking:3e+02 RPM, culture_temperature:37 Celsius, culture_type:batch, culture_vessel:96_deep_well_plate, culture_vessel_volume:2 ml, culture_volume:1.6 ml, experimenter:Wierzbowski J, norfloxacin:0.00023 mM, note:pBADx53 is a modified pBAD30 vector, has a low copy SC101 origin of replication, does not…
mcrC_U_N0075_r2	mcrC_U_N0075	aeration:assumed_aerobic, ampicillin:0.14 mM, arabinose:8.3 mM, cell_density:0.3 OD600, culture_shaking:3e+02 RPM, culture_temperature:37 Celsius, culture_type:batch, culture_vessel:96_deep_well_plate, culture_vessel_volume:2 ml, culture_volume:1.6 ml, experimenter:Wierzbowski J, norfloxacin:0.00023 mM, note:pBADx53 is a modified pBAD30 vector, has a low copy SC101 origin of replication, does not…
mcrC_U_N0075_r3	mcrC_U_N0075	aeration:assumed_aerobic, ampicillin:0.14 mM, arabinose:8.3 mM, cell_density:0.3 OD600, culture_shaking:3e+02 RPM, culture_temperature:37 Celsius, culture_type:batch, culture_vessel:96_deep_well_plate, culture_vessel_volume:2 ml, culture_volume:1.6 ml, experimenter:Wierzbowski J, norfloxacin:0.00023 mM, note:pBADx53 is a modified pBAD30 vector, has a low copy SC101 origin of replication, does not…
menB_U_N0075_r1	menB_U_N0075	aeration:assumed_aerobic, ampicillin:0.14 mM, arabinose:8.3 mM, cell_density:0.3 OD600, culture_shaking:3e+02 RPM, culture_temperature:37 Celsius, culture_type:batch, culture_vessel:96_deep_well_plate, culture_vessel_volume:2 ml, culture_volume:1.6 ml, experimenter:Wierzbowski J, norfloxacin:0.00023 mM, note:pBADx53 is a modified pBAD30 vector, has a low copy SC101 origin of replication, does not…
menB_U_N0075_r2	menB_U_N0075	aeration:assumed_aerobic, ampicillin:0.14 mM, arabinose:8.3 mM, cell_density:0.3 OD600, culture_shaking:3e+02 RPM, culture_temperature:37 Celsius, culture_type:batch, culture_vessel:96_deep_well_plate, culture_vessel_volume:2 ml, culture_volume:1.6 ml, experimenter:Wierzbowski J, norfloxacin:0.00023 mM, note:pBADx53 is a modified pBAD30 vector, has a low copy SC101 origin of replication, does not…
menB_U_N0075_r3	menB_U_N0075	aeration:assumed_aerobic, ampicillin:0.14 mM, arabinose:8.3 mM, cell_density:0.3 OD600, culture_shaking:3e+02 RPM, culture_temperature:37 Celsius, culture_type:batch, culture_vessel:96_deep_well_plate, culture_vessel_volume:2 ml, culture_volume:1.6 ml, experimenter:Wierzbowski J, norfloxacin:0.00023 mM, note:pBADx53 is a modified pBAD30 vector, has a low copy SC101 origin of replication, does not…
menC_U_N0075_r1	menC_U_N0075	aeration:assumed_aerobic, ampicillin:0.14 mM, arabinose:8.3 mM, cell_density:0.3 OD600, culture_shaking:3e+02 RPM, culture_temperature:37 Celsius, culture_type:batch, culture_vessel:96_deep_well_plate, culture_vessel_volume:2 ml, culture_volume:1.6 ml, experimenter:Wierzbowski J, norfloxacin:0.00023 mM, note:pBADx53 is a modified pBAD30 vector, has a low copy SC101 origin of replication, does not…
menC_U_N0075_r2	menC_U_N0075	aeration:assumed_aerobic, ampicillin:0.14 mM, arabinose:8.3 mM, cell_density:0.3 OD600, culture_shaking:3e+02 RPM, culture_temperature:37 Celsius, culture_type:batch, culture_vessel:96_deep_well_plate, culture_vessel_volume:2 ml, culture_volume:1.6 ml, experimenter:Wierzbowski J, norfloxacin:0.00023 mM, note:pBADx53 is a modified pBAD30 vector, has a low copy SC101 origin of replication, does not…
menC_U_N0075_r3	menC_U_N0075	aeration:assumed_aerobic, ampicillin:0.14 mM, arabinose:8.3 mM, cell_density:0.3 OD600, culture_shaking:3e+02 RPM, culture_temperature:37 Celsius, culture_type:batch, culture_vessel:96_deep_well_plate, culture_vessel_volume:2 ml, culture_volume:1.6 ml, experimenter:Wierzbowski J, norfloxacin:0.00023 mM, note:pBADx53 is a modified pBAD30 vector, has a low copy SC101 origin of replication, does not…
minD_U_N0075_r1	minD_U_N0075	aeration:assumed_aerobic, ampicillin:0.14 mM, arabinose:8.3 mM, cell_density:0.3 OD600, culture_shaking:3e+02 RPM, culture_temperature:37 Celsius, culture_type:batch, culture_vessel:96_deep_well_plate, culture_vessel_volume:2 ml, culture_volume:1.6 ml, experimenter:Wierzbowski J, norfloxacin:0.00023 mM, note:pBADx53 is a modified pBAD30 vector, has a low copy SC101 origin of replication, does not…
minD_U_N0075_r2	minD_U_N0075	aeration:assumed_aerobic, ampicillin:0.14 mM, arabinose:8.3 mM, cell_density:0.3 OD600, culture_shaking:3e+02 RPM, culture_temperature:37 Celsius, culture_type:batch, culture_vessel:96_deep_well_plate, culture_vessel_volume:2 ml, culture_volume:1.6 ml, experimenter:Wierzbowski J, norfloxacin:0.00023 mM, note:pBADx53 is a modified pBAD30 vector, has a low copy SC101 origin of replication, does not…
minD_U_N0075_r3	minD_U_N0075	aeration:assumed_aerobic, ampicillin:0.14 mM, arabinose:8.3 mM, cell_density:0.3 OD600, culture_shaking:3e+02 RPM, culture_temperature:37 Celsius, culture_type:batch, culture_vessel:96_deep_well_plate, culture_vessel_volume:2 ml, culture_volume:1.6 ml, experimenter:Wierzbowski J, norfloxacin:0.00023 mM, note:pBADx53 is a modified pBAD30 vector, has a low copy SC101 origin of replication, does not…
minE_U_N0075_r1	minE_U_N0075	aeration:assumed_aerobic, ampicillin:0.14 mM, arabinose:8.3 mM, cell_density:0.3 OD600, culture_shaking:3e+02 RPM, culture_temperature:37 Celsius, culture_type:batch, culture_vessel:96_deep_well_plate, culture_vessel_volume:2 ml, culture_volume:1.6 ml, experimenter:Wierzbowski J, norfloxacin:0.00023 mM, note:pBADx53 is a modified pBAD30 vector, has a low copy SC101 origin of replication, does not…
minE_U_N0075_r2	minE_U_N0075	aeration:assumed_aerobic, ampicillin:0.14 mM, arabinose:8.3 mM, cell_density:0.3 OD600, culture_shaking:3e+02 RPM, culture_temperature:37 Celsius, culture_type:batch, culture_vessel:96_deep_well_plate, culture_vessel_volume:2 ml, culture_volume:1.6 ml, experimenter:Wierzbowski J, norfloxacin:0.00023 mM, note:pBADx53 is a modified pBAD30 vector, has a low copy SC101 origin of replication, does not…
minE_U_N0075_r3	minE_U_N0075	aeration:assumed_aerobic, ampicillin:0.14 mM, arabinose:8.3 mM, cell_density:0.3 OD600, culture_shaking:3e+02 RPM, culture_temperature:37 Celsius, culture_type:batch, culture_vessel:96_deep_well_plate, culture_vessel_volume:2 ml, culture_volume:1.6 ml, experimenter:Wierzbowski J, norfloxacin:0.00023 mM, note:pBADx53 is a modified pBAD30 vector, has a low copy SC101 origin of replication, does not…
murI_U_N0075_r1	murI_U_N0075	aeration:assumed_aerobic, ampicillin:0.14 mM, arabinose:8.3 mM, cell_density:0.3 OD600, culture_shaking:3e+02 RPM, culture_temperature:37 Celsius, culture_type:batch, culture_vessel:96_deep_well_plate, culture_vessel_volume:2 ml, culture_volume:1.6 ml, experimenter:Wierzbowski J, norfloxacin:0.00023 mM, note:pBADx53 is a modified pBAD30 vector, has a low copy SC101 origin of replication, does not…
murI_U_N0075_r2	murI_U_N0075	aeration:assumed_aerobic, ampicillin:0.14 mM, arabinose:8.3 mM, cell_density:0.3 OD600, culture_shaking:3e+02 RPM, culture_temperature:37 Celsius, culture_type:batch, culture_vessel:96_deep_well_plate, culture_vessel_volume:2 ml, culture_volume:1.6 ml, experimenter:Wierzbowski J, norfloxacin:0.00023 mM, note:pBADx53 is a modified pBAD30 vector, has a low copy SC101 origin of replication, does not…
murI_U_N0075_r3	murI_U_N0075	aeration:assumed_aerobic, ampicillin:0.14 mM, arabinose:8.3 mM, cell_density:0.3 OD600, culture_shaking:3e+02 RPM, culture_temperature:37 Celsius, culture_type:batch, culture_vessel:96_deep_well_plate, culture_vessel_volume:2 ml, culture_volume:1.6 ml, experimenter:Wierzbowski J, norfloxacin:0.00023 mM, note:pBADx53 is a modified pBAD30 vector, has a low copy SC101 origin of replication, does not…
yoeB_U_N0075_r1	yoeB_U_N0075	aeration:assumed_aerobic, ampicillin:0.14 mM, arabinose:8.3 mM, cell_density:0.3 OD600, culture_shaking:3e+02 RPM, culture_temperature:37 Celsius, culture_type:batch, culture_vessel:96_deep_well_plate, culture_vessel_volume:2 ml, culture_volume:1.6 ml, experimenter:Wierzbowski J, norfloxacin:0.00023 mM, note:pBADx53 is a modified pBAD30 vector, has a low copy SC101 origin of replication, does not…
yoeB_U_N0075_r2	yoeB_U_N0075	aeration:assumed_aerobic, ampicillin:0.14 mM, arabinose:8.3 mM, cell_density:0.3 OD600, culture_shaking:3e+02 RPM, culture_temperature:37 Celsius, culture_type:batch, culture_vessel:96_deep_well_plate, culture_vessel_volume:2 ml, culture_volume:1.6 ml, experimenter:Wierzbowski J, norfloxacin:0.00023 mM, note:pBADx53 is a modified pBAD30 vector, has a low copy SC101 origin of replication, does not…
yoeB_U_N0075_r3	yoeB_U_N0075	aeration:assumed_aerobic, ampicillin:0.14 mM, arabinose:8.3 mM, cell_density:0.3 OD600, culture_shaking:3e+02 RPM, culture_temperature:37 Celsius, culture_type:batch, culture_vessel:96_deep_well_plate, culture_vessel_volume:2 ml, culture_volume:1.6 ml, experimenter:Wierzbowski J, norfloxacin:0.00023 mM, note:pBADx53 is a modified pBAD30 vector, has a low copy SC101 origin of replication, does not…
nrdA_U_N0075_r1	nrdA_U_N0075	aeration:assumed_aerobic, ampicillin:0.14 mM, arabinose:8.3 mM, cell_density:0.3 OD600, culture_shaking:3e+02 RPM, culture_temperature:37 Celsius, culture_type:batch, culture_vessel:96_deep_well_plate, culture_vessel_volume:2 ml, culture_volume:1.6 ml, experimenter:Wierzbowski J, norfloxacin:0.00023 mM, note:pBADx53 is a modified pBAD30 vector, has a low copy SC101 origin of replication, does not…
nrdA_U_N0075_r2	nrdA_U_N0075	aeration:assumed_aerobic, ampicillin:0.14 mM, arabinose:8.3 mM, cell_density:0.3 OD600, culture_shaking:3e+02 RPM, culture_temperature:37 Celsius, culture_type:batch, culture_vessel:96_deep_well_plate, culture_vessel_volume:2 ml, culture_volume:1.6 ml, experimenter:Wierzbowski J, norfloxacin:0.00023 mM, note:pBADx53 is a modified pBAD30 vector, has a low copy SC101 origin of replication, does not…
nrdA_U_N0075_r3	nrdA_U_N0075	aeration:assumed_aerobic, ampicillin:0.14 mM, arabinose:8.3 mM, cell_density:0.3 OD600, culture_shaking:3e+02 RPM, culture_temperature:37 Celsius, culture_type:batch, culture_vessel:96_deep_well_plate, culture_vessel_volume:2 ml, culture_volume:1.6 ml, experimenter:Wierzbowski J, norfloxacin:0.00023 mM, note:pBADx53 is a modified pBAD30 vector, has a low copy SC101 origin of replication, does not…
nrdB_U_N0075_r1	nrdB_U_N0075	aeration:assumed_aerobic, ampicillin:0.14 mM, arabinose:8.3 mM, cell_density:0.3 OD600, culture_shaking:3e+02 RPM, culture_temperature:37 Celsius, culture_type:batch, culture_vessel:96_deep_well_plate, culture_vessel_volume:2 ml, culture_volume:1.6 ml, experimenter:Wierzbowski J, norfloxacin:0.00023 mM, note:pBADx53 is a modified pBAD30 vector, has a low copy SC101 origin of replication, does not…
nrdB_U_N0075_r2	nrdB_U_N0075	aeration:assumed_aerobic, ampicillin:0.14 mM, arabinose:8.3 mM, cell_density:0.3 OD600, culture_shaking:3e+02 RPM, culture_temperature:37 Celsius, culture_type:batch, culture_vessel:96_deep_well_plate, culture_vessel_volume:2 ml, culture_volume:1.6 ml, experimenter:Wierzbowski J, norfloxacin:0.00023 mM, note:pBADx53 is a modified pBAD30 vector, has a low copy SC101 origin of replication, does not…
nupC_U_N0075_r1	nupC_U_N0075	aeration:assumed_aerobic, ampicillin:0.14 mM, arabinose:8.3 mM, cell_density:0.3 OD600, culture_shaking:3e+02 RPM, culture_temperature:37 Celsius, culture_type:batch, culture_vessel:96_deep_well_plate, culture_vessel_volume:2 ml, culture_volume:1.6 ml, experimenter:Wierzbowski J, norfloxacin:0.00023 mM, note:pBADx53 is a modified pBAD30 vector, has a low copy SC101 origin of replication, does not…
nupC_U_N0075_r2	nupC_U_N0075	aeration:assumed_aerobic, ampicillin:0.14 mM, arabinose:8.3 mM, cell_density:0.3 OD600, culture_shaking:3e+02 RPM, culture_temperature:37 Celsius, culture_type:batch, culture_vessel:96_deep_well_plate, culture_vessel_volume:2 ml, culture_volume:1.6 ml, experimenter:Wierzbowski J, norfloxacin:0.00023 mM, note:pBADx53 is a modified pBAD30 vector, has a low copy SC101 origin of replication, does not…
nupC_U_N0075_r3	nupC_U_N0075	aeration:assumed_aerobic, ampicillin:0.14 mM, arabinose:8.3 mM, cell_density:0.3 OD600, culture_shaking:3e+02 RPM, culture_temperature:37 Celsius, culture_type:batch, culture_vessel:96_deep_well_plate, culture_vessel_volume:2 ml, culture_volume:1.6 ml, experimenter:Wierzbowski J, norfloxacin:0.00023 mM, note:pBADx53 is a modified pBAD30 vector, has a low copy SC101 origin of replication, does not…
pyrC_U_N0075_r1	pyrC_U_N0075	aeration:assumed_aerobic, ampicillin:0.14 mM, arabinose:8.3 mM, cell_density:0.3 OD600, culture_shaking:3e+02 RPM, culture_temperature:37 Celsius, culture_type:batch, culture_vessel:96_deep_well_plate, culture_vessel_volume:2 ml, culture_volume:1.6 ml, experimenter:Wierzbowski J, norfloxacin:0.00023 mM, note:pBADx53 is a modified pBAD30 vector, has a low copy SC101 origin of replication, does not…
pyrC_U_N0075_r2	pyrC_U_N0075	aeration:assumed_aerobic, ampicillin:0.14 mM, arabinose:8.3 mM, cell_density:0.3 OD600, culture_shaking:3e+02 RPM, culture_temperature:37 Celsius, culture_type:batch, culture_vessel:96_deep_well_plate, culture_vessel_volume:2 ml, culture_volume:1.6 ml, experimenter:Wierzbowski J, norfloxacin:0.00023 mM, note:pBADx53 is a modified pBAD30 vector, has a low copy SC101 origin of replication, does not…
pyrC_U_N0075_r3	pyrC_U_N0075	aeration:assumed_aerobic, ampicillin:0.14 mM, arabinose:8.3 mM, cell_density:0.3 OD600, culture_shaking:3e+02 RPM, culture_temperature:37 Celsius, culture_type:batch, culture_vessel:96_deep_well_plate, culture_vessel_volume:2 ml, culture_volume:1.6 ml, experimenter:Wierzbowski J, norfloxacin:0.00023 mM, note:pBADx53 is a modified pBAD30 vector, has a low copy SC101 origin of replication, does not…
rimI_U_N0075_r1	rimI_U_N0075	aeration:assumed_aerobic, ampicillin:0.14 mM, arabinose:8.3 mM, cell_density:0.3 OD600, culture_shaking:3e+02 RPM, culture_temperature:37 Celsius, culture_type:batch, culture_vessel:96_deep_well_plate, culture_vessel_volume:2 ml, culture_volume:1.6 ml, experimenter:Wierzbowski J, norfloxacin:0.00023 mM, note:pBADx53 is a modified pBAD30 vector, has a low copy SC101 origin of replication, does not…
rimI_U_N0075_r2	rimI_U_N0075	aeration:assumed_aerobic, ampicillin:0.14 mM, arabinose:8.3 mM, cell_density:0.3 OD600, culture_shaking:3e+02 RPM, culture_temperature:37 Celsius, culture_type:batch, culture_vessel:96_deep_well_plate, culture_vessel_volume:2 ml, culture_volume:1.6 ml, experimenter:Wierzbowski J, norfloxacin:0.00023 mM, note:pBADx53 is a modified pBAD30 vector, has a low copy SC101 origin of replication, does not…
rimI_U_N0075_r3	rimI_U_N0075	aeration:assumed_aerobic, ampicillin:0.14 mM, arabinose:8.3 mM, cell_density:0.3 OD600, culture_shaking:3e+02 RPM, culture_temperature:37 Celsius, culture_type:batch, culture_vessel:96_deep_well_plate, culture_vessel_volume:2 ml, culture_volume:1.6 ml, experimenter:Wierzbowski J, norfloxacin:0.00023 mM, note:pBADx53 is a modified pBAD30 vector, has a low copy SC101 origin of replication, does not…
rstB_U_N0075_r1	rstB_U_N0075	aeration:assumed_aerobic, ampicillin:0.14 mM, arabinose:8.3 mM, cell_density:0.3 OD600, culture_shaking:3e+02 RPM, culture_temperature:37 Celsius, culture_type:batch, culture_vessel:96_deep_well_plate, culture_vessel_volume:2 ml, culture_volume:1.6 ml, experimenter:Wierzbowski J, norfloxacin:0.00023 mM, note:pBADx53 is a modified pBAD30 vector, has a low copy SC101 origin of replication, does not…
rstB_U_N0075_r2	rstB_U_N0075	aeration:assumed_aerobic, ampicillin:0.14 mM, arabinose:8.3 mM, cell_density:0.3 OD600, culture_shaking:3e+02 RPM, culture_temperature:37 Celsius, culture_type:batch, culture_vessel:96_deep_well_plate, culture_vessel_volume:2 ml, culture_volume:1.6 ml, experimenter:Wierzbowski J, norfloxacin:0.00023 mM, note:pBADx53 is a modified pBAD30 vector, has a low copy SC101 origin of replication, does not…
rstB_U_N0075_r3	rstB_U_N0075	aeration:assumed_aerobic, ampicillin:0.14 mM, arabinose:8.3 mM, cell_density:0.3 OD600, culture_shaking:3e+02 RPM, culture_temperature:37 Celsius, culture_type:batch, culture_vessel:96_deep_well_plate, culture_vessel_volume:2 ml, culture_volume:1.6 ml, experimenter:Wierzbowski J, norfloxacin:0.00023 mM, note:pBADx53 is a modified pBAD30 vector, has a low copy SC101 origin of replication, does not…
ruvC_U_N0075_r1	ruvC_U_N0075	aeration:assumed_aerobic, ampicillin:0.14 mM, arabinose:8.3 mM, cell_density:0.3 OD600, culture_shaking:3e+02 RPM, culture_temperature:37 Celsius, culture_type:batch, culture_vessel:96_deep_well_plate, culture_vessel_volume:2 ml, culture_volume:1.6 ml, experimenter:Wierzbowski J, norfloxacin:0.00023 mM, note:pBADx53 is a modified pBAD30 vector, has a low copy SC101 origin of replication, does not…
ruvC_U_N0075_r2	ruvC_U_N0075	aeration:assumed_aerobic, ampicillin:0.14 mM, arabinose:8.3 mM, cell_density:0.3 OD600, culture_shaking:3e+02 RPM, culture_temperature:37 Celsius, culture_type:batch, culture_vessel:96_deep_well_plate, culture_vessel_volume:2 ml, culture_volume:1.6 ml, experimenter:Wierzbowski J, norfloxacin:0.00023 mM, note:pBADx53 is a modified pBAD30 vector, has a low copy SC101 origin of replication, does not…
ruvC_U_N0075_r3	ruvC_U_N0075	aeration:assumed_aerobic, ampicillin:0.14 mM, arabinose:8.3 mM, cell_density:0.3 OD600, culture_shaking:3e+02 RPM, culture_temperature:37 Celsius, culture_type:batch, culture_vessel:96_deep_well_plate, culture_vessel_volume:2 ml, culture_volume:1.6 ml, experimenter:Wierzbowski J, norfloxacin:0.00023 mM, note:pBADx53 is a modified pBAD30 vector, has a low copy SC101 origin of replication, does not…
sbcB_U_N0075_r1	sbcB_U_N0075	aeration:assumed_aerobic, ampicillin:0.14 mM, arabinose:8.3 mM, cell_density:0.3 OD600, culture_shaking:3e+02 RPM, culture_temperature:37 Celsius, culture_type:batch, culture_vessel:96_deep_well_plate, culture_vessel_volume:2 ml, culture_volume:1.6 ml, experimenter:Wierzbowski J, norfloxacin:0.00023 mM, note:pBADx53 is a modified pBAD30 vector, has a low copy SC101 origin of replication, does not…
sbcB_U_N0075_r2	sbcB_U_N0075	aeration:assumed_aerobic, ampicillin:0.14 mM, arabinose:8.3 mM, cell_density:0.3 OD600, culture_shaking:3e+02 RPM, culture_temperature:37 Celsius, culture_type:batch, culture_vessel:96_deep_well_plate, culture_vessel_volume:2 ml, culture_volume:1.6 ml, experimenter:Wierzbowski J, norfloxacin:0.00023 mM, note:pBADx53 is a modified pBAD30 vector, has a low copy SC101 origin of replication, does not…
sbcB_U_N0075_r3	sbcB_U_N0075	aeration:assumed_aerobic, ampicillin:0.14 mM, arabinose:8.3 mM, cell_density:0.3 OD600, culture_shaking:3e+02 RPM, culture_temperature:37 Celsius, culture_type:batch, culture_vessel:96_deep_well_plate, culture_vessel_volume:2 ml, culture_volume:1.6 ml, experimenter:Wierzbowski J, norfloxacin:0.00023 mM, note:pBADx53 is a modified pBAD30 vector, has a low copy SC101 origin of replication, does not…
uspA_U_N0075_r1	uspA_U_N0075	aeration:assumed_aerobic, ampicillin:0.14 mM, arabinose:8.3 mM, cell_density:0.3 OD600, culture_shaking:3e+02 RPM, culture_temperature:37 Celsius, culture_type:batch, culture_vessel:96_deep_well_plate, culture_vessel_volume:2 ml, culture_volume:1.6 ml, experimenter:Wierzbowski J, norfloxacin:0.00023 mM, note:pBADx53 is a modified pBAD30 vector, has a low copy SC101 origin of replication, does not…
uspA_U_N0075_r2	uspA_U_N0075	aeration:assumed_aerobic, ampicillin:0.14 mM, arabinose:8.3 mM, cell_density:0.3 OD600, culture_shaking:3e+02 RPM, culture_temperature:37 Celsius, culture_type:batch, culture_vessel:96_deep_well_plate, culture_vessel_volume:2 ml, culture_volume:1.6 ml, experimenter:Wierzbowski J, norfloxacin:0.00023 mM, note:pBADx53 is a modified pBAD30 vector, has a low copy SC101 origin of replication, does not…
uspA_U_N0075_r3	uspA_U_N0075	aeration:assumed_aerobic, ampicillin:0.14 mM, arabinose:8.3 mM, cell_density:0.3 OD600, culture_shaking:3e+02 RPM, culture_temperature:37 Celsius, culture_type:batch, culture_vessel:96_deep_well_plate, culture_vessel_volume:2 ml, culture_volume:1.6 ml, experimenter:Wierzbowski J, norfloxacin:0.00023 mM, note:pBADx53 is a modified pBAD30 vector, has a low copy SC101 origin of replication, does not…
WT_N0000_r1	WT_N0000	aeration:assumed_aerobic, cell_density:0.3 OD600, culture_shaking:3e+02 RPM, culture_temperature:37 Celsius, culture_type:batch, culture_vessel:96_deep_well_plate, culture_vessel_volume:2 ml, culture_volume:1.6 ml, experimenter:Wierzbowski J, note:Gene deletions were constructed from E. coli strain MG1655 by replacing the coding sequence from start codon to stop codon, peptone:10 mg/mL, rna_prep_…
WT_N0000_r2	WT_N0000	aeration:assumed_aerobic, cell_density:0.3 OD600, culture_shaking:3e+02 RPM, culture_temperature:37 Celsius, culture_type:batch, culture_vessel:96_deep_well_plate, culture_vessel_volume:2 ml, culture_volume:1.6 ml, experimenter:Wierzbowski J, note:Gene deletions were constructed from E. coli strain MG1655 by replacing the coding sequence from start codon to stop codon, peptone:10 mg/mL, rna_prep_…
WT_N0025_r1	WT_N0025	aeration:assumed_aerobic, cell_density:0.3 OD600, culture_shaking:3e+02 RPM, culture_temperature:37 Celsius, culture_type:batch, culture_vessel:96_deep_well_plate, culture_vessel_volume:2 ml, culture_volume:1.6 ml, experimenter:Wierzbowski J, norfloxacin:7.8e-05 mM, note:Gene deletions were constructed from E. coli strain MG1655 by replacing the coding sequence from start codon to stop codon, pep…
WT_N0025_r2	WT_N0025	aeration:assumed_aerobic, cell_density:0.3 OD600, culture_shaking:3e+02 RPM, culture_temperature:37 Celsius, culture_type:batch, culture_vessel:96_deep_well_plate, culture_vessel_volume:2 ml, culture_volume:1.6 ml, experimenter:Wierzbowski J, norfloxacin:7.8e-05 mM, note:Gene deletions were constructed from E. coli strain MG1655 by replacing the coding sequence from start codon to stop codon, pep…
WT_N0050_r1	WT_N0050	aeration:assumed_aerobic, cell_density:0.3 OD600, culture_shaking:3e+02 RPM, culture_temperature:37 Celsius, culture_type:batch, culture_vessel:96_deep_well_plate, culture_vessel_volume:2 ml, culture_volume:1.6 ml, experimenter:Wierzbowski J, norfloxacin:0.00016 mM, note:Gene deletions were constructed from E. coli strain MG1655 by replacing the coding sequence from start codon to stop codon, pep…
WT_N0050_r2	WT_N0050	aeration:assumed_aerobic, cell_density:0.3 OD600, culture_shaking:3e+02 RPM, culture_temperature:37 Celsius, culture_type:batch, culture_vessel:96_deep_well_plate, culture_vessel_volume:2 ml, culture_volume:1.6 ml, experimenter:Wierzbowski J, norfloxacin:0.00016 mM, note:Gene deletions were constructed from E. coli strain MG1655 by replacing the coding sequence from start codon to stop codon, pep…
WT_N0075_r1	WT_N0075	aeration:assumed_aerobic, cell_density:0.3 OD600, culture_shaking:3e+02 RPM, culture_temperature:37 Celsius, culture_type:batch, culture_vessel:96_deep_well_plate, culture_vessel_volume:2 ml, culture_volume:1.6 ml, experimenter:Wierzbowski J, norfloxacin:0.00023 mM, note:Gene deletions were constructed from E. coli strain MG1655 by replacing the coding sequence from start codon to stop codon, pep…
WT_N0075_r2	WT_N0075	aeration:assumed_aerobic, cell_density:0.3 OD600, culture_shaking:3e+02 RPM, culture_temperature:37 Celsius, culture_type:batch, culture_vessel:96_deep_well_plate, culture_vessel_volume:2 ml, culture_volume:1.6 ml, experimenter:Wierzbowski J, norfloxacin:0.00023 mM, note:Gene deletions were constructed from E. coli strain MG1655 by replacing the coding sequence from start codon to stop codon, pep…
recA_D_N0000_r1	recA_D_N0000	aeration:assumed_aerobic, cell_density:0.3 OD600, culture_shaking:3e+02 RPM, culture_temperature:37 Celsius, culture_type:batch, culture_vessel:96_deep_well_plate, culture_vessel_volume:2 ml, culture_volume:1.6 ml, experimenter:Wierzbowski J, note:Gene deletions were constructed from E. coli strain MG1655 by replacing the coding sequence from start codon to stop codon, peptone:10 mg/mL, perturbat…
recA_D_N0000_r2	recA_D_N0000	aeration:assumed_aerobic, cell_density:0.3 OD600, culture_shaking:3e+02 RPM, culture_temperature:37 Celsius, culture_type:batch, culture_vessel:96_deep_well_plate, culture_vessel_volume:2 ml, culture_volume:1.6 ml, experimenter:Wierzbowski J, note:Gene deletions were constructed from E. coli strain MG1655 by replacing the coding sequence from start codon to stop codon, peptone:10 mg/mL, perturbat…
recA_D_N0050_r1	recA_D_N0050	aeration:assumed_aerobic, cell_density:0.3 OD600, culture_shaking:3e+02 RPM, culture_temperature:37 Celsius, culture_type:batch, culture_vessel:96_deep_well_plate, culture_vessel_volume:2 ml, culture_volume:1.6 ml, experimenter:Wierzbowski J, norfloxacin:0.00016 mM, note:Gene deletions were constructed from E. coli strain MG1655 by replacing the coding sequence from start codon to stop codon, pep…
recA_D_N0050_r2	recA_D_N0050	aeration:assumed_aerobic, cell_density:0.3 OD600, culture_shaking:3e+02 RPM, culture_temperature:37 Celsius, culture_type:batch, culture_vessel:96_deep_well_plate, culture_vessel_volume:2 ml, culture_volume:1.6 ml, experimenter:Wierzbowski J, norfloxacin:0.00016 mM, note:Gene deletions were constructed from E. coli strain MG1655 by replacing the coding sequence from start codon to stop codon, pep…
recA_D_N0100_r1	recA_D_N0100	aeration:assumed_aerobic, cell_density:0.3 OD600, culture_shaking:3e+02 RPM, culture_temperature:37 Celsius, culture_type:batch, culture_vessel:96_deep_well_plate, culture_vessel_volume:2 ml, culture_volume:1.6 ml, experimenter:Wierzbowski J, norfloxacin:0.00031 mM, note:Gene deletions were constructed from E. coli strain MG1655 by replacing the coding sequence from start codon to stop codon, pep…
recA_D_N0100_r2	recA_D_N0100	aeration:assumed_aerobic, cell_density:0.3 OD600, culture_shaking:3e+02 RPM, culture_temperature:37 Celsius, culture_type:batch, culture_vessel:96_deep_well_plate, culture_vessel_volume:2 ml, culture_volume:1.6 ml, experimenter:Wierzbowski J, norfloxacin:0.00031 mM, note:Gene deletions were constructed from E. coli strain MG1655 by replacing the coding sequence from start codon to stop codon, pep…
WT_D_N0100_r1	WT_D_N0100	aeration:assumed_aerobic, cell_density:0.3 OD600, culture_shaking:3e+02 RPM, culture_temperature:37 Celsius, culture_type:batch, culture_vessel:96_deep_well_plate, culture_vessel_volume:2 ml, culture_volume:1.6 ml, experimenter:Wierzbowski J, norfloxacin:0.00031 mM, note:Gene deletions were constructed from E. coli strain MG1655 by replacing the coding sequence from start codon to stop codon, pep…
WT_D_N0100_r2	WT_D_N0100	aeration:assumed_aerobic, cell_density:0.3 OD600, culture_shaking:3e+02 RPM, culture_temperature:37 Celsius, culture_type:batch, culture_vessel:96_deep_well_plate, culture_vessel_volume:2 ml, culture_volume:1.6 ml, experimenter:Wierzbowski J, norfloxacin:0.00031 mM, note:Gene deletions were constructed from E. coli strain MG1655 by replacing the coding sequence from start codon to stop codon, pep…
luc2_U_N0025_r1	luc2_U_N0025	aeration:assumed_aerobic, ampicillin:0.14 mM, arabinose:8.3 mM, cell_density:0.3 OD600, culture_shaking:3e+02 RPM, culture_temperature:37 Celsius, culture_type:batch, culture_vessel:96_deep_well_plate, culture_vessel_volume:2 ml, culture_volume:1.6 ml, experimenter:Wierzbowski J, norfloxacin:7.8e-05 mM, note:Gene deletions were constructed from E. coli strain MG1655 by replacing the coding sequen…
luc2_U_N0025_r2	luc2_U_N0025	aeration:assumed_aerobic, ampicillin:0.14 mM, arabinose:8.3 mM, cell_density:0.3 OD600, culture_shaking:3e+02 RPM, culture_temperature:37 Celsius, culture_type:batch, culture_vessel:96_deep_well_plate, culture_vessel_volume:2 ml, culture_volume:1.6 ml, experimenter:Wierzbowski J, norfloxacin:7.8e-05 mM, note:Gene deletions were constructed from E. coli strain MG1655 by replacing the coding sequen…
luc2_U_N0000_r1	luc2_U_N0000	aeration:assumed_aerobic, ampicillin:0.14 mM, arabinose:8.3 mM, cell_density:0.3 OD600, culture_shaking:3e+02 RPM, culture_temperature:37 Celsius, culture_type:batch, culture_vessel:96_deep_well_plate, culture_vessel_volume:2 ml, culture_volume:1.6 ml, experimenter:Wierzbowski J, note:Gene deletions were constructed from E. coli strain MG1655 by replacing the coding sequence from start codon to s…
luc2_U_N0000_r2	luc2_U_N0000	aeration:assumed_aerobic, ampicillin:0.14 mM, arabinose:8.3 mM, cell_density:0.3 OD600, culture_shaking:3e+02 RPM, culture_temperature:37 Celsius, culture_type:batch, culture_vessel:96_deep_well_plate, culture_vessel_volume:2 ml, culture_volume:1.6 ml, experimenter:Wierzbowski J, note:Gene deletions were constructed from E. coli strain MG1655 by replacing the coding sequence from start codon to s…
T0_N0000_r1	T0_N0000	aeration:assumed_aerobic, cell_density:0.4 OD600, culture_shaking:2.5e+02 RPM, culture_temperature:37 Celsius, culture_type:batch, culture_vessel:flask, culture_vessel_volume:2.5e+02 ml, culture_volume:75 ml, experimenter:Wierzbowski J, peptone:10 mg/mL, rna_prep_type:RNeasy, rna_stop_solution:RNAprotect, sodium_chloride:1.7e+02 mM, strain:MG1655_yale, structured_metadata:complete, time_point:0 m…
T0_N0000_r2	T0_N0000	aeration:assumed_aerobic, cell_density:0.4 OD600, culture_shaking:2.5e+02 RPM, culture_temperature:37 Celsius, culture_type:batch, culture_vessel:flask, culture_vessel_volume:2.5e+02 ml, culture_volume:75 ml, experimenter:Wierzbowski J, peptone:10 mg/mL, rna_prep_type:RNeasy, rna_stop_solution:RNAprotect, sodium_chloride:1.7e+02 mM, strain:MG1655_yale, structured_metadata:complete, time_point:0 m…
T0_N0000_r3	T0_N0000	aeration:assumed_aerobic, cell_density:0.4 OD600, culture_shaking:2.5e+02 RPM, culture_temperature:37 Celsius, culture_type:batch, culture_vessel:flask, culture_vessel_volume:2.5e+02 ml, culture_volume:75 ml, experimenter:Wierzbowski J, peptone:10 mg/mL, rna_prep_type:RNeasy, rna_stop_solution:RNAprotect, sodium_chloride:1.7e+02 mM, strain:MG1655_yale, structured_metadata:complete, time_point:0 m…
T12_N10000_r1	T12_N10000	aeration:assumed_aerobic, cell_density:0.4 OD600, culture_shaking:2.5e+02 RPM, culture_temperature:37 Celsius, culture_type:batch, culture_vessel:flask, culture_vessel_volume:2.5e+02 ml, culture_volume:75 ml, experimenter:Wierzbowski J, norfloxacin:0.031 mM, peptone:10 mg/mL, rna_prep_type:RNeasy, rna_stop_solution:RNAprotect, sodium_chloride:1.7e+02 mM, strain:MG1655_yale, structured_metadata:co…
T12_N10000_r2	T12_N10000	aeration:assumed_aerobic, cell_density:0.4 OD600, culture_shaking:2.5e+02 RPM, culture_temperature:37 Celsius, culture_type:batch, culture_vessel:flask, culture_vessel_volume:2.5e+02 ml, culture_volume:75 ml, experimenter:Wierzbowski J, norfloxacin:0.031 mM, peptone:10 mg/mL, rna_prep_type:RNeasy, rna_stop_solution:RNAprotect, sodium_chloride:1.7e+02 mM, strain:MG1655_yale, structured_metadata:co…
T12_N10000_r3	T12_N10000	aeration:assumed_aerobic, cell_density:0.4 OD600, culture_shaking:2.5e+02 RPM, culture_temperature:37 Celsius, culture_type:batch, culture_vessel:flask, culture_vessel_volume:2.5e+02 ml, culture_volume:75 ml, experimenter:Wierzbowski J, norfloxacin:0.031 mM, peptone:10 mg/mL, rna_prep_type:RNeasy, rna_stop_solution:RNAprotect, sodium_chloride:1.7e+02 mM, strain:MG1655_yale, structured_metadata:co…
T24_N10000_r1	T24_N10000	aeration:assumed_aerobic, cell_density:0.4 OD600, culture_shaking:2.5e+02 RPM, culture_temperature:37 Celsius, culture_type:batch, culture_vessel:flask, culture_vessel_volume:2.5e+02 ml, culture_volume:75 ml, experimenter:Wierzbowski J, norfloxacin:0.031 mM, peptone:10 mg/mL, rna_prep_type:RNeasy, rna_stop_solution:RNAprotect, sodium_chloride:1.7e+02 mM, strain:MG1655_yale, structured_metadata:co…
T24_N10000_r2	T24_N10000	aeration:assumed_aerobic, cell_density:0.4 OD600, culture_shaking:2.5e+02 RPM, culture_temperature:37 Celsius, culture_type:batch, culture_vessel:flask, culture_vessel_volume:2.5e+02 ml, culture_volume:75 ml, experimenter:Wierzbowski J, norfloxacin:0.031 mM, peptone:10 mg/mL, rna_prep_type:RNeasy, rna_stop_solution:RNAprotect, sodium_chloride:1.7e+02 mM, strain:MG1655_yale, structured_metadata:co…
T24_N10000_r3	T24_N10000	aeration:assumed_aerobic, cell_density:0.4 OD600, culture_shaking:2.5e+02 RPM, culture_temperature:37 Celsius, culture_type:batch, culture_vessel:flask, culture_vessel_volume:2.5e+02 ml, culture_volume:75 ml, experimenter:Wierzbowski J, norfloxacin:0.031 mM, peptone:10 mg/mL, rna_prep_type:RNeasy, rna_stop_solution:RNAprotect, sodium_chloride:1.7e+02 mM, strain:MG1655_yale, structured_metadata:co…
T24_N0000_r1	T24_N0000	aeration:assumed_aerobic, cell_density:0.4 OD600, culture_shaking:2.5e+02 RPM, culture_temperature:37 Celsius, culture_type:batch, culture_vessel:flask, culture_vessel_volume:2.5e+02 ml, culture_volume:75 ml, experimenter:Wierzbowski J, peptone:10 mg/mL, rna_prep_type:RNeasy, rna_stop_solution:RNAprotect, sodium_chloride:1.7e+02 mM, strain:MG1655_yale, structured_metadata:complete, time_point:24 …
T24_N0000_r2	T24_N0000	aeration:assumed_aerobic, cell_density:0.4 OD600, culture_shaking:2.5e+02 RPM, culture_temperature:37 Celsius, culture_type:batch, culture_vessel:flask, culture_vessel_volume:2.5e+02 ml, culture_volume:75 ml, experimenter:Wierzbowski J, peptone:10 mg/mL, rna_prep_type:RNeasy, rna_stop_solution:RNAprotect, sodium_chloride:1.7e+02 mM, strain:MG1655_yale, structured_metadata:complete, time_point:24 …
T24_N0000_r3	T24_N0000	aeration:assumed_aerobic, cell_density:0.4 OD600, culture_shaking:2.5e+02 RPM, culture_temperature:37 Celsius, culture_type:batch, culture_vessel:flask, culture_vessel_volume:2.5e+02 ml, culture_volume:75 ml, experimenter:Wierzbowski J, peptone:10 mg/mL, rna_prep_type:RNeasy, rna_stop_solution:RNAprotect, sodium_chloride:1.7e+02 mM, strain:MG1655_yale, structured_metadata:complete, time_point:24 …
T36_N10000_r1	T36_N10000	aeration:assumed_aerobic, cell_density:0.4 OD600, culture_shaking:2.5e+02 RPM, culture_temperature:37 Celsius, culture_type:batch, culture_vessel:flask, culture_vessel_volume:2.5e+02 ml, culture_volume:75 ml, experimenter:Wierzbowski J, norfloxacin:0.031 mM, peptone:10 mg/mL, rna_prep_type:RNeasy, rna_stop_solution:RNAprotect, sodium_chloride:1.7e+02 mM, strain:MG1655_yale, structured_metadata:co…
T36_N10000_r2	T36_N10000	aeration:assumed_aerobic, cell_density:0.4 OD600, culture_shaking:2.5e+02 RPM, culture_temperature:37 Celsius, culture_type:batch, culture_vessel:flask, culture_vessel_volume:2.5e+02 ml, culture_volume:75 ml, experimenter:Wierzbowski J, norfloxacin:0.031 mM, peptone:10 mg/mL, rna_prep_type:RNeasy, rna_stop_solution:RNAprotect, sodium_chloride:1.7e+02 mM, strain:MG1655_yale, structured_metadata:co…
T36_N10000_r3	T36_N10000	aeration:assumed_aerobic, cell_density:0.4 OD600, culture_shaking:2.5e+02 RPM, culture_temperature:37 Celsius, culture_type:batch, culture_vessel:flask, culture_vessel_volume:2.5e+02 ml, culture_volume:75 ml, experimenter:Wierzbowski J, norfloxacin:0.031 mM, peptone:10 mg/mL, rna_prep_type:RNeasy, rna_stop_solution:RNAprotect, sodium_chloride:1.7e+02 mM, strain:MG1655_yale, structured_metadata:co…
T48_N10000_r1	T48_N10000	aeration:assumed_aerobic, cell_density:0.4 OD600, culture_shaking:2.5e+02 RPM, culture_temperature:37 Celsius, culture_type:batch, culture_vessel:flask, culture_vessel_volume:2.5e+02 ml, culture_volume:75 ml, experimenter:Wierzbowski J, norfloxacin:0.031 mM, peptone:10 mg/mL, rna_prep_type:RNeasy, rna_stop_solution:RNAprotect, sodium_chloride:1.7e+02 mM, strain:MG1655_yale, structured_metadata:co…
T48_N10000_r2	T48_N10000	aeration:assumed_aerobic, cell_density:0.4 OD600, culture_shaking:2.5e+02 RPM, culture_temperature:37 Celsius, culture_type:batch, culture_vessel:flask, culture_vessel_volume:2.5e+02 ml, culture_volume:75 ml, experimenter:Wierzbowski J, norfloxacin:0.031 mM, peptone:10 mg/mL, rna_prep_type:RNeasy, rna_stop_solution:RNAprotect, sodium_chloride:1.7e+02 mM, strain:MG1655_yale, structured_metadata:co…
T48_N10000_r3	T48_N10000	aeration:assumed_aerobic, cell_density:0.4 OD600, culture_shaking:2.5e+02 RPM, culture_temperature:37 Celsius, culture_type:batch, culture_vessel:flask, culture_vessel_volume:2.5e+02 ml, culture_volume:75 ml, experimenter:Wierzbowski J, norfloxacin:0.031 mM, peptone:10 mg/mL, rna_prep_type:RNeasy, rna_stop_solution:RNAprotect, sodium_chloride:1.7e+02 mM, strain:MG1655_yale, structured_metadata:co…
T60_N10000_r1	T60_N10000	aeration:assumed_aerobic, cell_density:0.4 OD600, culture_shaking:2.5e+02 RPM, culture_temperature:37 Celsius, culture_type:batch, culture_vessel:flask, culture_vessel_volume:2.5e+02 ml, culture_volume:75 ml, experimenter:Wierzbowski J, norfloxacin:0.031 mM, peptone:10 mg/mL, rna_prep_type:RNeasy, rna_stop_solution:RNAprotect, sodium_chloride:1.7e+02 mM, strain:MG1655_yale, structured_metadata:co…
T60_N10000_r2	T60_N10000	aeration:assumed_aerobic, cell_density:0.4 OD600, culture_shaking:2.5e+02 RPM, culture_temperature:37 Celsius, culture_type:batch, culture_vessel:flask, culture_vessel_volume:2.5e+02 ml, culture_volume:75 ml, experimenter:Wierzbowski J, norfloxacin:0.031 mM, peptone:10 mg/mL, rna_prep_type:RNeasy, rna_stop_solution:RNAprotect, sodium_chloride:1.7e+02 mM, strain:MG1655_yale, structured_metadata:co…
T60_N10000_r3	T60_N10000	aeration:assumed_aerobic, cell_density:0.4 OD600, culture_shaking:2.5e+02 RPM, culture_temperature:37 Celsius, culture_type:batch, culture_vessel:flask, culture_vessel_volume:2.5e+02 ml, culture_volume:75 ml, experimenter:Wierzbowski J, norfloxacin:0.031 mM, peptone:10 mg/mL, rna_prep_type:RNeasy, rna_stop_solution:RNAprotect, sodium_chloride:1.7e+02 mM, strain:MG1655_yale, structured_metadata:co…
T60_N0000_r1	T60_N0000	aeration:assumed_aerobic, cell_density:0.4 OD600, culture_shaking:2.5e+02 RPM, culture_temperature:37 Celsius, culture_type:batch, culture_vessel:flask, culture_vessel_volume:2.5e+02 ml, culture_volume:75 ml, experimenter:Wierzbowski J, peptone:10 mg/mL, rna_prep_type:RNeasy, rna_stop_solution:RNAprotect, sodium_chloride:1.7e+02 mM, strain:MG1655_yale, structured_metadata:complete, time_point:60 …
T60_N0000_r2	T60_N0000	aeration:assumed_aerobic, cell_density:0.4 OD600, culture_shaking:2.5e+02 RPM, culture_temperature:37 Celsius, culture_type:batch, culture_vessel:flask, culture_vessel_volume:2.5e+02 ml, culture_volume:75 ml, experimenter:Wierzbowski J, peptone:10 mg/mL, rna_prep_type:RNeasy, rna_stop_solution:RNAprotect, sodium_chloride:1.7e+02 mM, strain:MG1655_yale, structured_metadata:complete, time_point:60 …
T60_N0000_r3	T60_N0000	aeration:assumed_aerobic, cell_density:0.4 OD600, culture_shaking:2.5e+02 RPM, culture_temperature:37 Celsius, culture_type:batch, culture_vessel:flask, culture_vessel_volume:2.5e+02 ml, culture_volume:75 ml, experimenter:Wierzbowski J, peptone:10 mg/mL, rna_prep_type:RNeasy, rna_stop_solution:RNAprotect, sodium_chloride:1.7e+02 mM, strain:MG1655_yale, structured_metadata:complete, time_point:60 …
ccdB_K12_t0_r1	ccdB_K12_t0	aeration:assumed_aerobic, ampicillin:0.14 mM, arabinose:8.3 mM, cell_density:0.3 OD600, culture_shaking:3e+02 RPM, culture_temperature:37 Celsius, culture_type:batch, culture_vessel:flask, culture_vessel_volume:2.5e+02 ml, culture_volume:50 ml, experimenter:Dwyer DJ, note:For details on the plasmid: see "Engineered riboregulators enable post-transcriptional control of gene expression" Nat Biotech…
ccdB_K12_t30_r1	ccdB_K12_t30	aeration:assumed_aerobic, ampicillin:0.14 mM, arabinose:8.3 mM, cell_density:0.3 OD600, culture_shaking:3e+02 RPM, culture_temperature:37 Celsius, culture_type:batch, culture_vessel:flask, culture_vessel_volume:2.5e+02 ml, culture_volume:50 ml, experimenter:Dwyer DJ, note:For details on the plasmid: see "Engineered riboregulators enable post-transcriptional control of gene expression" Nat Biotech…
ccdB_K12_t60_r1	ccdB_K12_t60	aeration:assumed_aerobic, ampicillin:0.14 mM, arabinose:8.3 mM, cell_density:0.3 OD600, culture_shaking:3e+02 RPM, culture_temperature:37 Celsius, culture_type:batch, culture_vessel:flask, culture_vessel_volume:2.5e+02 ml, culture_volume:50 ml, experimenter:Dwyer DJ, note:For details on the plasmid: see "Engineered riboregulators enable post-transcriptional control of gene expression" Nat Biotech…
ccdB_K12_t90_r1	ccdB_K12_t90	aeration:assumed_aerobic, ampicillin:0.14 mM, arabinose:8.3 mM, cell_density:0.3 OD600, culture_shaking:3e+02 RPM, culture_temperature:37 Celsius, culture_type:batch, culture_vessel:flask, culture_vessel_volume:2.5e+02 ml, culture_volume:50 ml, experimenter:Dwyer DJ, note:For details on the plasmid: see "Engineered riboregulators enable post-transcriptional control of gene expression" Nat Biotech…
ccdB_K12_t120_r1	ccdB_K12_t120	aeration:assumed_aerobic, ampicillin:0.14 mM, arabinose:8.3 mM, cell_density:0.3 OD600, culture_shaking:3e+02 RPM, culture_temperature:37 Celsius, culture_type:batch, culture_vessel:flask, culture_vessel_volume:2.5e+02 ml, culture_volume:50 ml, experimenter:Dwyer DJ, note:For details on the plasmid: see "Engineered riboregulators enable post-transcriptional control of gene expression" Nat Biotech…
lacZ_K12_t0_r1	lacZ_K12_t0	aeration:assumed_aerobic, ampicillin:0.14 mM, arabinose:8.3 mM, cell_density:0.3 OD600, culture_shaking:3e+02 RPM, culture_temperature:37 Celsius, culture_type:batch, culture_vessel:flask, culture_vessel_volume:2.5e+02 ml, culture_volume:50 ml, experimenter:Dwyer DJ, note:For details on the plasmid: see "Engineered riboregulators enable post-transcriptional control of gene expression" Nat Biotech…
lacZ_K12_t30_r1	lacZ_K12_t30	aeration:assumed_aerobic, ampicillin:0.14 mM, arabinose:8.3 mM, cell_density:0.3 OD600, culture_shaking:3e+02 RPM, culture_temperature:37 Celsius, culture_type:batch, culture_vessel:flask, culture_vessel_volume:2.5e+02 ml, culture_volume:50 ml, experimenter:Dwyer DJ, note:For details on the plasmid: see "Engineered riboregulators enable post-transcriptional control of gene expression" Nat Biotech…
lacZ_K12_t60_r1	lacZ_K12_t60	aeration:assumed_aerobic, ampicillin:0.14 mM, arabinose:8.3 mM, cell_density:0.3 OD600, culture_shaking:3e+02 RPM, culture_temperature:37 Celsius, culture_type:batch, culture_vessel:flask, culture_vessel_volume:2.5e+02 ml, culture_volume:50 ml, experimenter:Dwyer DJ, note:For details on the plasmid: see "Engineered riboregulators enable post-transcriptional control of gene expression" Nat Biotech…
lacZ_K12_t90_r1	lacZ_K12_t90	aeration:assumed_aerobic, ampicillin:0.14 mM, arabinose:8.3 mM, cell_density:0.3 OD600, culture_shaking:3e+02 RPM, culture_temperature:37 Celsius, culture_type:batch, culture_vessel:flask, culture_vessel_volume:2.5e+02 ml, culture_volume:50 ml, experimenter:Dwyer DJ, note:For details on the plasmid: see "Engineered riboregulators enable post-transcriptional control of gene expression" Nat Biotech…
lacZ_K12_t120_r1	lacZ_K12_t120	aeration:assumed_aerobic, ampicillin:0.14 mM, arabinose:8.3 mM, cell_density:0.3 OD600, culture_shaking:3e+02 RPM, culture_temperature:37 Celsius, culture_type:batch, culture_vessel:flask, culture_vessel_volume:2.5e+02 ml, culture_volume:50 ml, experimenter:Dwyer DJ, note:For details on the plasmid: see "Engineered riboregulators enable post-transcriptional control of gene expression" Nat Biotech…
lacZ_MG1063_t0_r1	lacZ_MG1063_t0	aeration:assumed_aerobic, ampicillin:0.14 mM, arabinose:8.3 mM, cell_density:0.3 OD600, culture_shaking:3e+02 RPM, culture_temperature:37 Celsius, culture_type:batch, culture_vessel:flask, culture_vessel_volume:2.5e+02 ml, culture_volume:50 ml, experimenter:Dwyer DJ, note:For details on the plasmid: see "Engineered riboregulators enable post-transcriptional control of gene expression" Nat Biotech…
lacZ_MG1063_t0_r2	lacZ_MG1063_t0	aeration:assumed_aerobic, ampicillin:0.14 mM, arabinose:8.3 mM, cell_density:0.3 OD600, culture_shaking:3e+02 RPM, culture_temperature:37 Celsius, culture_type:batch, culture_vessel:flask, culture_vessel_volume:2.5e+02 ml, culture_volume:50 ml, experimenter:Dwyer DJ, note:For details on the plasmid: see "Engineered riboregulators enable post-transcriptional control of gene expression" Nat Biotech…
lacZ_MG1063_t30_r1	lacZ_MG1063_t30	aeration:assumed_aerobic, ampicillin:0.14 mM, arabinose:8.3 mM, cell_density:0.3 OD600, culture_shaking:3e+02 RPM, culture_temperature:37 Celsius, culture_type:batch, culture_vessel:flask, culture_vessel_volume:2.5e+02 ml, culture_volume:50 ml, experimenter:Dwyer DJ, note:For details on the plasmid: see "Engineered riboregulators enable post-transcriptional control of gene expression" Nat Biotech…
lacZ_MG1063_t30_r2	lacZ_MG1063_t30	aeration:assumed_aerobic, ampicillin:0.14 mM, arabinose:8.3 mM, cell_density:0.3 OD600, culture_shaking:3e+02 RPM, culture_temperature:37 Celsius, culture_type:batch, culture_vessel:flask, culture_vessel_volume:2.5e+02 ml, culture_volume:50 ml, experimenter:Dwyer DJ, note:For details on the plasmid: see "Engineered riboregulators enable post-transcriptional control of gene expression" Nat Biotech…
lacZ_MG1063_t60_r1	lacZ_MG1063_t60	aeration:assumed_aerobic, ampicillin:0.14 mM, arabinose:8.3 mM, cell_density:0.3 OD600, culture_shaking:3e+02 RPM, culture_temperature:37 Celsius, culture_type:batch, culture_vessel:flask, culture_vessel_volume:2.5e+02 ml, culture_volume:50 ml, experimenter:Dwyer DJ, note:For details on the plasmid: see "Engineered riboregulators enable post-transcriptional control of gene expression" Nat Biotech…
lacZ_MG1063_t60_r2	lacZ_MG1063_t60	aeration:assumed_aerobic, ampicillin:0.14 mM, arabinose:8.3 mM, cell_density:0.3 OD600, culture_shaking:3e+02 RPM, culture_temperature:37 Celsius, culture_type:batch, culture_vessel:flask, culture_vessel_volume:2.5e+02 ml, culture_volume:50 ml, experimenter:Dwyer DJ, note:For details on the plasmid: see "Engineered riboregulators enable post-transcriptional control of gene expression" Nat Biotech…
lacZ_MG1063_t90_r1	lacZ_MG1063_t90	aeration:assumed_aerobic, ampicillin:0.14 mM, arabinose:8.3 mM, cell_density:0.3 OD600, culture_shaking:3e+02 RPM, culture_temperature:37 Celsius, culture_type:batch, culture_vessel:flask, culture_vessel_volume:2.5e+02 ml, culture_volume:50 ml, experimenter:Dwyer DJ, note:For details on the plasmid: see "Engineered riboregulators enable post-transcriptional control of gene expression" Nat Biotech…
lacZ_MG1063_t90_r2	lacZ_MG1063_t90	aeration:assumed_aerobic, ampicillin:0.14 mM, arabinose:8.3 mM, cell_density:0.3 OD600, culture_shaking:3e+02 RPM, culture_temperature:37 Celsius, culture_type:batch, culture_vessel:flask, culture_vessel_volume:2.5e+02 ml, culture_volume:50 ml, experimenter:Dwyer DJ, note:For details on the plasmid: see "Engineered riboregulators enable post-transcriptional control of gene expression" Nat Biotech…
lacZ_MG1063_120_r1	lacZ_MG1063_120	aeration:assumed_aerobic, ampicillin:0.14 mM, arabinose:8.3 mM, cell_density:0.3 OD600, culture_shaking:3e+02 RPM, culture_temperature:37 Celsius, culture_type:batch, culture_vessel:flask, culture_vessel_volume:2.5e+02 ml, culture_volume:50 ml, experimenter:Dwyer DJ, note:For details on the plasmid: see "Engineered riboregulators enable post-transcriptional control of gene expression" Nat Biotech…
ccdB_MG1063_t0_r1	ccdB_MG1063_t0	aeration:assumed_aerobic, ampicillin:0.14 mM, arabinose:8.3 mM, cell_density:0.3 OD600, culture_shaking:3e+02 RPM, culture_temperature:37 Celsius, culture_type:batch, culture_vessel:flask, culture_vessel_volume:2.5e+02 ml, culture_volume:50 ml, experimenter:Dwyer DJ, note:For details on the plasmid: see "Engineered riboregulators enable post-transcriptional control of gene expression" Nat Biotech…
ccdB_MG1063_t0_r2	ccdB_MG1063_t0	aeration:assumed_aerobic, ampicillin:0.14 mM, arabinose:8.3 mM, cell_density:0.3 OD600, culture_shaking:3e+02 RPM, culture_temperature:37 Celsius, culture_type:batch, culture_vessel:flask, culture_vessel_volume:2.5e+02 ml, culture_volume:50 ml, experimenter:Dwyer DJ, note:For details on the plasmid: see "Engineered riboregulators enable post-transcriptional control of gene expression" Nat Biotech…
ccdB_MG1063_t30_r1	ccdB_MG1063_t30	aeration:assumed_aerobic, ampicillin:0.14 mM, arabinose:8.3 mM, cell_density:0.3 OD600, culture_shaking:3e+02 RPM, culture_temperature:37 Celsius, culture_type:batch, culture_vessel:flask, culture_vessel_volume:2.5e+02 ml, culture_volume:50 ml, experimenter:Dwyer DJ, note:For details on the plasmid: see "Engineered riboregulators enable post-transcriptional control of gene expression" Nat Biotech…
ccdB_MG1063_t30_r2	ccdB_MG1063_t30	aeration:assumed_aerobic, ampicillin:0.14 mM, arabinose:8.3 mM, cell_density:0.3 OD600, culture_shaking:3e+02 RPM, culture_temperature:37 Celsius, culture_type:batch, culture_vessel:flask, culture_vessel_volume:2.5e+02 ml, culture_volume:50 ml, experimenter:Dwyer DJ, note:For details on the plasmid: see "Engineered riboregulators enable post-transcriptional control of gene expression" Nat Biotech…
ccdB_MG1063_t60_r1	ccdB_MG1063_t60	aeration:assumed_aerobic, ampicillin:0.14 mM, arabinose:8.3 mM, cell_density:0.3 OD600, culture_shaking:3e+02 RPM, culture_temperature:37 Celsius, culture_type:batch, culture_vessel:flask, culture_vessel_volume:2.5e+02 ml, culture_volume:50 ml, experimenter:Dwyer DJ, note:For details on the plasmid: see "Engineered riboregulators enable post-transcriptional control of gene expression" Nat Biotech…
ccdB_MG1063_t60_r2	ccdB_MG1063_t60	aeration:assumed_aerobic, ampicillin:0.14 mM, arabinose:8.3 mM, cell_density:0.3 OD600, culture_shaking:3e+02 RPM, culture_temperature:37 Celsius, culture_type:batch, culture_vessel:flask, culture_vessel_volume:2.5e+02 ml, culture_volume:50 ml, experimenter:Dwyer DJ, note:For details on the plasmid: see "Engineered riboregulators enable post-transcriptional control of gene expression" Nat Biotech…
ccdB_MG1063_t90_r1	ccdB_MG1063_t90	aeration:assumed_aerobic, ampicillin:0.14 mM, arabinose:8.3 mM, cell_density:0.3 OD600, culture_shaking:3e+02 RPM, culture_temperature:37 Celsius, culture_type:batch, culture_vessel:flask, culture_vessel_volume:2.5e+02 ml, culture_volume:50 ml, experimenter:Dwyer DJ, note:For details on the plasmid: see "Engineered riboregulators enable post-transcriptional control of gene expression" Nat Biotech…
ccdB_MG1063_t90_r2	ccdB_MG1063_t90	aeration:assumed_aerobic, ampicillin:0.14 mM, arabinose:8.3 mM, cell_density:0.3 OD600, culture_shaking:3e+02 RPM, culture_temperature:37 Celsius, culture_type:batch, culture_vessel:flask, culture_vessel_volume:2.5e+02 ml, culture_volume:50 ml, experimenter:Dwyer DJ, note:For details on the plasmid: see "Engineered riboregulators enable post-transcriptional control of gene expression" Nat Biotech…
ccdB_MG1063_t120_r1	ccdB_MG1063_t120	aeration:assumed_aerobic, ampicillin:0.14 mM, arabinose:8.3 mM, cell_density:0.3 OD600, culture_shaking:3e+02 RPM, culture_temperature:37 Celsius, culture_type:batch, culture_vessel:flask, culture_vessel_volume:2.5e+02 ml, culture_volume:50 ml, experimenter:Dwyer DJ, note:For details on the plasmid: see "Engineered riboregulators enable post-transcriptional control of gene expression" Nat Biotech…
lacZ_W1863_t0_r1	lacZ_W1863_t0	aeration:assumed_aerobic, ampicillin:0.14 mM, arabinose:8.3 mM, cell_density:0.3 OD600, culture_shaking:3e+02 RPM, culture_temperature:37 Celsius, culture_type:batch, culture_vessel:flask, culture_vessel_volume:2.5e+02 ml, culture_volume:50 ml, experimenter:Dwyer DJ, note:For details on the plasmid: see "Engineered riboregulators enable post-transcriptional control of gene expression" Nat Biotech…
lacZ_W1863_t30_r1	lacZ_W1863_t30	aeration:assumed_aerobic, ampicillin:0.14 mM, arabinose:8.3 mM, cell_density:0.3 OD600, culture_shaking:3e+02 RPM, culture_temperature:37 Celsius, culture_type:batch, culture_vessel:flask, culture_vessel_volume:2.5e+02 ml, culture_volume:50 ml, experimenter:Dwyer DJ, note:For details on the plasmid: see "Engineered riboregulators enable post-transcriptional control of gene expression" Nat Biotech…
lacZ_W1863_t60_r1	lacZ_W1863_t60	aeration:assumed_aerobic, ampicillin:0.14 mM, arabinose:8.3 mM, cell_density:0.3 OD600, culture_shaking:3e+02 RPM, culture_temperature:37 Celsius, culture_type:batch, culture_vessel:flask, culture_vessel_volume:2.5e+02 ml, culture_volume:50 ml, experimenter:Dwyer DJ, note:For details on the plasmid: see "Engineered riboregulators enable post-transcriptional control of gene expression" Nat Biotech…
lacZ_W1863_t90_r1	lacZ_W1863_t90	aeration:assumed_aerobic, ampicillin:0.14 mM, arabinose:8.3 mM, cell_density:0.3 OD600, culture_shaking:3e+02 RPM, culture_temperature:37 Celsius, culture_type:batch, culture_vessel:flask, culture_vessel_volume:2.5e+02 ml, culture_volume:50 ml, experimenter:Dwyer DJ, note:For details on the plasmid: see "Engineered riboregulators enable post-transcriptional control of gene expression" Nat Biotech…
ccdB_W1872_t0_r1	ccdB_W1872_t0	aeration:assumed_aerobic, ampicillin:0.14 mM, arabinose:8.3 mM, cell_density:0.3 OD600, culture_shaking:3e+02 RPM, culture_temperature:37 Celsius, culture_type:batch, culture_vessel:flask, culture_vessel_volume:2.5e+02 ml, culture_volume:50 ml, experimenter:Dwyer DJ, note:For details on the plasmid: see "Engineered riboregulators enable post-transcriptional control of gene expression" Nat Biotech…
ccdB_W1872_t30_r1	ccdB_W1872_t30	aeration:assumed_aerobic, ampicillin:0.14 mM, arabinose:8.3 mM, cell_density:0.3 OD600, culture_shaking:3e+02 RPM, culture_temperature:37 Celsius, culture_type:batch, culture_vessel:flask, culture_vessel_volume:2.5e+02 ml, culture_volume:50 ml, experimenter:Dwyer DJ, note:For details on the plasmid: see "Engineered riboregulators enable post-transcriptional control of gene expression" Nat Biotech…
ccdB_W1872_t60_r1	ccdB_W1872_t60	aeration:assumed_aerobic, ampicillin:0.14 mM, arabinose:8.3 mM, cell_density:0.3 OD600, culture_shaking:3e+02 RPM, culture_temperature:37 Celsius, culture_type:batch, culture_vessel:flask, culture_vessel_volume:2.5e+02 ml, culture_volume:50 ml, experimenter:Dwyer DJ, note:For details on the plasmid: see "Engineered riboregulators enable post-transcriptional control of gene expression" Nat Biotech…
ccdB_W1872_t90_r1	ccdB_W1872_t90	aeration:assumed_aerobic, ampicillin:0.14 mM, arabinose:8.3 mM, cell_density:0.3 OD600, culture_shaking:3e+02 RPM, culture_temperature:37 Celsius, culture_type:batch, culture_vessel:flask, culture_vessel_volume:2.5e+02 ml, culture_volume:50 ml, experimenter:Dwyer DJ, note:For details on the plasmid: see "Engineered riboregulators enable post-transcriptional control of gene expression" Nat Biotech…
M9_K_appY_r1	M9_K_appY	aeration:aerobic, ammonium_chloride:93 mM, calcium_chloride:0.1 mM, culture_temperature:37 Celsius, disodium_hydrogen_phosphate:2.4e+02 mM, experimenter:Covert MW, glucose:11 mM, growth_phase:log, magnesium_chloride:2 mM, note:assumed log phase as cultures were kept exponential with bioreactor or large flask (not sure which), perturbation:knockout, perturbation_gene:appY, potassium_phosphate_diba…
M9_K_appY_r2	M9_K_appY	aeration:aerobic, ammonium_chloride:93 mM, calcium_chloride:0.1 mM, culture_temperature:37 Celsius, disodium_hydrogen_phosphate:2.4e+02 mM, experimenter:Covert MW, glucose:11 mM, growth_phase:log, magnesium_chloride:2 mM, note:assumed log phase as cultures were kept exponential with bioreactor or large flask (not sure which), perturbation:knockout, perturbation_gene:appY, potassium_phosphate_diba…
M9_K_appY_r3	M9_K_appY	aeration:aerobic, ammonium_chloride:93 mM, calcium_chloride:0.1 mM, culture_temperature:37 Celsius, disodium_hydrogen_phosphate:2.4e+02 mM, experimenter:Covert MW, glucose:11 mM, growth_phase:log, magnesium_chloride:2 mM, note:assumed log phase as cultures were kept exponential with bioreactor or large flask (not sure which), perturbation:knockout, perturbation_gene:appY, potassium_phosphate_diba…
M9_K_arcA_r1	M9_K_arcA	aeration:aerobic, ammonium_chloride:93 mM, calcium_chloride:0.1 mM, culture_temperature:37 Celsius, disodium_hydrogen_phosphate:2.4e+02 mM, experimenter:Covert MW, glucose:11 mM, growth_phase:log, magnesium_chloride:2 mM, note:assumed log phase as cultures were kept exponential with bioreactor or large flask (not sure which), perturbation:knockout, perturbation_gene:arcA, potassium_phosphate_diba…
M9_K_arcA_r2	M9_K_arcA	aeration:aerobic, ammonium_chloride:93 mM, calcium_chloride:0.1 mM, culture_temperature:37 Celsius, disodium_hydrogen_phosphate:2.4e+02 mM, experimenter:Covert MW, glucose:11 mM, growth_phase:log, magnesium_chloride:2 mM, note:assumed log phase as cultures were kept exponential with bioreactor or large flask (not sure which), perturbation:knockout, perturbation_gene:arcA, potassium_phosphate_diba…
M9_K_arcA_r3	M9_K_arcA	aeration:aerobic, ammonium_chloride:93 mM, calcium_chloride:0.1 mM, culture_temperature:37 Celsius, disodium_hydrogen_phosphate:2.4e+02 mM, experimenter:Covert MW, glucose:11 mM, growth_phase:log, magnesium_chloride:2 mM, note:assumed log phase as cultures were kept exponential with bioreactor or large flask (not sure which), perturbation:knockout, perturbation_gene:arcA, potassium_phosphate_diba…
M9_K_arcAfnr_r1	M9_K_arcAfnr	aeration:aerobic, ammonium_chloride:93 mM, calcium_chloride:0.1 mM, culture_temperature:37 Celsius, disodium_hydrogen_phosphate:2.4e+02 mM, experimenter:Covert MW, glucose:11 mM, growth_phase:log, magnesium_chloride:2 mM, note:assumed log phase as cultures were kept exponential with bioreactor or large flask (not sure which), perturbation:knockout, perturbation_gene:arcA and fnr, potassium_phosph…
M9_K_arcAfnr_r2	M9_K_arcAfnr	aeration:aerobic, ammonium_chloride:93 mM, calcium_chloride:0.1 mM, culture_temperature:37 Celsius, disodium_hydrogen_phosphate:2.4e+02 mM, experimenter:Covert MW, glucose:11 mM, growth_phase:log, magnesium_chloride:2 mM, note:assumed log phase as cultures were kept exponential with bioreactor or large flask (not sure which), perturbation:knockout, perturbation_gene:arcA and fnr, potassium_phosph…
M9_K_arcAfnr_r3	M9_K_arcAfnr	aeration:aerobic, ammonium_chloride:93 mM, calcium_chloride:0.1 mM, culture_temperature:37 Celsius, disodium_hydrogen_phosphate:2.4e+02 mM, experimenter:Covert MW, glucose:11 mM, growth_phase:log, magnesium_chloride:2 mM, note:assumed log phase as cultures were kept exponential with bioreactor or large flask (not sure which), perturbation:knockout, perturbation_gene:arcA and fnr, potassium_phosph…
M9_K_fnr_r1	M9_K_fnr	aeration:aerobic, ammonium_chloride:93 mM, calcium_chloride:0.1 mM, culture_temperature:37 Celsius, disodium_hydrogen_phosphate:2.4e+02 mM, experimenter:Covert MW, glucose:11 mM, growth_phase:log, magnesium_chloride:2 mM, note:assumed log phase as cultures were kept exponential with bioreactor or large flask (not sure which), perturbation:knockout, perturbation_gene:fnr, potassium_phosphate_dibas…
M9_K_fnr_r2	M9_K_fnr	aeration:aerobic, ammonium_chloride:93 mM, calcium_chloride:0.1 mM, culture_temperature:37 Celsius, disodium_hydrogen_phosphate:2.4e+02 mM, experimenter:Covert MW, glucose:11 mM, growth_phase:log, magnesium_chloride:2 mM, note:assumed log phase as cultures were kept exponential with bioreactor or large flask (not sure which), perturbation:knockout, perturbation_gene:fnr, potassium_phosphate_dibas…
M9_K_fnr_r3	M9_K_fnr	aeration:aerobic, ammonium_chloride:93 mM, calcium_chloride:0.1 mM, culture_temperature:37 Celsius, disodium_hydrogen_phosphate:2.4e+02 mM, experimenter:Covert MW, glucose:11 mM, growth_phase:log, magnesium_chloride:2 mM, note:assumed log phase as cultures were kept exponential with bioreactor or large flask (not sure which), perturbation:knockout, perturbation_gene:fnr, potassium_phosphate_dibas…
M9_K_oxyR_r1	M9_K_oxyR	aeration:aerobic, ammonium_chloride:93 mM, calcium_chloride:0.1 mM, culture_temperature:37 Celsius, disodium_hydrogen_phosphate:2.4e+02 mM, experimenter:Covert MW, glucose:11 mM, growth_phase:log, magnesium_chloride:2 mM, note:assumed log phase as cultures were kept exponential with bioreactor or large flask (not sure which), perturbation:knockout, perturbation_gene:oxyR, potassium_phosphate_diba…
M9_K_oxyR_r2	M9_K_oxyR	aeration:aerobic, ammonium_chloride:93 mM, calcium_chloride:0.1 mM, culture_temperature:37 Celsius, disodium_hydrogen_phosphate:2.4e+02 mM, experimenter:Covert MW, glucose:11 mM, growth_phase:log, magnesium_chloride:2 mM, note:assumed log phase as cultures were kept exponential with bioreactor or large flask (not sure which), perturbation:knockout, perturbation_gene:oxyR, potassium_phosphate_diba…
M9_K_oxyR_r3	M9_K_oxyR	aeration:aerobic, ammonium_chloride:93 mM, calcium_chloride:0.1 mM, culture_temperature:37 Celsius, disodium_hydrogen_phosphate:2.4e+02 mM, experimenter:Covert MW, glucose:11 mM, growth_phase:log, magnesium_chloride:2 mM, note:assumed log phase as cultures were kept exponential with bioreactor or large flask (not sure which), perturbation:knockout, perturbation_gene:oxyR, potassium_phosphate_diba…
M9_K_soxS_r1	M9_K_soxS	aeration:aerobic, ammonium_chloride:93 mM, calcium_chloride:0.1 mM, culture_temperature:37 Celsius, disodium_hydrogen_phosphate:2.4e+02 mM, experimenter:Covert MW, glucose:11 mM, growth_phase:log, magnesium_chloride:2 mM, note:assumed log phase as cultures were kept exponential with bioreactor or large flask (not sure which), perturbation:knockout, perturbation_gene:soxS, potassium_phosphate_diba…
M9_K_soxS_r2	M9_K_soxS	aeration:aerobic, ammonium_chloride:93 mM, calcium_chloride:0.1 mM, culture_temperature:37 Celsius, disodium_hydrogen_phosphate:2.4e+02 mM, experimenter:Covert MW, glucose:11 mM, growth_phase:log, magnesium_chloride:2 mM, note:assumed log phase as cultures were kept exponential with bioreactor or large flask (not sure which), perturbation:knockout, perturbation_gene:soxS, potassium_phosphate_diba…
M9_K_soxS_r3	M9_K_soxS	aeration:aerobic, ammonium_chloride:93 mM, calcium_chloride:0.1 mM, culture_temperature:37 Celsius, disodium_hydrogen_phosphate:2.4e+02 mM, experimenter:Covert MW, glucose:11 mM, growth_phase:log, magnesium_chloride:2 mM, note:assumed log phase as cultures were kept exponential with bioreactor or large flask (not sure which), perturbation:knockout, perturbation_gene:soxS, potassium_phosphate_diba…
M9_WT_r1	M9_WT	aeration:aerobic, ammonium_chloride:93 mM, calcium_chloride:0.1 mM, culture_temperature:37 Celsius, disodium_hydrogen_phosphate:2.4e+02 mM, experimenter:Covert MW, glucose:11 mM, growth_phase:log, magnesium_chloride:2 mM, note:assumed log phase as cultures were kept exponential with bioreactor or large flask (not sure which), potassium_phosphate_dibasic:1.1e+02 mM, rna_prep_type:RNeasy, rna_stop_…
M9_WT_r2	M9_WT	aeration:aerobic, ammonium_chloride:93 mM, calcium_chloride:0.1 mM, culture_temperature:37 Celsius, disodium_hydrogen_phosphate:2.4e+02 mM, experimenter:Covert MW, glucose:11 mM, growth_phase:log, magnesium_chloride:2 mM, note:assumed log phase as cultures were kept exponential with bioreactor or large flask (not sure which), potassium_phosphate_dibasic:1.1e+02 mM, rna_prep_type:RNeasy, rna_stop_…
M9_WT_r3	M9_WT	aeration:aerobic, ammonium_chloride:93 mM, calcium_chloride:0.1 mM, culture_temperature:37 Celsius, disodium_hydrogen_phosphate:2.4e+02 mM, experimenter:Covert MW, glucose:11 mM, growth_phase:log, magnesium_chloride:2 mM, note:assumed log phase as cultures were kept exponential with bioreactor or large flask (not sure which), potassium_phosphate_dibasic:1.1e+02 mM, rna_prep_type:RNeasy, rna_stop_…
M9_K_appY_anaerobic_r1	M9_K_appY_anaerobic	aeration:anaerobic, ammonium_chloride:93 mM, calcium_chloride:0.1 mM, culture_temperature:37 Celsius, disodium_hydrogen_phosphate:2.4e+02 mM, experimenter:Covert MW, glucose:11 mM, growth_phase:log, magnesium_chloride:2 mM, note:assumed log phase as cultures were kept exponential with bioreactor or large flask (not sure which), perturbation:knockout, perturbation_gene:appY, potassium_phosphate_di…
M9_K_appY_anaerobic_r2	M9_K_appY_anaerobic	aeration:anaerobic, ammonium_chloride:93 mM, calcium_chloride:0.1 mM, culture_temperature:37 Celsius, disodium_hydrogen_phosphate:2.4e+02 mM, experimenter:Covert MW, glucose:11 mM, growth_phase:log, magnesium_chloride:2 mM, note:assumed log phase as cultures were kept exponential with bioreactor or large flask (not sure which), perturbation:knockout, perturbation_gene:appY, potassium_phosphate_di…
M9_K_appY_anaerobic_r3	M9_K_appY_anaerobic	aeration:anaerobic, ammonium_chloride:93 mM, calcium_chloride:0.1 mM, culture_temperature:37 Celsius, disodium_hydrogen_phosphate:2.4e+02 mM, experimenter:Covert MW, glucose:11 mM, growth_phase:log, magnesium_chloride:2 mM, note:assumed log phase as cultures were kept exponential with bioreactor or large flask (not sure which), perturbation:knockout, perturbation_gene:appY, potassium_phosphate_di…
M9_K_arcA_anaerobic_r1	M9_K_arcA_anaerobic	aeration:anaerobic, ammonium_chloride:93 mM, calcium_chloride:0.1 mM, culture_temperature:37 Celsius, disodium_hydrogen_phosphate:2.4e+02 mM, experimenter:Covert MW, glucose:11 mM, growth_phase:log, magnesium_chloride:2 mM, note:assumed log phase as cultures were kept exponential with bioreactor or large flask (not sure which), perturbation:knockout, perturbation_gene:arcA, potassium_phosphate_di…
M9_K_arcA_anaerobic_r2	M9_K_arcA_anaerobic	aeration:anaerobic, ammonium_chloride:93 mM, calcium_chloride:0.1 mM, culture_temperature:37 Celsius, disodium_hydrogen_phosphate:2.4e+02 mM, experimenter:Covert MW, glucose:11 mM, growth_phase:log, magnesium_chloride:2 mM, note:assumed log phase as cultures were kept exponential with bioreactor or large flask (not sure which), perturbation:knockout, perturbation_gene:arcA, potassium_phosphate_di…
M9_K_arcA_anaerobic_r3	M9_K_arcA_anaerobic	aeration:anaerobic, ammonium_chloride:93 mM, calcium_chloride:0.1 mM, culture_temperature:37 Celsius, disodium_hydrogen_phosphate:2.4e+02 mM, experimenter:Covert MW, glucose:11 mM, growth_phase:log, magnesium_chloride:2 mM, note:assumed log phase as cultures were kept exponential with bioreactor or large flask (not sure which), perturbation:knockout, perturbation_gene:arcA, potassium_phosphate_di…
M9_K_arcAfnr_anaerobic_r1	M9_K_arcAfnr_anaerobic	aeration:anaerobic, ammonium_chloride:93 mM, calcium_chloride:0.1 mM, culture_temperature:37 Celsius, disodium_hydrogen_phosphate:2.4e+02 mM, experimenter:Covert MW, glucose:11 mM, growth_phase:log, magnesium_chloride:2 mM, note:assumed log phase as cultures were kept exponential with bioreactor or large flask (not sure which), perturbation:knockout, perturbation_gene:arcA and fnr, potassium_phos…
M9_K_arcAfnr_anaerobic_r2	M9_K_arcAfnr_anaerobic	aeration:anaerobic, ammonium_chloride:93 mM, calcium_chloride:0.1 mM, culture_temperature:37 Celsius, disodium_hydrogen_phosphate:2.4e+02 mM, experimenter:Covert MW, glucose:11 mM, growth_phase:log, magnesium_chloride:2 mM, note:assumed log phase as cultures were kept exponential with bioreactor or large flask (not sure which), perturbation:knockout, perturbation_gene:arcA and fnr, potassium_phos…
M9_K_arcAfnr_anaerobic_r3	M9_K_arcAfnr_anaerobic	aeration:anaerobic, ammonium_chloride:93 mM, calcium_chloride:0.1 mM, culture_temperature:37 Celsius, disodium_hydrogen_phosphate:2.4e+02 mM, experimenter:Covert MW, glucose:11 mM, growth_phase:log, magnesium_chloride:2 mM, note:assumed log phase as cultures were kept exponential with bioreactor or large flask (not sure which), perturbation:knockout, perturbation_gene:arcA and fnr, potassium_phos…
M9_K_fnr_anaerobic_r1	M9_K_fnr_anaerobic	aeration:anaerobic, ammonium_chloride:93 mM, calcium_chloride:0.1 mM, culture_temperature:37 Celsius, disodium_hydrogen_phosphate:2.4e+02 mM, experimenter:Covert MW, glucose:11 mM, growth_phase:log, magnesium_chloride:2 mM, note:assumed log phase as cultures were kept exponential with bioreactor or large flask (not sure which), perturbation:knockout, perturbation_gene:fnr, potassium_phosphate_dib…
M9_K_fnr_anaerobic_r2	M9_K_fnr_anaerobic	aeration:anaerobic, ammonium_chloride:93 mM, calcium_chloride:0.1 mM, culture_temperature:37 Celsius, disodium_hydrogen_phosphate:2.4e+02 mM, experimenter:Covert MW, glucose:11 mM, growth_phase:log, magnesium_chloride:2 mM, note:assumed log phase as cultures were kept exponential with bioreactor or large flask (not sure which), perturbation:knockout, perturbation_gene:fnr, potassium_phosphate_dib…
M9_K_fnr_anaerobic_r3	M9_K_fnr_anaerobic	aeration:anaerobic, ammonium_chloride:93 mM, calcium_chloride:0.1 mM, culture_temperature:37 Celsius, disodium_hydrogen_phosphate:2.4e+02 mM, experimenter:Covert MW, glucose:11 mM, growth_phase:log, magnesium_chloride:2 mM, note:assumed log phase as cultures were kept exponential with bioreactor or large flask (not sure which), perturbation:knockout, perturbation_gene:fnr, potassium_phosphate_dib…
M9_K_oxyR_anaerobic_r1	M9_K_oxyR_anaerobic	aeration:anaerobic, ammonium_chloride:93 mM, calcium_chloride:0.1 mM, culture_temperature:37 Celsius, disodium_hydrogen_phosphate:2.4e+02 mM, experimenter:Covert MW, glucose:11 mM, growth_phase:log, magnesium_chloride:2 mM, note:assumed log phase as cultures were kept exponential with bioreactor or large flask (not sure which), perturbation:knockout, perturbation_gene:oxyR, potassium_phosphate_di…
M9_K_oxyR_anaerobic_r2	M9_K_oxyR_anaerobic	aeration:anaerobic, ammonium_chloride:93 mM, calcium_chloride:0.1 mM, culture_temperature:37 Celsius, disodium_hydrogen_phosphate:2.4e+02 mM, experimenter:Covert MW, glucose:11 mM, growth_phase:log, magnesium_chloride:2 mM, note:assumed log phase as cultures were kept exponential with bioreactor or large flask (not sure which), perturbation:knockout, perturbation_gene:oxyR, potassium_phosphate_di…
M9_K_oxyR_anaerobic_r3	M9_K_oxyR_anaerobic	aeration:anaerobic, ammonium_chloride:93 mM, calcium_chloride:0.1 mM, culture_temperature:37 Celsius, disodium_hydrogen_phosphate:2.4e+02 mM, experimenter:Covert MW, glucose:11 mM, growth_phase:log, magnesium_chloride:2 mM, note:assumed log phase as cultures were kept exponential with bioreactor or large flask (not sure which), perturbation:knockout, perturbation_gene:oxyR, potassium_phosphate_di…
M9_K_soxS_anaerobic_r1	M9_K_soxS_anaerobic	aeration:anaerobic, ammonium_chloride:93 mM, calcium_chloride:0.1 mM, culture_temperature:37 Celsius, disodium_hydrogen_phosphate:2.4e+02 mM, experimenter:Covert MW, glucose:11 mM, growth_phase:log, magnesium_chloride:2 mM, note:assumed log phase as cultures were kept exponential with bioreactor or large flask (not sure which), perturbation:knockout, perturbation_gene:soxS, potassium_phosphate_di…
M9_K_soxS_anaerobic_r2	M9_K_soxS_anaerobic	aeration:anaerobic, ammonium_chloride:93 mM, calcium_chloride:0.1 mM, culture_temperature:37 Celsius, disodium_hydrogen_phosphate:2.4e+02 mM, experimenter:Covert MW, glucose:11 mM, growth_phase:log, magnesium_chloride:2 mM, note:assumed log phase as cultures were kept exponential with bioreactor or large flask (not sure which), perturbation:knockout, perturbation_gene:soxS, potassium_phosphate_di…
M9_K_soxS_anaerobic_r3	M9_K_soxS_anaerobic	aeration:anaerobic, ammonium_chloride:93 mM, calcium_chloride:0.1 mM, culture_temperature:37 Celsius, disodium_hydrogen_phosphate:2.4e+02 mM, experimenter:Covert MW, glucose:11 mM, growth_phase:log, magnesium_chloride:2 mM, note:assumed log phase as cultures were kept exponential with bioreactor or large flask (not sure which), perturbation:knockout, perturbation_gene:soxS, potassium_phosphate_di…
M9_WT_anaerobic_r1	M9_WT_anaerobic	aeration:anaerobic, ammonium_chloride:93 mM, calcium_chloride:0.1 mM, culture_temperature:37 Celsius, disodium_hydrogen_phosphate:2.4e+02 mM, experimenter:Covert MW, glucose:11 mM, growth_phase:log, magnesium_chloride:2 mM, note:assumed log phase as cultures were kept exponential with bioreactor or large flask (not sure which), potassium_phosphate_dibasic:1.1e+02 mM, rna_prep_type:RNeasy, rna_sto…
M9_WT_anaerobic_r2	M9_WT_anaerobic	aeration:anaerobic, ammonium_chloride:93 mM, calcium_chloride:0.1 mM, culture_temperature:37 Celsius, disodium_hydrogen_phosphate:2.4e+02 mM, experimenter:Covert MW, glucose:11 mM, growth_phase:log, magnesium_chloride:2 mM, note:assumed log phase as cultures were kept exponential with bioreactor or large flask (not sure which), potassium_phosphate_dibasic:1.1e+02 mM, rna_prep_type:RNeasy, rna_sto…
M9_WT_anaerobic_r3	M9_WT_anaerobic	aeration:anaerobic, ammonium_chloride:93 mM, calcium_chloride:0.1 mM, culture_temperature:37 Celsius, disodium_hydrogen_phosphate:2.4e+02 mM, experimenter:Covert MW, glucose:11 mM, growth_phase:log, magnesium_chloride:2 mM, note:assumed log phase as cultures were kept exponential with bioreactor or large flask (not sure which), potassium_phosphate_dibasic:1.1e+02 mM, rna_prep_type:RNeasy, rna_sto…
M9_WT_anaerobic_r4	M9_WT_anaerobic	aeration:anaerobic, ammonium_chloride:93 mM, calcium_chloride:0.1 mM, culture_temperature:37 Celsius, disodium_hydrogen_phosphate:2.4e+02 mM, experimenter:Covert MW, glucose:11 mM, growth_phase:log, magnesium_chloride:2 mM, note:assumed log phase as cultures were kept exponential with bioreactor or large flask (not sure which), potassium_phosphate_dibasic:1.1e+02 mM, rna_prep_type:RNeasy, rna_sto…
WT_MOPS_glucose_r1	WT_MOPS_glucose	aeration:aerobic, ammonium_chloride:9.5 mM, ammonium_molybdate:2.9e-06 mM, boric_acid:0.0004 mM, calcium_chloride:0.0005 mM, cell_density:0.2 OD600, cobalt_chloride:3e-05 mM, culture_ph:7.2 , culture_temperature:37 Celsius, cupric_sulfate:9.6e-06 mM, experimenter:Allen TE, ferrous_sulfate:0.01 mM, glucose:5.6 mM, growth_phase:log, magnesium_chloride:0.53 mM, manganese(ii)_chloride:8.1e-05 mM, mop…
WT_MOPS_glucose_r2	WT_MOPS_glucose	aeration:aerobic, ammonium_chloride:9.5 mM, ammonium_molybdate:2.9e-06 mM, boric_acid:0.0004 mM, calcium_chloride:0.0005 mM, cell_density:0.2 OD600, cobalt_chloride:3e-05 mM, culture_ph:7.2 , culture_temperature:37 Celsius, cupric_sulfate:9.6e-06 mM, experimenter:Allen TE, ferrous_sulfate:0.01 mM, glucose:5.6 mM, growth_phase:log, magnesium_chloride:0.53 mM, manganese(ii)_chloride:8.1e-05 mM, mop…
WT_MOPS_glucose_r3	WT_MOPS_glucose	aeration:aerobic, ammonium_chloride:9.5 mM, ammonium_molybdate:2.9e-06 mM, boric_acid:0.0004 mM, calcium_chloride:0.0005 mM, cell_density:0.2 OD600, cobalt_chloride:3e-05 mM, culture_ph:7.2 , culture_temperature:37 Celsius, cupric_sulfate:9.6e-06 mM, experimenter:Allen TE, ferrous_sulfate:0.01 mM, glucose:5.6 mM, growth_phase:log, magnesium_chloride:0.53 mM, manganese(ii)_chloride:8.1e-05 mM, mop…
WT_MOPS_glucose_r4	WT_MOPS_glucose	aeration:aerobic, ammonium_chloride:9.5 mM, ammonium_molybdate:2.9e-06 mM, boric_acid:0.0004 mM, calcium_chloride:0.0005 mM, cell_density:0.2 OD600, cobalt_chloride:3e-05 mM, culture_ph:7.2 , culture_temperature:37 Celsius, cupric_sulfate:9.6e-06 mM, experimenter:Allen TE, ferrous_sulfate:0.01 mM, glucose:5.6 mM, growth_phase:log, magnesium_chloride:0.53 mM, manganese(ii)_chloride:8.1e-05 mM, mop…
WT_MOPS_glucose_r5	WT_MOPS_glucose	aeration:aerobic, ammonium_chloride:9.5 mM, ammonium_molybdate:2.9e-06 mM, boric_acid:0.0004 mM, calcium_chloride:0.0005 mM, cell_density:0.2 OD600, cobalt_chloride:3e-05 mM, culture_ph:7.2 , culture_temperature:37 Celsius, cupric_sulfate:9.6e-06 mM, experimenter:Allen TE, ferrous_sulfate:0.01 mM, glucose:5.6 mM, growth_phase:log, magnesium_chloride:0.53 mM, manganese(ii)_chloride:8.1e-05 mM, mop…
WT_MOPS_acetate_r1	WT_MOPS_acetate	acetate:17 mM, aeration:aerobic, ammonium_chloride:9.5 mM, ammonium_molybdate:2.9e-06 mM, boric_acid:0.0004 mM, calcium_chloride:0.0005 mM, cell_density:0.2 OD600, cobalt_chloride:3e-05 mM, culture_ph:7.2 , culture_temperature:37 Celsius, cupric_sulfate:9.6e-06 mM, experimenter:Allen TE, ferrous_sulfate:0.01 mM, growth_phase:log, magnesium_chloride:0.53 mM, manganese(ii)_chloride:8.1e-05 mM, mops…
WT_MOPS_acetate_r2	WT_MOPS_acetate	acetate:17 mM, aeration:aerobic, ammonium_chloride:9.5 mM, ammonium_molybdate:2.9e-06 mM, boric_acid:0.0004 mM, calcium_chloride:0.0005 mM, cell_density:0.2 OD600, cobalt_chloride:3e-05 mM, culture_ph:7.2 , culture_temperature:37 Celsius, cupric_sulfate:9.6e-06 mM, experimenter:Allen TE, ferrous_sulfate:0.01 mM, growth_phase:log, magnesium_chloride:0.53 mM, manganese(ii)_chloride:8.1e-05 mM, mops…
WT_MOPS_glycerol_r1	WT_MOPS_glycerol	aeration:aerobic, ammonium_chloride:9.5 mM, ammonium_molybdate:2.9e-06 mM, boric_acid:0.0004 mM, calcium_chloride:0.0005 mM, cell_density:0.2 OD600, cobalt_chloride:3e-05 mM, culture_ph:7.2 , culture_temperature:37 Celsius, cupric_sulfate:9.6e-06 mM, experimenter:Allen TE, ferrous_sulfate:0.01 mM, glycerol:11 mM, growth_phase:log, magnesium_chloride:0.53 mM, manganese(ii)_chloride:8.1e-05 mM, mop…
WT_MOPS_glycerol_r2	WT_MOPS_glycerol	aeration:aerobic, ammonium_chloride:9.5 mM, ammonium_molybdate:2.9e-06 mM, boric_acid:0.0004 mM, calcium_chloride:0.0005 mM, cell_density:0.2 OD600, cobalt_chloride:3e-05 mM, culture_ph:7.2 , culture_temperature:37 Celsius, cupric_sulfate:9.6e-06 mM, experimenter:Allen TE, ferrous_sulfate:0.01 mM, glycerol:11 mM, growth_phase:log, magnesium_chloride:0.53 mM, manganese(ii)_chloride:8.1e-05 mM, mop…
WT_MOPS_proline_r1	WT_MOPS_proline	aeration:aerobic, ammonium_chloride:9.5 mM, ammonium_molybdate:2.9e-06 mM, boric_acid:0.0004 mM, calcium_chloride:0.0005 mM, cell_density:0.2 OD600, cobalt_chloride:3e-05 mM, culture_ph:7.2 , culture_temperature:37 Celsius, cupric_sulfate:9.6e-06 mM, experimenter:Allen TE, ferrous_sulfate:0.01 mM, growth_phase:log, l-proline:6.7 mM, magnesium_chloride:0.53 mM, manganese(ii)_chloride:8.1e-05 mM, m…
WT_MOPS_proline_r2	WT_MOPS_proline	aeration:aerobic, ammonium_chloride:9.5 mM, ammonium_molybdate:2.9e-06 mM, boric_acid:0.0004 mM, calcium_chloride:0.0005 mM, cell_density:0.2 OD600, cobalt_chloride:3e-05 mM, culture_ph:7.2 , culture_temperature:37 Celsius, cupric_sulfate:9.6e-06 mM, experimenter:Allen TE, ferrous_sulfate:0.01 mM, growth_phase:log, l-proline:6.7 mM, magnesium_chloride:0.53 mM, manganese(ii)_chloride:8.1e-05 mM, m…
WT_MOPS_lateLog_r1	WT_MOPS_lateLog	aeration:aerobic, ammonium_chloride:9.5 mM, ammonium_molybdate:2.9e-06 mM, boric_acid:0.0004 mM, calcium_chloride:0.0005 mM, cobalt_chloride:3e-05 mM, culture_ph:7.2 , culture_temperature:37 Celsius, cupric_sulfate:9.6e-06 mM, experimenter:Allen TE, ferrous_sulfate:0.01 mM, glucose:5.6 mM, growth_phase:late_log, magnesium_chloride:0.53 mM, manganese(ii)_chloride:8.1e-05 mM, mops:40 mM, note:some …
WT_MOPS_lateLog_r2	WT_MOPS_lateLog	aeration:aerobic, ammonium_chloride:9.5 mM, ammonium_molybdate:2.9e-06 mM, boric_acid:0.0004 mM, calcium_chloride:0.0005 mM, cobalt_chloride:3e-05 mM, culture_ph:7.2 , culture_temperature:37 Celsius, cupric_sulfate:9.6e-06 mM, experimenter:Allen TE, ferrous_sulfate:0.01 mM, glucose:5.6 mM, growth_phase:late_log, magnesium_chloride:0.53 mM, manganese(ii)_chloride:8.1e-05 mM, mops:40 mM, note:some …
WT_MOPS_lateLog_r3	WT_MOPS_lateLog	aeration:aerobic, ammonium_chloride:9.5 mM, ammonium_molybdate:2.9e-06 mM, boric_acid:0.0004 mM, calcium_chloride:0.0005 mM, cobalt_chloride:3e-05 mM, culture_ph:7.2 , culture_temperature:37 Celsius, cupric_sulfate:9.6e-06 mM, experimenter:Allen TE, ferrous_sulfate:0.01 mM, glucose:5.6 mM, growth_phase:late_log, magnesium_chloride:0.53 mM, manganese(ii)_chloride:8.1e-05 mM, mops:40 mM, note:some …
WT_MOPS_stationary_r1	WT_MOPS_stationary	aeration:aerobic, ammonium_chloride:9.5 mM, ammonium_molybdate:2.9e-06 mM, boric_acid:0.0004 mM, calcium_chloride:0.0005 mM, cobalt_chloride:3e-05 mM, culture_ph:7.2 , culture_temperature:37 Celsius, cupric_sulfate:9.6e-06 mM, experimenter:Allen TE, ferrous_sulfate:0.01 mM, glucose:5.6 mM, growth_phase:stationary, magnesium_chloride:0.53 mM, manganese(ii)_chloride:8.1e-05 mM, mops:40 mM, note:som…
WT_MOPS_stationary_r2	WT_MOPS_stationary	aeration:aerobic, ammonium_chloride:9.5 mM, ammonium_molybdate:2.9e-06 mM, boric_acid:0.0004 mM, calcium_chloride:0.0005 mM, cobalt_chloride:3e-05 mM, culture_ph:7.2 , culture_temperature:37 Celsius, cupric_sulfate:9.6e-06 mM, experimenter:Allen TE, ferrous_sulfate:0.01 mM, glucose:5.6 mM, growth_phase:stationary, magnesium_chloride:0.53 mM, manganese(ii)_chloride:8.1e-05 mM, mops:40 mM, note:som…
WT_MOPS_stationary2_r1	WT_MOPS_stationary2	aeration:aerobic, ammonium_chloride:9.5 mM, ammonium_molybdate:2.9e-06 mM, boric_acid:0.0004 mM, calcium_chloride:0.0005 mM, cobalt_chloride:3e-05 mM, culture_ph:7.2 , culture_temperature:37 Celsius, cupric_sulfate:9.6e-06 mM, experimenter:Allen TE, ferrous_sulfate:0.01 mM, glucose:5.6 mM, growth_phase:stationary, magnesium_chloride:0.53 mM, manganese(ii)_chloride:8.1e-05 mM, mops:40 mM, note:som…
WT_MOPS_stationary2_r2	WT_MOPS_stationary2	aeration:aerobic, ammonium_chloride:9.5 mM, ammonium_molybdate:2.9e-06 mM, boric_acid:0.0004 mM, calcium_chloride:0.0005 mM, cobalt_chloride:3e-05 mM, culture_ph:7.2 , culture_temperature:37 Celsius, cupric_sulfate:9.6e-06 mM, experimenter:Allen TE, ferrous_sulfate:0.01 mM, glucose:5.6 mM, growth_phase:stationary, magnesium_chloride:0.53 mM, manganese(ii)_chloride:8.1e-05 mM, mops:40 mM, note:som…
WT_MOPS_stationary3_r1	WT_MOPS_stationary3	aeration:aerobic, ammonium_chloride:9.5 mM, ammonium_molybdate:2.9e-06 mM, boric_acid:0.0004 mM, calcium_chloride:0.0005 mM, cobalt_chloride:3e-05 mM, culture_ph:7.2 , culture_temperature:37 Celsius, cupric_sulfate:9.6e-06 mM, experimenter:Allen TE, ferrous_sulfate:0.01 mM, glucose:5.6 mM, growth_phase:stationary, magnesium_chloride:0.53 mM, manganese(ii)_chloride:8.1e-05 mM, mops:40 mM, note:som…
WT_MOPS_stationary3_r2	WT_MOPS_stationary3	aeration:aerobic, ammonium_chloride:9.5 mM, ammonium_molybdate:2.9e-06 mM, boric_acid:0.0004 mM, calcium_chloride:0.0005 mM, cobalt_chloride:3e-05 mM, culture_ph:7.2 , culture_temperature:37 Celsius, cupric_sulfate:9.6e-06 mM, experimenter:Allen TE, ferrous_sulfate:0.01 mM, glucose:5.6 mM, growth_phase:stationary, magnesium_chloride:0.53 mM, manganese(ii)_chloride:8.1e-05 mM, mops:40 mM, note:som…
WT_MOPS_stationary4_r1	WT_MOPS_stationary4	aeration:aerobic, ammonium_chloride:9.5 mM, ammonium_molybdate:2.9e-06 mM, boric_acid:0.0004 mM, calcium_chloride:0.0005 mM, cobalt_chloride:3e-05 mM, culture_ph:7.2 , culture_temperature:37 Celsius, cupric_sulfate:9.6e-06 mM, experimenter:Allen TE, ferrous_sulfate:0.01 mM, glucose:5.6 mM, growth_phase:stationary, magnesium_chloride:0.53 mM, manganese(ii)_chloride:8.1e-05 mM, mops:40 mM, note:som…
WT_MOPS_stationary4_r2	WT_MOPS_stationary4	aeration:aerobic, ammonium_chloride:9.5 mM, ammonium_molybdate:2.9e-06 mM, boric_acid:0.0004 mM, calcium_chloride:0.0005 mM, cobalt_chloride:3e-05 mM, culture_ph:7.2 , culture_temperature:37 Celsius, cupric_sulfate:9.6e-06 mM, experimenter:Allen TE, ferrous_sulfate:0.01 mM, glucose:5.6 mM, growth_phase:stationary, magnesium_chloride:0.53 mM, manganese(ii)_chloride:8.1e-05 mM, mops:40 mM, note:som…
WT_MOPS_heatShock_r1	WT_MOPS_heatShock	aeration:aerobic, ammonium_chloride:9.5 mM, ammonium_molybdate:2.9e-06 mM, boric_acid:0.0004 mM, calcium_chloride:0.0005 mM, cell_density:0.2 OD600, cobalt_chloride:3e-05 mM, culture_ph:7.2 , culture_temperature:50 Celsius, cupric_sulfate:9.6e-06 mM, experimenter:Allen TE, ferrous_sulfate:0.01 mM, glucose:5.6 mM, growth_phase:log, magnesium_chloride:0.53 mM, manganese(ii)_chloride:8.1e-05 mM, mop…
WT_MOPS_acidShock_r1	WT_MOPS_acidShock	aeration:aerobic, ammonium_chloride:9.5 mM, ammonium_molybdate:2.9e-06 mM, boric_acid:0.0004 mM, calcium_chloride:0.0005 mM, cell_density:0.2 OD600, cobalt_chloride:3e-05 mM, culture_ph:2 , culture_temperature:37 Celsius, cupric_sulfate:9.6e-06 mM, experimenter:Allen TE, ferrous_sulfate:0.01 mM, glucose:5.6 mM, growth_phase:log, magnesium_chloride:0.53 mM, manganese(ii)_chloride:8.1e-05 mM, mops:…
WT_MOPS_acidShock_r2	WT_MOPS_acidShock	aeration:aerobic, ammonium_chloride:9.5 mM, ammonium_molybdate:2.9e-06 mM, boric_acid:0.0004 mM, calcium_chloride:0.0005 mM, cell_density:0.2 OD600, cobalt_chloride:3e-05 mM, culture_ph:2 , culture_temperature:37 Celsius, cupric_sulfate:9.6e-06 mM, experimenter:Allen TE, ferrous_sulfate:0.01 mM, glucose:5.6 mM, growth_phase:log, magnesium_chloride:0.53 mM, manganese(ii)_chloride:8.1e-05 mM, mops:…
WT_MOPS_cipro_r1	WT_MOPS_cipro	aeration:aerobic, ammonium_chloride:9.5 mM, ammonium_molybdate:2.9e-06 mM, boric_acid:0.0004 mM, calcium_chloride:0.0005 mM, cell_density:0.2 OD600, ciprofloxacin:6e-05 mM, cobalt_chloride:3e-05 mM, culture_ph:7.2 , culture_temperature:37 Celsius, cupric_sulfate:9.6e-06 mM, experimenter:Allen TE, ferrous_sulfate:0.01 mM, glucose:5.6 mM, growth_phase:log, magnesium_chloride:0.53 mM, manganese(ii)_…
WT_MOPS_cipro2_r1	WT_MOPS_cipro2	aeration:aerobic, ammonium_chloride:9.5 mM, ammonium_molybdate:2.9e-06 mM, boric_acid:0.0004 mM, calcium_chloride:0.0005 mM, cell_density:0.2 OD600, ciprofloxacin:6e-05 mM, cobalt_chloride:3e-05 mM, culture_ph:7.2 , culture_temperature:37 Celsius, cupric_sulfate:9.6e-06 mM, experimenter:Allen TE, ferrous_sulfate:0.01 mM, glucose:5.6 mM, growth_phase:log, magnesium_chloride:0.53 mM, manganese(ii)_…
MOPS_K_crp_r1	MOPS_K_crp	aeration:aerobic, ammonium_chloride:9.5 mM, ammonium_molybdate:2.9e-06 mM, boric_acid:0.0004 mM, calcium_chloride:0.0005 mM, cell_density:0.2 OD600, cobalt_chloride:3e-05 mM, culture_ph:7.2 , culture_temperature:37 Celsius, cupric_sulfate:9.6e-06 mM, experimenter:Allen TE, ferrous_sulfate:0.01 mM, glucose:5.6 mM, growth_phase:log, magnesium_chloride:0.53 mM, manganese(ii)_chloride:8.1e-05 mM, mop…
MOPS_K_crp_r2	MOPS_K_crp	aeration:aerobic, ammonium_chloride:9.5 mM, ammonium_molybdate:2.9e-06 mM, boric_acid:0.0004 mM, calcium_chloride:0.0005 mM, cell_density:0.2 OD600, cobalt_chloride:3e-05 mM, culture_ph:7.2 , culture_temperature:37 Celsius, cupric_sulfate:9.6e-06 mM, experimenter:Allen TE, ferrous_sulfate:0.01 mM, glucose:5.6 mM, growth_phase:log, magnesium_chloride:0.53 mM, manganese(ii)_chloride:8.1e-05 mM, mop…
MOPS_K_crp_r3	MOPS_K_crp	aeration:aerobic, ammonium_chloride:9.5 mM, ammonium_molybdate:2.9e-06 mM, boric_acid:0.0004 mM, calcium_chloride:0.0005 mM, cell_density:0.2 OD600, cobalt_chloride:3e-05 mM, culture_ph:7.2 , culture_temperature:37 Celsius, cupric_sulfate:9.6e-06 mM, experimenter:Allen TE, ferrous_sulfate:0.01 mM, glucose:5.6 mM, growth_phase:log, magnesium_chloride:0.53 mM, manganese(ii)_chloride:8.1e-05 mM, mop…
MOPS_K_cspA_r1	MOPS_K_cspA	aeration:aerobic, ammonium_chloride:9.5 mM, ammonium_molybdate:2.9e-06 mM, boric_acid:0.0004 mM, calcium_chloride:0.0005 mM, cell_density:0.2 OD600, cobalt_chloride:3e-05 mM, culture_ph:7.2 , culture_temperature:37 Celsius, cupric_sulfate:9.6e-06 mM, experimenter:Allen TE, ferrous_sulfate:0.01 mM, glucose:5.6 mM, growth_phase:log, magnesium_chloride:0.53 mM, manganese(ii)_chloride:8.1e-05 mM, mop…
MOPS_K_dps_r1	MOPS_K_dps	aeration:aerobic, ammonium_chloride:9.5 mM, ammonium_molybdate:2.9e-06 mM, boric_acid:0.0004 mM, calcium_chloride:0.0005 mM, cell_density:0.2 OD600, cobalt_chloride:3e-05 mM, culture_ph:7.2 , culture_temperature:37 Celsius, cupric_sulfate:9.6e-06 mM, experimenter:Allen TE, ferrous_sulfate:0.01 mM, glucose:5.6 mM, growth_phase:log, magnesium_chloride:0.53 mM, manganese(ii)_chloride:8.1e-05 mM, mop…
MOPS_K_dps_r2	MOPS_K_dps	aeration:aerobic, ammonium_chloride:9.5 mM, ammonium_molybdate:2.9e-06 mM, boric_acid:0.0004 mM, calcium_chloride:0.0005 mM, cell_density:0.2 OD600, cobalt_chloride:3e-05 mM, culture_ph:7.2 , culture_temperature:37 Celsius, cupric_sulfate:9.6e-06 mM, experimenter:Allen TE, ferrous_sulfate:0.01 mM, glucose:5.6 mM, growth_phase:log, magnesium_chloride:0.53 mM, manganese(ii)_chloride:8.1e-05 mM, mop…
MOPS_K_dps_r3	MOPS_K_dps	aeration:aerobic, ammonium_chloride:9.5 mM, ammonium_molybdate:2.9e-06 mM, boric_acid:0.0004 mM, calcium_chloride:0.0005 mM, cell_density:0.2 OD600, cobalt_chloride:3e-05 mM, culture_ph:7.2 , culture_temperature:37 Celsius, cupric_sulfate:9.6e-06 mM, experimenter:Allen TE, ferrous_sulfate:0.01 mM, glucose:5.6 mM, growth_phase:log, magnesium_chloride:0.53 mM, manganese(ii)_chloride:8.1e-05 mM, mop…
MOPS_K_dps_stationary_r1	MOPS_K_dps_stationary	aeration:aerobic, ammonium_chloride:9.5 mM, ammonium_molybdate:2.9e-06 mM, boric_acid:0.0004 mM, calcium_chloride:0.0005 mM, cell_density:0.2 OD600, cobalt_chloride:3e-05 mM, culture_ph:7.2 , culture_temperature:37 Celsius, cupric_sulfate:9.6e-06 mM, experimenter:Allen TE, ferrous_sulfate:0.01 mM, glucose:5.6 mM, growth_phase:stationary, magnesium_chloride:0.53 mM, manganese(ii)_chloride:8.1e-05 …
MOPS_K_dps_stationary_r2	MOPS_K_dps_stationary	aeration:aerobic, ammonium_chloride:9.5 mM, ammonium_molybdate:2.9e-06 mM, boric_acid:0.0004 mM, calcium_chloride:0.0005 mM, cell_density:0.2 OD600, cobalt_chloride:3e-05 mM, culture_ph:7.2 , culture_temperature:37 Celsius, cupric_sulfate:9.6e-06 mM, experimenter:Allen TE, ferrous_sulfate:0.01 mM, glucose:5.6 mM, growth_phase:stationary, magnesium_chloride:0.53 mM, manganese(ii)_chloride:8.1e-05 …
MOPS_K_dps_stationary2_r1	MOPS_K_dps_stationary2	aeration:aerobic, ammonium_chloride:9.5 mM, ammonium_molybdate:2.9e-06 mM, boric_acid:0.0004 mM, calcium_chloride:0.0005 mM, cell_density:0.2 OD600, cobalt_chloride:3e-05 mM, culture_ph:7.2 , culture_temperature:37 Celsius, cupric_sulfate:9.6e-06 mM, experimenter:Allen TE, ferrous_sulfate:0.01 mM, glucose:5.6 mM, growth_phase:stationary, magnesium_chloride:0.53 mM, manganese(ii)_chloride:8.1e-05 …
MOPS_K_hns_r1	MOPS_K_hns	aeration:aerobic, ammonium_chloride:9.5 mM, ammonium_molybdate:2.9e-06 mM, boric_acid:0.0004 mM, calcium_chloride:0.0005 mM, cell_density:0.2 OD600, cobalt_chloride:3e-05 mM, culture_ph:7.2 , culture_temperature:37 Celsius, cupric_sulfate:9.6e-06 mM, experimenter:Allen TE, ferrous_sulfate:0.01 mM, glucose:5.6 mM, growth_phase:log, magnesium_chloride:0.53 mM, manganese(ii)_chloride:8.1e-05 mM, mop…
MOPS_K_hns_r2	MOPS_K_hns	aeration:aerobic, ammonium_chloride:9.5 mM, ammonium_molybdate:2.9e-06 mM, boric_acid:0.0004 mM, calcium_chloride:0.0005 mM, cell_density:0.2 OD600, cobalt_chloride:3e-05 mM, culture_ph:7.2 , culture_temperature:37 Celsius, cupric_sulfate:9.6e-06 mM, experimenter:Allen TE, ferrous_sulfate:0.01 mM, glucose:5.6 mM, growth_phase:log, magnesium_chloride:0.53 mM, manganese(ii)_chloride:8.1e-05 mM, mop…
MOPS_K_hns_r3	MOPS_K_hns	aeration:aerobic, ammonium_chloride:9.5 mM, ammonium_molybdate:2.9e-06 mM, boric_acid:0.0004 mM, calcium_chloride:0.0005 mM, cell_density:0.2 OD600, cobalt_chloride:3e-05 mM, culture_ph:7.2 , culture_temperature:37 Celsius, cupric_sulfate:9.6e-06 mM, experimenter:Allen TE, ferrous_sulfate:0.01 mM, glucose:5.6 mM, growth_phase:log, magnesium_chloride:0.53 mM, manganese(ii)_chloride:8.1e-05 mM, mop…
MOPS_K_hupB_r1	MOPS_K_hupB	aeration:aerobic, ammonium_chloride:9.5 mM, ammonium_molybdate:2.9e-06 mM, boric_acid:0.0004 mM, calcium_chloride:0.0005 mM, cell_density:0.2 OD600, cobalt_chloride:3e-05 mM, culture_ph:7.2 , culture_temperature:37 Celsius, cupric_sulfate:9.6e-06 mM, experimenter:Allen TE, ferrous_sulfate:0.01 mM, glucose:5.6 mM, growth_phase:log, magnesium_chloride:0.53 mM, manganese(ii)_chloride:8.1e-05 mM, mop…
MGD1_t0_r1	MGD1_t0	aeration:assumed_aerobic, ampicillin:0.29 mM, cell_density:0.3 OD600, culture_shaking:2.2e+02 RPM, culture_temperature:37 Celsius, culture_type:batch, culture_vessel:shake_flask, culture_volume:3e+02 ml, curator_interpretation:the authors state "supplemented with 100 mg/ml"; I assume this was their stock? and they used the more typical 100 ug/mg for inoculation, dnase_treatment:yes, experimenter:…
MGD1_t0_r2	MGD1_t0	aeration:assumed_aerobic, ampicillin:0.29 mM, cell_density:0.3 OD600, culture_shaking:2.2e+02 RPM, culture_temperature:37 Celsius, culture_type:batch, culture_vessel:shake_flask, culture_volume:3e+02 ml, curator_interpretation:the authors state "supplemented with 100 mg/ml"; I assume this was their stock? and they used the more typical 100 ug/mg for inoculation, dnase_treatment:yes, experimenter:…
MGD1_t30_r1	MGD1_t30	aeration:assumed_aerobic, ampicillin:0.29 mM, cell_density:0.3 OD600, culture_shaking:2.2e+02 RPM, culture_temperature:37 Celsius, culture_type:batch, culture_vessel:shake_flask, culture_volume:3e+02 ml, curator_interpretation:the authors state "supplemented with 100 mg/ml"; I assume this was their stock? and they used the more typical 100 ug/mg for inoculation, dnase_treatment:yes, experimenter:…
MGD1_t30_r2	MGD1_t30	aeration:assumed_aerobic, ampicillin:0.29 mM, cell_density:0.3 OD600, culture_shaking:2.2e+02 RPM, culture_temperature:37 Celsius, culture_type:batch, culture_vessel:shake_flask, culture_volume:3e+02 ml, curator_interpretation:the authors state "supplemented with 100 mg/ml"; I assume this was their stock? and they used the more typical 100 ug/mg for inoculation, dnase_treatment:yes, experimenter:…
pET3d_t0_r1	pET3d_t0	aeration:assumed_aerobic, ampicillin:0.29 mM, cell_density:0.3 OD600, culture_shaking:2.2e+02 RPM, culture_temperature:37 Celsius, culture_type:batch, culture_vessel:shake_flask, culture_volume:3e+02 ml, curator_interpretation:the authors state "supplemented with 100 mg/ml"; I assume this was their stock? and they used the more typical 100 ug/mg for inoculation, dnase_treatment:yes, experimenter:…
pET3d_t0_r2	pET3d_t0	aeration:assumed_aerobic, ampicillin:0.29 mM, cell_density:0.3 OD600, culture_shaking:2.2e+02 RPM, culture_temperature:37 Celsius, culture_type:batch, culture_vessel:shake_flask, culture_volume:3e+02 ml, curator_interpretation:the authors state "supplemented with 100 mg/ml"; I assume this was their stock? and they used the more typical 100 ug/mg for inoculation, dnase_treatment:yes, experimenter:…
pET3d_t30_r1	pET3d_t30	aeration:assumed_aerobic, ampicillin:0.29 mM, cell_density:0.3 OD600, culture_shaking:2.2e+02 RPM, culture_temperature:37 Celsius, culture_type:batch, culture_vessel:shake_flask, culture_volume:3e+02 ml, curator_interpretation:the authors state "supplemented with 100 mg/ml"; I assume this was their stock? and they used the more typical 100 ug/mg for inoculation, dnase_treatment:yes, experimenter:…
pET3d_t30_r2	pET3d_t30	aeration:assumed_aerobic, ampicillin:0.29 mM, cell_density:0.3 OD600, culture_shaking:2.2e+02 RPM, culture_temperature:37 Celsius, culture_type:batch, culture_vessel:shake_flask, culture_volume:3e+02 ml, curator_interpretation:the authors state "supplemented with 100 mg/ml"; I assume this was their stock? and they used the more typical 100 ug/mg for inoculation, dnase_treatment:yes, experimenter:…
pepAA_t0_r1	pepAA_t0	aeration:assumed_aerobic, ampicillin:0.29 mM, cell_density:0.3 OD600, culture_shaking:2.2e+02 RPM, culture_temperature:37 Celsius, culture_type:batch, culture_vessel:shake_flask, culture_volume:3e+02 ml, curator_interpretation:the authors state "supplemented with 100 mg/ml"; I assume this was their stock? and they used the more typical 100 ug/mg for inoculation, dnase_treatment:yes, experimenter:…
pepAA_t0_r2	pepAA_t0	aeration:assumed_aerobic, ampicillin:0.29 mM, cell_density:0.3 OD600, culture_shaking:2.2e+02 RPM, culture_temperature:37 Celsius, culture_type:batch, culture_vessel:shake_flask, culture_volume:3e+02 ml, curator_interpretation:the authors state "supplemented with 100 mg/ml"; I assume this was their stock? and they used the more typical 100 ug/mg for inoculation, dnase_treatment:yes, experimenter:…
pepAA_t30_r1	pepAA_t30	aeration:assumed_aerobic, ampicillin:0.29 mM, cell_density:0.3 OD600, culture_shaking:2.2e+02 RPM, culture_temperature:37 Celsius, culture_type:batch, culture_vessel:shake_flask, culture_volume:3e+02 ml, curator_interpretation:the authors state "supplemented with 100 mg/ml"; I assume this was their stock? and they used the more typical 100 ug/mg for inoculation, dnase_treatment:yes, experimenter:…
pepAA_t30_r2	pepAA_t30	aeration:assumed_aerobic, ampicillin:0.29 mM, cell_density:0.3 OD600, culture_shaking:2.2e+02 RPM, culture_temperature:37 Celsius, culture_type:batch, culture_vessel:shake_flask, culture_volume:3e+02 ml, curator_interpretation:the authors state "supplemented with 100 mg/ml"; I assume this was their stock? and they used the more typical 100 ug/mg for inoculation, dnase_treatment:yes, experimenter:…
pepCO_t0_r1	pepCO_t0	aeration:assumed_aerobic, ampicillin:0.29 mM, cell_density:0.3 OD600, culture_shaking:2.2e+02 RPM, culture_temperature:37 Celsius, culture_type:batch, culture_vessel:shake_flask, culture_volume:3e+02 ml, curator_interpretation:the authors state "supplemented with 100 mg/ml"; I assume this was their stock? and they used the more typical 100 ug/mg for inoculation, dnase_treatment:yes, experimenter:…
pepCO_t0_r2	pepCO_t0	aeration:assumed_aerobic, ampicillin:0.29 mM, cell_density:0.3 OD600, culture_shaking:2.2e+02 RPM, culture_temperature:37 Celsius, culture_type:batch, culture_vessel:shake_flask, culture_volume:3e+02 ml, curator_interpretation:the authors state "supplemented with 100 mg/ml"; I assume this was their stock? and they used the more typical 100 ug/mg for inoculation, dnase_treatment:yes, experimenter:…
pepCO_t30_r1	pepCO_t30	aeration:assumed_aerobic, ampicillin:0.29 mM, cell_density:0.3 OD600, culture_shaking:2.2e+02 RPM, culture_temperature:37 Celsius, culture_type:batch, culture_vessel:shake_flask, culture_volume:3e+02 ml, curator_interpretation:the authors state "supplemented with 100 mg/ml"; I assume this was their stock? and they used the more typical 100 ug/mg for inoculation, dnase_treatment:yes, experimenter:…
pepCO_t30_r2	pepCO_t30	aeration:assumed_aerobic, ampicillin:0.29 mM, cell_density:0.3 OD600, culture_shaking:2.2e+02 RPM, culture_temperature:37 Celsius, culture_type:batch, culture_vessel:shake_flask, culture_volume:3e+02 ml, curator_interpretation:the authors state "supplemented with 100 mg/ml"; I assume this was their stock? and they used the more typical 100 ug/mg for inoculation, dnase_treatment:yes, experimenter:…
carbonSourceForaging_r1	carbonSourceForaging	aeration:aerobic, ammonium_chloride:9.5 mM, ammonium_molybdate:2.9e-06 mM, boric_acid:0.0004 mM, calcium_chloride:0.0005 mM, cell_density:0.2 OD600, cobalt_chloride:3e-05 mM, culture_temperature:37 Celsius, cupric_sulfate:9.6e-06 mM, experimenter:Mingzhu L, ferrous_sulfate:0.01 mM, magnesium_chloride:0.53 mM, manganese(ii)_chloride:8.1e-05 mM, mops:40 mM, note:succinate:4, glucose:6 "the carbon c…
carbonSourceForaging_r2	carbonSourceForaging	aeration:aerobic, ammonium_chloride:9.5 mM, ammonium_molybdate:2.9e-06 mM, boric_acid:0.0004 mM, calcium_chloride:0.0005 mM, cell_density:0.2 OD600, cobalt_chloride:3e-05 mM, culture_temperature:37 Celsius, cupric_sulfate:9.6e-06 mM, experimenter:Mingzhu L, ferrous_sulfate:0.01 mM, magnesium_chloride:0.53 mM, manganese(ii)_chloride:8.1e-05 mM, mops:40 mM, note:succinate:4, glucose:6 "the carbon c…
ast_pBAD18_r1	ast_pBAD18	aeration:assumed_aerobic, ammonium_chloride:9.5 mM, ammonium_molybdate:2.9e-06 mM, arabinose:6.7 mM, boric_acid:0.0004 mM, calcium_chloride:0.0005 mM, cell_density:0.2 OD600, cobalt_chloride:3e-05 mM, culture_type:batch, culture_vessel:flask, culture_vessel_volume:1e+03 ml, culture_volume:1e+02 ml, cupric_sulfate:9.6e-06 mM, experimenter:Herring CD, ferrous_sulfate:0.01 mM, glucose:5.6 mM, inocul…
ast_pBAD18_r2	ast_pBAD18	aeration:assumed_aerobic, ammonium_chloride:9.5 mM, ammonium_molybdate:2.9e-06 mM, arabinose:6.7 mM, boric_acid:0.0004 mM, calcium_chloride:0.0005 mM, cell_density:0.2 OD600, cobalt_chloride:3e-05 mM, culture_type:batch, culture_vessel:flask, culture_vessel_volume:1e+03 ml, culture_volume:1e+02 ml, cupric_sulfate:9.6e-06 mM, experimenter:Herring CD, ferrous_sulfate:0.01 mM, glucose:5.6 mM, inocul…
ast_pBAD18_r3	ast_pBAD18	aeration:assumed_aerobic, ammonium_chloride:9.5 mM, ammonium_molybdate:2.9e-06 mM, arabinose:6.7 mM, boric_acid:0.0004 mM, calcium_chloride:0.0005 mM, cell_density:0.2 OD600, cobalt_chloride:3e-05 mM, culture_type:batch, culture_vessel:flask, culture_vessel_volume:1e+03 ml, culture_volume:1e+02 ml, cupric_sulfate:9.6e-06 mM, experimenter:Herring CD, ferrous_sulfate:0.01 mM, glucose:5.6 mM, inocul…
ast_pBADsup2_r1	ast_pBADsup2	aeration:assumed_aerobic, ammonium_chloride:9.5 mM, ammonium_molybdate:2.9e-06 mM, arabinose:6.7 mM, boric_acid:0.0004 mM, calcium_chloride:0.0005 mM, cell_density:0.2 OD600, cobalt_chloride:3e-05 mM, culture_type:batch, culture_vessel:flask, culture_vessel_volume:1e+03 ml, culture_volume:1e+02 ml, cupric_sulfate:9.6e-06 mM, experimenter:Herring CD, ferrous_sulfate:0.01 mM, glucose:5.6 mM, inocul…
ast_pBADsup2_r2	ast_pBADsup2	aeration:assumed_aerobic, ammonium_chloride:9.5 mM, ammonium_molybdate:2.9e-06 mM, arabinose:6.7 mM, boric_acid:0.0004 mM, calcium_chloride:0.0005 mM, cell_density:0.2 OD600, cobalt_chloride:3e-05 mM, culture_type:batch, culture_vessel:flask, culture_vessel_volume:1e+03 ml, culture_volume:1e+02 ml, cupric_sulfate:9.6e-06 mM, experimenter:Herring CD, ferrous_sulfate:0.01 mM, glucose:5.6 mM, inocul…
ast_pBADsup2_r3	ast_pBADsup2	aeration:assumed_aerobic, ammonium_chloride:9.5 mM, ammonium_molybdate:2.9e-06 mM, arabinose:6.7 mM, boric_acid:0.0004 mM, calcium_chloride:0.0005 mM, cell_density:0.2 OD600, cobalt_chloride:3e-05 mM, culture_type:batch, culture_vessel:flask, culture_vessel_volume:1e+03 ml, culture_volume:1e+02 ml, cupric_sulfate:9.6e-06 mM, experimenter:Herring CD, ferrous_sulfate:0.01 mM, glucose:5.6 mM, inocul…
fnr_wtAnaerobic_r1	fnr_wtAnaerobic	aeration:anaerobic, ammonium_chloride:9.5 mM, ammonium_molybdate:2.9e-06 mM, boric_acid:0.0004 mM, calcium_chloride:0.0005 mM, cell_density:0.1 OD600, cobalt_chloride:3e-05 mM, culture_temperature:37 Celsius, culture_type:batch, culture_vessel:Cytolift Glass Airlift Bioreactor, cupric_sulfate:9.6e-06 mM, experimenter:Kang Y, ferrous_sulfate:0.01 mM, glucose:5.6 mM, magnesium_chloride:0.53 mM, man…
fnr_wtAnaerobic_r2	fnr_wtAnaerobic	aeration:anaerobic, ammonium_chloride:9.5 mM, ammonium_molybdate:2.9e-06 mM, boric_acid:0.0004 mM, calcium_chloride:0.0005 mM, cell_density:0.1 OD600, cobalt_chloride:3e-05 mM, culture_temperature:37 Celsius, culture_type:batch, culture_vessel:Cytolift Glass Airlift Bioreactor, cupric_sulfate:9.6e-06 mM, experimenter:Kang Y, ferrous_sulfate:0.01 mM, glucose:5.6 mM, magnesium_chloride:0.53 mM, man…
fnr_wtAnaerobic_r3	fnr_wtAnaerobic	aeration:anaerobic, ammonium_chloride:9.5 mM, ammonium_molybdate:2.9e-06 mM, boric_acid:0.0004 mM, calcium_chloride:0.0005 mM, cell_density:0.1 OD600, cobalt_chloride:3e-05 mM, culture_temperature:37 Celsius, culture_type:batch, culture_vessel:Cytolift Glass Airlift Bioreactor, cupric_sulfate:9.6e-06 mM, experimenter:Kang Y, ferrous_sulfate:0.01 mM, glucose:5.6 mM, magnesium_chloride:0.53 mM, man…
fnr_K_fnrAerobic_r1	fnr_K_fnrAerobic	aeration:aerobic, ammonium_chloride:9.5 mM, ammonium_molybdate:2.9e-06 mM, boric_acid:0.0004 mM, calcium_chloride:0.0005 mM, cell_density:0.2 OD600, cobalt_chloride:3e-05 mM, culture_temperature:37 Celsius, culture_type:batch, culture_vessel:flask, culture_vessel_volume:1e+03 ml, culture_volume:1e+02 ml, cupric_sulfate:9.6e-06 mM, experimenter:Kang Y, ferrous_sulfate:0.01 mM, glucose:5.6 mM, magn…
fnr_K_fnrAerobic_r2	fnr_K_fnrAerobic	aeration:aerobic, ammonium_chloride:9.5 mM, ammonium_molybdate:2.9e-06 mM, boric_acid:0.0004 mM, calcium_chloride:0.0005 mM, cell_density:0.2 OD600, cobalt_chloride:3e-05 mM, culture_temperature:37 Celsius, culture_type:batch, culture_vessel:flask, culture_vessel_volume:1e+03 ml, culture_volume:1e+02 ml, cupric_sulfate:9.6e-06 mM, experimenter:Kang Y, ferrous_sulfate:0.01 mM, glucose:5.6 mM, magn…
fnr_K_fnrAerobic_r3	fnr_K_fnrAerobic	aeration:aerobic, ammonium_chloride:9.5 mM, ammonium_molybdate:2.9e-06 mM, boric_acid:0.0004 mM, calcium_chloride:0.0005 mM, cell_density:0.2 OD600, cobalt_chloride:3e-05 mM, culture_temperature:37 Celsius, culture_type:batch, culture_vessel:flask, culture_vessel_volume:1e+03 ml, culture_volume:1e+02 ml, cupric_sulfate:9.6e-06 mM, experimenter:Kang Y, ferrous_sulfate:0.01 mM, glucose:5.6 mM, magn…
fnr_K_fnrAnaerobic_r1	fnr_K_fnrAnaerobic	aeration:anaerobic, ammonium_chloride:9.5 mM, ammonium_molybdate:2.9e-06 mM, boric_acid:0.0004 mM, calcium_chloride:0.0005 mM, cell_density:0.1 OD600, cobalt_chloride:3e-05 mM, culture_temperature:37 Celsius, culture_type:batch, culture_vessel:Cytolift Glass Airlift Bioreactor, cupric_sulfate:9.6e-06 mM, experimenter:Kang Y, ferrous_sulfate:0.01 mM, glucose:5.6 mM, magnesium_chloride:0.53 mM, man…
fnr_K_fnrAnaerobic_r2	fnr_K_fnrAnaerobic	aeration:anaerobic, ammonium_chloride:9.5 mM, ammonium_molybdate:2.9e-06 mM, boric_acid:0.0004 mM, calcium_chloride:0.0005 mM, cell_density:0.1 OD600, cobalt_chloride:3e-05 mM, culture_temperature:37 Celsius, culture_type:batch, culture_vessel:Cytolift Glass Airlift Bioreactor, cupric_sulfate:9.6e-06 mM, experimenter:Kang Y, ferrous_sulfate:0.01 mM, glucose:5.6 mM, magnesium_chloride:0.53 mM, man…
fnr_K_fnrAnaerobic_r3	fnr_K_fnrAnaerobic	aeration:anaerobic, ammonium_chloride:9.5 mM, ammonium_molybdate:2.9e-06 mM, boric_acid:0.0004 mM, calcium_chloride:0.0005 mM, cell_density:0.1 OD600, cobalt_chloride:3e-05 mM, culture_temperature:37 Celsius, culture_type:batch, culture_vessel:Cytolift Glass Airlift Bioreactor, cupric_sulfate:9.6e-06 mM, experimenter:Kang Y, ferrous_sulfate:0.01 mM, glucose:5.6 mM, magnesium_chloride:0.53 mM, man…
fnr_K_fnrAnaerobic_r4	fnr_K_fnrAnaerobic	aeration:anaerobic, ammonium_chloride:9.5 mM, ammonium_molybdate:2.9e-06 mM, boric_acid:0.0004 mM, calcium_chloride:0.0005 mM, cell_density:0.1 OD600, cobalt_chloride:3e-05 mM, culture_temperature:37 Celsius, culture_type:batch, culture_vessel:Cytolift Glass Airlift Bioreactor, cupric_sulfate:9.6e-06 mM, experimenter:Kang Y, ferrous_sulfate:0.01 mM, glucose:5.6 mM, magnesium_chloride:0.53 mM, man…
har_S0_noIPTG_r1	har_S0_noIPTG	aeration:aerobic, antifoam:0.1 %, cell_density:12 OD600, culture_o2:40 %, culture_ph:7 , culture_type:fed_batch, culture_vessel:fermenter, culture_vessel_volume:4e+03 ml, culture_volume:1.5e+03 ml, experimenter:Haddadin FT, glucose:5.5 mM, growth_phase:late_log, inoculum_dilution:0.066 ratio (1:100 = 0.01), note:time 0 defined as time at which culture reached OD595 of 11.5; glucose/MgSO4 feed, pe…
har_S0_noIPTG_r2	har_S0_noIPTG	aeration:aerobic, antifoam:0.1 %, cell_density:12 OD600, culture_o2:40 %, culture_ph:7 , culture_type:fed_batch, culture_vessel:fermenter, culture_vessel_volume:4e+03 ml, culture_volume:1.5e+03 ml, experimenter:Haddadin FT, glucose:5.5 mM, growth_phase:late_log, inoculum_dilution:0.066 ratio (1:100 = 0.01), note:time 0 defined as time at which culture reached OD595 of 11.5; glucose/MgSO4 feed, pe…
har_S0_noIPTG_r3	har_S0_noIPTG	aeration:aerobic, antifoam:0.1 %, cell_density:12 OD600, culture_o2:40 %, culture_ph:7 , culture_type:fed_batch, culture_vessel:fermenter, culture_vessel_volume:4e+03 ml, culture_volume:1.5e+03 ml, experimenter:Haddadin FT, glucose:5.5 mM, growth_phase:late_log, inoculum_dilution:0.066 ratio (1:100 = 0.01), note:time 0 defined as time at which culture reached OD595 of 11.5; glucose/MgSO4 feed, pe…
har_S0_R_noIPTG_r1	har_S0_R_noIPTG	aeration:aerobic, ampicillin:0.11 mM, antifoam:0.1 %, cell_density:12 OD600, culture_o2:40 %, culture_ph:7 , culture_type:fed_batch, culture_vessel:fermenter, culture_vessel_volume:4e+03 ml, culture_volume:1.5e+03 ml, experimenter:Haddadin FT, glucose:5.5 mM, growth_phase:late_log, inoculum_dilution:0.066 ratio (1:100 = 0.01), note:time 0 defined as time at which culture reached OD595 of 11.5; gl…
har_S0_R_noIPTG_r2	har_S0_R_noIPTG	aeration:aerobic, ampicillin:0.11 mM, antifoam:0.1 %, cell_density:12 OD600, culture_o2:40 %, culture_ph:7 , culture_type:fed_batch, culture_vessel:fermenter, culture_vessel_volume:4e+03 ml, culture_volume:1.5e+03 ml, experimenter:Haddadin FT, glucose:5.5 mM, growth_phase:late_log, inoculum_dilution:0.066 ratio (1:100 = 0.01), note:time 0 defined as time at which culture reached OD595 of 11.5; gl…
har_S0_R_noIPTG_r3	har_S0_R_noIPTG	aeration:aerobic, ampicillin:0.11 mM, antifoam:0.1 %, cell_density:12 OD600, culture_o2:40 %, culture_ph:7 , culture_type:fed_batch, culture_vessel:fermenter, culture_vessel_volume:4e+03 ml, culture_volume:1.5e+03 ml, experimenter:Haddadin FT, glucose:5.5 mM, growth_phase:late_log, inoculum_dilution:0.066 ratio (1:100 = 0.01), note:time 0 defined as time at which culture reached OD595 of 11.5; gl…
har_S0_R_noIPTG_r4	har_S0_R_noIPTG	aeration:aerobic, ampicillin:0.11 mM, antifoam:0.1 %, cell_density:12 OD600, culture_o2:40 %, culture_ph:7 , culture_type:fed_batch, culture_vessel:fermenter, culture_vessel_volume:4e+03 ml, culture_volume:1.5e+03 ml, experimenter:Haddadin FT, glucose:5.5 mM, growth_phase:late_log, inoculum_dilution:0.066 ratio (1:100 = 0.01), note:time 0 defined as time at which culture reached OD595 of 11.5; gl…
har_S0_R_noIPTG_r5	har_S0_R_noIPTG	aeration:aerobic, ampicillin:0.11 mM, antifoam:0.1 %, cell_density:12 OD600, culture_o2:40 %, culture_ph:7 , culture_type:fed_batch, culture_vessel:fermenter, culture_vessel_volume:4e+03 ml, culture_volume:1.5e+03 ml, experimenter:Haddadin FT, glucose:5.5 mM, growth_phase:late_log, inoculum_dilution:0.066 ratio (1:100 = 0.01), note:time 0 defined as time at which culture reached OD595 of 11.5; gl…
har_S1_noIPTG_r1	har_S1_noIPTG	aeration:aerobic, antifoam:0.1 %, culture_o2:40 %, culture_ph:7 , culture_type:fed_batch, culture_vessel:fermenter, culture_vessel_volume:4e+03 ml, culture_volume:1.5e+03 ml, experimenter:Haddadin FT, glucose:5.5 mM, growth_phase:late_log, inoculum_dilution:0.066 ratio (1:100 = 0.01), note:time 0 defined as time at which culture reached OD595 of 11.5; glucose/MgSO4 feed, peptone:10 mg/mL, rna_pre…
har_S1_noIPTG_r2	har_S1_noIPTG	aeration:aerobic, antifoam:0.1 %, culture_o2:40 %, culture_ph:7 , culture_type:fed_batch, culture_vessel:fermenter, culture_vessel_volume:4e+03 ml, culture_volume:1.5e+03 ml, experimenter:Haddadin FT, glucose:5.5 mM, growth_phase:late_log, inoculum_dilution:0.066 ratio (1:100 = 0.01), note:time 0 defined as time at which culture reached OD595 of 11.5; glucose/MgSO4 feed, peptone:10 mg/mL, rna_pre…
har_S1_noIPTG_r3	har_S1_noIPTG	aeration:aerobic, antifoam:0.1 %, culture_o2:40 %, culture_ph:7 , culture_type:fed_batch, culture_vessel:fermenter, culture_vessel_volume:4e+03 ml, culture_volume:1.5e+03 ml, experimenter:Haddadin FT, glucose:5.5 mM, growth_phase:late_log, inoculum_dilution:0.066 ratio (1:100 = 0.01), note:time 0 defined as time at which culture reached OD595 of 11.5; glucose/MgSO4 feed, peptone:10 mg/mL, rna_pre…
har_S1_IPTG_r1	har_S1_IPTG	aeration:aerobic, antifoam:0.1 %, culture_o2:40 %, culture_ph:7 , culture_type:fed_batch, culture_vessel:fermenter, culture_vessel_volume:4e+03 ml, culture_volume:1.5e+03 ml, experimenter:Haddadin FT, glucose:5.5 mM, growth_phase:late_log, inoculum_dilution:0.066 ratio (1:100 = 0.01), iptg:5 mM, note:time 0 defined as time at which culture reached OD595 of 11.5; glucose/MgSO4 feed, peptone:10 mg/…
har_S1_IPTG_r2	har_S1_IPTG	aeration:aerobic, antifoam:0.1 %, culture_o2:40 %, culture_ph:7 , culture_type:fed_batch, culture_vessel:fermenter, culture_vessel_volume:4e+03 ml, culture_volume:1.5e+03 ml, experimenter:Haddadin FT, glucose:5.5 mM, growth_phase:late_log, inoculum_dilution:0.066 ratio (1:100 = 0.01), iptg:5 mM, note:time 0 defined as time at which culture reached OD595 of 11.5; glucose/MgSO4 feed, peptone:10 mg/…
har_S1_IPTG_r3	har_S1_IPTG	aeration:aerobic, antifoam:0.1 %, culture_o2:40 %, culture_ph:7 , culture_type:fed_batch, culture_vessel:fermenter, culture_vessel_volume:4e+03 ml, culture_volume:1.5e+03 ml, experimenter:Haddadin FT, glucose:5.5 mM, growth_phase:late_log, inoculum_dilution:0.066 ratio (1:100 = 0.01), iptg:5 mM, note:time 0 defined as time at which culture reached OD595 of 11.5; glucose/MgSO4 feed, peptone:10 mg/…
har_S1_R_noIPTG_r1	har_S1_R_noIPTG	aeration:aerobic, ampicillin:0.11 mM, antifoam:0.1 %, culture_o2:40 %, culture_ph:7 , culture_type:fed_batch, culture_vessel:fermenter, culture_vessel_volume:4e+03 ml, culture_volume:1.5e+03 ml, experimenter:Haddadin FT, glucose:5.5 mM, growth_phase:late_log, inoculum_dilution:0.066 ratio (1:100 = 0.01), note:time 0 defined as time at which culture reached OD595 of 11.5; glucose/MgSO4 feed, note2…
har_S1_R_noIPTG_r2	har_S1_R_noIPTG	aeration:aerobic, ampicillin:0.11 mM, antifoam:0.1 %, culture_o2:40 %, culture_ph:7 , culture_type:fed_batch, culture_vessel:fermenter, culture_vessel_volume:4e+03 ml, culture_volume:1.5e+03 ml, experimenter:Haddadin FT, glucose:5.5 mM, growth_phase:late_log, inoculum_dilution:0.066 ratio (1:100 = 0.01), note:time 0 defined as time at which culture reached OD595 of 11.5; glucose/MgSO4 feed, note2…
har_S1_R_noIPTG_r3	har_S1_R_noIPTG	aeration:aerobic, ampicillin:0.11 mM, antifoam:0.1 %, culture_o2:40 %, culture_ph:7 , culture_type:fed_batch, culture_vessel:fermenter, culture_vessel_volume:4e+03 ml, culture_volume:1.5e+03 ml, experimenter:Haddadin FT, glucose:5.5 mM, growth_phase:late_log, inoculum_dilution:0.066 ratio (1:100 = 0.01), note:time 0 defined as time at which culture reached OD595 of 11.5; glucose/MgSO4 feed, note2…
har_S1_R_IPTG_r1	har_S1_R_IPTG	aeration:aerobic, ampicillin:0.11 mM, antifoam:0.1 %, culture_o2:40 %, culture_ph:7 , culture_type:fed_batch, culture_vessel:fermenter, culture_vessel_volume:4e+03 ml, culture_volume:1.5e+03 ml, experimenter:Haddadin FT, glucose:5.5 mM, growth_phase:late_log, inoculum_dilution:0.066 ratio (1:100 = 0.01), iptg:5 mM, note:time 0 defined as time at which culture reached OD595 of 11.5; glucose/MgSO4 …
har_S1_R_IPTG_r2	har_S1_R_IPTG	aeration:aerobic, ampicillin:0.11 mM, antifoam:0.1 %, culture_o2:40 %, culture_ph:7 , culture_type:fed_batch, culture_vessel:fermenter, culture_vessel_volume:4e+03 ml, culture_volume:1.5e+03 ml, experimenter:Haddadin FT, glucose:5.5 mM, growth_phase:late_log, inoculum_dilution:0.066 ratio (1:100 = 0.01), iptg:5 mM, note:time 0 defined as time at which culture reached OD595 of 11.5; glucose/MgSO4 …
har_S1_R_IPTG_r3	har_S1_R_IPTG	aeration:aerobic, ampicillin:0.11 mM, antifoam:0.1 %, culture_o2:40 %, culture_ph:7 , culture_type:fed_batch, culture_vessel:fermenter, culture_vessel_volume:4e+03 ml, culture_volume:1.5e+03 ml, experimenter:Haddadin FT, glucose:5.5 mM, growth_phase:late_log, inoculum_dilution:0.066 ratio (1:100 = 0.01), iptg:5 mM, note:time 0 defined as time at which culture reached OD595 of 11.5; glucose/MgSO4 …
har_S4_noIPTG_r1	har_S4_noIPTG	aeration:aerobic, antifoam:0.1 %, culture_o2:40 %, culture_ph:7 , culture_type:fed_batch, culture_vessel:fermenter, culture_vessel_volume:4e+03 ml, culture_volume:1.5e+03 ml, experimenter:Haddadin FT, glucose:5.5 mM, growth_phase:stationary, inoculum_dilution:0.066 ratio (1:100 = 0.01), note:time 0 defined as time at which culture reached OD595 of 11.5; glucose/MgSO4 feed, peptone:10 mg/mL, rna_p…
har_S4_noIPTG_r2	har_S4_noIPTG	aeration:aerobic, antifoam:0.1 %, culture_o2:40 %, culture_ph:7 , culture_type:fed_batch, culture_vessel:fermenter, culture_vessel_volume:4e+03 ml, culture_volume:1.5e+03 ml, experimenter:Haddadin FT, glucose:5.5 mM, growth_phase:stationary, inoculum_dilution:0.066 ratio (1:100 = 0.01), note:time 0 defined as time at which culture reached OD595 of 11.5; glucose/MgSO4 feed, peptone:10 mg/mL, rna_p…
har_S4_noIPTG_r3	har_S4_noIPTG	aeration:aerobic, antifoam:0.1 %, culture_o2:40 %, culture_ph:7 , culture_type:fed_batch, culture_vessel:fermenter, culture_vessel_volume:4e+03 ml, culture_volume:1.5e+03 ml, experimenter:Haddadin FT, glucose:5.5 mM, growth_phase:stationary, inoculum_dilution:0.066 ratio (1:100 = 0.01), note:time 0 defined as time at which culture reached OD595 of 11.5; glucose/MgSO4 feed, peptone:10 mg/mL, rna_p…
har_S4_IPTG_r1	har_S4_IPTG	aeration:aerobic, antifoam:0.1 %, culture_o2:40 %, culture_ph:7 , culture_type:fed_batch, culture_vessel:fermenter, culture_vessel_volume:4e+03 ml, culture_volume:1.5e+03 ml, experimenter:Haddadin FT, glucose:5.5 mM, growth_phase:stationary, inoculum_dilution:0.066 ratio (1:100 = 0.01), iptg:5 mM, note:time 0 defined as time at which culture reached OD595 of 11.5; glucose/MgSO4 feed, peptone:10 m…
har_S4_IPTG_r2	har_S4_IPTG	aeration:aerobic, antifoam:0.1 %, culture_o2:40 %, culture_ph:7 , culture_type:fed_batch, culture_vessel:fermenter, culture_vessel_volume:4e+03 ml, culture_volume:1.5e+03 ml, experimenter:Haddadin FT, glucose:5.5 mM, growth_phase:stationary, inoculum_dilution:0.066 ratio (1:100 = 0.01), iptg:5 mM, note:time 0 defined as time at which culture reached OD595 of 11.5; glucose/MgSO4 feed, peptone:10 m…
har_S4_IPTG_r3	har_S4_IPTG	aeration:aerobic, antifoam:0.1 %, culture_o2:40 %, culture_ph:7 , culture_type:fed_batch, culture_vessel:fermenter, culture_vessel_volume:4e+03 ml, culture_volume:1.5e+03 ml, experimenter:Haddadin FT, glucose:5.5 mM, growth_phase:stationary, inoculum_dilution:0.066 ratio (1:100 = 0.01), iptg:5 mM, note:time 0 defined as time at which culture reached OD595 of 11.5; glucose/MgSO4 feed, peptone:10 m…
har_S4_R_noIPTG_r1	har_S4_R_noIPTG	aeration:aerobic, ampicillin:0.11 mM, antifoam:0.1 %, culture_o2:40 %, culture_ph:7 , culture_type:fed_batch, culture_vessel:fermenter, culture_vessel_volume:4e+03 ml, culture_volume:1.5e+03 ml, experimenter:Haddadin FT, glucose:5.5 mM, growth_phase:stationary, inoculum_dilution:0.066 ratio (1:100 = 0.01), note:time 0 defined as time at which culture reached OD595 of 11.5; glucose/MgSO4 feed, not…
har_S4_R_noIPTG_r2	har_S4_R_noIPTG	aeration:aerobic, ampicillin:0.11 mM, antifoam:0.1 %, culture_o2:40 %, culture_ph:7 , culture_type:fed_batch, culture_vessel:fermenter, culture_vessel_volume:4e+03 ml, culture_volume:1.5e+03 ml, experimenter:Haddadin FT, glucose:5.5 mM, growth_phase:stationary, inoculum_dilution:0.066 ratio (1:100 = 0.01), note:time 0 defined as time at which culture reached OD595 of 11.5; glucose/MgSO4 feed, not…
har_S4_R_noIPTG_r3	har_S4_R_noIPTG	aeration:aerobic, ampicillin:0.11 mM, antifoam:0.1 %, culture_o2:40 %, culture_ph:7 , culture_type:fed_batch, culture_vessel:fermenter, culture_vessel_volume:4e+03 ml, culture_volume:1.5e+03 ml, experimenter:Haddadin FT, glucose:5.5 mM, growth_phase:stationary, inoculum_dilution:0.066 ratio (1:100 = 0.01), note:time 0 defined as time at which culture reached OD595 of 11.5; glucose/MgSO4 feed, not…
har_S4_R_IPTG_r1	har_S4_R_IPTG	aeration:aerobic, ampicillin:0.11 mM, antifoam:0.1 %, culture_o2:40 %, culture_ph:7 , culture_type:fed_batch, culture_vessel:fermenter, culture_vessel_volume:4e+03 ml, culture_volume:1.5e+03 ml, experimenter:Haddadin FT, glucose:5.5 mM, growth_phase:stationary, inoculum_dilution:0.066 ratio (1:100 = 0.01), iptg:5 mM, note:time 0 defined as time at which culture reached OD595 of 11.5; glucose/MgSO…
har_S4_R_IPTG_r2	har_S4_R_IPTG	aeration:aerobic, ampicillin:0.11 mM, antifoam:0.1 %, culture_o2:40 %, culture_ph:7 , culture_type:fed_batch, culture_vessel:fermenter, culture_vessel_volume:4e+03 ml, culture_volume:1.5e+03 ml, experimenter:Haddadin FT, glucose:5.5 mM, growth_phase:stationary, inoculum_dilution:0.066 ratio (1:100 = 0.01), iptg:5 mM, note:time 0 defined as time at which culture reached OD595 of 11.5; glucose/MgSO…
har_S4_R_IPTG_r3	har_S4_R_IPTG	aeration:aerobic, ampicillin:0.11 mM, antifoam:0.1 %, culture_o2:40 %, culture_ph:7 , culture_type:fed_batch, culture_vessel:fermenter, culture_vessel_volume:4e+03 ml, culture_volume:1.5e+03 ml, experimenter:Haddadin FT, glucose:5.5 mM, growth_phase:stationary, inoculum_dilution:0.066 ratio (1:100 = 0.01), iptg:5 mM, note:time 0 defined as time at which culture reached OD595 of 11.5; glucose/MgSO…
cybr_KNO_N_r1	cybr_KNO_N	aeration:assumed_anaerobic, ammonium_chloride:9.5 mM, ammonium_molybdate:2.9e-06 mM, boric_acid:0.0004 mM, calcium_chloride:0.0005 mM, cobalt_chloride:3e-05 mM, culture_shaking:0 RPM, culture_temperature:37 Celsius, culture_type:batch, culture_vessel:sealed screw-cap tube, cupric_sulfate:9.6e-06 mM, experimenter:Brokx SJ, ferrous_sulfate:0.01 mM, glucose:20 mM, growth_phase:log, magnesium_chlorid…
cybr_KNO_N_r2	cybr_KNO_N	aeration:assumed_anaerobic, ammonium_chloride:9.5 mM, ammonium_molybdate:2.9e-06 mM, boric_acid:0.0004 mM, calcium_chloride:0.0005 mM, cobalt_chloride:3e-05 mM, culture_shaking:0 RPM, culture_temperature:37 Celsius, culture_type:batch, culture_vessel:sealed screw-cap tube, cupric_sulfate:9.6e-06 mM, experimenter:Brokx SJ, ferrous_sulfate:0.01 mM, glucose:20 mM, growth_phase:log, magnesium_chlorid…
cybr_N_r1	cybr_N	aeration:assumed_anaerobic, ammonium_chloride:9.5 mM, ammonium_molybdate:2.9e-06 mM, boric_acid:0.0004 mM, calcium_chloride:0.0005 mM, cobalt_chloride:3e-05 mM, culture_shaking:0 RPM, culture_temperature:37 Celsius, culture_type:batch, culture_vessel:sealed screw-cap tube, cupric_sulfate:9.6e-06 mM, experimenter:Brokx SJ, ferrous_sulfate:0.01 mM, glucose:20 mM, growth_phase:log, magnesium_chlorid…
cybr_N_r2	cybr_N	aeration:assumed_anaerobic, ammonium_chloride:9.5 mM, ammonium_molybdate:2.9e-06 mM, boric_acid:0.0004 mM, calcium_chloride:0.0005 mM, cobalt_chloride:3e-05 mM, culture_shaking:0 RPM, culture_temperature:37 Celsius, culture_type:batch, culture_vessel:sealed screw-cap tube, cupric_sulfate:9.6e-06 mM, experimenter:Brokx SJ, ferrous_sulfate:0.01 mM, glucose:20 mM, growth_phase:log, magnesium_chlorid…
cybr_N_log_r1	cybr_N_log	aeration:assumed_anaerobic, ammonium_chloride:9.5 mM, ammonium_molybdate:2.9e-06 mM, boric_acid:0.0004 mM, calcium_chloride:0.0005 mM, cobalt_chloride:3e-05 mM, culture_shaking:0 RPM, culture_temperature:37 Celsius, culture_type:batch, culture_vessel:sealed screw-cap tube, cupric_sulfate:9.6e-06 mM, experimenter:Brokx SJ, ferrous_sulfate:0.01 mM, glucose:20 mM, growth_phase:log, magnesium_chlorid…
cybr_N_log_r2	cybr_N_log	aeration:assumed_anaerobic, ammonium_chloride:9.5 mM, ammonium_molybdate:2.9e-06 mM, boric_acid:0.0004 mM, calcium_chloride:0.0005 mM, cobalt_chloride:3e-05 mM, culture_shaking:0 RPM, culture_temperature:37 Celsius, culture_type:batch, culture_vessel:sealed screw-cap tube, cupric_sulfate:9.6e-06 mM, experimenter:Brokx SJ, ferrous_sulfate:0.01 mM, glucose:20 mM, growth_phase:log, magnesium_chlorid…
cybr_N_stat_r1	cybr_N_stat	aeration:assumed_anaerobic, ammonium_chloride:9.5 mM, ammonium_molybdate:2.9e-06 mM, boric_acid:0.0004 mM, calcium_chloride:0.0005 mM, cobalt_chloride:3e-05 mM, culture_shaking:0 RPM, culture_temperature:37 Celsius, culture_type:batch, culture_vessel:sealed screw-cap tube, cupric_sulfate:9.6e-06 mM, experimenter:Brokx SJ, ferrous_sulfate:0.01 mM, glucose:20 mM, growth_phase:stationary, magnesium_…
cybr_N_stat_r2	cybr_N_stat	aeration:assumed_anaerobic, ammonium_chloride:9.5 mM, ammonium_molybdate:2.9e-06 mM, boric_acid:0.0004 mM, calcium_chloride:0.0005 mM, cobalt_chloride:3e-05 mM, culture_shaking:0 RPM, culture_temperature:37 Celsius, culture_type:batch, culture_vessel:sealed screw-cap tube, cupric_sulfate:9.6e-06 mM, experimenter:Brokx SJ, ferrous_sulfate:0.01 mM, glucose:20 mM, growth_phase:stationary, magnesium_…
cybr_O_r1	cybr_O	aeration:assumed_aerobic, ammonium_chloride:9.5 mM, ammonium_molybdate:2.9e-06 mM, boric_acid:0.0004 mM, calcium_chloride:0.0005 mM, cobalt_chloride:3e-05 mM, culture_shaking:2.4e+02 RPM, culture_temperature:37 Celsius, culture_type:batch, culture_vessel:flask, cupric_sulfate:9.6e-06 mM, experimenter:Brokx SJ, ferrous_sulfate:0.01 mM, glucose:20 mM, growth_phase:log, magnesium_chloride:0.53 mM, m…
cybr_O_r2	cybr_O	aeration:assumed_aerobic, ammonium_chloride:9.5 mM, ammonium_molybdate:2.9e-06 mM, boric_acid:0.0004 mM, calcium_chloride:0.0005 mM, cobalt_chloride:3e-05 mM, culture_shaking:2.4e+02 RPM, culture_temperature:37 Celsius, culture_type:batch, culture_vessel:flask, cupric_sulfate:9.6e-06 mM, experimenter:Brokx SJ, ferrous_sulfate:0.01 mM, glucose:20 mM, growth_phase:log, magnesium_chloride:0.53 mM, m…
cybr_O_log_r1	cybr_O_log	aeration:assumed_aerobic, ammonium_chloride:9.5 mM, ammonium_molybdate:2.9e-06 mM, boric_acid:0.0004 mM, calcium_chloride:0.0005 mM, cobalt_chloride:3e-05 mM, culture_shaking:2.4e+02 RPM, culture_temperature:37 Celsius, culture_type:batch, culture_vessel:flask, cupric_sulfate:9.6e-06 mM, experimenter:Brokx SJ, ferrous_sulfate:0.01 mM, glucose:20 mM, growth_phase:log, magnesium_chloride:0.53 mM, m…
cybr_O_log_r2	cybr_O_log	aeration:assumed_aerobic, ammonium_chloride:9.5 mM, ammonium_molybdate:2.9e-06 mM, boric_acid:0.0004 mM, calcium_chloride:0.0005 mM, cobalt_chloride:3e-05 mM, culture_shaking:2.4e+02 RPM, culture_temperature:37 Celsius, culture_type:batch, culture_vessel:flask, cupric_sulfate:9.6e-06 mM, experimenter:Brokx SJ, ferrous_sulfate:0.01 mM, glucose:20 mM, growth_phase:log, magnesium_chloride:0.53 mM, m…
cybr_O_stat_r1	cybr_O_stat	aeration:assumed_aerobic, ammonium_chloride:9.5 mM, ammonium_molybdate:2.9e-06 mM, boric_acid:0.0004 mM, calcium_chloride:0.0005 mM, cobalt_chloride:3e-05 mM, culture_shaking:2.4e+02 RPM, culture_temperature:37 Celsius, culture_type:batch, culture_vessel:flask, cupric_sulfate:9.6e-06 mM, experimenter:Brokx SJ, ferrous_sulfate:0.01 mM, glucose:20 mM, growth_phase:stationary, magnesium_chloride:0.5…
cybr_O_stat_r2	cybr_O_stat	aeration:assumed_aerobic, ammonium_chloride:9.5 mM, ammonium_molybdate:2.9e-06 mM, boric_acid:0.0004 mM, calcium_chloride:0.0005 mM, cobalt_chloride:3e-05 mM, culture_shaking:2.4e+02 RPM, culture_temperature:37 Celsius, culture_type:batch, culture_vessel:flask, cupric_sulfate:9.6e-06 mM, experimenter:Brokx SJ, ferrous_sulfate:0.01 mM, glucose:20 mM, growth_phase:stationary, magnesium_chloride:0.5…
ik_L2_T2.5_r1	ik_L2_T2.5	aeration:assumed_aerobic, culture_shaking:3e+02 RPM, culture_temperature:37 Celsius, culture_type:batch, culture_vessel:baffled_flask, culture_vessel_volume:1e+03 ml, culture_volume:1.5e+02 ml, experimenter:Keren I, glucose:11 mM, peptone:10 mg/mL, rna_prep_type:RNeasy, rna_stop_solution:RNAprotect, sodium_chloride:1.7e+02 mM, strain:EMG2, structured_metadata:complete, time_point:1.5e+02 minutes,…
ik_L2_T3_r1	ik_L2_T3	aeration:assumed_aerobic, culture_shaking:3e+02 RPM, culture_temperature:37 Celsius, culture_type:batch, culture_vessel:baffled_flask, culture_vessel_volume:1e+03 ml, culture_volume:1.5e+02 ml, experimenter:Keren I, glucose:11 mM, peptone:10 mg/mL, rna_prep_type:RNeasy, rna_stop_solution:RNAprotect, sodium_chloride:1.7e+02 mM, strain:EMG2, structured_metadata:complete, time_point:1.8e+02 minutes,…
ik_L2_T3.5_r1	ik_L2_T3.5	aeration:assumed_aerobic, culture_shaking:3e+02 RPM, culture_temperature:37 Celsius, culture_type:batch, culture_vessel:baffled_flask, culture_vessel_volume:1e+03 ml, culture_volume:1.5e+02 ml, experimenter:Keren I, glucose:11 mM, peptone:10 mg/mL, rna_prep_type:RNeasy, rna_stop_solution:RNAprotect, sodium_chloride:1.7e+02 mM, strain:EMG2, structured_metadata:complete, time_point:2.1e+02 minutes,…
ik_L2_T4_r1	ik_L2_T4	aeration:assumed_aerobic, culture_shaking:3e+02 RPM, culture_temperature:37 Celsius, culture_type:batch, culture_vessel:baffled_flask, culture_vessel_volume:1e+03 ml, culture_volume:1.5e+02 ml, experimenter:Keren I, glucose:11 mM, peptone:10 mg/mL, rna_prep_type:RNeasy, rna_stop_solution:RNAprotect, sodium_chloride:1.7e+02 mM, strain:EMG2, structured_metadata:complete, time_point:2.4e+02 minutes,…
ik_L2_T4.5_r1	ik_L2_T4.5	aeration:assumed_aerobic, culture_shaking:3e+02 RPM, culture_temperature:37 Celsius, culture_type:batch, culture_vessel:baffled_flask, culture_vessel_volume:1e+03 ml, culture_volume:1.5e+02 ml, experimenter:Keren I, glucose:11 mM, peptone:10 mg/mL, rna_prep_type:RNeasy, rna_stop_solution:RNAprotect, sodium_chloride:1.7e+02 mM, strain:EMG2, structured_metadata:complete, time_point:2.7e+02 minutes,…
ik_L2_T5_r1	ik_L2_T5	aeration:assumed_aerobic, culture_shaking:3e+02 RPM, culture_temperature:37 Celsius, culture_type:batch, culture_vessel:baffled_flask, culture_vessel_volume:1e+03 ml, culture_volume:1.5e+02 ml, experimenter:Keren I, glucose:11 mM, peptone:10 mg/mL, rna_prep_type:RNeasy, rna_stop_solution:RNAprotect, sodium_chloride:1.7e+02 mM, strain:EMG2, structured_metadata:complete, time_point:3e+02 minutes, y…
ik_L2_T5.5_r1	ik_L2_T5.5	aeration:assumed_aerobic, culture_shaking:3e+02 RPM, culture_temperature:37 Celsius, culture_type:batch, culture_vessel:baffled_flask, culture_vessel_volume:1e+03 ml, culture_volume:1.5e+02 ml, experimenter:Keren I, glucose:11 mM, peptone:10 mg/mL, rna_prep_type:RNeasy, rna_stop_solution:RNAprotect, sodium_chloride:1.7e+02 mM, strain:EMG2, structured_metadata:complete, time_point:3.3e+02 minutes,…
ik_L2_T6_r1	ik_L2_T6	aeration:assumed_aerobic, culture_shaking:3e+02 RPM, culture_temperature:37 Celsius, culture_type:batch, culture_vessel:baffled_flask, culture_vessel_volume:1e+03 ml, culture_volume:1.5e+02 ml, experimenter:Keren I, glucose:11 mM, peptone:10 mg/mL, rna_prep_type:RNeasy, rna_stop_solution:RNAprotect, sodium_chloride:1.7e+02 mM, strain:EMG2, structured_metadata:complete, time_point:3.6e+02 minutes,…
ik_L2_T8_r1	ik_L2_T8	aeration:assumed_aerobic, culture_shaking:3e+02 RPM, culture_temperature:37 Celsius, culture_type:batch, culture_vessel:baffled_flask, culture_vessel_volume:1e+03 ml, culture_volume:1.5e+02 ml, experimenter:Keren I, glucose:11 mM, peptone:10 mg/mL, rna_prep_type:RNeasy, rna_stop_solution:RNAprotect, sodium_chloride:1.7e+02 mM, strain:EMG2, structured_metadata:complete, time_point:4.8e+02 minutes,…
ik_H2_T2.5_r1	ik_H2_T2.5	aeration:assumed_aerobic, culture_shaking:3e+02 RPM, culture_temperature:37 Celsius, culture_type:batch, culture_vessel:baffled_flask, culture_vessel_volume:1e+03 ml, culture_volume:1.5e+02 ml, experimenter:Keren I, glucose:22 mM, peptone:10 mg/mL, rna_prep_type:RNeasy, rna_stop_solution:RNAprotect, sodium_chloride:1.7e+02 mM, strain:EMG2, structured_metadata:complete, time_point:1.5e+02 minutes,…
ik_H2_T3_r1	ik_H2_T3	aeration:assumed_aerobic, culture_shaking:3e+02 RPM, culture_temperature:37 Celsius, culture_type:batch, culture_vessel:baffled_flask, culture_vessel_volume:1e+03 ml, culture_volume:1.5e+02 ml, experimenter:Keren I, glucose:22 mM, peptone:10 mg/mL, rna_prep_type:RNeasy, rna_stop_solution:RNAprotect, sodium_chloride:1.7e+02 mM, strain:EMG2, structured_metadata:complete, time_point:1.8e+02 minutes,…
ik_H2_T3.5_r1	ik_H2_T3.5	aeration:assumed_aerobic, culture_shaking:3e+02 RPM, culture_temperature:37 Celsius, culture_type:batch, culture_vessel:baffled_flask, culture_vessel_volume:1e+03 ml, culture_volume:1.5e+02 ml, experimenter:Keren I, glucose:22 mM, peptone:10 mg/mL, rna_prep_type:RNeasy, rna_stop_solution:RNAprotect, sodium_chloride:1.7e+02 mM, strain:EMG2, structured_metadata:complete, time_point:2.1e+02 minutes,…
ik_H2_T4_r1	ik_H2_T4	aeration:assumed_aerobic, culture_shaking:3e+02 RPM, culture_temperature:37 Celsius, culture_type:batch, culture_vessel:baffled_flask, culture_vessel_volume:1e+03 ml, culture_volume:1.5e+02 ml, experimenter:Keren I, glucose:22 mM, peptone:10 mg/mL, rna_prep_type:RNeasy, rna_stop_solution:RNAprotect, sodium_chloride:1.7e+02 mM, strain:EMG2, structured_metadata:complete, time_point:2.4e+02 minutes,…
ik_H2_T4.5_r1	ik_H2_T4.5	aeration:assumed_aerobic, culture_shaking:3e+02 RPM, culture_temperature:37 Celsius, culture_type:batch, culture_vessel:baffled_flask, culture_vessel_volume:1e+03 ml, culture_volume:1.5e+02 ml, experimenter:Keren I, glucose:22 mM, peptone:10 mg/mL, rna_prep_type:RNeasy, rna_stop_solution:RNAprotect, sodium_chloride:1.7e+02 mM, strain:EMG2, structured_metadata:complete, time_point:2.7e+02 minutes,…
ik_H2_T5_r1	ik_H2_T5	aeration:assumed_aerobic, culture_shaking:3e+02 RPM, culture_temperature:37 Celsius, culture_type:batch, culture_vessel:baffled_flask, culture_vessel_volume:1e+03 ml, culture_volume:1.5e+02 ml, experimenter:Keren I, glucose:22 mM, peptone:10 mg/mL, rna_prep_type:RNeasy, rna_stop_solution:RNAprotect, sodium_chloride:1.7e+02 mM, strain:EMG2, structured_metadata:complete, time_point:3e+02 minutes, y…
ik_H2_T5.5_r1	ik_H2_T5.5	aeration:assumed_aerobic, culture_shaking:3e+02 RPM, culture_temperature:37 Celsius, culture_type:batch, culture_vessel:baffled_flask, culture_vessel_volume:1e+03 ml, culture_volume:1.5e+02 ml, experimenter:Keren I, glucose:22 mM, peptone:10 mg/mL, rna_prep_type:RNeasy, rna_stop_solution:RNAprotect, sodium_chloride:1.7e+02 mM, strain:EMG2, structured_metadata:complete, time_point:3.3e+02 minutes,…
ik_H2_T6_r1	ik_H2_T6	aeration:assumed_aerobic, culture_shaking:3e+02 RPM, culture_temperature:37 Celsius, culture_type:batch, culture_vessel:baffled_flask, culture_vessel_volume:1e+03 ml, culture_volume:1.5e+02 ml, experimenter:Keren I, glucose:22 mM, peptone:10 mg/mL, rna_prep_type:RNeasy, rna_stop_solution:RNAprotect, sodium_chloride:1.7e+02 mM, strain:EMG2, structured_metadata:complete, time_point:3.6e+02 minutes,…
ik_H2_T8_r1	ik_H2_T8	aeration:assumed_aerobic, culture_shaking:3e+02 RPM, culture_temperature:37 Celsius, culture_type:batch, culture_vessel:baffled_flask, culture_vessel_volume:1e+03 ml, culture_volume:1.5e+02 ml, experimenter:Keren I, glucose:22 mM, peptone:10 mg/mL, rna_prep_type:RNeasy, rna_stop_solution:RNAprotect, sodium_chloride:1.7e+02 mM, strain:EMG2, structured_metadata:complete, time_point:4.8e+02 minutes,…
ph5_r1	ph5	aeration:assumed_aerobic, cell_density:0.3 OD600, culture_ph:5 , culture_shaking:2.4e+02 RPM, culture_temperature:37 Celsius, culture_type:batch, culture_vessel:baffled_flask, culture_vessel_volume:1.2e+02 ml, culture_volume:12 ml, experimenter:Maurer LM, homopipes:1e+02 mM, inoculum_dilution:0.001 ratio (1:100 = 0.01), note:media pH was adjusted with KOH, potassium_chloride:1e+02 mM, rna_prep_ty…
ph5_r2	ph5	aeration:assumed_aerobic, cell_density:0.3 OD600, culture_ph:5 , culture_shaking:2.4e+02 RPM, culture_temperature:37 Celsius, culture_type:batch, culture_vessel:baffled_flask, culture_vessel_volume:1.2e+02 ml, culture_volume:12 ml, experimenter:Maurer LM, homopipes:1e+02 mM, inoculum_dilution:0.001 ratio (1:100 = 0.01), note:media pH was adjusted with KOH, potassium_chloride:1e+02 mM, rna_prep_ty…
ph5_r3	ph5	aeration:assumed_aerobic, cell_density:0.3 OD600, culture_ph:5 , culture_shaking:2.4e+02 RPM, culture_temperature:37 Celsius, culture_type:batch, culture_vessel:baffled_flask, culture_vessel_volume:1.2e+02 ml, culture_volume:12 ml, experimenter:Maurer LM, homopipes:1e+02 mM, inoculum_dilution:0.001 ratio (1:100 = 0.01), note:media pH was adjusted with KOH, potassium_chloride:1e+02 mM, rna_prep_ty…
ph5_r4	ph5	aeration:assumed_aerobic, cell_density:0.3 OD600, culture_ph:5 , culture_shaking:2.4e+02 RPM, culture_temperature:37 Celsius, culture_type:batch, culture_vessel:baffled_flask, culture_vessel_volume:1.2e+02 ml, culture_volume:12 ml, experimenter:Maurer LM, homopipes:1e+02 mM, inoculum_dilution:0.001 ratio (1:100 = 0.01), note:media pH was adjusted with KOH, potassium_chloride:1e+02 mM, rna_prep_ty…
ph5_r5	ph5	aeration:assumed_aerobic, cell_density:0.3 OD600, culture_ph:5 , culture_shaking:2.4e+02 RPM, culture_temperature:37 Celsius, culture_type:batch, culture_vessel:baffled_flask, culture_vessel_volume:1.2e+02 ml, culture_volume:12 ml, experimenter:Maurer LM, homopipes:1e+02 mM, inoculum_dilution:0.001 ratio (1:100 = 0.01), note:media pH was adjusted with KOH, potassium_chloride:1e+02 mM, rna_prep_ty…
ph7_r1	ph7	aeration:assumed_aerobic, cell_density:0.3 OD600, culture_ph:7 , culture_shaking:2.4e+02 RPM, culture_temperature:37 Celsius, culture_type:batch, culture_vessel:baffled_flask, culture_vessel_volume:1.2e+02 ml, culture_volume:12 ml, experimenter:Maurer LM, homopipes:1e+02 mM, inoculum_dilution:0.001 ratio (1:100 = 0.01), note:media pH was adjusted with KOH, potassium_chloride:1e+02 mM, rna_prep_ty…
ph7_r2	ph7	aeration:assumed_aerobic, cell_density:0.3 OD600, culture_ph:7 , culture_shaking:2.4e+02 RPM, culture_temperature:37 Celsius, culture_type:batch, culture_vessel:baffled_flask, culture_vessel_volume:1.2e+02 ml, culture_volume:12 ml, experimenter:Maurer LM, homopipes:1e+02 mM, inoculum_dilution:0.001 ratio (1:100 = 0.01), note:media pH was adjusted with KOH, potassium_chloride:1e+02 mM, rna_prep_ty…
ph7_r3	ph7	aeration:assumed_aerobic, cell_density:0.3 OD600, culture_ph:7 , culture_shaking:2.4e+02 RPM, culture_temperature:37 Celsius, culture_type:batch, culture_vessel:baffled_flask, culture_vessel_volume:1.2e+02 ml, culture_volume:12 ml, experimenter:Maurer LM, homopipes:1e+02 mM, inoculum_dilution:0.001 ratio (1:100 = 0.01), note:media pH was adjusted with KOH, potassium_chloride:1e+02 mM, rna_prep_ty…
ph7_r4	ph7	aeration:assumed_aerobic, cell_density:0.3 OD600, culture_ph:7 , culture_shaking:2.4e+02 RPM, culture_temperature:37 Celsius, culture_type:batch, culture_vessel:baffled_flask, culture_vessel_volume:1.2e+02 ml, culture_volume:12 ml, experimenter:Maurer LM, homopipes:1e+02 mM, inoculum_dilution:0.001 ratio (1:100 = 0.01), note:media pH was adjusted with KOH, potassium_chloride:1e+02 mM, rna_prep_ty…
ph7_r5	ph7	aeration:assumed_aerobic, cell_density:0.3 OD600, culture_ph:7 , culture_shaking:2.4e+02 RPM, culture_temperature:37 Celsius, culture_type:batch, culture_vessel:baffled_flask, culture_vessel_volume:1.2e+02 ml, culture_volume:12 ml, experimenter:Maurer LM, homopipes:1e+02 mM, inoculum_dilution:0.001 ratio (1:100 = 0.01), note:media pH was adjusted with KOH, potassium_chloride:1e+02 mM, rna_prep_ty…
ph8.7_r1	ph8.7	aeration:assumed_aerobic, cell_density:0.3 OD600, culture_ph:8.7 , culture_shaking:2.4e+02 RPM, culture_temperature:37 Celsius, culture_type:batch, culture_vessel:baffled_flask, culture_vessel_volume:1.2e+02 ml, culture_volume:12 ml, experimenter:Maurer LM, homopipes:1e+02 mM, inoculum_dilution:0.001 ratio (1:100 = 0.01), note:media pH was adjusted with KOH, potassium_chloride:1e+02 mM, rna_prep_…
ph8.7_r2	ph8.7	aeration:assumed_aerobic, cell_density:0.3 OD600, culture_ph:8.7 , culture_shaking:2.4e+02 RPM, culture_temperature:37 Celsius, culture_type:batch, culture_vessel:baffled_flask, culture_vessel_volume:1.2e+02 ml, culture_volume:12 ml, experimenter:Maurer LM, homopipes:1e+02 mM, inoculum_dilution:0.001 ratio (1:100 = 0.01), note:media pH was adjusted with KOH, potassium_chloride:1e+02 mM, rna_prep_…
ph8.7_r3	ph8.7	aeration:assumed_aerobic, cell_density:0.3 OD600, culture_ph:8.7 , culture_shaking:2.4e+02 RPM, culture_temperature:37 Celsius, culture_type:batch, culture_vessel:baffled_flask, culture_vessel_volume:1.2e+02 ml, culture_volume:12 ml, experimenter:Maurer LM, homopipes:1e+02 mM, inoculum_dilution:0.001 ratio (1:100 = 0.01), note:media pH was adjusted with KOH, potassium_chloride:1e+02 mM, rna_prep_…
ph8.7_r4	ph8.7	aeration:assumed_aerobic, cell_density:0.3 OD600, culture_ph:8.7 , culture_shaking:2.4e+02 RPM, culture_temperature:37 Celsius, culture_type:batch, culture_vessel:baffled_flask, culture_vessel_volume:1.2e+02 ml, culture_volume:12 ml, experimenter:Maurer LM, homopipes:1e+02 mM, inoculum_dilution:0.001 ratio (1:100 = 0.01), note:media pH was adjusted with KOH, potassium_chloride:1e+02 mM, rna_prep_…
ph8.7_r5	ph8.7	aeration:assumed_aerobic, cell_density:0.3 OD600, culture_ph:8.7 , culture_shaking:2.4e+02 RPM, culture_temperature:37 Celsius, culture_type:batch, culture_vessel:baffled_flask, culture_vessel_volume:1.2e+02 ml, culture_volume:12 ml, experimenter:Maurer LM, homopipes:1e+02 mM, inoculum_dilution:0.001 ratio (1:100 = 0.01), note:media pH was adjusted with KOH, potassium_chloride:1e+02 mM, rna_prep_…
ccdB_chelator_W1872_t0_r1	ccdB_chelator_W1872_t0	aeration:assumed_aerobic, arabinose:17 mM, cell_density:0.35 OD600, culture_shaking:3e+02 RPM, culture_temperature:37 Celsius, culture_type:batch, culture_vessel:flask, culture_vessel_volume:2.5e+02 ml, culture_volume:50 ml, experimenter:Dwyer DJ, inoculum_dilution:0.001 ratio (1:100 = 0.01), iptg:1 mM, kanamycin:0.062 mM, note:For details on the plasmid: see "Engineered riboregulators enable pos…
ccdB_chelator_W1872_t30_r1	ccdB_chelator_W1872_t30	aeration:assumed_aerobic, arabinose:17 mM, cell_density:0.35 OD600, culture_shaking:3e+02 RPM, culture_temperature:37 Celsius, culture_type:batch, culture_vessel:flask, culture_vessel_volume:2.5e+02 ml, culture_volume:50 ml, experimenter:Dwyer DJ, inoculum_dilution:0.001 ratio (1:100 = 0.01), iptg:1 mM, kanamycin:0.062 mM, note:For details on the plasmid: see "Engineered riboregulators enable pos…
ccdB_chelator_W1872_t60_r1	ccdB_chelator_W1872_t60	aeration:assumed_aerobic, arabinose:17 mM, cell_density:0.35 OD600, culture_shaking:3e+02 RPM, culture_temperature:37 Celsius, culture_type:batch, culture_vessel:flask, culture_vessel_volume:2.5e+02 ml, culture_volume:50 ml, experimenter:Dwyer DJ, inoculum_dilution:0.001 ratio (1:100 = 0.01), iptg:1 mM, kanamycin:0.062 mM, note:For details on the plasmid: see "Engineered riboregulators enable pos…
ccdB_chelator_W1872_t120_r1	ccdB_chelator_W1872_t120	aeration:assumed_aerobic, arabinose:17 mM, cell_density:0.35 OD600, culture_shaking:3e+02 RPM, culture_temperature:37 Celsius, culture_type:batch, culture_vessel:flask, culture_vessel_volume:2.5e+02 ml, culture_volume:50 ml, experimenter:Dwyer DJ, inoculum_dilution:0.001 ratio (1:100 = 0.01), iptg:1 mM, kanamycin:0.062 mM, note:For details on the plasmid: see "Engineered riboregulators enable pos…
MG1063_uninduced_t0_r1	MG1063_uninduced_t0	aeration:assumed_aerobic, cell_density:0.35 OD600, culture_shaking:3e+02 RPM, culture_temperature:37 Celsius, culture_type:batch, culture_vessel:flask, culture_vessel_volume:2.5e+02 ml, culture_volume:50 ml, experimenter:Dwyer DJ, inoculum_dilution:0.001 ratio (1:100 = 0.01), peptone:10 mg/mL, rna_prep_type:RNeasy, rna_stop_solution:RNAprotect, sodium_chloride:1.7e+02 mM, strain:MG1063 (recA56 = …
MG1063_uninduced_t30_r1	MG1063_uninduced_t30	aeration:assumed_aerobic, cell_density:0.35 OD600, culture_shaking:3e+02 RPM, culture_temperature:37 Celsius, culture_type:batch, culture_vessel:flask, culture_vessel_volume:2.5e+02 ml, culture_volume:50 ml, experimenter:Dwyer DJ, inoculum_dilution:0.001 ratio (1:100 = 0.01), peptone:10 mg/mL, rna_prep_type:RNeasy, rna_stop_solution:RNAprotect, sodium_chloride:1.7e+02 mM, strain:MG1063 (recA56 = …
MG1063_uninduced_t60_r1	MG1063_uninduced_t60	aeration:assumed_aerobic, cell_density:0.35 OD600, culture_shaking:3e+02 RPM, culture_temperature:37 Celsius, culture_type:batch, culture_vessel:flask, culture_vessel_volume:2.5e+02 ml, culture_volume:50 ml, experimenter:Dwyer DJ, inoculum_dilution:0.001 ratio (1:100 = 0.01), peptone:10 mg/mL, rna_prep_type:RNeasy, rna_stop_solution:RNAprotect, sodium_chloride:1.7e+02 mM, strain:MG1063 (recA56 = …
MG1063_uninduced_t120_r1	MG1063_uninduced_t120	aeration:assumed_aerobic, cell_density:0.35 OD600, culture_shaking:3e+02 RPM, culture_temperature:37 Celsius, culture_type:batch, culture_vessel:flask, culture_vessel_volume:2.5e+02 ml, culture_volume:50 ml, experimenter:Dwyer DJ, inoculum_dilution:0.001 ratio (1:100 = 0.01), peptone:10 mg/mL, rna_prep_type:RNeasy, rna_stop_solution:RNAprotect, sodium_chloride:1.7e+02 mM, strain:MG1063 (recA56 = …
ccdB_chelator_MG1063_t0_r1	ccdB_chelator_MG1063_t0	aeration:assumed_aerobic, arabinose:17 mM, cell_density:0.35 OD600, culture_shaking:3e+02 RPM, culture_temperature:37 Celsius, culture_type:batch, culture_vessel:flask, culture_vessel_volume:2.5e+02 ml, culture_volume:50 ml, experimenter:Dwyer DJ, inoculum_dilution:0.001 ratio (1:100 = 0.01), iptg:1 mM, kanamycin:0.062 mM, note:For details on the plasmid: see "Engineered riboregulators enable pos…
ccdB_chelator_MG1063_t30_r1	ccdB_chelator_MG1063_t30	aeration:assumed_aerobic, arabinose:17 mM, cell_density:0.35 OD600, culture_shaking:3e+02 RPM, culture_temperature:37 Celsius, culture_type:batch, culture_vessel:flask, culture_vessel_volume:2.5e+02 ml, culture_volume:50 ml, experimenter:Dwyer DJ, inoculum_dilution:0.001 ratio (1:100 = 0.01), iptg:1 mM, kanamycin:0.062 mM, note:For details on the plasmid: see "Engineered riboregulators enable pos…
ccdB_chelator_MG1063_t60_r1	ccdB_chelator_MG1063_t60	aeration:assumed_aerobic, arabinose:17 mM, cell_density:0.35 OD600, culture_shaking:3e+02 RPM, culture_temperature:37 Celsius, culture_type:batch, culture_vessel:flask, culture_vessel_volume:2.5e+02 ml, culture_volume:50 ml, experimenter:Dwyer DJ, inoculum_dilution:0.001 ratio (1:100 = 0.01), iptg:1 mM, kanamycin:0.062 mM, note:For details on the plasmid: see "Engineered riboregulators enable pos…
ccdB_chelator_MG1063_t120_r1	ccdB_chelator_MG1063_t120	aeration:assumed_aerobic, arabinose:17 mM, cell_density:0.35 OD600, culture_shaking:3e+02 RPM, culture_temperature:37 Celsius, culture_type:batch, culture_vessel:flask, culture_vessel_volume:2.5e+02 ml, culture_volume:50 ml, experimenter:Dwyer DJ, inoculum_dilution:0.001 ratio (1:100 = 0.01), iptg:1 mM, kanamycin:0.062 mM, note:For details on the plasmid: see "Engineered riboregulators enable pos…
norfloxacin_MG1063_t0_r1	norfloxacin_MG1063_t0	aeration:assumed_aerobic, cell_density:0.35 OD600, culture_shaking:3e+02 RPM, culture_temperature:37 Celsius, culture_type:batch, culture_vessel:flask, culture_vessel_volume:2.5e+02 ml, culture_volume:50 ml, experimenter:Kohanski MA, inoculum_dilution:0.001 ratio (1:100 = 0.01), norfloxacin:0.00078 mM, peptone:10 mg/mL, rna_prep_type:RNeasy, rna_stop_solution:RNAprotect, sodium_chloride:1.7e+02 m…
norfloxacin_MG1063_t30_r1	norfloxacin_MG1063_t30	aeration:assumed_aerobic, cell_density:0.35 OD600, culture_shaking:3e+02 RPM, culture_temperature:37 Celsius, culture_type:batch, culture_vessel:flask, culture_vessel_volume:2.5e+02 ml, culture_volume:50 ml, experimenter:Kohanski MA, inoculum_dilution:0.001 ratio (1:100 = 0.01), norfloxacin:0.00078 mM, peptone:10 mg/mL, rna_prep_type:RNeasy, rna_stop_solution:RNAprotect, sodium_chloride:1.7e+02 m…
norfloxacin_MG1063_t60_r1	norfloxacin_MG1063_t60	aeration:assumed_aerobic, cell_density:0.35 OD600, culture_shaking:3e+02 RPM, culture_temperature:37 Celsius, culture_type:batch, culture_vessel:flask, culture_vessel_volume:2.5e+02 ml, culture_volume:50 ml, experimenter:Kohanski MA, inoculum_dilution:0.001 ratio (1:100 = 0.01), norfloxacin:0.00078 mM, peptone:10 mg/mL, rna_prep_type:RNeasy, rna_stop_solution:RNAprotect, sodium_chloride:1.7e+02 m…
norfloxacin_MG1063_t120_r1	norfloxacin_MG1063_t120	aeration:assumed_aerobic, cell_density:0.35 OD600, culture_shaking:3e+02 RPM, culture_temperature:37 Celsius, culture_type:batch, culture_vessel:flask, culture_vessel_volume:2.5e+02 ml, culture_volume:50 ml, experimenter:Kohanski MA, inoculum_dilution:0.001 ratio (1:100 = 0.01), norfloxacin:0.00078 mM, peptone:10 mg/mL, rna_prep_type:RNeasy, rna_stop_solution:RNAprotect, sodium_chloride:1.7e+02 m…
norfloxacin_chelator_MG1063_t0_r1	norfloxacin_chelator_MG1063_t0	aeration:assumed_aerobic, cell_density:0.35 OD600, culture_shaking:3e+02 RPM, culture_temperature:37 Celsius, culture_type:batch, culture_vessel:flask, culture_vessel_volume:2.5e+02 ml, culture_volume:50 ml, experimenter:Kohanski MA, inoculum_dilution:0.001 ratio (1:100 = 0.01), norfloxacin:0.00078 mM, o-phenanthroline:1e+02 mM, peptone:10 mg/mL, rna_prep_type:RNeasy, rna_stop_solution:RNAprotect…
norfloxacin_chelator_MG1063_t30_r1	norfloxacin_chelator_MG1063_t30	aeration:assumed_aerobic, cell_density:0.35 OD600, culture_shaking:3e+02 RPM, culture_temperature:37 Celsius, culture_type:batch, culture_vessel:flask, culture_vessel_volume:2.5e+02 ml, culture_volume:50 ml, experimenter:Kohanski MA, inoculum_dilution:0.001 ratio (1:100 = 0.01), norfloxacin:0.00078 mM, o-phenanthroline:1e+02 mM, peptone:10 mg/mL, rna_prep_type:RNeasy, rna_stop_solution:RNAprotect…
norfloxacin_chelator_MG1063_t60_r1	norfloxacin_chelator_MG1063_t60	aeration:assumed_aerobic, cell_density:0.35 OD600, culture_shaking:3e+02 RPM, culture_temperature:37 Celsius, culture_type:batch, culture_vessel:flask, culture_vessel_volume:2.5e+02 ml, culture_volume:50 ml, experimenter:Kohanski MA, inoculum_dilution:0.001 ratio (1:100 = 0.01), norfloxacin:0.00078 mM, o-phenanthroline:1e+02 mM, peptone:10 mg/mL, rna_prep_type:RNeasy, rna_stop_solution:RNAprotect…
norfloxacin_chelator_MG1063_t120_r1	norfloxacin_chelator_MG1063_t120	aeration:assumed_aerobic, cell_density:0.35 OD600, culture_shaking:3e+02 RPM, culture_temperature:37 Celsius, culture_type:batch, culture_vessel:flask, culture_vessel_volume:2.5e+02 ml, culture_volume:50 ml, experimenter:Kohanski MA, inoculum_dilution:0.001 ratio (1:100 = 0.01), norfloxacin:0.00078 mM, o-phenanthroline:1e+02 mM, peptone:10 mg/mL, rna_prep_type:RNeasy, rna_stop_solution:RNAprotect…
BW25113_uninduced_t0_r1	BW25113_uninduced_t0	aeration:assumed_aerobic, cell_density:0.35 OD600, culture_shaking:3e+02 RPM, culture_temperature:37 Celsius, culture_type:batch, culture_vessel:flask, culture_vessel_volume:2.5e+02 ml, culture_volume:50 ml, experimenter:Kohanski MA, inoculum_dilution:0.001 ratio (1:100 = 0.01), peptone:10 mg/mL, rna_prep_type:RNeasy, rna_stop_solution:RNAprotect, sodium_chloride:1.7e+02 mM, strain:BW25113, struc…
BW25113_uninduced_t30_r1	BW25113_uninduced_t30	aeration:assumed_aerobic, cell_density:0.35 OD600, culture_shaking:3e+02 RPM, culture_temperature:37 Celsius, culture_type:batch, culture_vessel:flask, culture_vessel_volume:2.5e+02 ml, culture_volume:50 ml, experimenter:Kohanski MA, inoculum_dilution:0.001 ratio (1:100 = 0.01), peptone:10 mg/mL, rna_prep_type:RNeasy, rna_stop_solution:RNAprotect, sodium_chloride:1.7e+02 mM, strain:BW25113, struc…
BW25113_uninduced_t60_r1	BW25113_uninduced_t60	aeration:assumed_aerobic, cell_density:0.35 OD600, culture_shaking:3e+02 RPM, culture_temperature:37 Celsius, culture_type:batch, culture_vessel:flask, culture_vessel_volume:2.5e+02 ml, culture_volume:50 ml, experimenter:Kohanski MA, inoculum_dilution:0.001 ratio (1:100 = 0.01), peptone:10 mg/mL, rna_prep_type:RNeasy, rna_stop_solution:RNAprotect, sodium_chloride:1.7e+02 mM, strain:BW25113, struc…
BW25113_uninduced_t120_r1	BW25113_uninduced_t120	aeration:assumed_aerobic, cell_density:0.35 OD600, culture_shaking:3e+02 RPM, culture_temperature:37 Celsius, culture_type:batch, culture_vessel:flask, culture_vessel_volume:2.5e+02 ml, culture_volume:50 ml, experimenter:Kohanski MA, inoculum_dilution:0.001 ratio (1:100 = 0.01), peptone:10 mg/mL, rna_prep_type:RNeasy, rna_stop_solution:RNAprotect, sodium_chloride:1.7e+02 mM, strain:BW25113, struc…
BW25113_uninduced_t180_r1	BW25113_uninduced_t180	aeration:assumed_aerobic, cell_density:0.35 OD600, culture_shaking:3e+02 RPM, culture_temperature:37 Celsius, culture_type:batch, culture_vessel:flask, culture_vessel_volume:2.5e+02 ml, culture_volume:50 ml, experimenter:Kohanski MA, inoculum_dilution:0.001 ratio (1:100 = 0.01), peptone:10 mg/mL, rna_prep_type:RNeasy, rna_stop_solution:RNAprotect, sodium_chloride:1.7e+02 mM, strain:BW25113, struc…
norfloxacin_BW25113_t0_r1	norfloxacin_BW25113_t0	aeration:assumed_aerobic, cell_density:0.35 OD600, culture_shaking:3e+02 RPM, culture_temperature:37 Celsius, culture_type:batch, culture_vessel:flask, culture_vessel_volume:2.5e+02 ml, culture_volume:50 ml, experimenter:Kohanski MA, inoculum_dilution:0.001 ratio (1:100 = 0.01), norfloxacin:0.00078 mM, peptone:10 mg/mL, rna_prep_type:RNeasy, rna_stop_solution:RNAprotect, sodium_chloride:1.7e+02 m…
norfloxacin_BW25113_t30_r1	norfloxacin_BW25113_t30	aeration:assumed_aerobic, cell_density:0.35 OD600, culture_shaking:3e+02 RPM, culture_temperature:37 Celsius, culture_type:batch, culture_vessel:flask, culture_vessel_volume:2.5e+02 ml, culture_volume:50 ml, experimenter:Kohanski MA, inoculum_dilution:0.001 ratio (1:100 = 0.01), norfloxacin:0.00078 mM, peptone:10 mg/mL, rna_prep_type:RNeasy, rna_stop_solution:RNAprotect, sodium_chloride:1.7e+02 m…
norfloxacin_BW25113_t60_r1	norfloxacin_BW25113_t60	aeration:assumed_aerobic, cell_density:0.35 OD600, culture_shaking:3e+02 RPM, culture_temperature:37 Celsius, culture_type:batch, culture_vessel:flask, culture_vessel_volume:2.5e+02 ml, culture_volume:50 ml, experimenter:Kohanski MA, inoculum_dilution:0.001 ratio (1:100 = 0.01), norfloxacin:0.00078 mM, peptone:10 mg/mL, rna_prep_type:RNeasy, rna_stop_solution:RNAprotect, sodium_chloride:1.7e+02 m…
norfloxacin_BW25113_t120_r1	norfloxacin_BW25113_t120	aeration:assumed_aerobic, cell_density:0.35 OD600, culture_shaking:3e+02 RPM, culture_temperature:37 Celsius, culture_type:batch, culture_vessel:flask, culture_vessel_volume:2.5e+02 ml, culture_volume:50 ml, experimenter:Kohanski MA, inoculum_dilution:0.001 ratio (1:100 = 0.01), norfloxacin:0.00078 mM, peptone:10 mg/mL, rna_prep_type:RNeasy, rna_stop_solution:RNAprotect, sodium_chloride:1.7e+02 m…
norfloxacin_BW25113_t180_r1	norfloxacin_BW25113_t180	aeration:assumed_aerobic, cell_density:0.35 OD600, culture_shaking:3e+02 RPM, culture_temperature:37 Celsius, culture_type:batch, culture_vessel:flask, culture_vessel_volume:2.5e+02 ml, culture_volume:50 ml, experimenter:Kohanski MA, inoculum_dilution:0.001 ratio (1:100 = 0.01), norfloxacin:0.00078 mM, peptone:10 mg/mL, rna_prep_type:RNeasy, rna_stop_solution:RNAprotect, sodium_chloride:1.7e+02 m…
ccdB_BW25113_t0_r1	ccdB_BW25113_t0	aeration:assumed_aerobic, arabinose:17 mM, cell_density:0.35 OD600, culture_shaking:3e+02 RPM, culture_temperature:37 Celsius, culture_type:batch, culture_vessel:flask, culture_vessel_volume:2.5e+02 ml, culture_volume:50 ml, experimenter:Dwyer DJ, inoculum_dilution:0.001 ratio (1:100 = 0.01), iptg:1 mM, kanamycin:0.062 mM, note:For details on the plasmid: see "Engineered riboregulators enable pos…
ccdB_BW25113_t30_r1	ccdB_BW25113_t30	aeration:assumed_aerobic, arabinose:17 mM, cell_density:0.35 OD600, culture_shaking:3e+02 RPM, culture_temperature:37 Celsius, culture_type:batch, culture_vessel:flask, culture_vessel_volume:2.5e+02 ml, culture_volume:50 ml, experimenter:Dwyer DJ, inoculum_dilution:0.001 ratio (1:100 = 0.01), iptg:1 mM, kanamycin:0.062 mM, note:For details on the plasmid: see "Engineered riboregulators enable pos…
ccdB_BW25113_t60_r1	ccdB_BW25113_t60	aeration:assumed_aerobic, arabinose:17 mM, cell_density:0.35 OD600, culture_shaking:3e+02 RPM, culture_temperature:37 Celsius, culture_type:batch, culture_vessel:flask, culture_vessel_volume:2.5e+02 ml, culture_volume:50 ml, experimenter:Dwyer DJ, inoculum_dilution:0.001 ratio (1:100 = 0.01), iptg:1 mM, kanamycin:0.062 mM, note:For details on the plasmid: see "Engineered riboregulators enable pos…
ccdB_BW25113_t120_r1	ccdB_BW25113_t120	aeration:assumed_aerobic, arabinose:17 mM, cell_density:0.35 OD600, culture_shaking:3e+02 RPM, culture_temperature:37 Celsius, culture_type:batch, culture_vessel:flask, culture_vessel_volume:2.5e+02 ml, culture_volume:50 ml, experimenter:Dwyer DJ, inoculum_dilution:0.001 ratio (1:100 = 0.01), iptg:1 mM, kanamycin:0.062 mM, note:For details on the plasmid: see "Engineered riboregulators enable pos…
ccdB_BW25113_t180_r1	ccdB_BW25113_t180	aeration:assumed_aerobic, arabinose:17 mM, cell_density:0.35 OD600, culture_shaking:3e+02 RPM, culture_temperature:37 Celsius, culture_type:batch, culture_vessel:flask, culture_vessel_volume:2.5e+02 ml, culture_volume:50 ml, experimenter:Dwyer DJ, inoculum_dilution:0.001 ratio (1:100 = 0.01), iptg:1 mM, kanamycin:0.062 mM, note:For details on the plasmid: see "Engineered riboregulators enable pos…
BW25113recA_uninduced_t0_r1	BW25113recA_uninduced_t0	aeration:assumed_aerobic, cell_density:0.35 OD600, culture_shaking:3e+02 RPM, culture_temperature:37 Celsius, culture_type:batch, culture_vessel:flask, culture_vessel_volume:2.5e+02 ml, culture_volume:50 ml, experimenter:Kohanski MA, inoculum_dilution:0.001 ratio (1:100 = 0.01), peptone:10 mg/mL, rna_prep_type:RNeasy, rna_stop_solution:RNAprotect, sodium_chloride:1.7e+02 mM, strain:BW25113deltaRe…
BW25113recA_uninduced_t30_r1	BW25113recA_uninduced_t30	aeration:assumed_aerobic, cell_density:0.35 OD600, culture_shaking:3e+02 RPM, culture_temperature:37 Celsius, culture_type:batch, culture_vessel:flask, culture_vessel_volume:2.5e+02 ml, culture_volume:50 ml, experimenter:Kohanski MA, inoculum_dilution:0.001 ratio (1:100 = 0.01), peptone:10 mg/mL, rna_prep_type:RNeasy, rna_stop_solution:RNAprotect, sodium_chloride:1.7e+02 mM, strain:BW25113deltaRe…
BW25113recA_uninduced_t60_r1	BW25113recA_uninduced_t60	aeration:assumed_aerobic, cell_density:0.35 OD600, culture_shaking:3e+02 RPM, culture_temperature:37 Celsius, culture_type:batch, culture_vessel:flask, culture_vessel_volume:2.5e+02 ml, culture_volume:50 ml, experimenter:Kohanski MA, inoculum_dilution:0.001 ratio (1:100 = 0.01), peptone:10 mg/mL, rna_prep_type:RNeasy, rna_stop_solution:RNAprotect, sodium_chloride:1.7e+02 mM, strain:BW25113deltaRe…
BW25113recA_uninduced_t120_r1	BW25113recA_uninduced_t120	aeration:assumed_aerobic, cell_density:0.35 OD600, culture_shaking:3e+02 RPM, culture_temperature:37 Celsius, culture_type:batch, culture_vessel:flask, culture_vessel_volume:2.5e+02 ml, culture_volume:50 ml, experimenter:Kohanski MA, inoculum_dilution:0.001 ratio (1:100 = 0.01), peptone:10 mg/mL, rna_prep_type:RNeasy, rna_stop_solution:RNAprotect, sodium_chloride:1.7e+02 mM, strain:BW25113deltaRe…
BW25113recA_uninduced_t180_r1	BW25113recA_uninduced_t180	aeration:assumed_aerobic, cell_density:0.35 OD600, culture_shaking:3e+02 RPM, culture_temperature:37 Celsius, culture_type:batch, culture_vessel:flask, culture_vessel_volume:2.5e+02 ml, culture_volume:50 ml, experimenter:Kohanski MA, inoculum_dilution:0.001 ratio (1:100 = 0.01), peptone:10 mg/mL, rna_prep_type:RNeasy, rna_stop_solution:RNAprotect, sodium_chloride:1.7e+02 mM, strain:BW25113deltaRe…
ccdB_BW25113recA_t0_r1	ccdB_BW25113recA_t0	aeration:assumed_aerobic, arabinose:17 mM, cell_density:0.35 OD600, culture_shaking:3e+02 RPM, culture_temperature:37 Celsius, culture_type:batch, culture_vessel:flask, culture_vessel_volume:2.5e+02 ml, culture_volume:50 ml, experimenter:Dwyer DJ, inoculum_dilution:0.001 ratio (1:100 = 0.01), iptg:1 mM, kanamycin:0.062 mM, note:For details on the plasmid: see "Engineered riboregulators enable pos…
ccdB_BW25113recA_t30_r1	ccdB_BW25113recA_t30	aeration:assumed_aerobic, arabinose:17 mM, cell_density:0.35 OD600, culture_shaking:3e+02 RPM, culture_temperature:37 Celsius, culture_type:batch, culture_vessel:flask, culture_vessel_volume:2.5e+02 ml, culture_volume:50 ml, experimenter:Dwyer DJ, inoculum_dilution:0.001 ratio (1:100 = 0.01), iptg:1 mM, kanamycin:0.062 mM, note:For details on the plasmid: see "Engineered riboregulators enable pos…
ccdB_BW25113recA_t60_r1	ccdB_BW25113recA_t60	aeration:assumed_aerobic, arabinose:17 mM, cell_density:0.35 OD600, culture_shaking:3e+02 RPM, culture_temperature:37 Celsius, culture_type:batch, culture_vessel:flask, culture_vessel_volume:2.5e+02 ml, culture_volume:50 ml, experimenter:Dwyer DJ, inoculum_dilution:0.001 ratio (1:100 = 0.01), iptg:1 mM, kanamycin:0.062 mM, note:For details on the plasmid: see "Engineered riboregulators enable pos…
ccdB_BW25113recA_t120_r1	ccdB_BW25113recA_t120	aeration:assumed_aerobic, arabinose:17 mM, cell_density:0.35 OD600, culture_shaking:3e+02 RPM, culture_temperature:37 Celsius, culture_type:batch, culture_vessel:flask, culture_vessel_volume:2.5e+02 ml, culture_volume:50 ml, experimenter:Dwyer DJ, inoculum_dilution:0.001 ratio (1:100 = 0.01), iptg:1 mM, kanamycin:0.062 mM, note:For details on the plasmid: see "Engineered riboregulators enable pos…
ccdB_BW25113recA_t180_r1	ccdB_BW25113recA_t180	aeration:assumed_aerobic, arabinose:17 mM, cell_density:0.35 OD600, culture_shaking:3e+02 RPM, culture_temperature:37 Celsius, culture_type:batch, culture_vessel:flask, culture_vessel_volume:2.5e+02 ml, culture_volume:50 ml, experimenter:Dwyer DJ, inoculum_dilution:0.001 ratio (1:100 = 0.01), iptg:1 mM, kanamycin:0.062 mM, note:For details on the plasmid: see "Engineered riboregulators enable pos…
norfloxacin_BW25113recA_t0_r1	norfloxacin_BW25113recA_t0	aeration:assumed_aerobic, cell_density:0.35 OD600, culture_shaking:3e+02 RPM, culture_temperature:37 Celsius, culture_type:batch, culture_vessel:flask, culture_vessel_volume:2.5e+02 ml, culture_volume:50 ml, experimenter:Kohanski MA, inoculum_dilution:0.001 ratio (1:100 = 0.01), norfloxacin:0.00078 mM, peptone:10 mg/mL, rna_prep_type:RNeasy, rna_stop_solution:RNAprotect, sodium_chloride:1.7e+02 m…
norfloxacin_BW25113recA_t30_r1	norfloxacin_BW25113recA_t30	aeration:assumed_aerobic, cell_density:0.35 OD600, culture_shaking:3e+02 RPM, culture_temperature:37 Celsius, culture_type:batch, culture_vessel:flask, culture_vessel_volume:2.5e+02 ml, culture_volume:50 ml, experimenter:Kohanski MA, inoculum_dilution:0.001 ratio (1:100 = 0.01), norfloxacin:0.00078 mM, peptone:10 mg/mL, rna_prep_type:RNeasy, rna_stop_solution:RNAprotect, sodium_chloride:1.7e+02 m…
norfloxacin_BW25113recA_t60_r1	norfloxacin_BW25113recA_t60	aeration:assumed_aerobic, cell_density:0.35 OD600, culture_shaking:3e+02 RPM, culture_temperature:37 Celsius, culture_type:batch, culture_vessel:flask, culture_vessel_volume:2.5e+02 ml, culture_volume:50 ml, experimenter:Kohanski MA, inoculum_dilution:0.001 ratio (1:100 = 0.01), norfloxacin:0.00078 mM, peptone:10 mg/mL, rna_prep_type:RNeasy, rna_stop_solution:RNAprotect, sodium_chloride:1.7e+02 m…
norfloxacin_BW25113recA_t120_r1	norfloxacin_BW25113recA_t120	aeration:assumed_aerobic, cell_density:0.35 OD600, culture_shaking:3e+02 RPM, culture_temperature:37 Celsius, culture_type:batch, culture_vessel:flask, culture_vessel_volume:2.5e+02 ml, culture_volume:50 ml, experimenter:Kohanski MA, inoculum_dilution:0.001 ratio (1:100 = 0.01), norfloxacin:0.00078 mM, peptone:10 mg/mL, rna_prep_type:RNeasy, rna_stop_solution:RNAprotect, sodium_chloride:1.7e+02 m…
norfloxacin_BW25113recA_t180_r1	norfloxacin_BW25113recA_t180	aeration:assumed_aerobic, cell_density:0.35 OD600, culture_shaking:3e+02 RPM, culture_temperature:37 Celsius, culture_type:batch, culture_vessel:flask, culture_vessel_volume:2.5e+02 ml, culture_volume:50 ml, experimenter:Kohanski MA, inoculum_dilution:0.001 ratio (1:100 = 0.01), norfloxacin:0.00078 mM, peptone:10 mg/mL, rna_prep_type:RNeasy, rna_stop_solution:RNAprotect, sodium_chloride:1.7e+02 m…
ccdB_MG1655_t0_r1	ccdB_MG1655_t0	aeration:assumed_aerobic, arabinose:17 mM, cell_density:0.35 OD600, culture_shaking:3e+02 RPM, culture_temperature:37 Celsius, culture_type:batch, culture_vessel:flask, culture_vessel_volume:2.5e+02 ml, culture_volume:50 ml, experimenter:Dwyer DJ, inoculum_dilution:0.001 ratio (1:100 = 0.01), iptg:1 mM, kanamycin:0.062 mM, note:For details on the plasmid: see "Engineered riboregulators enable pos…
ccdB_MG1655_t0_r2	ccdB_MG1655_t0	aeration:assumed_aerobic, arabinose:17 mM, cell_density:0.35 OD600, culture_shaking:3e+02 RPM, culture_temperature:37 Celsius, culture_type:batch, culture_vessel:flask, culture_vessel_volume:2.5e+02 ml, culture_volume:50 ml, experimenter:Dwyer DJ, inoculum_dilution:0.001 ratio (1:100 = 0.01), iptg:1 mM, kanamycin:0.062 mM, note:For details on the plasmid: see "Engineered riboregulators enable pos…
ccdB_MG1655_t30_r1	ccdB_MG1655_t30	aeration:assumed_aerobic, arabinose:17 mM, cell_density:0.35 OD600, culture_shaking:3e+02 RPM, culture_temperature:37 Celsius, culture_type:batch, culture_vessel:flask, culture_vessel_volume:2.5e+02 ml, culture_volume:50 ml, experimenter:Dwyer DJ, inoculum_dilution:0.001 ratio (1:100 = 0.01), iptg:1 mM, kanamycin:0.062 mM, note:For details on the plasmid: see "Engineered riboregulators enable pos…
ccdB_MG1655_t30_r2	ccdB_MG1655_t30	aeration:assumed_aerobic, arabinose:17 mM, cell_density:0.35 OD600, culture_shaking:3e+02 RPM, culture_temperature:37 Celsius, culture_type:batch, culture_vessel:flask, culture_vessel_volume:2.5e+02 ml, culture_volume:50 ml, experimenter:Dwyer DJ, inoculum_dilution:0.001 ratio (1:100 = 0.01), iptg:1 mM, kanamycin:0.062 mM, note:For details on the plasmid: see "Engineered riboregulators enable pos…
ccdB_MG1655_t60_r1	ccdB_MG1655_t60	aeration:assumed_aerobic, arabinose:17 mM, cell_density:0.35 OD600, culture_shaking:3e+02 RPM, culture_temperature:37 Celsius, culture_type:batch, culture_vessel:flask, culture_vessel_volume:2.5e+02 ml, culture_volume:50 ml, experimenter:Dwyer DJ, inoculum_dilution:0.001 ratio (1:100 = 0.01), iptg:1 mM, kanamycin:0.062 mM, note:For details on the plasmid: see "Engineered riboregulators enable pos…
ccdB_MG1655_t60_r2	ccdB_MG1655_t60	aeration:assumed_aerobic, arabinose:17 mM, cell_density:0.35 OD600, culture_shaking:3e+02 RPM, culture_temperature:37 Celsius, culture_type:batch, culture_vessel:flask, culture_vessel_volume:2.5e+02 ml, culture_volume:50 ml, experimenter:Dwyer DJ, inoculum_dilution:0.001 ratio (1:100 = 0.01), iptg:1 mM, kanamycin:0.062 mM, note:For details on the plasmid: see "Engineered riboregulators enable pos…
ccdB_MG1655_t90_r1	ccdB_MG1655_t90	aeration:assumed_aerobic, arabinose:17 mM, cell_density:0.35 OD600, culture_shaking:3e+02 RPM, culture_temperature:37 Celsius, culture_type:batch, culture_vessel:flask, culture_vessel_volume:2.5e+02 ml, culture_volume:50 ml, experimenter:Dwyer DJ, inoculum_dilution:0.001 ratio (1:100 = 0.01), iptg:1 mM, kanamycin:0.062 mM, note:For details on the plasmid: see "Engineered riboregulators enable pos…
ccdB_MG1655_t90_r2	ccdB_MG1655_t90	aeration:assumed_aerobic, arabinose:17 mM, cell_density:0.35 OD600, culture_shaking:3e+02 RPM, culture_temperature:37 Celsius, culture_type:batch, culture_vessel:flask, culture_vessel_volume:2.5e+02 ml, culture_volume:50 ml, experimenter:Dwyer DJ, inoculum_dilution:0.001 ratio (1:100 = 0.01), iptg:1 mM, kanamycin:0.062 mM, note:For details on the plasmid: see "Engineered riboregulators enable pos…
lacZ_MG1655_t0_r1	lacZ_MG1655_t0	aeration:assumed_aerobic, arabinose:17 mM, cell_density:0.35 OD600, culture_shaking:3e+02 RPM, culture_temperature:37 Celsius, culture_type:batch, culture_vessel:flask, culture_vessel_volume:2.5e+02 ml, culture_volume:50 ml, experimenter:Dwyer DJ, inoculum_dilution:0.001 ratio (1:100 = 0.01), iptg:1 mM, kanamycin:0.062 mM, note:For details on the plasmid: see "Engineered riboregulators enable pos…
lacZ_MG1655_t30_r1	lacZ_MG1655_t30	aeration:assumed_aerobic, arabinose:17 mM, cell_density:0.35 OD600, culture_shaking:3e+02 RPM, culture_temperature:37 Celsius, culture_type:batch, culture_vessel:flask, culture_vessel_volume:2.5e+02 ml, culture_volume:50 ml, experimenter:Dwyer DJ, inoculum_dilution:0.001 ratio (1:100 = 0.01), iptg:1 mM, kanamycin:0.062 mM, note:For details on the plasmid: see "Engineered riboregulators enable pos…
lacZ_MG1655_t60_r1	lacZ_MG1655_t60	aeration:assumed_aerobic, arabinose:17 mM, cell_density:0.35 OD600, culture_shaking:3e+02 RPM, culture_temperature:37 Celsius, culture_type:batch, culture_vessel:flask, culture_vessel_volume:2.5e+02 ml, culture_volume:50 ml, experimenter:Dwyer DJ, inoculum_dilution:0.001 ratio (1:100 = 0.01), iptg:1 mM, kanamycin:0.062 mM, note:For details on the plasmid: see "Engineered riboregulators enable pos…
lacZ_MG1655_t90_r1	lacZ_MG1655_t90	aeration:assumed_aerobic, arabinose:17 mM, cell_density:0.35 OD600, culture_shaking:3e+02 RPM, culture_temperature:37 Celsius, culture_type:batch, culture_vessel:flask, culture_vessel_volume:2.5e+02 ml, culture_volume:50 ml, experimenter:Dwyer DJ, inoculum_dilution:0.001 ratio (1:100 = 0.01), iptg:1 mM, kanamycin:0.062 mM, note:For details on the plasmid: see "Engineered riboregulators enable pos…
MG1655_uninduced_t0_r1	MG1655_uninduced_t0	aeration:assumed_aerobic, culture_shaking:3e+02 RPM, culture_temperature:37 Celsius, culture_type:batch, culture_vessel:flask, culture_vessel_volume:2.5e+02 ml, culture_volume:50 ml, dnase_treatment:yes, experimenter:Kohanski MA, growth_phase:early_log, inoculum_dilution:0.002 ratio (1:100 = 0.01), peptone:10 mg/mL, rna_prep_type:RNeasy, rna_stop_solution:RNAprotect, sodium_chloride:1.7e+02 mM, s…
MG1655_uninduced_t30_r1	MG1655_uninduced_t30	aeration:assumed_aerobic, culture_shaking:3e+02 RPM, culture_temperature:37 Celsius, culture_type:batch, culture_vessel:flask, culture_vessel_volume:2.5e+02 ml, culture_volume:50 ml, dnase_treatment:yes, experimenter:Kohanski MA, growth_phase:early_log, inoculum_dilution:0.002 ratio (1:100 = 0.01), peptone:10 mg/mL, rna_prep_type:RNeasy, rna_stop_solution:RNAprotect, sodium_chloride:1.7e+02 mM, s…
MG1655_uninduced_t60_r1	MG1655_uninduced_t60	aeration:assumed_aerobic, culture_shaking:3e+02 RPM, culture_temperature:37 Celsius, culture_type:batch, culture_vessel:flask, culture_vessel_volume:2.5e+02 ml, culture_volume:50 ml, dnase_treatment:yes, experimenter:Kohanski MA, growth_phase:early_log, inoculum_dilution:0.002 ratio (1:100 = 0.01), peptone:10 mg/mL, rna_prep_type:RNeasy, rna_stop_solution:RNAprotect, sodium_chloride:1.7e+02 mM, s…
MG1655_uninduced_t120_r1	MG1655_uninduced_t120	aeration:assumed_aerobic, culture_shaking:3e+02 RPM, culture_temperature:37 Celsius, culture_type:batch, culture_vessel:flask, culture_vessel_volume:2.5e+02 ml, culture_volume:50 ml, dnase_treatment:yes, experimenter:Kohanski MA, growth_phase:early_log, inoculum_dilution:0.002 ratio (1:100 = 0.01), peptone:10 mg/mL, rna_prep_type:RNeasy, rna_stop_solution:RNAprotect, sodium_chloride:1.7e+02 mM, s…
MG1063_uninduced_t180_r1	MG1063_uninduced_t180	aeration:assumed_aerobic, culture_shaking:3e+02 RPM, culture_temperature:37 Celsius, culture_type:batch, culture_vessel:flask, culture_vessel_volume:2.5e+02 ml, culture_volume:50 ml, dnase_treatment:yes, experimenter:Kohanski MA, growth_phase:early_log, inoculum_dilution:0.002 ratio (1:100 = 0.01), peptone:10 mg/mL, rna_prep_type:RNeasy, rna_stop_solution:RNAprotect, sodium_chloride:1.7e+02 mM, s…
MG1655_ampicillin_t30_r1	MG1655_ampicillin_t30	aeration:assumed_aerobic, ampicillin:0.014 mM, culture_shaking:3e+02 RPM, culture_temperature:37 Celsius, culture_type:batch, culture_vessel:flask, culture_vessel_volume:2.5e+02 ml, culture_volume:50 ml, dnase_treatment:yes, experimenter:Kohanski MA, growth_phase:early_log, inoculum_dilution:0.002 ratio (1:100 = 0.01), peptone:10 mg/mL, rna_prep_type:RNeasy, rna_stop_solution:RNAprotect, sodium_c…
MG1655_ampicillin_t60_r1	MG1655_ampicillin_t60	aeration:assumed_aerobic, ampicillin:0.014 mM, culture_shaking:3e+02 RPM, culture_temperature:37 Celsius, culture_type:batch, culture_vessel:flask, culture_vessel_volume:2.5e+02 ml, culture_volume:50 ml, dnase_treatment:yes, experimenter:Kohanski MA, growth_phase:early_log, inoculum_dilution:0.002 ratio (1:100 = 0.01), peptone:10 mg/mL, rna_prep_type:RNeasy, rna_stop_solution:RNAprotect, sodium_c…
MG1655_ampicillin_t120_r1	MG1655_ampicillin_t120	aeration:assumed_aerobic, ampicillin:0.014 mM, culture_shaking:3e+02 RPM, culture_temperature:37 Celsius, culture_type:batch, culture_vessel:flask, culture_vessel_volume:2.5e+02 ml, culture_volume:50 ml, dnase_treatment:yes, experimenter:Kohanski MA, growth_phase:early_log, inoculum_dilution:0.002 ratio (1:100 = 0.01), peptone:10 mg/mL, rna_prep_type:RNeasy, rna_stop_solution:RNAprotect, sodium_c…
MG1655_kanamycin_t30_r1	MG1655_kanamycin_t30	aeration:assumed_aerobic, culture_shaking:3e+02 RPM, culture_temperature:37 Celsius, culture_type:batch, culture_vessel:flask, culture_vessel_volume:2.5e+02 ml, culture_volume:50 ml, dnase_treatment:yes, experimenter:Kohanski MA, growth_phase:early_log, inoculum_dilution:0.002 ratio (1:100 = 0.01), kanamycin:0.01 mM, peptone:10 mg/mL, rna_prep_type:RNeasy, rna_stop_solution:RNAprotect, sodium_chl…
MG1655_kanamycin_t60_r1	MG1655_kanamycin_t60	aeration:assumed_aerobic, culture_shaking:3e+02 RPM, culture_temperature:37 Celsius, culture_type:batch, culture_vessel:flask, culture_vessel_volume:2.5e+02 ml, culture_volume:50 ml, dnase_treatment:yes, experimenter:Kohanski MA, growth_phase:early_log, inoculum_dilution:0.002 ratio (1:100 = 0.01), kanamycin:0.01 mM, peptone:10 mg/mL, rna_prep_type:RNeasy, rna_stop_solution:RNAprotect, sodium_chl…
MG1655_kanamycin_t120_r1	MG1655_kanamycin_t120	aeration:assumed_aerobic, culture_shaking:3e+02 RPM, culture_temperature:37 Celsius, culture_type:batch, culture_vessel:flask, culture_vessel_volume:2.5e+02 ml, culture_volume:50 ml, dnase_treatment:yes, experimenter:Kohanski MA, growth_phase:early_log, inoculum_dilution:0.002 ratio (1:100 = 0.01), kanamycin:0.01 mM, peptone:10 mg/mL, rna_prep_type:RNeasy, rna_stop_solution:RNAprotect, sodium_chl…
MG1655_norfloxacin_t30_r1	MG1655_norfloxacin_t30	aeration:assumed_aerobic, culture_shaking:3e+02 RPM, culture_temperature:37 Celsius, culture_type:batch, culture_vessel:flask, culture_vessel_volume:2.5e+02 ml, culture_volume:50 ml, dnase_treatment:yes, experimenter:Kohanski MA, growth_phase:early_log, inoculum_dilution:0.002 ratio (1:100 = 0.01), norfloxacin:7.8e-05 mM, peptone:10 mg/mL, rna_prep_type:RNeasy, rna_stop_solution:RNAprotect, sodiu…
MG1655_norfloxacin_t60_r1	MG1655_norfloxacin_t60	aeration:assumed_aerobic, culture_shaking:3e+02 RPM, culture_temperature:37 Celsius, culture_type:batch, culture_vessel:flask, culture_vessel_volume:2.5e+02 ml, culture_volume:50 ml, dnase_treatment:yes, experimenter:Kohanski MA, growth_phase:early_log, inoculum_dilution:0.002 ratio (1:100 = 0.01), norfloxacin:7.8e-05 mM, peptone:10 mg/mL, rna_prep_type:RNeasy, rna_stop_solution:RNAprotect, sodiu…
MG1655_norfloxacin_t120_r1	MG1655_norfloxacin_t120	aeration:assumed_aerobic, culture_shaking:3e+02 RPM, culture_temperature:37 Celsius, culture_type:batch, culture_vessel:flask, culture_vessel_volume:2.5e+02 ml, culture_volume:50 ml, dnase_treatment:yes, experimenter:Kohanski MA, growth_phase:early_log, inoculum_dilution:0.002 ratio (1:100 = 0.01), norfloxacin:7.8e-05 mM, peptone:10 mg/mL, rna_prep_type:RNeasy, rna_stop_solution:RNAprotect, sodiu…
MG1655_spectinomycin_t30_r1	MG1655_spectinomycin_t30	aeration:assumed_aerobic, culture_shaking:3e+02 RPM, culture_temperature:37 Celsius, culture_type:batch, culture_vessel:flask, culture_vessel_volume:2.5e+02 ml, culture_volume:50 ml, dnase_treatment:yes, experimenter:Kohanski MA, growth_phase:early_log, inoculum_dilution:0.002 ratio (1:100 = 0.01), peptone:10 mg/mL, rna_prep_type:RNeasy, rna_stop_solution:RNAprotect, sodium_chloride:1.7e+02 mM, s…
MG1655_spectinomycin_t60_r1	MG1655_spectinomycin_t60	aeration:assumed_aerobic, culture_shaking:3e+02 RPM, culture_temperature:37 Celsius, culture_type:batch, culture_vessel:flask, culture_vessel_volume:2.5e+02 ml, culture_volume:50 ml, dnase_treatment:yes, experimenter:Kohanski MA, growth_phase:early_log, inoculum_dilution:0.002 ratio (1:100 = 0.01), peptone:10 mg/mL, rna_prep_type:RNeasy, rna_stop_solution:RNAprotect, sodium_chloride:1.7e+02 mM, s…
MG1655_spectinomycin_t120_r1	MG1655_spectinomycin_t120	aeration:assumed_aerobic, culture_shaking:3e+02 RPM, culture_temperature:37 Celsius, culture_type:batch, culture_vessel:flask, culture_vessel_volume:2.5e+02 ml, culture_volume:50 ml, dnase_treatment:yes, experimenter:Kohanski MA, growth_phase:early_log, inoculum_dilution:0.002 ratio (1:100 = 0.01), peptone:10 mg/mL, rna_prep_type:RNeasy, rna_stop_solution:RNAprotect, sodium_chloride:1.7e+02 mM, s…
ph5.7_anaerobic_r1	ph5.7_anaerobic	aeration:assumed_aerobic, cell_density:0.2 OD600, culture_ph:5.7 , culture_shaking:8 RPM, culture_temperature:37 Celsius, culture_type:batch, culture_vessel:closed_test_tube, culture_vessel_volume:8.5 ml, culture_volume:8.5 ml, experimenter:Hayes ET, homopipes:1e+02 mM, inoculum_dilution:0.001 ratio (1:100 = 0.01), note:media pH was adjusted with KOH, potassium_chloride:1e+02 mM, rna_prep_type:RN…
ph5.7_anaerobic_r2	ph5.7_anaerobic	aeration:assumed_aerobic, cell_density:0.2 OD600, culture_ph:5.7 , culture_shaking:8 RPM, culture_temperature:37 Celsius, culture_type:batch, culture_vessel:closed_test_tube, culture_vessel_volume:8.5 ml, culture_volume:8.5 ml, experimenter:Hayes ET, homopipes:1e+02 mM, inoculum_dilution:0.001 ratio (1:100 = 0.01), note:media pH was adjusted with KOH, potassium_chloride:1e+02 mM, rna_prep_type:RN…
ph5.7_anaerobic_r3	ph5.7_anaerobic	aeration:assumed_aerobic, cell_density:0.2 OD600, culture_ph:5.7 , culture_shaking:8 RPM, culture_temperature:37 Celsius, culture_type:batch, culture_vessel:closed_test_tube, culture_vessel_volume:8.5 ml, culture_volume:8.5 ml, experimenter:Hayes ET, homopipes:1e+02 mM, inoculum_dilution:0.001 ratio (1:100 = 0.01), note:media pH was adjusted with KOH, potassium_chloride:1e+02 mM, rna_prep_type:RN…
ph5.7_anaerobic_r4	ph5.7_anaerobic	aeration:assumed_aerobic, cell_density:0.2 OD600, culture_ph:5.7 , culture_shaking:8 RPM, culture_temperature:37 Celsius, culture_type:batch, culture_vessel:closed_test_tube, culture_vessel_volume:8.5 ml, culture_volume:8.5 ml, experimenter:Hayes ET, homopipes:1e+02 mM, inoculum_dilution:0.001 ratio (1:100 = 0.01), note:media pH was adjusted with KOH, potassium_chloride:1e+02 mM, rna_prep_type:RN…
ph5.7_anaerobic_r5	ph5.7_anaerobic	aeration:assumed_aerobic, cell_density:0.2 OD600, culture_ph:5.7 , culture_shaking:8 RPM, culture_temperature:37 Celsius, culture_type:batch, culture_vessel:closed_test_tube, culture_vessel_volume:8.5 ml, culture_volume:8.5 ml, experimenter:Hayes ET, homopipes:1e+02 mM, inoculum_dilution:0.001 ratio (1:100 = 0.01), note:media pH was adjusted with KOH, potassium_chloride:1e+02 mM, rna_prep_type:RN…
ph7_anaerobic_r1	ph7_anaerobic	aeration:assumed_aerobic, cell_density:0.2 OD600, culture_ph:7 , culture_shaking:8 RPM, culture_temperature:37 Celsius, culture_type:batch, culture_vessel:closed_test_tube, culture_vessel_volume:8.5 ml, culture_volume:8.5 ml, experimenter:Hayes ET, homopipes:1e+02 mM, inoculum_dilution:0.001 ratio (1:100 = 0.01), note:media pH was adjusted with KOH, potassium_chloride:1e+02 mM, rna_prep_type:RNea…
ph7_anaerobic_r2	ph7_anaerobic	aeration:assumed_aerobic, cell_density:0.2 OD600, culture_ph:7 , culture_shaking:8 RPM, culture_temperature:37 Celsius, culture_type:batch, culture_vessel:closed_test_tube, culture_vessel_volume:8.5 ml, culture_volume:8.5 ml, experimenter:Hayes ET, homopipes:1e+02 mM, inoculum_dilution:0.001 ratio (1:100 = 0.01), note:media pH was adjusted with KOH, potassium_chloride:1e+02 mM, rna_prep_type:RNea…
ph7_anaerobic_r3	ph7_anaerobic	aeration:assumed_aerobic, cell_density:0.2 OD600, culture_ph:7 , culture_shaking:8 RPM, culture_temperature:37 Celsius, culture_type:batch, culture_vessel:closed_test_tube, culture_vessel_volume:8.5 ml, culture_volume:8.5 ml, experimenter:Hayes ET, homopipes:1e+02 mM, inoculum_dilution:0.001 ratio (1:100 = 0.01), note:media pH was adjusted with KOH, potassium_chloride:1e+02 mM, rna_prep_type:RNea…
ph7_anaerobic_r4	ph7_anaerobic	aeration:assumed_aerobic, cell_density:0.2 OD600, culture_ph:7 , culture_shaking:8 RPM, culture_temperature:37 Celsius, culture_type:batch, culture_vessel:closed_test_tube, culture_vessel_volume:8.5 ml, culture_volume:8.5 ml, experimenter:Hayes ET, homopipes:1e+02 mM, inoculum_dilution:0.001 ratio (1:100 = 0.01), note:media pH was adjusted with KOH, potassium_chloride:1e+02 mM, rna_prep_type:RNea…
ph7_anaerobic_r5	ph7_anaerobic	aeration:assumed_aerobic, cell_density:0.2 OD600, culture_ph:7 , culture_shaking:8 RPM, culture_temperature:37 Celsius, culture_type:batch, culture_vessel:closed_test_tube, culture_vessel_volume:8.5 ml, culture_volume:8.5 ml, experimenter:Hayes ET, homopipes:1e+02 mM, inoculum_dilution:0.001 ratio (1:100 = 0.01), note:media pH was adjusted with KOH, potassium_chloride:1e+02 mM, rna_prep_type:RNea…
ph8.5_anaerobic_r1	ph8.5_anaerobic	aeration:assumed_aerobic, cell_density:0.2 OD600, culture_ph:8.5 , culture_shaking:8 RPM, culture_temperature:37 Celsius, culture_type:batch, culture_vessel:closed_test_tube, culture_vessel_volume:8.5 ml, culture_volume:8.5 ml, experimenter:Hayes ET, homopipes:1e+02 mM, inoculum_dilution:0.001 ratio (1:100 = 0.01), note:media pH was adjusted with KOH, potassium_chloride:1e+02 mM, rna_prep_type:RN…
ph8.5_anaerobic_r2	ph8.5_anaerobic	aeration:assumed_aerobic, cell_density:0.2 OD600, culture_ph:8.5 , culture_shaking:8 RPM, culture_temperature:37 Celsius, culture_type:batch, culture_vessel:closed_test_tube, culture_vessel_volume:8.5 ml, culture_volume:8.5 ml, experimenter:Hayes ET, homopipes:1e+02 mM, inoculum_dilution:0.001 ratio (1:100 = 0.01), note:media pH was adjusted with KOH, potassium_chloride:1e+02 mM, rna_prep_type:RN…
ph8.5_anaerobic_r3	ph8.5_anaerobic	aeration:assumed_aerobic, cell_density:0.2 OD600, culture_ph:8.5 , culture_shaking:8 RPM, culture_temperature:37 Celsius, culture_type:batch, culture_vessel:closed_test_tube, culture_vessel_volume:8.5 ml, culture_volume:8.5 ml, experimenter:Hayes ET, homopipes:1e+02 mM, inoculum_dilution:0.001 ratio (1:100 = 0.01), note:media pH was adjusted with KOH, potassium_chloride:1e+02 mM, rna_prep_type:RN…
ph8.5_anaerobic_r4	ph8.5_anaerobic	aeration:assumed_aerobic, cell_density:0.2 OD600, culture_ph:8.5 , culture_shaking:8 RPM, culture_temperature:37 Celsius, culture_type:batch, culture_vessel:closed_test_tube, culture_vessel_volume:8.5 ml, culture_volume:8.5 ml, experimenter:Hayes ET, homopipes:1e+02 mM, inoculum_dilution:0.001 ratio (1:100 = 0.01), note:media pH was adjusted with KOH, potassium_chloride:1e+02 mM, rna_prep_type:RN…
ph8.5_anaerobic_r5	ph8.5_anaerobic	aeration:assumed_aerobic, cell_density:0.2 OD600, culture_ph:8.5 , culture_shaking:8 RPM, culture_temperature:37 Celsius, culture_type:batch, culture_vessel:closed_test_tube, culture_vessel_volume:8.5 ml, culture_volume:8.5 ml, experimenter:Hayes ET, homopipes:1e+02 mM, inoculum_dilution:0.001 ratio (1:100 = 0.01), note:media pH was adjusted with KOH, potassium_chloride:1e+02 mM, rna_prep_type:RN…
biofilm_K_yceP_r1	biofilm_K_yceP	aeration:assumed_anaerobic, culture_temperature:37 Celsius, culture_type:batch, culture_vessel:glass_wool, dimethylformamide:7.7 mM, experimenter:Lee J, glucose:11 mM, growth_phase:biofilm, note:bacteria were grown on 10g of glass wool, peptone:10 mg/mL, perturbation:knockout, perturbation_gene:yceP, rna_prep_type:RNeasy, sodium_chloride:1.7e+02 mM, strain:BW25113, structured_metadata:complete, t…
biofilm_K_yceP_indole_r1	biofilm_K_yceP_indole	aeration:assumed_anaerobic, culture_temperature:37 Celsius, culture_type:batch, culture_vessel:glass_wool, dimethylformamide:7.7 mM, experimenter:Lee J, glucose:11 mM, growth_phase:biofilm, indole:0.6 mM, note:bacteria were grown on 10g of glass wool, peptone:10 mg/mL, perturbation:knockout, perturbation_gene:yceP, rna_prep_type:RNeasy, sodium_chloride:1.7e+02 mM, strain:BW25113, structured_metad…
biofilm_K_yceP_indole_r2	biofilm_K_yceP_indole	aeration:assumed_anaerobic, culture_temperature:37 Celsius, culture_type:batch, culture_vessel:glass_wool, dimethylformamide:7.7 mM, experimenter:Lee J, glucose:11 mM, growth_phase:biofilm, indole:0.6 mM, note:bacteria were grown on 10g of glass wool, peptone:10 mg/mL, perturbation:knockout, perturbation_gene:yceP, rna_prep_type:RNeasy, sodium_chloride:1.7e+02 mM, strain:BW25113, structured_metad…
biofilm_wt_glucose_r1	biofilm_wt_glucose	aeration:assumed_anaerobic, culture_temperature:37 Celsius, culture_type:batch, culture_vessel:glass_wool, experimenter:Lee J, glucose:11 mM, growth_phase:biofilm, note:bacteria were grown on 10g of glass wool, peptone:10 mg/mL, rna_prep_type:RNeasy, sodium_chloride:1.7e+02 mM, strain:BW25113, structured_metadata:complete, time_point:1.4e+03 minutes, yeast_extract:5 mg/mL
biofilm_K_trpE_r1	biofilm_K_trpE	aeration:assumed_anaerobic, culture_temperature:37 Celsius, culture_type:batch, culture_vessel:glass_wool, experimenter:Lee J, glucose:11 mM, growth_phase:biofilm, note:bacteria were grown on 10g of glass wool, peptone:10 mg/mL, perturbation:knockout, perturbation_gene:trpE, rna_prep_type:RNeasy, sodium_chloride:1.7e+02 mM, strain:BW25113, structured_metadata:complete, time_point:1.4e+03 minutes,…
biofilm_K_tnaA_r1	biofilm_K_tnaA	aeration:assumed_anaerobic, culture_temperature:37 Celsius, culture_type:batch, culture_vessel:glass_wool, experimenter:Lee J, growth_phase:biofilm, note:bacteria were grown on 10g of glass wool, peptone:10 mg/mL, perturbation:knockout, perturbation_gene:tnaA, rna_prep_type:RNeasy, sodium_chloride:1.7e+02 mM, strain:BW25113, structured_metadata:complete, time_point:1.4e+03 minutes, yeast_extract:…
biofilm_wt_noGlucose_r1	biofilm_wt_noGlucose	aeration:assumed_anaerobic, culture_temperature:37 Celsius, culture_type:batch, culture_vessel:glass_wool, experimenter:Lee J, growth_phase:biofilm, note:bacteria were grown on 10g of glass wool, peptone:10 mg/mL, rna_prep_type:RNeasy, sodium_chloride:1.7e+02 mM, strain:BW25113, structured_metadata:complete, yeast_extract:5 mg/mL
K12_t90_K_fis_r1	K12_t90_K_fis	aeration:assumed_aerobic, culture_temperature:37 Celsius, experimenter:Bradley MD, glucose:11 mM, growth_phase:early_log, kanamycin:0.1 mM, note:I could not determine the shake speed and growth vessel from the publication, peptone:10 mg/mL, perturbation:knockout, perturbation_gene:fis, resistant_to:kanamycin, sodium_chloride:1.7e+02 mM, strain:K12, structured_metadata:partial, time_point:90 minut…
K12_t90_K_fis_r2	K12_t90_K_fis	aeration:assumed_aerobic, culture_temperature:37 Celsius, experimenter:Bradley MD, glucose:11 mM, growth_phase:early_log, kanamycin:0.1 mM, note:I could not determine the shake speed and growth vessel from the publication, peptone:10 mg/mL, perturbation:knockout, perturbation_gene:fis, resistant_to:kanamycin, sodium_chloride:1.7e+02 mM, strain:K12, structured_metadata:partial, time_point:90 minut…
K12_t90_K_fis_r3	K12_t90_K_fis	aeration:assumed_aerobic, culture_temperature:37 Celsius, experimenter:Bradley MD, glucose:11 mM, growth_phase:early_log, kanamycin:0.1 mM, note:I could not determine the shake speed and growth vessel from the publication, peptone:10 mg/mL, perturbation:knockout, perturbation_gene:fis, resistant_to:kanamycin, sodium_chloride:1.7e+02 mM, strain:K12, structured_metadata:partial, time_point:90 minut…
K12_t150_K_fis_r1	K12_t150_K_fis	aeration:assumed_aerobic, culture_temperature:37 Celsius, experimenter:Bradley MD, glucose:11 mM, growth_phase:log, kanamycin:0.1 mM, note:I could not determine the shake speed and growth vessel from the publication, peptone:10 mg/mL, perturbation:knockout, perturbation_gene:fis, resistant_to:kanamycin, sodium_chloride:1.7e+02 mM, strain:K12, structured_metadata:partial, time_point:1.5e+02 minute…
K12_t150_K_fis_r2	K12_t150_K_fis	aeration:assumed_aerobic, culture_temperature:37 Celsius, experimenter:Bradley MD, glucose:11 mM, growth_phase:log, kanamycin:0.1 mM, note:I could not determine the shake speed and growth vessel from the publication, peptone:10 mg/mL, perturbation:knockout, perturbation_gene:fis, resistant_to:kanamycin, sodium_chloride:1.7e+02 mM, strain:K12, structured_metadata:partial, time_point:1.5e+02 minute…
K12_t150_K_fis_r3	K12_t150_K_fis	aeration:assumed_aerobic, culture_temperature:37 Celsius, experimenter:Bradley MD, glucose:11 mM, growth_phase:log, kanamycin:0.1 mM, note:I could not determine the shake speed and growth vessel from the publication, peptone:10 mg/mL, perturbation:knockout, perturbation_gene:fis, resistant_to:kanamycin, sodium_chloride:1.7e+02 mM, strain:K12, structured_metadata:partial, time_point:1.5e+02 minute…
K12_t240_K_fis_r1	K12_t240_K_fis	aeration:assumed_aerobic, culture_temperature:37 Celsius, experimenter:Bradley MD, glucose:11 mM, growth_phase:late_log, kanamycin:0.1 mM, note:I could not determine the shake speed and growth vessel from the publication, peptone:10 mg/mL, perturbation:knockout, perturbation_gene:fis, resistant_to:kanamycin, sodium_chloride:1.7e+02 mM, strain:K12, structured_metadata:partial, time_point:2.4e+02 m…
K12_t240_K_fis_r2	K12_t240_K_fis	aeration:assumed_aerobic, culture_temperature:37 Celsius, experimenter:Bradley MD, glucose:11 mM, growth_phase:late_log, kanamycin:0.1 mM, note:I could not determine the shake speed and growth vessel from the publication, peptone:10 mg/mL, perturbation:knockout, perturbation_gene:fis, resistant_to:kanamycin, sodium_chloride:1.7e+02 mM, strain:K12, structured_metadata:partial, time_point:2.4e+02 m…
K12_t240_K_fis_r3	K12_t240_K_fis	aeration:assumed_aerobic, culture_temperature:37 Celsius, experimenter:Bradley MD, glucose:11 mM, growth_phase:late_log, kanamycin:0.1 mM, note:I could not determine the shake speed and growth vessel from the publication, peptone:10 mg/mL, perturbation:knockout, perturbation_gene:fis, resistant_to:kanamycin, sodium_chloride:1.7e+02 mM, strain:K12, structured_metadata:partial, time_point:2.4e+02 m…
K12_t360_K_fis_r1	K12_t360_K_fis	aeration:assumed_aerobic, culture_temperature:37 Celsius, experimenter:Bradley MD, glucose:11 mM, growth_phase:stationary, kanamycin:0.1 mM, note:I could not determine the shake speed and growth vessel from the publication, peptone:10 mg/mL, perturbation:knockout, perturbation_gene:fis, resistant_to:kanamycin, sodium_chloride:1.7e+02 mM, strain:K12, structured_metadata:partial, time_point:3.6e+02…
K12_t360_K_fis_r2	K12_t360_K_fis	aeration:assumed_aerobic, culture_temperature:37 Celsius, experimenter:Bradley MD, glucose:11 mM, growth_phase:stationary, kanamycin:0.1 mM, note:I could not determine the shake speed and growth vessel from the publication, peptone:10 mg/mL, perturbation:knockout, perturbation_gene:fis, resistant_to:kanamycin, sodium_chloride:1.7e+02 mM, strain:K12, structured_metadata:partial, time_point:3.6e+02…
K12_t360_K_fis_r3	K12_t360_K_fis	aeration:assumed_aerobic, culture_temperature:37 Celsius, experimenter:Bradley MD, glucose:11 mM, growth_phase:stationary, kanamycin:0.1 mM, note:I could not determine the shake speed and growth vessel from the publication, peptone:10 mg/mL, perturbation:knockout, perturbation_gene:fis, resistant_to:kanamycin, sodium_chloride:1.7e+02 mM, strain:K12, structured_metadata:partial, time_point:3.6e+02…
K12_t90_r1	K12_t90	aeration:assumed_aerobic, culture_temperature:37 Celsius, experimenter:Bradley MD, glucose:11 mM, growth_phase:early_log, note:I could not determine the shake speed and growth vessel from the publication, peptone:10 mg/mL, sodium_chloride:1.7e+02 mM, strain:K12, structured_metadata:partial, time_point:90 minutes, yeast_extract:5 mg/mL
K12_t90_r2	K12_t90	aeration:assumed_aerobic, culture_temperature:37 Celsius, experimenter:Bradley MD, glucose:11 mM, growth_phase:early_log, note:I could not determine the shake speed and growth vessel from the publication, peptone:10 mg/mL, sodium_chloride:1.7e+02 mM, strain:K12, structured_metadata:partial, time_point:90 minutes, yeast_extract:5 mg/mL
K12_t90_r3	K12_t90	aeration:assumed_aerobic, culture_temperature:37 Celsius, experimenter:Bradley MD, glucose:11 mM, growth_phase:early_log, note:I could not determine the shake speed and growth vessel from the publication, peptone:10 mg/mL, sodium_chloride:1.7e+02 mM, strain:K12, structured_metadata:partial, time_point:90 minutes, yeast_extract:5 mg/mL
K12_t150_r1	K12_t150	aeration:assumed_aerobic, culture_temperature:37 Celsius, experimenter:Bradley MD, glucose:11 mM, growth_phase:log, note:I could not determine the shake speed and growth vessel from the publication, peptone:10 mg/mL, sodium_chloride:1.7e+02 mM, strain:K12, structured_metadata:partial, time_point:1.5e+02 minutes, yeast_extract:5 mg/mL
K12_t150_r2	K12_t150	aeration:assumed_aerobic, culture_temperature:37 Celsius, experimenter:Bradley MD, glucose:11 mM, growth_phase:log, note:I could not determine the shake speed and growth vessel from the publication, peptone:10 mg/mL, sodium_chloride:1.7e+02 mM, strain:K12, structured_metadata:partial, time_point:1.5e+02 minutes, yeast_extract:5 mg/mL
K12_t150_r3	K12_t150	aeration:assumed_aerobic, culture_temperature:37 Celsius, experimenter:Bradley MD, glucose:11 mM, growth_phase:log, note:I could not determine the shake speed and growth vessel from the publication, peptone:10 mg/mL, sodium_chloride:1.7e+02 mM, strain:K12, structured_metadata:partial, time_point:1.5e+02 minutes, yeast_extract:5 mg/mL
K12_t240_r1	K12_t240	aeration:assumed_aerobic, culture_temperature:37 Celsius, experimenter:Bradley MD, glucose:11 mM, growth_phase:late_log, note:I could not determine the shake speed and growth vessel from the publication, peptone:10 mg/mL, sodium_chloride:1.7e+02 mM, strain:K12, structured_metadata:partial, time_point:2.4e+02 minutes, yeast_extract:5 mg/mL
K12_t240_r2	K12_t240	aeration:assumed_aerobic, culture_temperature:37 Celsius, experimenter:Bradley MD, glucose:11 mM, growth_phase:late_log, note:I could not determine the shake speed and growth vessel from the publication, peptone:10 mg/mL, sodium_chloride:1.7e+02 mM, strain:K12, structured_metadata:partial, time_point:2.4e+02 minutes, yeast_extract:5 mg/mL
K12_t240_r3	K12_t240	aeration:assumed_aerobic, culture_temperature:37 Celsius, experimenter:Bradley MD, glucose:11 mM, growth_phase:late_log, note:I could not determine the shake speed and growth vessel from the publication, peptone:10 mg/mL, sodium_chloride:1.7e+02 mM, strain:K12, structured_metadata:partial, time_point:2.4e+02 minutes, yeast_extract:5 mg/mL
K12_t360_r1	K12_t360	aeration:assumed_aerobic, culture_temperature:37 Celsius, experimenter:Bradley MD, glucose:11 mM, growth_phase:stationary, note:I could not determine the shake speed and growth vessel from the publication, peptone:10 mg/mL, sodium_chloride:1.7e+02 mM, strain:K12, structured_metadata:partial, time_point:3.6e+02 minutes, yeast_extract:5 mg/mL
K12_t360_r2	K12_t360	aeration:assumed_aerobic, culture_temperature:37 Celsius, experimenter:Bradley MD, glucose:11 mM, growth_phase:stationary, note:I could not determine the shake speed and growth vessel from the publication, peptone:10 mg/mL, sodium_chloride:1.7e+02 mM, strain:K12, structured_metadata:partial, time_point:3.6e+02 minutes, yeast_extract:5 mg/mL
K12_t360_r3	K12_t360	aeration:assumed_aerobic, culture_temperature:37 Celsius, experimenter:Bradley MD, glucose:11 mM, growth_phase:stationary, note:I could not determine the shake speed and growth vessel from the publication, peptone:10 mg/mL, sodium_chloride:1.7e+02 mM, strain:K12, structured_metadata:partial, time_point:3.6e+02 minutes, yeast_extract:5 mg/mL
MG1655_t150_aerobic_r1	MG1655_t150_aerobic	aeration:aerobic, culture_shaking:1e+02 RPM, culture_temperature:37 Celsius, culture_type:batch, culture_vessel:bioflo110 fermentor, culture_vessel_volume:1.3e+03 ml, culture_volume:5e+02 ml, experimenter:Reigstad CS, note:aerobic conditions were maintained by continuous sparging with sterile house air at 0.2 liters/min, peptone:10 mg/mL, rna_prep_type:RNeasy, rna_stop_solution:RNAprotect, sodium…
MG1655_t150_aerobic_r2	MG1655_t150_aerobic	aeration:aerobic, culture_shaking:1e+02 RPM, culture_temperature:37 Celsius, culture_type:batch, culture_vessel:bioflo110 fermentor, culture_vessel_volume:1.3e+03 ml, culture_volume:5e+02 ml, experimenter:Reigstad CS, note:aerobic conditions were maintained by continuous sparging with sterile house air at 0.2 liters/min, peptone:10 mg/mL, rna_prep_type:RNeasy, rna_stop_solution:RNAprotect, sodium…
MG1655_t300_aerobic_r1	MG1655_t300_aerobic	aeration:aerobic, culture_shaking:1e+02 RPM, culture_temperature:37 Celsius, culture_type:batch, culture_vessel:bioflo110 fermentor, culture_vessel_volume:1.3e+03 ml, culture_volume:5e+02 ml, experimenter:Reigstad CS, note:aerobic conditions were maintained by continuous sparging with sterile house air at 0.2 liters/min, peptone:10 mg/mL, rna_prep_type:RNeasy, rna_stop_solution:RNAprotect, sodium…
MG1655_t300_aerobic_r2	MG1655_t300_aerobic	aeration:aerobic, culture_shaking:1e+02 RPM, culture_temperature:37 Celsius, culture_type:batch, culture_vessel:bioflo110 fermentor, culture_vessel_volume:1.3e+03 ml, culture_volume:5e+02 ml, experimenter:Reigstad CS, note:aerobic conditions were maintained by continuous sparging with sterile house air at 0.2 liters/min, peptone:10 mg/mL, rna_prep_type:RNeasy, rna_stop_solution:RNAprotect, sodium…
MG1655_t480_aerobic_r1	MG1655_t480_aerobic	aeration:aerobic, culture_shaking:1e+02 RPM, culture_temperature:37 Celsius, culture_type:batch, culture_vessel:bioflo110 fermentor, culture_vessel_volume:1.3e+03 ml, culture_volume:5e+02 ml, experimenter:Reigstad CS, note:aerobic conditions were maintained by continuous sparging with sterile house air at 0.2 liters/min, peptone:10 mg/mL, rna_prep_type:RNeasy, rna_stop_solution:RNAprotect, sodium…
MG1655_t480_aerobic_r2	MG1655_t480_aerobic	aeration:aerobic, culture_shaking:1e+02 RPM, culture_temperature:37 Celsius, culture_type:batch, culture_vessel:bioflo110 fermentor, culture_vessel_volume:1.3e+03 ml, culture_volume:5e+02 ml, experimenter:Reigstad CS, note:aerobic conditions were maintained by continuous sparging with sterile house air at 0.2 liters/min, peptone:10 mg/mL, rna_prep_type:RNeasy, rna_stop_solution:RNAprotect, sodium…
MG1655_t720_aerobic_r1	MG1655_t720_aerobic	aeration:aerobic, culture_shaking:1e+02 RPM, culture_temperature:37 Celsius, culture_type:batch, culture_vessel:bioflo110 fermentor, culture_vessel_volume:1.3e+03 ml, culture_volume:5e+02 ml, experimenter:Reigstad CS, note:aerobic conditions were maintained by continuous sparging with sterile house air at 0.2 liters/min, peptone:10 mg/mL, rna_prep_type:RNeasy, rna_stop_solution:RNAprotect, sodium…
MG1655_t720_aerobic_r2	MG1655_t720_aerobic	aeration:aerobic, culture_shaking:1e+02 RPM, culture_temperature:37 Celsius, culture_type:batch, culture_vessel:bioflo110 fermentor, culture_vessel_volume:1.3e+03 ml, culture_volume:5e+02 ml, experimenter:Reigstad CS, note:aerobic conditions were maintained by continuous sparging with sterile house air at 0.2 liters/min, peptone:10 mg/mL, rna_prep_type:RNeasy, rna_stop_solution:RNAprotect, sodium…
MG1655_t1080_aerobic_r1	MG1655_t1080_aerobic	aeration:aerobic, culture_shaking:1e+02 RPM, culture_temperature:37 Celsius, culture_type:batch, culture_vessel:bioflo110 fermentor, culture_vessel_volume:1.3e+03 ml, culture_volume:5e+02 ml, experimenter:Reigstad CS, note:aerobic conditions were maintained by continuous sparging with sterile house air at 0.2 liters/min, peptone:10 mg/mL, rna_prep_type:RNeasy, rna_stop_solution:RNAprotect, sodium…
MG1655_t1080_aerobic_r2	MG1655_t1080_aerobic	aeration:aerobic, culture_shaking:1e+02 RPM, culture_temperature:37 Celsius, culture_type:batch, culture_vessel:bioflo110 fermentor, culture_vessel_volume:1.3e+03 ml, culture_volume:5e+02 ml, experimenter:Reigstad CS, note:aerobic conditions were maintained by continuous sparging with sterile house air at 0.2 liters/min, peptone:10 mg/mL, rna_prep_type:RNeasy, rna_stop_solution:RNAprotect, sodium…
MG1655_t1560_aerobic_r1	MG1655_t1560_aerobic	aeration:aerobic, culture_shaking:1e+02 RPM, culture_temperature:37 Celsius, culture_type:batch, culture_vessel:bioflo110 fermentor, culture_vessel_volume:1.3e+03 ml, culture_volume:5e+02 ml, experimenter:Reigstad CS, note:aerobic conditions were maintained by continuous sparging with sterile house air at 0.2 liters/min, peptone:10 mg/mL, rna_prep_type:RNeasy, rna_stop_solution:RNAprotect, sodium…
MG1655_t1560_aerobic_r2	MG1655_t1560_aerobic	aeration:aerobic, culture_shaking:1e+02 RPM, culture_temperature:37 Celsius, culture_type:batch, culture_vessel:bioflo110 fermentor, culture_vessel_volume:1.3e+03 ml, culture_volume:5e+02 ml, experimenter:Reigstad CS, note:aerobic conditions were maintained by continuous sparging with sterile house air at 0.2 liters/min, peptone:10 mg/mL, rna_prep_type:RNeasy, rna_stop_solution:RNAprotect, sodium…
MG1655_t150_anaerobic_r1	MG1655_t150_anaerobic	aeration:anaerobic, culture_shaking:1e+02 RPM, culture_temperature:37 Celsius, culture_type:batch, culture_vessel:bioflo110 fermentor, culture_vessel_volume:1.3e+03 ml, culture_volume:5e+02 ml, experimenter:Reigstad CS, note:anaerobic conditions were maintained by continuous sparging (mixture of 80% N2 and 20% CO2 at 0.2 liters/min), peptone:10 mg/mL, rna_prep_type:RNeasy, rna_stop_solution:RNApr…
MG1655_t150_anaerobic_r2	MG1655_t150_anaerobic	aeration:anaerobic, culture_shaking:1e+02 RPM, culture_temperature:37 Celsius, culture_type:batch, culture_vessel:bioflo110 fermentor, culture_vessel_volume:1.3e+03 ml, culture_volume:5e+02 ml, experimenter:Reigstad CS, note:anaerobic conditions were maintained by continuous sparging (mixture of 80% N2 and 20% CO2 at 0.2 liters/min), peptone:10 mg/mL, rna_prep_type:RNeasy, rna_stop_solution:RNApr…
MG1655_t180_anaerobic_r1	MG1655_t180_anaerobic	aeration:anaerobic, culture_shaking:1e+02 RPM, culture_temperature:37 Celsius, culture_type:batch, culture_vessel:bioflo110 fermentor, culture_vessel_volume:1.3e+03 ml, culture_volume:5e+02 ml, experimenter:Reigstad CS, note:anaerobic conditions were maintained by continuous sparging (mixture of 80% N2 and 20% CO2 at 0.2 liters/min), peptone:10 mg/mL, rna_prep_type:RNeasy, rna_stop_solution:RNApr…
MG1655_t180_anaerobic_r2	MG1655_t180_anaerobic	aeration:anaerobic, culture_shaking:1e+02 RPM, culture_temperature:37 Celsius, culture_type:batch, culture_vessel:bioflo110 fermentor, culture_vessel_volume:1.3e+03 ml, culture_volume:5e+02 ml, experimenter:Reigstad CS, note:anaerobic conditions were maintained by continuous sparging (mixture of 80% N2 and 20% CO2 at 0.2 liters/min), peptone:10 mg/mL, rna_prep_type:RNeasy, rna_stop_solution:RNApr…
MG1655_t225_anaerobic_r1	MG1655_t225_anaerobic	aeration:anaerobic, culture_shaking:1e+02 RPM, culture_temperature:37 Celsius, culture_type:batch, culture_vessel:bioflo110 fermentor, culture_vessel_volume:1.3e+03 ml, culture_volume:5e+02 ml, experimenter:Reigstad CS, note:anaerobic conditions were maintained by continuous sparging (mixture of 80% N2 and 20% CO2 at 0.2 liters/min), peptone:10 mg/mL, rna_prep_type:RNeasy, rna_stop_solution:RNApr…
MG1655_t225_anaerobic_r2	MG1655_t225_anaerobic	aeration:anaerobic, culture_shaking:1e+02 RPM, culture_temperature:37 Celsius, culture_type:batch, culture_vessel:bioflo110 fermentor, culture_vessel_volume:1.3e+03 ml, culture_volume:5e+02 ml, experimenter:Reigstad CS, note:anaerobic conditions were maintained by continuous sparging (mixture of 80% N2 and 20% CO2 at 0.2 liters/min), peptone:10 mg/mL, rna_prep_type:RNeasy, rna_stop_solution:RNApr…
MG1655_t270_anaerobic_r1	MG1655_t270_anaerobic	aeration:anaerobic, culture_shaking:1e+02 RPM, culture_temperature:37 Celsius, culture_type:batch, culture_vessel:bioflo110 fermentor, culture_vessel_volume:1.3e+03 ml, culture_volume:5e+02 ml, experimenter:Reigstad CS, note:anaerobic conditions were maintained by continuous sparging (mixture of 80% N2 and 20% CO2 at 0.2 liters/min), peptone:10 mg/mL, rna_prep_type:RNeasy, rna_stop_solution:RNApr…
MG1655_t270_anaerobic_r2	MG1655_t270_anaerobic	aeration:anaerobic, culture_shaking:1e+02 RPM, culture_temperature:37 Celsius, culture_type:batch, culture_vessel:bioflo110 fermentor, culture_vessel_volume:1.3e+03 ml, culture_volume:5e+02 ml, experimenter:Reigstad CS, note:anaerobic conditions were maintained by continuous sparging (mixture of 80% N2 and 20% CO2 at 0.2 liters/min), peptone:10 mg/mL, rna_prep_type:RNeasy, rna_stop_solution:RNApr…
MG1655_t405_aerobic_r1	MG1655_t405_aerobic	aeration:anaerobic, culture_shaking:1e+02 RPM, culture_temperature:37 Celsius, culture_type:batch, culture_vessel:bioflo110 fermentor, culture_vessel_volume:1.3e+03 ml, culture_volume:5e+02 ml, experimenter:Reigstad CS, note:anaerobic conditions were maintained by continuous sparging (mixture of 80% N2 and 20% CO2 at 0.2 liters/min), peptone:10 mg/mL, rna_prep_type:RNeasy, rna_stop_solution:RNApr…
MG1655_t405_aerobic_r2	MG1655_t405_aerobic	aeration:anaerobic, culture_shaking:1e+02 RPM, culture_temperature:37 Celsius, culture_type:batch, culture_vessel:bioflo110 fermentor, culture_vessel_volume:1.3e+03 ml, culture_volume:5e+02 ml, experimenter:Reigstad CS, note:anaerobic conditions were maintained by continuous sparging (mixture of 80% N2 and 20% CO2 at 0.2 liters/min), peptone:10 mg/mL, rna_prep_type:RNeasy, rna_stop_solution:RNApr…
MG1655_t86400_cecum_r1	MG1655_t86400_cecum	aeration:assumed_anaerobic, culture_temperature:37 Celsius, culture_vessel:mouse_cecum, experimenter:Reigstad CS, na:0 , note:MG1655 was colonized for 24 hr in germ-free C57Bl/6J mice maintained in gnotobiotic isolators; bacteria were isolated from the mouse cecum, note2:mice were under a strict 12-h light cycle (lights on at 0600 h) and given a standard autoclaved chow diet (B&K Universal) ad li…
MG1655_t86400_cecum_r2	MG1655_t86400_cecum	aeration:assumed_anaerobic, culture_temperature:37 Celsius, culture_vessel:mouse_cecum, experimenter:Reigstad CS, na:0 , note:MG1655 was colonized for 24 hr in germ-free C57Bl/6J mice maintained in gnotobiotic isolators; bacteria were isolated from the mouse cecum, note2:mice were under a strict 12-h light cycle (lights on at 0600 h) and given a standard autoclaved chow diet (B&K Universal) ad li…
MG1655_t86400_cecum_r3	MG1655_t86400_cecum	aeration:assumed_anaerobic, culture_temperature:37 Celsius, culture_vessel:mouse_cecum, experimenter:Reigstad CS, na:0 , note:MG1655 was colonized for 24 hr in germ-free C57Bl/6J mice maintained in gnotobiotic isolators; bacteria were isolated from the mouse cecum, note2:mice were under a strict 12-h light cycle (lights on at 0600 h) and given a standard autoclaved chow diet (B&K Universal) ad li…
MG1655_t86400_cecum_r4	MG1655_t86400_cecum	aeration:assumed_anaerobic, culture_temperature:37 Celsius, culture_vessel:mouse_cecum, experimenter:Reigstad CS, na:0 , note:MG1655 was colonized for 24 hr in germ-free C57Bl/6J mice maintained in gnotobiotic isolators; bacteria were isolated from the mouse cecum, note2:mice were under a strict 12-h light cycle (lights on at 0600 h) and given a standard autoclaved chow diet (B&K Universal) ad li…
MG1655_t86400_cecum_r5	MG1655_t86400_cecum	aeration:assumed_anaerobic, culture_temperature:37 Celsius, culture_vessel:mouse_cecum, experimenter:Reigstad CS, na:0 , note:MG1655 was colonized for 24 hr in germ-free C57Bl/6J mice maintained in gnotobiotic isolators; bacteria were isolated from the mouse cecum, note2:mice were under a strict 12-h light cycle (lights on at 0600 h) and given a standard autoclaved chow diet (B&K Universal) ad li…
biofilm_4hr_r1	biofilm_4hr	aeration:assumed_anaerobic, culture_shaking:2.5e+02 RPM, culture_temperature:37 Celsius, culture_type:batch, culture_vessel:glass_wool, culture_volume:2.5e+02 ml, experimenter:Domka J, growth_phase:biofilm, note:bacteria were grown on 10g of glass wool, peptone:10 mg/mL, rna_prep_type:RNeasy, sodium_chloride:1.7e+02 mM, strain:BW25113, structured_metadata:complete, time_point:2.4e+02 minutes, yea…
biofilm_7hr_r1	biofilm_7hr	aeration:assumed_anaerobic, culture_shaking:2.5e+02 RPM, culture_temperature:37 Celsius, culture_type:batch, culture_vessel:glass_wool, culture_volume:2.5e+02 ml, experimenter:Domka J, growth_phase:biofilm, note:bacteria were grown on 10g of glass wool, peptone:10 mg/mL, rna_prep_type:RNeasy, sodium_chloride:1.7e+02 mM, strain:BW25113, structured_metadata:complete, time_point:4.2e+02 minutes, yea…
biofilm_15hr_r1	biofilm_15hr	aeration:assumed_anaerobic, culture_shaking:2.5e+02 RPM, culture_temperature:37 Celsius, culture_type:batch, culture_vessel:glass_wool, culture_volume:2.5e+02 ml, experimenter:Domka J, growth_phase:biofilm, note:bacteria were grown on 10g of glass wool, peptone:10 mg/mL, rna_prep_type:RNeasy, sodium_chloride:1.7e+02 mM, strain:BW25113, structured_metadata:complete, time_point:9e+02 minutes, yeast…
biofilm_24hr_r1	biofilm_24hr	aeration:assumed_anaerobic, culture_shaking:2.5e+02 RPM, culture_temperature:37 Celsius, culture_type:batch, culture_vessel:glass_wool, culture_volume:2.5e+02 ml, experimenter:Domka J, growth_phase:biofilm, note:bacteria were grown on 10g of glass wool, peptone:10 mg/mL, rna_prep_type:RNeasy, sodium_chloride:1.7e+02 mM, strain:BW25113, structured_metadata:complete, time_point:1.5e+03 minutes, yea…
suspension_4hr_r1	suspension_4hr	aeration:assumed_aerobic, culture_shaking:2.5e+02 RPM, culture_temperature:37 Celsius, culture_type:batch, culture_vessel:suspension above glass wool, culture_volume:2.5e+02 ml, experimenter:Domka J, growth_phase:stationary, note:sample from the suspension in a biofilm containing flask, peptone:10 mg/mL, rna_prep_type:RNeasy, sodium_chloride:1.7e+02 mM, strain:BW25113, structured_metadata:complet…
suspension_7hr_r1	suspension_7hr	aeration:assumed_aerobic, culture_shaking:2.5e+02 RPM, culture_temperature:37 Celsius, culture_type:batch, culture_vessel:suspension above glass wool, culture_volume:2.5e+02 ml, experimenter:Domka J, growth_phase:stationary, note:sample from the suspension in a biofilm containing flask, peptone:10 mg/mL, rna_prep_type:RNeasy, sodium_chloride:1.7e+02 mM, strain:BW25113, structured_metadata:complet…
suspension_15hr_r1	suspension_15hr	aeration:assumed_aerobic, culture_shaking:2.5e+02 RPM, culture_temperature:37 Celsius, culture_type:batch, culture_vessel:suspension above glass wool, culture_volume:2.5e+02 ml, experimenter:Domka J, growth_phase:stationary, note:sample from the suspension in a biofilm containing flask, peptone:10 mg/mL, rna_prep_type:RNeasy, sodium_chloride:1.7e+02 mM, strain:BW25113, structured_metadata:complet…
suspension_24hr_r1	suspension_24hr	aeration:assumed_aerobic, culture_shaking:2.5e+02 RPM, culture_temperature:37 Celsius, culture_type:batch, culture_vessel:suspension above glass wool, culture_volume:2.5e+02 ml, experimenter:Domka J, growth_phase:stationary, note:sample from the suspension in a biofilm containing flask, peptone:10 mg/mL, rna_prep_type:RNeasy, sodium_chloride:1.7e+02 mM, strain:BW25113, structured_metadata:complet…
W3110_K_luxS_r1	W3110_K_luxS	aeration:assumed_aerobic, cell_density:2.4 OD600, culture_shaking:2.5e+02 RPM, culture_temperature:30 Celsius, culture_type:batch, culture_vessel:flask, culture_vessel_volume:50 ml, dnase_treatment:yes, experimenter:Wang L, peptone:10 mg/mL, perturbation:knockout, perturbation_gene:luxS, rna_prep_type:RNeasy, rna_stop_solution:RNAprotect, sodium_chloride:1.7e+02 mM, strain:W3110 luxS::kan, struct…
W3110_K_luxS_r2	W3110_K_luxS	aeration:assumed_aerobic, cell_density:2.4 OD600, culture_shaking:2.5e+02 RPM, culture_temperature:30 Celsius, culture_type:batch, culture_vessel:flask, culture_vessel_volume:50 ml, dnase_treatment:yes, experimenter:Wang L, peptone:10 mg/mL, perturbation:knockout, perturbation_gene:luxS, rna_prep_type:RNeasy, rna_stop_solution:RNAprotect, sodium_chloride:1.7e+02 mM, strain:W3110 luxS::kan, struct…
W3110_wt_luxS_r1	W3110_wt_luxS	aeration:assumed_aerobic, cell_density:2.4 OD600, culture_shaking:2.5e+02 RPM, culture_temperature:30 Celsius, culture_type:batch, culture_vessel:flask, culture_vessel_volume:50 ml, dnase_treatment:yes, experimenter:Wang L, peptone:10 mg/mL, rna_prep_type:RNeasy, rna_stop_solution:RNAprotect, sodium_chloride:1.7e+02 mM, strain:W3110, structured_metadata:complete, yeast_extract:5 mg/mL
W3110_wt_luxS_r2	W3110_wt_luxS	aeration:assumed_aerobic, cell_density:2.4 OD600, culture_shaking:2.5e+02 RPM, culture_temperature:30 Celsius, culture_type:batch, culture_vessel:flask, culture_vessel_volume:50 ml, dnase_treatment:yes, experimenter:Wang L, peptone:10 mg/mL, rna_prep_type:RNeasy, rna_stop_solution:RNAprotect, sodium_chloride:1.7e+02 mM, strain:W3110, structured_metadata:complete, yeast_extract:5 mg/mL
W3110_K_luxS_glucose_r1	W3110_K_luxS_glucose	aeration:assumed_aerobic, cell_density:1 OD600, culture_shaking:2.5e+02 RPM, culture_temperature:30 Celsius, culture_type:batch, culture_vessel:flask, culture_vessel_volume:50 ml, dnase_treatment:yes, experimenter:Wang L, glucose:44 mM, note:this experiment only has one replicate, because one of the CEL files was corrupt, peptone:10 mg/mL, perturbation:knockout, perturbation_gene:luxS, rna_prep_t…
W3110_wt_luxS_glucose_r1	W3110_wt_luxS_glucose	aeration:assumed_aerobic, cell_density:1 OD600, culture_shaking:2.5e+02 RPM, culture_temperature:30 Celsius, culture_type:batch, culture_vessel:flask, culture_vessel_volume:50 ml, dnase_treatment:yes, experimenter:Wang L, glucose:44 mM, peptone:10 mg/mL, rna_prep_type:RNeasy, rna_stop_solution:RNAprotect, sodium_chloride:1.7e+02 mM, strain:W3110, structured_metadata:complete, yeast_extract:5 mg/mL
W3110_wt_luxS_glucose_r2	W3110_wt_luxS_glucose	aeration:assumed_aerobic, cell_density:1 OD600, culture_shaking:2.5e+02 RPM, culture_temperature:30 Celsius, culture_type:batch, culture_vessel:flask, culture_vessel_volume:50 ml, dnase_treatment:yes, experimenter:Wang L, glucose:44 mM, peptone:10 mg/mL, rna_prep_type:RNeasy, rna_stop_solution:RNAprotect, sodium_chloride:1.7e+02 mM, strain:W3110, structured_metadata:complete, yeast_extract:5 mg/mL
str_ctrl_M9_r1	str_ctrl_M9	aeration:assumed_aerobic, ammonium_chloride:93 mM, calcium_chloride:0.1 mM, cell_density:0.3 OD600, culture_shaking:3e+02 RPM, culture_temperature:37 Celsius, culture_type:batch, culture_vessel:Baffle flask, culture_vessel_volume:2.5e+02 ml, culture_volume:50 ml, disodium_hydrogen_phosphate:2.4e+02 mM, experimenter:Patel H, glucose:11 mM, magnesium_chloride:2 mM, potassium_phosphate_dibasic:1.1e+…
str_ctrl_M9_r2	str_ctrl_M9	aeration:assumed_aerobic, ammonium_chloride:93 mM, calcium_chloride:0.1 mM, cell_density:0.3 OD600, culture_shaking:3e+02 RPM, culture_temperature:37 Celsius, culture_type:batch, culture_vessel:Baffle flask, culture_vessel_volume:2.5e+02 ml, culture_volume:50 ml, disodium_hydrogen_phosphate:2.4e+02 mM, experimenter:Patel H, glucose:11 mM, magnesium_chloride:2 mM, potassium_phosphate_dibasic:1.1e+…
str_ctrl_M9_r3	str_ctrl_M9	aeration:assumed_aerobic, ammonium_chloride:93 mM, calcium_chloride:0.1 mM, cell_density:0.3 OD600, culture_shaking:3e+02 RPM, culture_temperature:37 Celsius, culture_type:batch, culture_vessel:Baffle flask, culture_vessel_volume:2.5e+02 ml, culture_volume:50 ml, disodium_hydrogen_phosphate:2.4e+02 mM, experimenter:Patel H, glucose:11 mM, magnesium_chloride:2 mM, potassium_phosphate_dibasic:1.1e+…
str_str_SH_M9_r1	str_str_SH_M9	aeration:assumed_aerobic, ammonium_chloride:93 mM, calcium_chloride:0.1 mM, cell_density:0.3 OD600, culture_shaking:3e+02 RPM, culture_temperature:37 Celsius, culture_type:batch, culture_vessel:Baffle flask, culture_vessel_volume:2.5e+02 ml, culture_volume:50 ml, disodium_hydrogen_phosphate:2.4e+02 mM, experimenter:Patel H, glucose:11 mM, magnesium_chloride:2 mM, potassium_phosphate_dibasic:1.1e+…
str_str_SH_M9_r2	str_str_SH_M9	aeration:assumed_aerobic, ammonium_chloride:93 mM, calcium_chloride:0.1 mM, cell_density:0.3 OD600, culture_shaking:3e+02 RPM, culture_temperature:37 Celsius, culture_type:batch, culture_vessel:Baffle flask, culture_vessel_volume:2.5e+02 ml, culture_volume:50 ml, disodium_hydrogen_phosphate:2.4e+02 mM, experimenter:Patel H, glucose:11 mM, magnesium_chloride:2 mM, potassium_phosphate_dibasic:1.1e+…
str_str_SH_M9_r3	str_str_SH_M9	aeration:assumed_aerobic, ammonium_chloride:93 mM, calcium_chloride:0.1 mM, cell_density:0.3 OD600, culture_shaking:3e+02 RPM, culture_temperature:37 Celsius, culture_type:batch, culture_vessel:Baffle flask, culture_vessel_volume:2.5e+02 ml, culture_volume:50 ml, disodium_hydrogen_phosphate:2.4e+02 mM, experimenter:Patel H, glucose:11 mM, magnesium_chloride:2 mM, potassium_phosphate_dibasic:1.1e+…
str_ctrl_K_relA_M9_r1	str_ctrl_K_relA_M9	aeration:assumed_aerobic, ammonium_chloride:93 mM, calcium_chloride:0.1 mM, cell_density:0.3 OD600, culture_shaking:3e+02 RPM, culture_temperature:37 Celsius, culture_type:batch, culture_vessel:Baffle flask, culture_vessel_volume:2.5e+02 ml, culture_volume:50 ml, disodium_hydrogen_phosphate:2.4e+02 mM, experimenter:Patel H, glucose:11 mM, kanamycin:0.083 mM, magnesium_chloride:2 mM, perturbation:…
str_str_K_relA_M9_r1	str_str_K_relA_M9	aeration:assumed_aerobic, ammonium_chloride:93 mM, calcium_chloride:0.1 mM, cell_density:0.3 OD600, culture_shaking:3e+02 RPM, culture_temperature:37 Celsius, culture_type:batch, culture_vessel:Baffle flask, culture_vessel_volume:2.5e+02 ml, culture_volume:50 ml, disodium_hydrogen_phosphate:2.4e+02 mM, experimenter:Patel H, glucose:11 mM, kanamycin:0.083 mM, magnesium_chloride:2 mM, perturbation:…
str_ctrl_0m_r1	str_ctrl_0m	aeration:assumed_aerobic, ammonium_chloride:9.5 mM, ammonium_molybdate:2.9e-06 mM, boric_acid:0.0004 mM, calcium_chloride:0.0005 mM, cell_density:0.3 OD600, cobalt_chloride:3e-05 mM, culture_shaking:3e+02 RPM, culture_temperature:37 Celsius, culture_type:batch, culture_vessel:Baffle flask, culture_vessel_volume:2.5e+02 ml, culture_volume:50 ml, cupric_sulfate:9.6e-06 mM, experimenter:Patel H, fer…
str_str_SH_20m_r1	str_str_SH_20m	aeration:assumed_aerobic, ammonium_chloride:9.5 mM, ammonium_molybdate:2.9e-06 mM, boric_acid:0.0004 mM, calcium_chloride:0.0005 mM, cell_density:0.3 OD600, cobalt_chloride:3e-05 mM, culture_shaking:3e+02 RPM, culture_temperature:37 Celsius, culture_type:batch, culture_vessel:Baffle flask, culture_vessel_volume:2.5e+02 ml, culture_volume:50 ml, cupric_sulfate:9.6e-06 mM, experimenter:Patel H, fer…
str_str_SH_120m_r1	str_str_SH_120m	aeration:assumed_aerobic, ammonium_chloride:9.5 mM, ammonium_molybdate:2.9e-06 mM, boric_acid:0.0004 mM, calcium_chloride:0.0005 mM, cell_density:0.3 OD600, cobalt_chloride:3e-05 mM, culture_shaking:3e+02 RPM, culture_temperature:37 Celsius, culture_type:batch, culture_vessel:Baffle flask, culture_vessel_volume:2.5e+02 ml, culture_volume:50 ml, cupric_sulfate:9.6e-06 mM, experimenter:Patel H, fer…
str_str_LV_20m_r1	str_str_LV_20m	aeration:assumed_aerobic, ammonium_chloride:9.5 mM, ammonium_molybdate:2.9e-06 mM, boric_acid:0.0004 mM, calcium_chloride:0.0005 mM, cell_density:0.3 OD600, cobalt_chloride:3e-05 mM, culture_shaking:3e+02 RPM, culture_temperature:37 Celsius, culture_type:batch, culture_vessel:Baffle flask, culture_vessel_volume:2.5e+02 ml, culture_volume:50 ml, cupric_sulfate:9.6e-06 mM, experimenter:Patel H, fer…
str_str_LV_120m_r1	str_str_LV_120m	aeration:assumed_aerobic, ammonium_chloride:9.5 mM, ammonium_molybdate:2.9e-06 mM, boric_acid:0.0004 mM, calcium_chloride:0.0005 mM, cell_density:0.3 OD600, cobalt_chloride:3e-05 mM, culture_shaking:3e+02 RPM, culture_temperature:37 Celsius, culture_type:batch, culture_vessel:Baffle flask, culture_vessel_volume:2.5e+02 ml, culture_volume:50 ml, cupric_sulfate:9.6e-06 mM, experimenter:Patel H, fer…
str_ctrl_K_relA_0m_r1	str_ctrl_K_relA_0m	aeration:assumed_aerobic, ammonium_chloride:9.5 mM, ammonium_molybdate:2.9e-06 mM, boric_acid:0.0004 mM, calcium_chloride:0.0005 mM, cell_density:0.3 OD600, cobalt_chloride:3e-05 mM, culture_shaking:3e+02 RPM, culture_temperature:37 Celsius, culture_type:batch, culture_vessel:Baffle flask, culture_vessel_volume:2.5e+02 ml, culture_volume:50 ml, cupric_sulfate:9.6e-06 mM, experimenter:Patel H, fer…
str_str_SH_K_relA_20m_r1	str_str_SH_K_relA_20m	aeration:assumed_aerobic, ammonium_chloride:9.5 mM, ammonium_molybdate:2.9e-06 mM, boric_acid:0.0004 mM, calcium_chloride:0.0005 mM, cell_density:0.3 OD600, cobalt_chloride:3e-05 mM, culture_shaking:3e+02 RPM, culture_temperature:37 Celsius, culture_type:batch, culture_vessel:Baffle flask, culture_vessel_volume:2.5e+02 ml, culture_volume:50 ml, cupric_sulfate:9.6e-06 mM, experimenter:Patel H, fer…
str_str_SH_K_relA_120m_r1	str_str_SH_K_relA_120m	aeration:assumed_aerobic, ammonium_chloride:9.5 mM, ammonium_molybdate:2.9e-06 mM, boric_acid:0.0004 mM, calcium_chloride:0.0005 mM, cell_density:0.3 OD600, cobalt_chloride:3e-05 mM, culture_shaking:3e+02 RPM, culture_temperature:37 Celsius, culture_type:batch, culture_vessel:Baffle flask, culture_vessel_volume:2.5e+02 ml, culture_volume:50 ml, cupric_sulfate:9.6e-06 mM, experimenter:Patel H, fer…
str_str_LV_K_relA_20m_r1	str_str_LV_K_relA_20m	aeration:assumed_aerobic, ammonium_chloride:9.5 mM, ammonium_molybdate:2.9e-06 mM, boric_acid:0.0004 mM, calcium_chloride:0.0005 mM, cell_density:0.3 OD600, cobalt_chloride:3e-05 mM, culture_shaking:3e+02 RPM, culture_temperature:37 Celsius, culture_type:batch, culture_vessel:Baffle flask, culture_vessel_volume:2.5e+02 ml, culture_volume:50 ml, cupric_sulfate:9.6e-06 mM, experimenter:Patel H, fer…
str_str_LV_K_relA_120m_r1	str_str_LV_K_relA_120m	aeration:assumed_aerobic, ammonium_chloride:9.5 mM, ammonium_molybdate:2.9e-06 mM, boric_acid:0.0004 mM, calcium_chloride:0.0005 mM, cell_density:0.3 OD600, cobalt_chloride:3e-05 mM, culture_shaking:3e+02 RPM, culture_temperature:37 Celsius, culture_type:batch, culture_vessel:Baffle flask, culture_vessel_volume:2.5e+02 ml, culture_volume:50 ml, cupric_sulfate:9.6e-06 mM, experimenter:Patel H, fer…
str_ctrl_U_relA_20m_r1	str_ctrl_U_relA_20m	aeration:assumed_aerobic, ammonium_chloride:9.5 mM, ammonium_molybdate:2.9e-06 mM, ampicillin:0.29 mM, boric_acid:0.0004 mM, calcium_chloride:0.0005 mM, cell_density:0.3 OD600, cobalt_chloride:3e-05 mM, culture_shaking:3e+02 RPM, culture_temperature:37 Celsius, culture_type:batch, culture_vessel:Baffle flask, culture_vessel_volume:2.5e+02 ml, culture_volume:50 ml, cupric_sulfate:9.6e-06 mM, exper…
str_str_U_relA_20m_r1	str_str_U_relA_20m	aeration:assumed_aerobic, ammonium_chloride:9.5 mM, ammonium_molybdate:2.9e-06 mM, ampicillin:0.29 mM, boric_acid:0.0004 mM, calcium_chloride:0.0005 mM, cell_density:0.3 OD600, cobalt_chloride:3e-05 mM, culture_shaking:3e+02 RPM, culture_temperature:37 Celsius, culture_type:batch, culture_vessel:Baffle flask, culture_vessel_volume:2.5e+02 ml, culture_volume:50 ml, cupric_sulfate:9.6e-06 mM, exper…
str_ctrl_U_relA_20m_K_rpoS_r1	str_ctrl_U_relA_20m_K_rpoS	aeration:assumed_aerobic, ammonium_chloride:9.5 mM, ammonium_molybdate:2.9e-06 mM, ampicillin:0.29 mM, boric_acid:0.0004 mM, calcium_chloride:0.0005 mM, cell_density:0.3 OD600, cobalt_chloride:3e-05 mM, culture_shaking:3e+02 RPM, culture_temperature:37 Celsius, culture_type:batch, culture_vessel:Baffle flask, culture_vessel_volume:2.5e+02 ml, culture_volume:50 ml, cupric_sulfate:9.6e-06 mM, exper…
str_str_U_relA_20m_K_rpoS_r1	str_str_U_relA_20m_K_rpoS	aeration:assumed_aerobic, ammonium_chloride:9.5 mM, ammonium_molybdate:2.9e-06 mM, ampicillin:0.29 mM, boric_acid:0.0004 mM, calcium_chloride:0.0005 mM, cell_density:0.3 OD600, cobalt_chloride:3e-05 mM, culture_shaking:3e+02 RPM, culture_temperature:37 Celsius, culture_type:batch, culture_vessel:Baffle flask, culture_vessel_volume:2.5e+02 ml, culture_volume:50 ml, cupric_sulfate:9.6e-06 mM, exper…
str_ctrl_U_relA_20m_K_bolA_r1	str_ctrl_U_relA_20m_K_bolA	aeration:assumed_aerobic, ammonium_chloride:9.5 mM, ammonium_molybdate:2.9e-06 mM, ampicillin:0.29 mM, boric_acid:0.0004 mM, calcium_chloride:0.0005 mM, cell_density:0.3 OD600, cobalt_chloride:3e-05 mM, culture_shaking:3e+02 RPM, culture_temperature:37 Celsius, culture_type:batch, culture_vessel:Baffle flask, culture_vessel_volume:2.5e+02 ml, culture_volume:50 ml, cupric_sulfate:9.6e-06 mM, exper…
str_str_U_relA_20m_K_bolA_r1	str_str_U_relA_20m_K_bolA	aeration:assumed_aerobic, ammonium_chloride:9.5 mM, ammonium_molybdate:2.9e-06 mM, ampicillin:0.29 mM, boric_acid:0.0004 mM, calcium_chloride:0.0005 mM, cell_density:0.3 OD600, cobalt_chloride:3e-05 mM, culture_shaking:3e+02 RPM, culture_temperature:37 Celsius, culture_type:batch, culture_vessel:Baffle flask, culture_vessel_volume:2.5e+02 ml, culture_volume:50 ml, cupric_sulfate:9.6e-06 mM, exper…
biofilm_24hrs_K_ymgB_r1	biofilm_24hrs_K_ymgB	aeration:assumed_aerobic, culture_shaking:2.5e+02 RPM, culture_temperature:37 Celsius, culture_type:batch, culture_vessel:glass_wool, culture_vessel_volume:1e+03 ml, culture_volume:2.5e+02 ml, experimenter:Lee J, glucose:11 mM, growth_phase:biofilm, kanamycin:0.1 mM, note:bacteria were grown on 10g of glass wool, note2:REMOVED: control experiment CEL file identical to biofilm_wt_glucose in biofil…
biofilm_15hr_wt_yncC_r1	biofilm_15hr_wt_yncC	aeration:assumed_aerobic, culture_shaking:2.5e+02 RPM, culture_temperature:37 Celsius, culture_type:batch, culture_vessel:glass_wool, culture_vessel_volume:1e+03 ml, culture_volume:2.5e+02 ml, experimenter:Zhang X, growth_phase:biofilm, note:bacteria were grown on 10g of glass wool for 15hr, peptone:10 mg/mL, rna_prep_type:RNeasy, sodium_chloride:1.7e+02 mM, strain:BW25113, structured_metadata:co…
biofilm_15hr_K_yncC_r1	biofilm_15hr_K_yncC	aeration:assumed_aerobic, culture_shaking:2.5e+02 RPM, culture_temperature:37 Celsius, culture_type:batch, culture_vessel:glass_wool, culture_vessel_volume:1e+03 ml, culture_volume:2.5e+02 ml, experimenter:Zhang X, growth_phase:biofilm, note:bacteria were grown on 10g of glass wool for 15hr, peptone:10 mg/mL, perturbation:knockout, perturbation_gene:yncC, rna_prep_type:RNeasy, sodium_chloride:1.7…
ctrl_no_tannin_r1	ctrl_no_tannin	aeration:anaerobic, ammonium_chloride:9.5 mM, ammonium_molybdate:2.9e-06 mM, boric_acid:0.0004 mM, calcium_chloride:0.0005 mM, cell_density:0.2 OD600, cobalt_chloride:3e-05 mM, culture_ph:5.7 , culture_temperature:37 Celsius, culture_type:continuous, cupric_sulfate:9.6e-06 mM, dilution_rate:0.14 1/h, experimenter:Smith AH, ferrous_sulfate:0.01 mM, glucose:22 mM, magnesium_chloride:0.53 mM, mangan…
ctrl_no_tannin_r2	ctrl_no_tannin	aeration:anaerobic, ammonium_chloride:9.5 mM, ammonium_molybdate:2.9e-06 mM, boric_acid:0.0004 mM, calcium_chloride:0.0005 mM, cell_density:0.2 OD600, cobalt_chloride:3e-05 mM, culture_ph:5.7 , culture_temperature:37 Celsius, culture_type:continuous, cupric_sulfate:9.6e-06 mM, dilution_rate:0.14 1/h, experimenter:Smith AH, ferrous_sulfate:0.01 mM, glucose:22 mM, magnesium_chloride:0.53 mM, mangan…
tannin_1_pct_r1	tannin_1_pct	aeration:anaerobic, ammonium_chloride:9.5 mM, ammonium_molybdate:2.9e-06 mM, boric_acid:0.0004 mM, calcium_chloride:0.0005 mM, cell_density:0.2 OD600, cobalt_chloride:3e-05 mM, culture_ph:5.3 , culture_temperature:37 Celsius, culture_type:continuous, cupric_sulfate:9.6e-06 mM, dilution_rate:0.14 1/h, experimenter:Smith AH, ferrous_sulfate:0.01 mM, glucose:22 mM, magnesium_chloride:0.53 mM, mangan…
tannin_1_pct_r2	tannin_1_pct	aeration:anaerobic, ammonium_chloride:9.5 mM, ammonium_molybdate:2.9e-06 mM, boric_acid:0.0004 mM, calcium_chloride:0.0005 mM, cell_density:0.2 OD600, cobalt_chloride:3e-05 mM, culture_ph:5.3 , culture_temperature:37 Celsius, culture_type:continuous, cupric_sulfate:9.6e-06 mM, dilution_rate:0.14 1/h, experimenter:Smith AH, ferrous_sulfate:0.01 mM, glucose:22 mM, magnesium_chloride:0.53 mM, mangan…
wt_rpoS_exp_r1	wt_rpoS_exp	aeration:aerobic, cell_density:0.3 OD600, culture_shaking:2e+02 RPM, culture_temperature:37 Celsius, culture_type:batch, experimenter:Dong T, note:starting OD600 of 0.0001, peptone:10 mg/mL, rna_prep_type:hot_phenol, sodium_chloride:1.7e+02 mM, strain:MG1655, structured_metadata:complete, yeast_extract:5 mg/mL
wt_rpoS_exp_r2	wt_rpoS_exp	aeration:aerobic, cell_density:0.3 OD600, culture_shaking:2e+02 RPM, culture_temperature:37 Celsius, culture_type:batch, experimenter:Dong T, note:starting OD600 of 0.0001, peptone:10 mg/mL, rna_prep_type:hot_phenol, sodium_chloride:1.7e+02 mM, strain:MG1655, structured_metadata:complete, yeast_extract:5 mg/mL
wt_rpoS_exp_r3	wt_rpoS_exp	aeration:aerobic, cell_density:0.3 OD600, culture_shaking:2e+02 RPM, culture_temperature:37 Celsius, culture_type:batch, experimenter:Dong T, note:starting OD600 of 0.0001, peptone:10 mg/mL, rna_prep_type:hot_phenol, sodium_chloride:1.7e+02 mM, strain:MG1655, structured_metadata:complete, yeast_extract:5 mg/mL
K_rpoS_exp_r1	K_rpoS_exp	aeration:aerobic, cell_density:0.3 OD600, culture_shaking:2e+02 RPM, culture_temperature:37 Celsius, culture_type:batch, experimenter:Dong T, note:starting OD600 of 0.0001, peptone:10 mg/mL, perturbation:knockout, perturbation_gene:rpoS, rna_prep_type:hot_phenol, sodium_chloride:1.7e+02 mM, strain:MG1655 del_rpoS, structured_metadata:complete, yeast_extract:5 mg/mL
K_rpoS_exp_r2	K_rpoS_exp	aeration:aerobic, cell_density:0.3 OD600, culture_shaking:2e+02 RPM, culture_temperature:37 Celsius, culture_type:batch, experimenter:Dong T, note:starting OD600 of 0.0001, peptone:10 mg/mL, perturbation:knockout, perturbation_gene:rpoS, rna_prep_type:hot_phenol, sodium_chloride:1.7e+02 mM, strain:MG1655 del_rpoS, structured_metadata:complete, yeast_extract:5 mg/mL
K_rpoS_exp_r3	K_rpoS_exp	aeration:aerobic, cell_density:0.3 OD600, culture_shaking:2e+02 RPM, culture_temperature:37 Celsius, culture_type:batch, experimenter:Dong T, note:starting OD600 of 0.0001, peptone:10 mg/mL, perturbation:knockout, perturbation_gene:rpoS, rna_prep_type:hot_phenol, sodium_chloride:1.7e+02 mM, strain:MG1655 del_rpoS, structured_metadata:complete, yeast_extract:5 mg/mL
wt_rpoS_stat_r1	wt_rpoS_stat	aeration:aerobic, cell_density:1.5 OD600, culture_shaking:2e+02 RPM, culture_temperature:37 Celsius, culture_type:batch, experimenter:Patten CL, note:starting OD600 of 0.0003; culture-to-flask volume ratio of 1:5, peptone:10 mg/mL, rna_prep_type:hot_phenol, sodium_chloride:1.7e+02 mM, strain:MG1655, structured_metadata:complete, yeast_extract:5 mg/mL
wt_rpoS_stat_r2	wt_rpoS_stat	aeration:aerobic, cell_density:1.5 OD600, culture_shaking:2e+02 RPM, culture_temperature:37 Celsius, culture_type:batch, experimenter:Patten CL, note:starting OD600 of 0.0003; culture-to-flask volume ratio of 1:5, peptone:10 mg/mL, rna_prep_type:hot_phenol, sodium_chloride:1.7e+02 mM, strain:MG1655, structured_metadata:complete, yeast_extract:5 mg/mL
wt_rpoS_stat_r3	wt_rpoS_stat	aeration:aerobic, cell_density:1.5 OD600, culture_shaking:2e+02 RPM, culture_temperature:37 Celsius, culture_type:batch, experimenter:Patten CL, note:starting OD600 of 0.0003; culture-to-flask volume ratio of 1:5, peptone:10 mg/mL, rna_prep_type:hot_phenol, sodium_chloride:1.7e+02 mM, strain:MG1655, structured_metadata:complete, yeast_extract:5 mg/mL
K_rpoS_stat_r1	K_rpoS_stat	aeration:aerobic, cell_density:1.5 OD600, culture_shaking:2e+02 RPM, culture_temperature:37 Celsius, culture_type:batch, experimenter:Patten CL, note:starting OD600 of 0.0003; culture-to-flask volume ratio of 1:5, peptone:10 mg/mL, perturbation:knockout, perturbation_gene:rpoS, rna_prep_type:hot_phenol, sodium_chloride:1.7e+02 mM, strain:MG1655 del_rpoS, structured_metadata:complete, yeast_extrac…
K_rpoS_stat_r2	K_rpoS_stat	aeration:aerobic, cell_density:1.5 OD600, culture_shaking:2e+02 RPM, culture_temperature:37 Celsius, culture_type:batch, experimenter:Patten CL, note:starting OD600 of 0.0003; culture-to-flask volume ratio of 1:5, peptone:10 mg/mL, perturbation:knockout, perturbation_gene:rpoS, rna_prep_type:hot_phenol, sodium_chloride:1.7e+02 mM, strain:MG1655 del_rpoS, structured_metadata:complete, yeast_extrac…
K_rpoS_stat_r3	K_rpoS_stat	aeration:aerobic, cell_density:1.5 OD600, culture_shaking:2e+02 RPM, culture_temperature:37 Celsius, culture_type:batch, experimenter:Patten CL, note:starting OD600 of 0.0003; culture-to-flask volume ratio of 1:5, peptone:10 mg/mL, perturbation:knockout, perturbation_gene:rpoS, rna_prep_type:hot_phenol, sodium_chloride:1.7e+02 mM, strain:MG1655 del_rpoS, structured_metadata:complete, yeast_extrac…
sg_baseline_t0_r1	sg_baseline_t0	aeration:aerobic, culture_shaking:3e+02 RPM, culture_temperature:37 Celsius, culture_type:batch, culture_vessel:flask, culture_vessel_volume:2.5e+02 ml, culture_volume:25 ml, dnase_treatment:yes, experimenter:Kohanski M, growth_phase:log, peptone:10 mg/mL, rna_prep_type:RNeasy, rna_stop_solution:RNA_protect, sodium_chloride:1.7e+02 mM, strain:MG1655, time_point:0 minutes, yeast_extract:5 mg/mL
sg_untreated_t30_r1	sg_untreated_t30	aeration:aerobic, culture_shaking:3e+02 RPM, culture_temperature:37 Celsius, culture_type:batch, culture_vessel:flask, culture_vessel_volume:2.5e+02 ml, culture_volume:25 ml, dnase_treatment:yes, experimenter:Kohanski M, growth_phase:log, peptone:10 mg/mL, rna_prep_type:RNeasy, rna_stop_solution:RNA_protect, sodium_chloride:1.7e+02 mM, strain:MG1655, time_point:30 minutes, yeast_extract:5 mg/mL
sg_untreated_t60_r1	sg_untreated_t60	aeration:aerobic, culture_shaking:3e+02 RPM, culture_temperature:37 Celsius, culture_type:batch, culture_vessel:flask, culture_vessel_volume:2.5e+02 ml, culture_volume:25 ml, dnase_treatment:yes, experimenter:Kohanski M, growth_phase:log, peptone:10 mg/mL, rna_prep_type:RNeasy, rna_stop_solution:RNA_protect, sodium_chloride:1.7e+02 mM, strain:MG1655, time_point:60 minutes, yeast_extract:5 mg/mL
sg_untreated_t120_r1	sg_untreated_t120	aeration:aerobic, culture_shaking:3e+02 RPM, culture_temperature:37 Celsius, culture_type:batch, culture_vessel:flask, culture_vessel_volume:2.5e+02 ml, culture_volume:25 ml, dnase_treatment:yes, experimenter:Kohanski M, growth_phase:log, peptone:10 mg/mL, rna_prep_type:RNeasy, rna_stop_solution:RNA_protect, sodium_chloride:1.7e+02 mM, strain:MG1655, time_point:1.2e+02 minutes, yeast_extract:5 mg…
sg_spect_t30_r1	sg_spect_t30	aeration:aerobic, culture_shaking:3e+02 RPM, culture_temperature:37 Celsius, culture_type:batch, culture_vessel:flask, culture_vessel_volume:2.5e+02 ml, culture_volume:25 ml, dnase_treatment:yes, experimenter:Kohanski M, growth_phase:log, peptone:10 mg/mL, rna_prep_type:RNeasy, rna_stop_solution:RNA_protect, sodium_chloride:1.7e+02 mM, spectinomycin:1.2 mM, strain:MG1655, time_point:30 minutes, y…
sg_spect_t60_r1	sg_spect_t60	aeration:aerobic, culture_shaking:3e+02 RPM, culture_temperature:37 Celsius, culture_type:batch, culture_vessel:flask, culture_vessel_volume:2.5e+02 ml, culture_volume:25 ml, dnase_treatment:yes, experimenter:Kohanski M, growth_phase:log, peptone:10 mg/mL, rna_prep_type:RNeasy, rna_stop_solution:RNA_protect, sodium_chloride:1.7e+02 mM, spectinomycin:1.2 mM, strain:MG1655, time_point:60 minutes, y…
sg_spect_t120_r1	sg_spect_t120	aeration:aerobic, culture_shaking:3e+02 RPM, culture_temperature:37 Celsius, culture_type:batch, culture_vessel:flask, culture_vessel_volume:2.5e+02 ml, culture_volume:25 ml, dnase_treatment:yes, experimenter:Kohanski M, growth_phase:log, peptone:10 mg/mL, rna_prep_type:RNeasy, rna_stop_solution:RNA_protect, sodium_chloride:1.7e+02 mM, spectinomycin:1.2 mM, strain:MG1655, time_point:1.2e+02 minut…
sg_gent_t30_r1	sg_gent_t30	aeration:aerobic, culture_shaking:3e+02 RPM, culture_temperature:37 Celsius, culture_type:batch, culture_vessel:flask, culture_vessel_volume:2.5e+02 ml, culture_volume:25 ml, dnase_treatment:yes, experimenter:Kohanski M, gentamicin:0.01 mM, growth_phase:log, peptone:10 mg/mL, rna_prep_type:RNeasy, rna_stop_solution:RNA_protect, sodium_chloride:1.7e+02 mM, strain:MG1655, time_point:30 minutes, yea…
sg_gent_t60_r1	sg_gent_t60	aeration:aerobic, culture_shaking:3e+02 RPM, culture_temperature:37 Celsius, culture_type:batch, culture_vessel:flask, culture_vessel_volume:2.5e+02 ml, culture_volume:25 ml, dnase_treatment:yes, experimenter:Kohanski M, gentamicin:0.01 mM, growth_phase:log, peptone:10 mg/mL, rna_prep_type:RNeasy, rna_stop_solution:RNA_protect, sodium_chloride:1.7e+02 mM, strain:MG1655, time_point:60 minutes, yea…
sg_gent_t120_r1	sg_gent_t120	aeration:aerobic, culture_shaking:3e+02 RPM, culture_temperature:37 Celsius, culture_type:batch, culture_vessel:flask, culture_vessel_volume:2.5e+02 ml, culture_volume:25 ml, dnase_treatment:yes, experimenter:Kohanski M, gentamicin:0.01 mM, growth_phase:log, peptone:10 mg/mL, rna_prep_type:RNeasy, rna_stop_solution:RNA_protect, sodium_chloride:1.7e+02 mM, strain:MG1655, time_point:1.2e+02 minutes…
biofilm_24hr_del_ydgG_r1	biofilm_24hr_del_ydgG	aeration:assumed_aerobic, culture_shaking:2.5e+02 RPM, culture_temperature:37 Celsius, culture_type:batch, culture_vessel:glass_wool, culture_vessel_volume:1e+03 ml, culture_volume:2.5e+02 ml, experimenter:Herzberg M, glucose:11 mM, growth_phase:biofilm, note:bacteria were grown on 10g of glass wool for 24 hrs, final OD600=5 for the suspended cells, note2:REMOVED: control experiment CEL file iden…
biofilm_24hr_wt_yliH_yceP_r1	biofilm_24hr_wt_yliH_yceP	aeration:assumed_aerobic, culture_shaking:2.5e+02 RPM, culture_temperature:37 Celsius, culture_type:batch, culture_vessel:glass_wool, culture_vessel_volume:1e+03 ml, culture_volume:2.5e+02 ml, experimenter:Domka J, glucose:11 mM, growth_phase:biofilm, note:bacteria were grown on 10g of glass wool for 24 hrs, note2:REMOVED: replicate experiment CEL file identical to biofilm_wt_noGlucose in biofilm…
biofilm_24hr_del_yceP_r1	biofilm_24hr_del_yceP	aeration:assumed_aerobic, culture_shaking:2.5e+02 RPM, culture_temperature:37 Celsius, culture_type:batch, culture_vessel:glass_wool, culture_vessel_volume:1e+03 ml, culture_volume:2.5e+02 ml, experimenter:Domka J, glucose:11 mM, growth_phase:biofilm, note:bacteria were grown on 10g of glass wool for 24 hrs, peptone:10 mg/mL, perturbation:knockout, perturbation_gene:yceP, rna_prep_type:RNeasy, so…
biofilm_24hr_del_yliH_r1	biofilm_24hr_del_yliH	aeration:assumed_aerobic, culture_shaking:2.5e+02 RPM, culture_temperature:37 Celsius, culture_type:batch, culture_vessel:glass_wool, culture_vessel_volume:1e+03 ml, culture_volume:2.5e+02 ml, experimenter:Domka J, glucose:11 mM, growth_phase:biofilm, note:bacteria were grown on 10g of glass wool for 24 hrs, peptone:10 mg/mL, perturbation:knockout, perturbation_gene:yliH, rna_prep_type:RNeasy, so…
biofilm_15hr_wt_ycfR_r1	biofilm_15hr_wt_ycfR	aeration:assumed_aerobic, culture_shaking:2.5e+02 RPM, culture_temperature:37 Celsius, culture_type:batch, culture_vessel:glass_wool, culture_vessel_volume:1e+03 ml, culture_volume:2.5e+02 ml, experimenter:Zhang XS, glucose:11 mM, growth_phase:biofilm, note:bacteria were grown on 10g of glass wool for 15 hrs, peptone:10 mg/mL, rna_prep_type:RNeasy, sodium_chloride:1.7e+02 mM, strain:BW25113, stru…
biofilm_15hr_del_ycfR_r1	biofilm_15hr_del_ycfR	aeration:assumed_aerobic, culture_shaking:2.5e+02 RPM, culture_temperature:37 Celsius, culture_type:batch, culture_vessel:glass_wool, culture_vessel_volume:1e+03 ml, culture_volume:2.5e+02 ml, experimenter:Zhang XS, glucose:11 mM, growth_phase:biofilm, note:bacteria were grown on 10g of glass wool for 15 hrs, peptone:10 mg/mL, perturbation:knockout, perturbation_gene:ycfR, rna_prep_type:RNeasy, s…
acid_shift_t0_r1	acid_shift_t0	aeration:assumed_aerobic, cell_density:0.2 OD600, culture_ph:7.6 , culture_shaking:2.2e+02 RPM, culture_temperature:37 Celsius, culture_type:batch, culture_vessel:baffled_flask, culture_vessel_volume:2.5e+02 ml, culture_volume:55 ml, dnase_treatment:yes, experimenter:Kannan G, homopipes:20 mM, inoculum_dilution:0.002 ratio (1:1, note:shift to acid external pH was conducted by rapid addition of 84…
acid_shift_t0_r2	acid_shift_t0	aeration:assumed_aerobic, cell_density:0.2 OD600, culture_ph:7.6 , culture_shaking:2.2e+02 RPM, culture_temperature:37 Celsius, culture_type:batch, culture_vessel:baffled_flask, culture_vessel_volume:2.5e+02 ml, culture_volume:55 ml, dnase_treatment:yes, experimenter:Kannan G, homopipes:20 mM, inoculum_dilution:0.002 ratio (1:1, note:shift to acid external pH was conducted by rapid addition of 84…
acid_shift_t0_r3	acid_shift_t0	aeration:assumed_aerobic, cell_density:0.2 OD600, culture_ph:7.6 , culture_shaking:2.2e+02 RPM, culture_temperature:37 Celsius, culture_type:batch, culture_vessel:baffled_flask, culture_vessel_volume:2.5e+02 ml, culture_volume:55 ml, dnase_treatment:yes, experimenter:Kannan G, homopipes:20 mM, inoculum_dilution:0.002 ratio (1:1, note:shift to acid external pH was conducted by rapid addition of 84…
acid_shift_t0_r4	acid_shift_t0	aeration:assumed_aerobic, cell_density:0.2 OD600, culture_ph:7.6 , culture_shaking:2.2e+02 RPM, culture_temperature:37 Celsius, culture_type:batch, culture_vessel:baffled_flask, culture_vessel_volume:2.5e+02 ml, culture_volume:55 ml, dnase_treatment:yes, experimenter:Kannan G, homopipes:20 mM, inoculum_dilution:0.002 ratio (1:1, note:shift to acid external pH was conducted by rapid addition of 84…
acid_shift_t0_r5	acid_shift_t0	aeration:assumed_aerobic, cell_density:0.2 OD600, culture_ph:7.6 , culture_shaking:2.2e+02 RPM, culture_temperature:37 Celsius, culture_type:batch, culture_vessel:baffled_flask, culture_vessel_volume:2.5e+02 ml, culture_volume:55 ml, dnase_treatment:yes, experimenter:Kannan G, homopipes:20 mM, inoculum_dilution:0.002 ratio (1:1, note:shift to acid external pH was conducted by rapid addition of 84…
acid_shift_1min_r1	acid_shift_1min	aeration:assumed_aerobic, cell_density:0.2 OD600, culture_ph:5.5 , culture_shaking:2.2e+02 RPM, culture_temperature:37 Celsius, culture_type:batch, culture_vessel:baffled_flask, culture_vessel_volume:2.5e+02 ml, culture_volume:55 ml, dnase_treatment:yes, experimenter:Kannan G, homopipes:20 mM, inoculum_dilution:0.002 ratio (1:1, note:shift to acid external pH was conducted by rapid addition of 84…
acid_shift_1min_r2	acid_shift_1min	aeration:assumed_aerobic, cell_density:0.2 OD600, culture_ph:5.5 , culture_shaking:2.2e+02 RPM, culture_temperature:37 Celsius, culture_type:batch, culture_vessel:baffled_flask, culture_vessel_volume:2.5e+02 ml, culture_volume:55 ml, dnase_treatment:yes, experimenter:Kannan G, homopipes:20 mM, inoculum_dilution:0.002 ratio (1:1, note:shift to acid external pH was conducted by rapid addition of 84…
acid_shift_1min_r3	acid_shift_1min	aeration:assumed_aerobic, cell_density:0.2 OD600, culture_ph:5.5 , culture_shaking:2.2e+02 RPM, culture_temperature:37 Celsius, culture_type:batch, culture_vessel:baffled_flask, culture_vessel_volume:2.5e+02 ml, culture_volume:55 ml, dnase_treatment:yes, experimenter:Kannan G, homopipes:20 mM, inoculum_dilution:0.002 ratio (1:1, note:shift to acid external pH was conducted by rapid addition of 84…
acid_shift_1min_r4	acid_shift_1min	aeration:assumed_aerobic, cell_density:0.2 OD600, culture_ph:5.5 , culture_shaking:2.2e+02 RPM, culture_temperature:37 Celsius, culture_type:batch, culture_vessel:baffled_flask, culture_vessel_volume:2.5e+02 ml, culture_volume:55 ml, dnase_treatment:yes, experimenter:Kannan G, homopipes:20 mM, inoculum_dilution:0.002 ratio (1:1, note:shift to acid external pH was conducted by rapid addition of 84…
acid_shift_1min_r5	acid_shift_1min	aeration:assumed_aerobic, cell_density:0.2 OD600, culture_ph:5.5 , culture_shaking:2.2e+02 RPM, culture_temperature:37 Celsius, culture_type:batch, culture_vessel:baffled_flask, culture_vessel_volume:2.5e+02 ml, culture_volume:55 ml, dnase_treatment:yes, experimenter:Kannan G, homopipes:20 mM, inoculum_dilution:0.002 ratio (1:1, note:shift to acid external pH was conducted by rapid addition of 84…
acid_shift_5min_r1	acid_shift_5min	aeration:assumed_aerobic, cell_density:0.2 OD600, culture_ph:5.5 , culture_shaking:2.2e+02 RPM, culture_temperature:37 Celsius, culture_type:batch, culture_vessel:baffled_flask, culture_vessel_volume:2.5e+02 ml, culture_volume:55 ml, dnase_treatment:yes, experimenter:Kannan G, homopipes:20 mM, inoculum_dilution:0.002 ratio (1:1, note:shift to acid external pH was conducted by rapid addition of 84…
acid_shift_5min_r2	acid_shift_5min	aeration:assumed_aerobic, cell_density:0.2 OD600, culture_ph:5.5 , culture_shaking:2.2e+02 RPM, culture_temperature:37 Celsius, culture_type:batch, culture_vessel:baffled_flask, culture_vessel_volume:2.5e+02 ml, culture_volume:55 ml, dnase_treatment:yes, experimenter:Kannan G, homopipes:20 mM, inoculum_dilution:0.002 ratio (1:1, note:shift to acid external pH was conducted by rapid addition of 84…
acid_shift_5min_r3	acid_shift_5min	aeration:assumed_aerobic, cell_density:0.2 OD600, culture_ph:5.5 , culture_shaking:2.2e+02 RPM, culture_temperature:37 Celsius, culture_type:batch, culture_vessel:baffled_flask, culture_vessel_volume:2.5e+02 ml, culture_volume:55 ml, dnase_treatment:yes, experimenter:Kannan G, homopipes:20 mM, inoculum_dilution:0.002 ratio (1:1, note:shift to acid external pH was conducted by rapid addition of 84…
acid_shift_5min_r4	acid_shift_5min	aeration:assumed_aerobic, cell_density:0.2 OD600, culture_ph:5.5 , culture_shaking:2.2e+02 RPM, culture_temperature:37 Celsius, culture_type:batch, culture_vessel:baffled_flask, culture_vessel_volume:2.5e+02 ml, culture_volume:55 ml, dnase_treatment:yes, experimenter:Kannan G, homopipes:20 mM, inoculum_dilution:0.002 ratio (1:1, note:shift to acid external pH was conducted by rapid addition of 84…
acid_shift_5min_r5	acid_shift_5min	aeration:assumed_aerobic, cell_density:0.2 OD600, culture_ph:5.5 , culture_shaking:2.2e+02 RPM, culture_temperature:37 Celsius, culture_type:batch, culture_vessel:baffled_flask, culture_vessel_volume:2.5e+02 ml, culture_volume:55 ml, dnase_treatment:yes, experimenter:Kannan G, homopipes:20 mM, inoculum_dilution:0.002 ratio (1:1, note:shift to acid external pH was conducted by rapid addition of 84…
acid_shift_10min_r1	acid_shift_10min	aeration:assumed_aerobic, cell_density:0.2 OD600, culture_ph:5.5 , culture_shaking:2.2e+02 RPM, culture_temperature:37 Celsius, culture_type:batch, culture_vessel:baffled_flask, culture_vessel_volume:2.5e+02 ml, culture_volume:55 ml, dnase_treatment:yes, experimenter:Kannan G, homopipes:20 mM, inoculum_dilution:0.002 ratio (1:1, note:shift to acid external pH was conducted by rapid addition of 84…
acid_shift_10min_r2	acid_shift_10min	aeration:assumed_aerobic, cell_density:0.2 OD600, culture_ph:5.5 , culture_shaking:2.2e+02 RPM, culture_temperature:37 Celsius, culture_type:batch, culture_vessel:baffled_flask, culture_vessel_volume:2.5e+02 ml, culture_volume:55 ml, dnase_treatment:yes, experimenter:Kannan G, homopipes:20 mM, inoculum_dilution:0.002 ratio (1:1, note:shift to acid external pH was conducted by rapid addition of 84…
acid_shift_10min_r3	acid_shift_10min	aeration:assumed_aerobic, cell_density:0.2 OD600, culture_ph:5.5 , culture_shaking:2.2e+02 RPM, culture_temperature:37 Celsius, culture_type:batch, culture_vessel:baffled_flask, culture_vessel_volume:2.5e+02 ml, culture_volume:55 ml, dnase_treatment:yes, experimenter:Kannan G, homopipes:20 mM, inoculum_dilution:0.002 ratio (1:1, note:shift to acid external pH was conducted by rapid addition of 84…
acid_shift_10min_r4	acid_shift_10min	aeration:assumed_aerobic, cell_density:0.2 OD600, culture_ph:5.5 , culture_shaking:2.2e+02 RPM, culture_temperature:37 Celsius, culture_type:batch, culture_vessel:baffled_flask, culture_vessel_volume:2.5e+02 ml, culture_volume:55 ml, dnase_treatment:yes, experimenter:Kannan G, homopipes:20 mM, inoculum_dilution:0.002 ratio (1:1, note:shift to acid external pH was conducted by rapid addition of 84…
acid_shift_10min_r5	acid_shift_10min	aeration:assumed_aerobic, cell_density:0.2 OD600, culture_ph:5.5 , culture_shaking:2.2e+02 RPM, culture_temperature:37 Celsius, culture_type:batch, culture_vessel:baffled_flask, culture_vessel_volume:2.5e+02 ml, culture_volume:55 ml, dnase_treatment:yes, experimenter:Kannan G, homopipes:20 mM, inoculum_dilution:0.002 ratio (1:1, note:shift to acid external pH was conducted by rapid addition of 84…
TG1_pBS_Kan_H_prod_r1	TG1_pBS_Kan_H_prod	aeration:assumed_anaerobic, aluminum_potassium_disulfate:0.00021 mM, ammonium_sulfate:7.6 mM, boric_acid:0.016 mM, calcium_chloride:0.14 mM, cobalt(ii)_nitrate:0.1 mM, copper(ii)_chloride:5.9e-05 mM, culture_temperature:37 Celsius, culture_type:batch, culture_volume:20 ml, disodium_edta:0.013 mM, dnase_treatment:yes, experimenter:Maeda T, fructose:1.1e+02 mM, iptg:5 mM, iron(ii)_ammonium_sulfate:…
TG1_pBS_Kan_Synhox_H_prod_r1	TG1_pBS_Kan_Synhox_H_prod	aeration:assumed_anaerobic, aluminum_potassium_disulfate:0.00021 mM, ammonium_sulfate:7.6 mM, boric_acid:0.016 mM, calcium_chloride:0.14 mM, cobalt(ii)_nitrate:0.1 mM, copper(ii)_chloride:5.9e-05 mM, culture_temperature:37 Celsius, culture_type:batch, culture_volume:20 ml, disodium_edta:0.013 mM, dnase_treatment:yes, experimenter:Maeda T, fructose:1.1e+02 mM, iptg:5 mM, iron(ii)_ammonium_sulfate:…
ATCC25404_wt_24hr_biofilm_r1	ATCC25404_wt_24hr_biofilm	aeration:assumed_aerobic, culture_shaking:2.5e+02 RPM, culture_temperature:37 Celsius, culture_type:batch, culture_vessel:glass_wool, culture_vessel_volume:1e+03 ml, culture_volume:2.5e+02 ml, dnase_treatment:yes, experimenter:Yang X, growth_phase:biofilm, note:bacteria were grown on 10 g glass wool, note2:REMOVED: control experiment BW25113_wt_24hr_biofilm CEL file identical to biofilm_15hr_wt_y…
ATCC25404_wt_R1drd19_24hr_biofilm_r1	ATCC25404_wt_R1drd19_24hr_biofilm	aeration:assumed_aerobic, culture_shaking:2.5e+02 RPM, culture_temperature:37 Celsius, culture_type:batch, culture_vessel:glass_wool, culture_vessel_volume:1e+03 ml, culture_volume:2.5e+02 ml, dnase_treatment:yes, experimenter:Yang X, growth_phase:biofilm, note:bacteria were grown on 10 g glass wool, note2:REMOVED: control experiment BW25113_wt_24hr_biofilm CEL file identical to biofilm_15hr_wt_y…
MG1655_wt_24hr_biofilm_r1	MG1655_wt_24hr_biofilm	aeration:assumed_aerobic, ammonium_chloride:93 mM, calcium_chloride:0.1 mM, casamino_acids:4 mg/mL, culture_shaking:2.5e+02 RPM, culture_temperature:37 Celsius, culture_type:batch, culture_vessel:glass_wool, culture_vessel_volume:1e+03 ml, culture_volume:2.5e+02 ml, disodium_hydrogen_phosphate:2.4e+02 mM, dnase_treatment:yes, experimenter:Yang X, glucose:22 mM, growth_phase:biofilm, magnesium_chl…
MG1655_wt_R1drd19_24hr_biofilm_r1	MG1655_wt_R1drd19_24hr_biofilm	aeration:assumed_aerobic, ammonium_chloride:93 mM, calcium_chloride:0.1 mM, casamino_acids:4 mg/mL, culture_shaking:2.5e+02 RPM, culture_temperature:37 Celsius, culture_type:batch, culture_vessel:glass_wool, culture_vessel_volume:1e+03 ml, culture_volume:2.5e+02 ml, disodium_hydrogen_phosphate:2.4e+02 mM, dnase_treatment:yes, experimenter:Yang X, glucose:22 mM, growth_phase:biofilm, magnesium_chl…
BW25113_R1drd19_24hr_biofilm_r1	BW25113_R1drd19_24hr_biofilm	aeration:assumed_aerobic, culture_shaking:2.5e+02 RPM, culture_temperature:37 Celsius, culture_type:batch, culture_vessel:glass_wool, culture_vessel_volume:1e+03 ml, culture_volume:2.5e+02 ml, dnase_treatment:yes, experimenter:Yang X, growth_phase:biofilm, note:bacteria were grown on 10 g glass wool, note2:REMOVED: control experiment BW25113_wt_24hr_biofilm CEL file identical to biofilm_15hr_wt_y…
BW25113_R1drd19_15hr_biofilm_r1	BW25113_R1drd19_15hr_biofilm	aeration:assumed_aerobic, culture_shaking:2.5e+02 RPM, culture_temperature:37 Celsius, culture_type:batch, culture_vessel:glass_wool, culture_vessel_volume:1e+03 ml, culture_volume:2.5e+02 ml, dnase_treatment:yes, experimenter:Yang X, growth_phase:biofilm, note:bacteria were grown on 10 g glass wool, note2:REMOVED: control experiment BW25113_wt_24hr_biofilm CEL file identical to biofilm_15hr_wt_y…
BW25113_R1drd19_7hr_biofilm_r1	BW25113_R1drd19_7hr_biofilm	aeration:assumed_aerobic, culture_shaking:2.5e+02 RPM, culture_temperature:37 Celsius, culture_type:batch, culture_vessel:glass_wool, culture_vessel_volume:1e+03 ml, culture_volume:2.5e+02 ml, dnase_treatment:yes, experimenter:Yang X, growth_phase:biofilm, note:bacteria were grown on 10 g glass wool, note2:REMOVED: control experiment BW25113_wt_24hr_biofilm CEL file identical to biofilm_15hr_wt_y…
BW25113_wt_15hr_biofilm_r1	BW25113_wt_15hr_biofilm	aeration:assumed_aerobic, culture_shaking:2.5e+02 RPM, culture_temperature:37 Celsius, culture_type:batch, culture_vessel:glass_wool, culture_vessel_volume:1e+03 ml, culture_volume:2.5e+02 ml, dnase_treatment:yes, experimenter:Yang X, growth_phase:biofilm, note:bacteria were grown on 10 g glass wool, note2:REMOVED: control experiment BW25113_wt_24hr_biofilm CEL file identical to biofilm_15hr_wt_y…
BW25113_wt_7hr_biofilm_r1	BW25113_wt_7hr_biofilm	aeration:assumed_aerobic, culture_shaking:2.5e+02 RPM, culture_temperature:37 Celsius, culture_type:batch, culture_vessel:glass_wool, culture_vessel_volume:1e+03 ml, culture_volume:2.5e+02 ml, dnase_treatment:yes, experimenter:Yang X, growth_phase:biofilm, note:bacteria were grown on 10 g glass wool, note2:REMOVED: control experiment BW25113_wt_24hr_biofilm CEL file identical to biofilm_15hr_wt_y…
rb_del_rpoS_biofilm_r1	rb_del_rpoS_biofilm	aeration:assumed_anaerobic, ammonium_chloride:9.5 mM, ammonium_molybdate:2.9e-06 mM, boric_acid:0.0004 mM, calcium_chloride:0.0005 mM, cobalt_chloride:3e-05 mM, culture_temperature:37 Celsius, culture_type:fed_batch, culture_vessel:flow cell, cupric_sulfate:9.6e-06 mM, experimenter:Ito A, ferrous_sulfate:0.01 mM, glucose:11 mM, growth_phase:biofilm, magnesium_chloride:0.53 mM, manganese(ii)_chlor…
rb_del_rpoS_biofilm_r2	rb_del_rpoS_biofilm	aeration:assumed_anaerobic, ammonium_chloride:9.5 mM, ammonium_molybdate:2.9e-06 mM, boric_acid:0.0004 mM, calcium_chloride:0.0005 mM, cobalt_chloride:3e-05 mM, culture_temperature:37 Celsius, culture_type:fed_batch, culture_vessel:flow cell, cupric_sulfate:9.6e-06 mM, experimenter:Ito A, ferrous_sulfate:0.01 mM, glucose:11 mM, growth_phase:biofilm, magnesium_chloride:0.53 mM, manganese(ii)_chlor…
rb_del_rpoS_biofilm_r3	rb_del_rpoS_biofilm	aeration:assumed_anaerobic, ammonium_chloride:9.5 mM, ammonium_molybdate:2.9e-06 mM, boric_acid:0.0004 mM, calcium_chloride:0.0005 mM, cobalt_chloride:3e-05 mM, culture_temperature:37 Celsius, culture_type:fed_batch, culture_vessel:flow cell, cupric_sulfate:9.6e-06 mM, experimenter:Ito A, ferrous_sulfate:0.01 mM, glucose:11 mM, growth_phase:biofilm, magnesium_chloride:0.53 mM, manganese(ii)_chlor…
rb_wt_biofilm_r1	rb_wt_biofilm	aeration:assumed_anaerobic, ammonium_chloride:9.5 mM, ammonium_molybdate:2.9e-06 mM, boric_acid:0.0004 mM, calcium_chloride:0.0005 mM, cobalt_chloride:3e-05 mM, culture_temperature:37 Celsius, culture_type:fed_batch, culture_vessel:flow cell, cupric_sulfate:9.6e-06 mM, experimenter:Ito A, ferrous_sulfate:0.01 mM, glucose:11 mM, growth_phase:biofilm, magnesium_chloride:0.53 mM, manganese(ii)_chlor…
rb_wt_biofilm_r2	rb_wt_biofilm	aeration:assumed_anaerobic, ammonium_chloride:9.5 mM, ammonium_molybdate:2.9e-06 mM, boric_acid:0.0004 mM, calcium_chloride:0.0005 mM, cobalt_chloride:3e-05 mM, culture_temperature:37 Celsius, culture_type:fed_batch, culture_vessel:flow cell, cupric_sulfate:9.6e-06 mM, experimenter:Ito A, ferrous_sulfate:0.01 mM, glucose:11 mM, growth_phase:biofilm, magnesium_chloride:0.53 mM, manganese(ii)_chlor…
rb_wt_biofilm_r3	rb_wt_biofilm	aeration:assumed_anaerobic, ammonium_chloride:9.5 mM, ammonium_molybdate:2.9e-06 mM, boric_acid:0.0004 mM, calcium_chloride:0.0005 mM, cobalt_chloride:3e-05 mM, culture_temperature:37 Celsius, culture_type:fed_batch, culture_vessel:flow cell, cupric_sulfate:9.6e-06 mM, experimenter:Ito A, ferrous_sulfate:0.01 mM, glucose:11 mM, growth_phase:biofilm, magnesium_chloride:0.53 mM, manganese(ii)_chlor…
rb_del_rpoS_exponential_r1	rb_del_rpoS_exponential	aeration:assumed_aerobic, ammonium_chloride:9.5 mM, ammonium_molybdate:2.9e-06 mM, boric_acid:0.0004 mM, calcium_chloride:0.0005 mM, cell_density:1 OD600, cobalt_chloride:3e-05 mM, culture_temperature:37 Celsius, culture_type:batch, cupric_sulfate:9.6e-06 mM, experimenter:Ito A, ferrous_sulfate:0.01 mM, glucose:11 mM, growth_phase:log, magnesium_chloride:0.53 mM, manganese(ii)_chloride:8.1e-05 mM…
rb_del_rpoS_exponential_r2	rb_del_rpoS_exponential	aeration:assumed_aerobic, ammonium_chloride:9.5 mM, ammonium_molybdate:2.9e-06 mM, boric_acid:0.0004 mM, calcium_chloride:0.0005 mM, cell_density:1 OD600, cobalt_chloride:3e-05 mM, culture_temperature:37 Celsius, culture_type:batch, cupric_sulfate:9.6e-06 mM, experimenter:Ito A, ferrous_sulfate:0.01 mM, glucose:11 mM, growth_phase:log, magnesium_chloride:0.53 mM, manganese(ii)_chloride:8.1e-05 mM…
rb_del_rpoS_exponential_r3	rb_del_rpoS_exponential	aeration:assumed_aerobic, ammonium_chloride:9.5 mM, ammonium_molybdate:2.9e-06 mM, boric_acid:0.0004 mM, calcium_chloride:0.0005 mM, cell_density:1 OD600, cobalt_chloride:3e-05 mM, culture_temperature:37 Celsius, culture_type:batch, cupric_sulfate:9.6e-06 mM, experimenter:Ito A, ferrous_sulfate:0.01 mM, glucose:11 mM, growth_phase:log, magnesium_chloride:0.53 mM, manganese(ii)_chloride:8.1e-05 mM…
rb_wt_exponential_r1	rb_wt_exponential	aeration:assumed_aerobic, ammonium_chloride:9.5 mM, ammonium_molybdate:2.9e-06 mM, boric_acid:0.0004 mM, calcium_chloride:0.0005 mM, cell_density:1 OD600, cobalt_chloride:3e-05 mM, culture_temperature:37 Celsius, culture_type:batch, cupric_sulfate:9.6e-06 mM, experimenter:Ito A, ferrous_sulfate:0.01 mM, glucose:11 mM, growth_phase:log, magnesium_chloride:0.53 mM, manganese(ii)_chloride:8.1e-05 mM…
rb_wt_exponential_r2	rb_wt_exponential	aeration:assumed_aerobic, ammonium_chloride:9.5 mM, ammonium_molybdate:2.9e-06 mM, boric_acid:0.0004 mM, calcium_chloride:0.0005 mM, cell_density:1 OD600, cobalt_chloride:3e-05 mM, culture_temperature:37 Celsius, culture_type:batch, cupric_sulfate:9.6e-06 mM, experimenter:Ito A, ferrous_sulfate:0.01 mM, glucose:11 mM, growth_phase:log, magnesium_chloride:0.53 mM, manganese(ii)_chloride:8.1e-05 mM…
rb_wt_exponential_r3	rb_wt_exponential	aeration:assumed_aerobic, ammonium_chloride:9.5 mM, ammonium_molybdate:2.9e-06 mM, boric_acid:0.0004 mM, calcium_chloride:0.0005 mM, cell_density:1 OD600, cobalt_chloride:3e-05 mM, culture_temperature:37 Celsius, culture_type:batch, cupric_sulfate:9.6e-06 mM, experimenter:Ito A, ferrous_sulfate:0.01 mM, glucose:11 mM, growth_phase:log, magnesium_chloride:0.53 mM, manganese(ii)_chloride:8.1e-05 mM…
rb_wt_stationary_r1	rb_wt_stationary	aeration:assumed_aerobic, ammonium_chloride:9.5 mM, ammonium_molybdate:2.9e-06 mM, boric_acid:0.0004 mM, calcium_chloride:0.0005 mM, cell_density:2.2 OD600, cobalt_chloride:3e-05 mM, culture_temperature:37 Celsius, culture_type:batch, cupric_sulfate:9.6e-06 mM, experimenter:Ito A, ferrous_sulfate:0.01 mM, glucose:11 mM, growth_phase:stationary, magnesium_chloride:0.53 mM, manganese(ii)_chloride:8…
rb_wt_stationary_r2	rb_wt_stationary	aeration:assumed_aerobic, ammonium_chloride:9.5 mM, ammonium_molybdate:2.9e-06 mM, boric_acid:0.0004 mM, calcium_chloride:0.0005 mM, cell_density:2.2 OD600, cobalt_chloride:3e-05 mM, culture_temperature:37 Celsius, culture_type:batch, cupric_sulfate:9.6e-06 mM, experimenter:Ito A, ferrous_sulfate:0.01 mM, glucose:11 mM, growth_phase:stationary, magnesium_chloride:0.53 mM, manganese(ii)_chloride:8…
rb_wt_stationary_r3	rb_wt_stationary	aeration:assumed_aerobic, ammonium_chloride:9.5 mM, ammonium_molybdate:2.9e-06 mM, boric_acid:0.0004 mM, calcium_chloride:0.0005 mM, cell_density:2.2 OD600, cobalt_chloride:3e-05 mM, culture_temperature:37 Celsius, culture_type:batch, cupric_sulfate:9.6e-06 mM, experimenter:Ito A, ferrous_sulfate:0.01 mM, glucose:11 mM, growth_phase:stationary, magnesium_chloride:0.53 mM, manganese(ii)_chloride:8…
rb_del_rpoS_stationary_r1	rb_del_rpoS_stationary	aeration:assumed_aerobic, ammonium_chloride:9.5 mM, ammonium_molybdate:2.9e-06 mM, boric_acid:0.0004 mM, calcium_chloride:0.0005 mM, cell_density:2.2 OD600, cobalt_chloride:3e-05 mM, culture_temperature:37 Celsius, culture_type:batch, cupric_sulfate:9.6e-06 mM, experimenter:Ito A, ferrous_sulfate:0.01 mM, glucose:11 mM, growth_phase:stationary, magnesium_chloride:0.53 mM, manganese(ii)_chloride:8…
rb_del_rpoS_stationary_r2	rb_del_rpoS_stationary	aeration:assumed_aerobic, ammonium_chloride:9.5 mM, ammonium_molybdate:2.9e-06 mM, boric_acid:0.0004 mM, calcium_chloride:0.0005 mM, cell_density:2.2 OD600, cobalt_chloride:3e-05 mM, culture_temperature:37 Celsius, culture_type:batch, cupric_sulfate:9.6e-06 mM, experimenter:Ito A, ferrous_sulfate:0.01 mM, glucose:11 mM, growth_phase:stationary, magnesium_chloride:0.53 mM, manganese(ii)_chloride:8…
rb_del_rpoS_stationary_r3	rb_del_rpoS_stationary	aeration:assumed_aerobic, ammonium_chloride:9.5 mM, ammonium_molybdate:2.9e-06 mM, boric_acid:0.0004 mM, calcium_chloride:0.0005 mM, cell_density:2.2 OD600, cobalt_chloride:3e-05 mM, culture_temperature:37 Celsius, culture_type:batch, cupric_sulfate:9.6e-06 mM, experimenter:Ito A, ferrous_sulfate:0.01 mM, glucose:11 mM, growth_phase:stationary, magnesium_chloride:0.53 mM, manganese(ii)_chloride:8…
B178_wt_Hsp60_r1	B178_wt_Hsp60	aeration:assumed_aerobic, ampicillin:0.29 mM, arabinose:13 mM, culture_temperature:30 Celsius, culture_type:batch, experimenter:Bross P, glucose:11 mM, kanamycin:0.021 mM, note:At OD536=0.1 bacteria (with IPTG) were harvested and resuspended in fresh medium (with arabinose) and grown for 10 hours, perturbation:replacement, perturbation_gene:groS, groL, plasmid:two: IPTG-inducible wt Hsp60, and ar…
B178_mutant_Hsp60_r1	B178_mutant_Hsp60	aeration:assumed_aerobic, ampicillin:0.29 mM, arabinose:13 mM, culture_temperature:30 Celsius, culture_type:batch, experimenter:Bross P, glucose:11 mM, kanamycin:0.021 mM, note:At OD536=0.1 bacteria (with IPTG) were harvested and resuspended in fresh medium (with arabinose) and grown for 10 hours, perturbation:replacement, perturbation_gene:groS, groL, plasmid:two: IPTG-inducible wt Hsp60, and ar…
BW25113_K_tnaA_30C_biofilm_indole_control_r1	BW25113_K_tnaA_30C_biofilm_indole_control	aeration:assumed_aerobic, culture_shaking:2.5e+02 RPM, culture_temperature:30 Celsius, culture_type:batch, culture_vessel:glass_wool, culture_vessel_volume:1e+03 ml, culture_volume:2.5e+02 ml, dimethylformamide:8.2 mM, dnase_treatment:yes, experimenter:Zhang X, growth_phase:biofilm, note:initial OD=0.05; bacteria were grown on 10 g glass wool, note2:guessed conc DMF based on previous study, pepto…
BW25113_K_tnaA_30C_biofilm_indole_1mM_r1	BW25113_K_tnaA_30C_biofilm_indole_1mM	aeration:assumed_aerobic, culture_shaking:2.5e+02 RPM, culture_temperature:30 Celsius, culture_type:batch, culture_vessel:glass_wool, culture_vessel_volume:1e+03 ml, culture_volume:2.5e+02 ml, dimethylformamide:8.2 mM, dnase_treatment:yes, experimenter:Zhang X, growth_phase:biofilm, indole:1 mM, note:initial OD=0.05; bacteria were grown on 10 g glass wool, note2:guessed conc DMF based on previous…
BW25113_30C_biofilm_r1	BW25113_30C_biofilm	aeration:assumed_aerobic, culture_shaking:2.5e+02 RPM, culture_temperature:30 Celsius, culture_type:batch, culture_vessel:glass_wool, culture_vessel_volume:1e+03 ml, culture_volume:2.5e+02 ml, dnase_treatment:yes, experimenter:Zhang X, growth_phase:biofilm, note:initial OD=0.05; bacteria were grown on 10 g glass wool, note2:REMOVED: BW25113_30C_suspension CEL file identical to BW25113_wt_7hr_biof…
pBAD_ryhB_no_ara_r1	pBAD_ryhB_no_ara	aeration:assumed_aerobic, ampicillin:0.14 mM, cell_density:0.5 OD600, culture_temperature:37 Celsius, culture_type:batch, culture_volume:50 ml, dnase_treatment:yes, experimenter:Masse E, growth_phase:log, note:with agitation, peptone:10 mg/mL, perturbation_gene:ryhB, plasmid:pBAD-ryhB, resistant_to:ampicillin, rna_prep_type:hot phenol, sodium_chloride:1.7e+02 mM, strain:MG1655 del lac del ara del…
pBAD_ryhB_no_ara_r2	pBAD_ryhB_no_ara	aeration:assumed_aerobic, ampicillin:0.14 mM, cell_density:0.5 OD600, culture_temperature:37 Celsius, culture_type:batch, culture_volume:50 ml, dnase_treatment:yes, experimenter:Masse E, growth_phase:log, note:with agitation, peptone:10 mg/mL, perturbation_gene:ryhB, plasmid:pBAD-ryhB, resistant_to:ampicillin, rna_prep_type:hot phenol, sodium_chloride:1.7e+02 mM, strain:MG1655 del lac del ara del…
pBAD_ryhB_with_ara_r1	pBAD_ryhB_with_ara	aeration:assumed_aerobic, ampicillin:0.14 mM, arabinose:6.7 mM, cell_density:0.5 OD600, culture_temperature:37 Celsius, culture_type:batch, culture_volume:50 ml, dnase_treatment:yes, experimenter:Masse E, growth_phase:log, note:with agitation, note2:arabinose added for 15 mins, peptone:10 mg/mL, perturbation:replacement, perturbation_gene:ryhB, plasmid:pBAD-ryhB, resistant_to:ampicillin, rna_prep…
pBAD_ryhB_with_ara_r2	pBAD_ryhB_with_ara	aeration:assumed_aerobic, ampicillin:0.14 mM, arabinose:6.7 mM, cell_density:0.5 OD600, culture_temperature:37 Celsius, culture_type:batch, culture_volume:50 ml, dnase_treatment:yes, experimenter:Masse E, growth_phase:log, note:with agitation, note2:arabinose added for 15 mins, peptone:10 mg/mL, perturbation:replacement, perturbation_gene:ryhB, plasmid:pBAD-ryhB, resistant_to:ampicillin, rna_prep…
pNM12_with_ara_r1	pNM12_with_ara	aeration:assumed_aerobic, ampicillin:0.14 mM, arabinose:6.7 mM, cell_density:0.5 OD600, culture_temperature:37 Celsius, culture_type:batch, culture_volume:50 ml, dnase_treatment:yes, experimenter:Masse E, growth_phase:log, note:with agitation, note2:arabinose added for 15 mins, peptone:10 mg/mL, perturbation:knockout, perturbation_gene:ryhB, plasmid:pNM12, resistant_to:ampicillin, rna_prep_type:h…
pNM12_with_ara_r2	pNM12_with_ara	aeration:assumed_aerobic, ampicillin:0.14 mM, arabinose:6.7 mM, cell_density:0.5 OD600, culture_temperature:37 Celsius, culture_type:batch, culture_volume:50 ml, dnase_treatment:yes, experimenter:Masse E, growth_phase:log, note:with agitation, note2:arabinose added for 15 mins, peptone:10 mg/mL, perturbation:knockout, perturbation_gene:ryhB, plasmid:pNM12, resistant_to:ampicillin, rna_prep_type:h…
pBAD_ryhB_iron_no_ara_r1	pBAD_ryhB_iron_no_ara	aeration:assumed_aerobic, ampicillin:0.14 mM, cell_density:0.5 OD600, culture_temperature:37 Celsius, culture_type:batch, culture_volume:50 ml, dnase_treatment:yes, experimenter:Masse E, ferrous_sulfate:0.05 mM, growth_phase:log, note:with agitation, peptone:10 mg/mL, perturbation_gene:ryhB, plasmid:pBAD-ryhB, resistant_to:ampicillin, rna_prep_type:hot phenol, sodium_chloride:1.7e+02 mM, strain:M…
pBAD_ryhB_iron_no_ara_r2	pBAD_ryhB_iron_no_ara	aeration:assumed_aerobic, ampicillin:0.14 mM, cell_density:0.5 OD600, culture_temperature:37 Celsius, culture_type:batch, culture_volume:50 ml, dnase_treatment:yes, experimenter:Masse E, ferrous_sulfate:0.05 mM, growth_phase:log, note:with agitation, peptone:10 mg/mL, perturbation_gene:ryhB, plasmid:pBAD-ryhB, resistant_to:ampicillin, rna_prep_type:hot phenol, sodium_chloride:1.7e+02 mM, strain:M…
pBAD_ryhB_iron_with_ara_r1	pBAD_ryhB_iron_with_ara	aeration:assumed_aerobic, ampicillin:0.14 mM, arabinose:6.7 mM, cell_density:0.5 OD600, culture_temperature:37 Celsius, culture_type:batch, culture_volume:50 ml, dnase_treatment:yes, experimenter:Masse E, ferrous_sulfate:0.05 mM, growth_phase:log, note:with agitation, note2:arabinose added for 15 mins, peptone:10 mg/mL, perturbation:replacement, perturbation_gene:ryhB, plasmid:pBAD-ryhB, resistan…
pBAD_ryhB_iron_with_ara_r2	pBAD_ryhB_iron_with_ara	aeration:assumed_aerobic, ampicillin:0.14 mM, arabinose:6.7 mM, cell_density:0.5 OD600, culture_temperature:37 Celsius, culture_type:batch, culture_volume:50 ml, dnase_treatment:yes, experimenter:Masse E, ferrous_sulfate:0.05 mM, growth_phase:log, note:with agitation, note2:arabinose added for 15 mins, peptone:10 mg/mL, perturbation:replacement, perturbation_gene:ryhB, plasmid:pBAD-ryhB, resistan…
pNM12_iron_with_ara_r1	pNM12_iron_with_ara	aeration:assumed_aerobic, ampicillin:0.14 mM, arabinose:6.7 mM, cell_density:0.5 OD600, culture_temperature:37 Celsius, culture_type:batch, culture_volume:50 ml, dnase_treatment:yes, experimenter:Masse E, ferrous_sulfate:0.05 mM, growth_phase:log, note:with agitation, note2:arabinose added for 15 mins, peptone:10 mg/mL, perturbation:knockout, perturbation_gene:ryhB, plasmid:pNM12, resistant_to:am…
pNM12_iron_with_ara_r2	pNM12_iron_with_ara	aeration:assumed_aerobic, ampicillin:0.14 mM, arabinose:6.7 mM, cell_density:0.5 OD600, culture_temperature:37 Celsius, culture_type:batch, culture_volume:50 ml, dnase_treatment:yes, experimenter:Masse E, ferrous_sulfate:0.05 mM, growth_phase:log, note:with agitation, note2:arabinose added for 15 mins, peptone:10 mg/mL, perturbation:knockout, perturbation_gene:ryhB, plasmid:pNM12, resistant_to:am…
RM_pTN9_0h_r1	RM_pTN9_0h	aeration:assumed_aerobic, ampicillin:0.14 mM, cell_density:0.3 OD600, culture_shaking:70 RPM, culture_temperature:30 Celsius, culture_type:batch, culture_vessel:L-shaped test tube, culture_volume:10 ml, dnase_treatment:yes, experimenter:Asakura Y, note:cell density is OD660, peptone:10 mg/mL, plasmid:pTN9 (r+m+), resistant_to:ampicillin, rna_prep_type:trizol, rna_stop_solution:RNA Protect, sodium…
RM_pTN9_0h_r2	RM_pTN9_0h	aeration:assumed_aerobic, ampicillin:0.14 mM, cell_density:0.3 OD600, culture_shaking:70 RPM, culture_temperature:30 Celsius, culture_type:batch, culture_vessel:L-shaped test tube, culture_volume:10 ml, dnase_treatment:yes, experimenter:Asakura Y, note:cell density is OD660, peptone:10 mg/mL, plasmid:pTN9 (r+m+), resistant_to:ampicillin, rna_prep_type:trizol, rna_stop_solution:RNA Protect, sodium…
RM_pTN11_0h_r1	RM_pTN11_0h	aeration:assumed_aerobic, ampicillin:0.14 mM, cell_density:0.3 OD600, culture_shaking:70 RPM, culture_temperature:30 Celsius, culture_type:batch, culture_vessel:L-shaped test tube, culture_volume:10 ml, dnase_treatment:yes, experimenter:Asakura Y, note:cell density is OD660, peptone:10 mg/mL, plasmid:pTN11 (r-m+), resistant_to:ampicillin, rna_prep_type:trizol, rna_stop_solution:RNA Protect, sodiu…
RM_pTN11_0h_r2	RM_pTN11_0h	aeration:assumed_aerobic, ampicillin:0.14 mM, cell_density:0.3 OD600, culture_shaking:70 RPM, culture_temperature:30 Celsius, culture_type:batch, culture_vessel:L-shaped test tube, culture_volume:10 ml, dnase_treatment:yes, experimenter:Asakura Y, note:cell density is OD660, peptone:10 mg/mL, plasmid:pTN11 (r-m+), resistant_to:ampicillin, rna_prep_type:trizol, rna_stop_solution:RNA Protect, sodiu…
RM_pHSG415_0h_r1	RM_pHSG415_0h	aeration:assumed_aerobic, ampicillin:0.14 mM, cell_density:0.3 OD600, culture_shaking:70 RPM, culture_temperature:30 Celsius, culture_type:batch, culture_vessel:L-shaped test tube, culture_volume:10 ml, dnase_treatment:yes, experimenter:Asakura Y, note:cell density is OD660, peptone:10 mg/mL, plasmid:pHSG415 (vector), resistant_to:ampicillin, rna_prep_type:trizol, rna_stop_solution:RNA Protect, s…
RM_pHSG415_0h_r2	RM_pHSG415_0h	aeration:assumed_aerobic, ampicillin:0.14 mM, cell_density:0.3 OD600, culture_shaking:70 RPM, culture_temperature:30 Celsius, culture_type:batch, culture_vessel:L-shaped test tube, culture_volume:10 ml, dnase_treatment:yes, experimenter:Asakura Y, note:cell density is OD660, peptone:10 mg/mL, plasmid:pHSG415 (vector), resistant_to:ampicillin, rna_prep_type:trizol, rna_stop_solution:RNA Protect, s…
RM_pTN9_1h_r1	RM_pTN9_1h	aeration:assumed_aerobic, culture_shaking:70 RPM, culture_temperature:42 Celsius, culture_type:batch, culture_vessel:L-shaped test tube, culture_volume:10 ml, dnase_treatment:yes, experimenter:Asakura Y, note:culture was diluted 100-fold when its OD660 reached 0.5 (2h after t=0), peptone:10 mg/mL, plasmid:pTN9 (r+m+), rna_prep_type:trizol, rna_stop_solution:RNA Protect, sodium_chloride:1.7e+02 mM…
RM_pTN9_1h_r2	RM_pTN9_1h	aeration:assumed_aerobic, culture_shaking:70 RPM, culture_temperature:42 Celsius, culture_type:batch, culture_vessel:L-shaped test tube, culture_volume:10 ml, dnase_treatment:yes, experimenter:Asakura Y, note:culture was diluted 100-fold when its OD660 reached 0.5 (2h after t=0), peptone:10 mg/mL, plasmid:pTN9 (r+m+), rna_prep_type:trizol, rna_stop_solution:RNA Protect, sodium_chloride:1.7e+02 mM…
RM_pTN11_1h_r1	RM_pTN11_1h	aeration:assumed_aerobic, culture_shaking:70 RPM, culture_temperature:42 Celsius, culture_type:batch, culture_vessel:L-shaped test tube, culture_volume:10 ml, dnase_treatment:yes, experimenter:Asakura Y, note:culture was diluted 100-fold when its OD660 reached 0.5 (2h after t=0), peptone:10 mg/mL, plasmid:pTN11 (r-m+), rna_prep_type:trizol, rna_stop_solution:RNA Protect, sodium_chloride:1.7e+02 m…
RM_pTN11_1h_r2	RM_pTN11_1h	aeration:assumed_aerobic, culture_shaking:70 RPM, culture_temperature:42 Celsius, culture_type:batch, culture_vessel:L-shaped test tube, culture_volume:10 ml, dnase_treatment:yes, experimenter:Asakura Y, note:culture was diluted 100-fold when its OD660 reached 0.5 (2h after t=0), peptone:10 mg/mL, plasmid:pTN11 (r-m+), rna_prep_type:trizol, rna_stop_solution:RNA Protect, sodium_chloride:1.7e+02 m…
RM_pHSG415_1h_r1	RM_pHSG415_1h	aeration:assumed_aerobic, culture_shaking:70 RPM, culture_temperature:42 Celsius, culture_type:batch, culture_vessel:L-shaped test tube, culture_volume:10 ml, dnase_treatment:yes, experimenter:Asakura Y, note:culture was diluted 100-fold when its OD660 reached 0.5 (2h after t=0), peptone:10 mg/mL, plasmid:pHSG415 (vector), rna_prep_type:trizol, rna_stop_solution:RNA Protect, sodium_chloride:1.7e+…
RM_pHSG415_1h_r2	RM_pHSG415_1h	aeration:assumed_aerobic, culture_shaking:70 RPM, culture_temperature:42 Celsius, culture_type:batch, culture_vessel:L-shaped test tube, culture_volume:10 ml, dnase_treatment:yes, experimenter:Asakura Y, note:culture was diluted 100-fold when its OD660 reached 0.5 (2h after t=0), peptone:10 mg/mL, plasmid:pHSG415 (vector), rna_prep_type:trizol, rna_stop_solution:RNA Protect, sodium_chloride:1.7e+…
RM_pTN9_1h_50min_r1	RM_pTN9_1h_50min	aeration:assumed_aerobic, culture_shaking:70 RPM, culture_temperature:42 Celsius, culture_type:batch, culture_vessel:L-shaped test tube, culture_volume:10 ml, dnase_treatment:yes, experimenter:Asakura Y, note:culture was diluted 100-fold when its OD660 reached 0.5 (2h after t=0), peptone:10 mg/mL, plasmid:pTN9 (r+m+), rna_prep_type:trizol, rna_stop_solution:RNA Protect, sodium_chloride:1.7e+02 mM…
RM_pTN9_1h_50min_r2	RM_pTN9_1h_50min	aeration:assumed_aerobic, culture_shaking:70 RPM, culture_temperature:42 Celsius, culture_type:batch, culture_vessel:L-shaped test tube, culture_volume:10 ml, dnase_treatment:yes, experimenter:Asakura Y, note:culture was diluted 100-fold when its OD660 reached 0.5 (2h after t=0), peptone:10 mg/mL, plasmid:pTN9 (r+m+), rna_prep_type:trizol, rna_stop_solution:RNA Protect, sodium_chloride:1.7e+02 mM…
RM_pTN11_1h_50min_r1	RM_pTN11_1h_50min	aeration:assumed_aerobic, culture_shaking:70 RPM, culture_temperature:42 Celsius, culture_type:batch, culture_vessel:L-shaped test tube, culture_volume:10 ml, dnase_treatment:yes, experimenter:Asakura Y, note:culture was diluted 100-fold when its OD660 reached 0.5 (2h after t=0), peptone:10 mg/mL, plasmid:pTN11 (r-m+), rna_prep_type:trizol, rna_stop_solution:RNA Protect, sodium_chloride:1.7e+02 m…
RM_pTN11_1h_50min_r2	RM_pTN11_1h_50min	aeration:assumed_aerobic, culture_shaking:70 RPM, culture_temperature:42 Celsius, culture_type:batch, culture_vessel:L-shaped test tube, culture_volume:10 ml, dnase_treatment:yes, experimenter:Asakura Y, note:culture was diluted 100-fold when its OD660 reached 0.5 (2h after t=0), peptone:10 mg/mL, plasmid:pTN11 (r-m+), rna_prep_type:trizol, rna_stop_solution:RNA Protect, sodium_chloride:1.7e+02 m…
RM_pHSG415_1h_50min_r1	RM_pHSG415_1h_50min	aeration:assumed_aerobic, culture_shaking:70 RPM, culture_temperature:42 Celsius, culture_type:batch, culture_vessel:L-shaped test tube, culture_volume:10 ml, dnase_treatment:yes, experimenter:Asakura Y, note:culture was diluted 100-fold when its OD660 reached 0.5 (2h after t=0), peptone:10 mg/mL, plasmid:pHSG415 (vector), rna_prep_type:trizol, rna_stop_solution:RNA Protect, sodium_chloride:1.7e+…
RM_pHSG415_1h_50min_r2	RM_pHSG415_1h_50min	aeration:assumed_aerobic, culture_shaking:70 RPM, culture_temperature:42 Celsius, culture_type:batch, culture_vessel:L-shaped test tube, culture_volume:10 ml, dnase_treatment:yes, experimenter:Asakura Y, note:culture was diluted 100-fold when its OD660 reached 0.5 (2h after t=0), peptone:10 mg/mL, plasmid:pHSG415 (vector), rna_prep_type:trizol, rna_stop_solution:RNA Protect, sodium_chloride:1.7e+…
RM_pTN9_3h_r1	RM_pTN9_3h	aeration:assumed_aerobic, culture_shaking:70 RPM, culture_temperature:42 Celsius, culture_type:batch, culture_vessel:L-shaped test tube, culture_volume:10 ml, dnase_treatment:yes, experimenter:Asakura Y, note:culture was diluted 100-fold when its OD660 reached 0.5 (2h after t=0), peptone:10 mg/mL, plasmid:pTN9 (r+m+), rna_prep_type:trizol, rna_stop_solution:RNA Protect, sodium_chloride:1.7e+02 mM…
RM_pTN9_3h_r2	RM_pTN9_3h	aeration:assumed_aerobic, culture_shaking:70 RPM, culture_temperature:42 Celsius, culture_type:batch, culture_vessel:L-shaped test tube, culture_volume:10 ml, dnase_treatment:yes, experimenter:Asakura Y, note:culture was diluted 100-fold when its OD660 reached 0.5 (2h after t=0), peptone:10 mg/mL, plasmid:pTN9 (r+m+), rna_prep_type:trizol, rna_stop_solution:RNA Protect, sodium_chloride:1.7e+02 mM…
RM_pTN11_3h_r1	RM_pTN11_3h	aeration:assumed_aerobic, culture_shaking:70 RPM, culture_temperature:42 Celsius, culture_type:batch, culture_vessel:L-shaped test tube, culture_volume:10 ml, dnase_treatment:yes, experimenter:Asakura Y, note:culture was diluted 100-fold when its OD660 reached 0.5 (2h after t=0), peptone:10 mg/mL, plasmid:pTN11 (r-m+), rna_prep_type:trizol, rna_stop_solution:RNA Protect, sodium_chloride:1.7e+02 m…
RM_pTN11_3h_r2	RM_pTN11_3h	aeration:assumed_aerobic, culture_shaking:70 RPM, culture_temperature:42 Celsius, culture_type:batch, culture_vessel:L-shaped test tube, culture_volume:10 ml, dnase_treatment:yes, experimenter:Asakura Y, note:culture was diluted 100-fold when its OD660 reached 0.5 (2h after t=0), peptone:10 mg/mL, plasmid:pTN11 (r-m+), rna_prep_type:trizol, rna_stop_solution:RNA Protect, sodium_chloride:1.7e+02 m…
RM_pHSG415_3h_r1	RM_pHSG415_3h	aeration:assumed_aerobic, culture_shaking:70 RPM, culture_temperature:42 Celsius, culture_type:batch, culture_vessel:L-shaped test tube, culture_volume:10 ml, dnase_treatment:yes, experimenter:Asakura Y, note:culture was diluted 100-fold when its OD660 reached 0.5 (2h after t=0), peptone:10 mg/mL, plasmid:pHSG415 (vector), rna_prep_type:trizol, rna_stop_solution:RNA Protect, sodium_chloride:1.7e+…
RM_pHSG415_3h_r2	RM_pHSG415_3h	aeration:assumed_aerobic, culture_shaking:70 RPM, culture_temperature:42 Celsius, culture_type:batch, culture_vessel:L-shaped test tube, culture_volume:10 ml, dnase_treatment:yes, experimenter:Asakura Y, note:culture was diluted 100-fold when its OD660 reached 0.5 (2h after t=0), peptone:10 mg/mL, plasmid:pHSG415 (vector), rna_prep_type:trizol, rna_stop_solution:RNA Protect, sodium_chloride:1.7e+…
cefmec_untreated_minus5min_r1	cefmec_untreated_minus5min	aeration:assumed_aerobic, cell_density:0.2 OD600, culture_temperature:37 Celsius, culture_type:batch, experimenter:Laubacher ME, note:with shaking; OD600=0.2 at t=0, peptone:10 mg/mL, rna_prep_type:hot phenol, rna_stop_solution:phenol/ethanol, sodium_chloride:1.7e+02 mM, strain:MG1655, structured_metadata:complete, time_point:-5 minutes, yeast_extract:5 mg/mL
cefmec_untreated_minus5min_r2	cefmec_untreated_minus5min	aeration:assumed_aerobic, cell_density:0.2 OD600, culture_temperature:37 Celsius, culture_type:batch, experimenter:Laubacher ME, note:with shaking; OD600=0.2 at t=0, peptone:10 mg/mL, rna_prep_type:hot phenol, rna_stop_solution:phenol/ethanol, sodium_chloride:1.7e+02 mM, strain:MG1655, structured_metadata:complete, time_point:-5 minutes, yeast_extract:5 mg/mL
cefmec_untreated_minus5min_r3	cefmec_untreated_minus5min	aeration:assumed_aerobic, cell_density:0.2 OD600, culture_temperature:37 Celsius, culture_type:batch, experimenter:Laubacher ME, note:with shaking; OD600=0.2 at t=0, peptone:10 mg/mL, rna_prep_type:hot phenol, rna_stop_solution:phenol/ethanol, sodium_chloride:1.7e+02 mM, strain:MG1655, structured_metadata:complete, time_point:-5 minutes, yeast_extract:5 mg/mL
cefmec_untreated_5min_r1	cefmec_untreated_5min	aeration:assumed_aerobic, culture_temperature:37 Celsius, culture_type:batch, experimenter:Laubacher ME, note:with shaking; OD600=0.2 at t=0, peptone:10 mg/mL, rna_prep_type:hot phenol, rna_stop_solution:phenol/ethanol, sodium_chloride:1.7e+02 mM, strain:MG1655, structured_metadata:complete, time_point:5 minutes, yeast_extract:5 mg/mL
cefmec_untreated_5min_r2	cefmec_untreated_5min	aeration:assumed_aerobic, culture_temperature:37 Celsius, culture_type:batch, experimenter:Laubacher ME, note:with shaking; OD600=0.2 at t=0, peptone:10 mg/mL, rna_prep_type:hot phenol, rna_stop_solution:phenol/ethanol, sodium_chloride:1.7e+02 mM, strain:MG1655, structured_metadata:complete, time_point:5 minutes, yeast_extract:5 mg/mL
cefmec_untreated_20min_r1	cefmec_untreated_20min	aeration:assumed_aerobic, culture_temperature:37 Celsius, culture_type:batch, experimenter:Laubacher ME, note:with shaking; OD600=0.2 at t=0, peptone:10 mg/mL, rna_prep_type:hot phenol, rna_stop_solution:phenol/ethanol, sodium_chloride:1.7e+02 mM, strain:MG1655, structured_metadata:complete, time_point:20 minutes, yeast_extract:5 mg/mL
cefmec_untreated_20min_r2	cefmec_untreated_20min	aeration:assumed_aerobic, culture_temperature:37 Celsius, culture_type:batch, experimenter:Laubacher ME, note:with shaking; OD600=0.2 at t=0, peptone:10 mg/mL, rna_prep_type:hot phenol, rna_stop_solution:phenol/ethanol, sodium_chloride:1.7e+02 mM, strain:MG1655, structured_metadata:complete, time_point:20 minutes, yeast_extract:5 mg/mL
cefmec_untreated_20min_r3	cefmec_untreated_20min	aeration:assumed_aerobic, culture_temperature:37 Celsius, culture_type:batch, experimenter:Laubacher ME, note:with shaking; OD600=0.2 at t=0, peptone:10 mg/mL, rna_prep_type:hot phenol, rna_stop_solution:phenol/ethanol, sodium_chloride:1.7e+02 mM, strain:MG1655, structured_metadata:complete, time_point:20 minutes, yeast_extract:5 mg/mL
cefmec_untreated_40min_r1	cefmec_untreated_40min	aeration:assumed_aerobic, culture_temperature:37 Celsius, culture_type:batch, experimenter:Laubacher ME, note:with shaking; OD600=0.2 at t=0, peptone:10 mg/mL, rna_prep_type:hot phenol, rna_stop_solution:phenol/ethanol, sodium_chloride:1.7e+02 mM, strain:MG1655, structured_metadata:complete, time_point:40 minutes, yeast_extract:5 mg/mL
cefmec_untreated_40min_r2	cefmec_untreated_40min	aeration:assumed_aerobic, culture_temperature:37 Celsius, culture_type:batch, experimenter:Laubacher ME, note:with shaking; OD600=0.2 at t=0, peptone:10 mg/mL, rna_prep_type:hot phenol, rna_stop_solution:phenol/ethanol, sodium_chloride:1.7e+02 mM, strain:MG1655, structured_metadata:complete, time_point:40 minutes, yeast_extract:5 mg/mL
cefmec_untreated_40min_r3	cefmec_untreated_40min	aeration:assumed_aerobic, culture_temperature:37 Celsius, culture_type:batch, experimenter:Laubacher ME, note:with shaking; OD600=0.2 at t=0, peptone:10 mg/mL, rna_prep_type:hot phenol, rna_stop_solution:phenol/ethanol, sodium_chloride:1.7e+02 mM, strain:MG1655, structured_metadata:complete, time_point:40 minutes, yeast_extract:5 mg/mL
cefmec_untreated_40min_r4	cefmec_untreated_40min	aeration:assumed_aerobic, culture_temperature:37 Celsius, culture_type:batch, experimenter:Laubacher ME, note:with shaking; OD600=0.2 at t=0, peptone:10 mg/mL, rna_prep_type:hot phenol, rna_stop_solution:phenol/ethanol, sodium_chloride:1.7e+02 mM, strain:MG1655, structured_metadata:complete, time_point:40 minutes, yeast_extract:5 mg/mL
cefmec_cef_minus5min_r1	cefmec_cef_minus5min	aeration:assumed_aerobic, cell_density:0.2 OD600, culture_temperature:37 Celsius, culture_type:batch, experimenter:Laubacher ME, note:with shaking; OD600=0.2 at t=0, peptone:10 mg/mL, rna_prep_type:hot phenol, rna_stop_solution:phenol/ethanol, sodium_chloride:1.7e+02 mM, strain:MG1655, structured_metadata:complete, time_point:-5 minutes, yeast_extract:5 mg/mL
cefmec_cef_minus5min_r2	cefmec_cef_minus5min	aeration:assumed_aerobic, cell_density:0.2 OD600, culture_temperature:37 Celsius, culture_type:batch, experimenter:Laubacher ME, note:with shaking; OD600=0.2 at t=0, peptone:10 mg/mL, rna_prep_type:hot phenol, rna_stop_solution:phenol/ethanol, sodium_chloride:1.7e+02 mM, strain:MG1655, structured_metadata:complete, time_point:-5 minutes, yeast_extract:5 mg/mL
cefmec_cef_5min_r1	cefmec_cef_5min	aeration:assumed_aerobic, cefsulodin:0.019 mM, culture_temperature:37 Celsius, culture_type:batch, experimenter:Laubacher ME, note:with shaking; OD600=0.2 at t=0, peptone:10 mg/mL, rna_prep_type:hot phenol, rna_stop_solution:phenol/ethanol, sodium_chloride:1.7e+02 mM, strain:MG1655, structured_metadata:complete, time_point:5 minutes, yeast_extract:5 mg/mL
cefmec_cef_5min_r2	cefmec_cef_5min	aeration:assumed_aerobic, cefsulodin:0.019 mM, culture_temperature:37 Celsius, culture_type:batch, experimenter:Laubacher ME, note:with shaking; OD600=0.2 at t=0, peptone:10 mg/mL, rna_prep_type:hot phenol, rna_stop_solution:phenol/ethanol, sodium_chloride:1.7e+02 mM, strain:MG1655, structured_metadata:complete, time_point:5 minutes, yeast_extract:5 mg/mL
cefmec_cef_20min_r1	cefmec_cef_20min	aeration:assumed_aerobic, cefsulodin:0.019 mM, culture_temperature:37 Celsius, culture_type:batch, experimenter:Laubacher ME, note:with shaking; OD600=0.2 at t=0, peptone:10 mg/mL, rna_prep_type:hot phenol, rna_stop_solution:phenol/ethanol, sodium_chloride:1.7e+02 mM, strain:MG1655, structured_metadata:complete, time_point:20 minutes, yeast_extract:5 mg/mL
cefmec_cef_20min_r2	cefmec_cef_20min	aeration:assumed_aerobic, cefsulodin:0.019 mM, culture_temperature:37 Celsius, culture_type:batch, experimenter:Laubacher ME, note:with shaking; OD600=0.2 at t=0, peptone:10 mg/mL, rna_prep_type:hot phenol, rna_stop_solution:phenol/ethanol, sodium_chloride:1.7e+02 mM, strain:MG1655, structured_metadata:complete, time_point:20 minutes, yeast_extract:5 mg/mL
cefmec_cef_40min_r1	cefmec_cef_40min	aeration:assumed_aerobic, cefsulodin:0.019 mM, culture_temperature:37 Celsius, culture_type:batch, experimenter:Laubacher ME, note:with shaking; OD600=0.2 at t=0, peptone:10 mg/mL, rna_prep_type:hot phenol, rna_stop_solution:phenol/ethanol, sodium_chloride:1.7e+02 mM, strain:MG1655, structured_metadata:complete, time_point:40 minutes, yeast_extract:5 mg/mL
cefmec_cef_40min_r2	cefmec_cef_40min	aeration:assumed_aerobic, cefsulodin:0.019 mM, culture_temperature:37 Celsius, culture_type:batch, experimenter:Laubacher ME, note:with shaking; OD600=0.2 at t=0, peptone:10 mg/mL, rna_prep_type:hot phenol, rna_stop_solution:phenol/ethanol, sodium_chloride:1.7e+02 mM, strain:MG1655, structured_metadata:complete, time_point:40 minutes, yeast_extract:5 mg/mL
cefmec_cef_40min_r3	cefmec_cef_40min	aeration:assumed_aerobic, cefsulodin:0.019 mM, culture_temperature:37 Celsius, culture_type:batch, experimenter:Laubacher ME, note:with shaking; OD600=0.2 at t=0, peptone:10 mg/mL, rna_prep_type:hot phenol, rna_stop_solution:phenol/ethanol, sodium_chloride:1.7e+02 mM, strain:MG1655, structured_metadata:complete, time_point:40 minutes, yeast_extract:5 mg/mL
cefmec_mec_minus5min_r1	cefmec_mec_minus5min	aeration:assumed_aerobic, cell_density:0.2 OD600, culture_temperature:37 Celsius, culture_type:batch, experimenter:Laubacher ME, note:with shaking; OD600=0.2 at t=0, peptone:10 mg/mL, rna_prep_type:hot phenol, rna_stop_solution:phenol/ethanol, sodium_chloride:1.7e+02 mM, strain:MG1655, structured_metadata:complete, time_point:-5 minutes, yeast_extract:5 mg/mL
cefmec_mec_minus5min_r2	cefmec_mec_minus5min	aeration:assumed_aerobic, cell_density:0.2 OD600, culture_temperature:37 Celsius, culture_type:batch, experimenter:Laubacher ME, note:with shaking; OD600=0.2 at t=0, peptone:10 mg/mL, rna_prep_type:hot phenol, rna_stop_solution:phenol/ethanol, sodium_chloride:1.7e+02 mM, strain:MG1655, structured_metadata:complete, time_point:-5 minutes, yeast_extract:5 mg/mL
cefmec_mec_5min_r1	cefmec_mec_5min	aeration:assumed_aerobic, culture_temperature:37 Celsius, culture_type:batch, experimenter:Laubacher ME, mecillinam:9.2e-05 mM, note:with shaking; OD600=0.2 at t=0, peptone:10 mg/mL, rna_prep_type:hot phenol, rna_stop_solution:phenol/ethanol, sodium_chloride:1.7e+02 mM, strain:MG1655, structured_metadata:complete, time_point:5 minutes, yeast_extract:5 mg/mL
cefmec_mec_5min_r2	cefmec_mec_5min	aeration:assumed_aerobic, culture_temperature:37 Celsius, culture_type:batch, experimenter:Laubacher ME, mecillinam:9.2e-05 mM, note:with shaking; OD600=0.2 at t=0, peptone:10 mg/mL, rna_prep_type:hot phenol, rna_stop_solution:phenol/ethanol, sodium_chloride:1.7e+02 mM, strain:MG1655, structured_metadata:complete, time_point:5 minutes, yeast_extract:5 mg/mL
cefmec_mec_20min_r1	cefmec_mec_20min	aeration:assumed_aerobic, culture_temperature:37 Celsius, culture_type:batch, experimenter:Laubacher ME, mecillinam:9.2e-05 mM, note:with shaking; OD600=0.2 at t=0, peptone:10 mg/mL, rna_prep_type:hot phenol, rna_stop_solution:phenol/ethanol, sodium_chloride:1.7e+02 mM, strain:MG1655, structured_metadata:complete, time_point:20 minutes, yeast_extract:5 mg/mL
cefmec_mec_20min_r2	cefmec_mec_20min	aeration:assumed_aerobic, culture_temperature:37 Celsius, culture_type:batch, experimenter:Laubacher ME, mecillinam:9.2e-05 mM, note:with shaking; OD600=0.2 at t=0, peptone:10 mg/mL, rna_prep_type:hot phenol, rna_stop_solution:phenol/ethanol, sodium_chloride:1.7e+02 mM, strain:MG1655, structured_metadata:complete, time_point:20 minutes, yeast_extract:5 mg/mL
cefmec_mec_40min_r1	cefmec_mec_40min	aeration:assumed_aerobic, culture_temperature:37 Celsius, culture_type:batch, experimenter:Laubacher ME, mecillinam:9.2e-05 mM, note:with shaking; OD600=0.2 at t=0, peptone:10 mg/mL, rna_prep_type:hot phenol, rna_stop_solution:phenol/ethanol, sodium_chloride:1.7e+02 mM, strain:MG1655, structured_metadata:complete, time_point:40 minutes, yeast_extract:5 mg/mL
cefmec_mec_40min_r2	cefmec_mec_40min	aeration:assumed_aerobic, culture_temperature:37 Celsius, culture_type:batch, experimenter:Laubacher ME, mecillinam:9.2e-05 mM, note:with shaking; OD600=0.2 at t=0, peptone:10 mg/mL, rna_prep_type:hot phenol, rna_stop_solution:phenol/ethanol, sodium_chloride:1.7e+02 mM, strain:MG1655, structured_metadata:complete, time_point:40 minutes, yeast_extract:5 mg/mL
cefmec_mec_40min_r3	cefmec_mec_40min	aeration:assumed_aerobic, culture_temperature:37 Celsius, culture_type:batch, experimenter:Laubacher ME, mecillinam:9.2e-05 mM, note:with shaking; OD600=0.2 at t=0, peptone:10 mg/mL, rna_prep_type:hot phenol, rna_stop_solution:phenol/ethanol, sodium_chloride:1.7e+02 mM, strain:MG1655, structured_metadata:complete, time_point:40 minutes, yeast_extract:5 mg/mL
cefmec_cefmec_minus5min_r1	cefmec_cefmec_minus5min	aeration:assumed_aerobic, cell_density:0.2 OD600, culture_temperature:37 Celsius, culture_type:batch, experimenter:Laubacher ME, note:with shaking; OD600=0.2 at t=0, peptone:10 mg/mL, rna_prep_type:hot phenol, rna_stop_solution:phenol/ethanol, sodium_chloride:1.7e+02 mM, strain:MG1655, structured_metadata:complete, time_point:-5 minutes, yeast_extract:5 mg/mL
cefmec_cefmec_minus5min_r2	cefmec_cefmec_minus5min	aeration:assumed_aerobic, cell_density:0.2 OD600, culture_temperature:37 Celsius, culture_type:batch, experimenter:Laubacher ME, note:with shaking; OD600=0.2 at t=0, peptone:10 mg/mL, rna_prep_type:hot phenol, rna_stop_solution:phenol/ethanol, sodium_chloride:1.7e+02 mM, strain:MG1655, structured_metadata:complete, time_point:-5 minutes, yeast_extract:5 mg/mL
cefmec_cefmec_minus5min_r3	cefmec_cefmec_minus5min	aeration:assumed_aerobic, cell_density:0.2 OD600, culture_temperature:37 Celsius, culture_type:batch, experimenter:Laubacher ME, note:with shaking; OD600=0.2 at t=0, peptone:10 mg/mL, rna_prep_type:hot phenol, rna_stop_solution:phenol/ethanol, sodium_chloride:1.7e+02 mM, strain:MG1655, structured_metadata:complete, time_point:-5 minutes, yeast_extract:5 mg/mL
cefmec_cefmec_5min_r1	cefmec_cefmec_5min	aeration:assumed_aerobic, cefsulodin:0.019 mM, culture_temperature:37 Celsius, culture_type:batch, experimenter:Laubacher ME, mecillinam:9.2e-05 mM, note:with shaking; OD600=0.2 at t=0, peptone:10 mg/mL, rna_prep_type:hot phenol, rna_stop_solution:phenol/ethanol, sodium_chloride:1.7e+02 mM, strain:MG1655, structured_metadata:complete, time_point:5 minutes, yeast_extract:5 mg/mL
cefmec_cefmec_5min_r2	cefmec_cefmec_5min	aeration:assumed_aerobic, cefsulodin:0.019 mM, culture_temperature:37 Celsius, culture_type:batch, experimenter:Laubacher ME, mecillinam:9.2e-05 mM, note:with shaking; OD600=0.2 at t=0, peptone:10 mg/mL, rna_prep_type:hot phenol, rna_stop_solution:phenol/ethanol, sodium_chloride:1.7e+02 mM, strain:MG1655, structured_metadata:complete, time_point:5 minutes, yeast_extract:5 mg/mL
cefmec_cefmec_5min_r3	cefmec_cefmec_5min	aeration:assumed_aerobic, cefsulodin:0.019 mM, culture_temperature:37 Celsius, culture_type:batch, experimenter:Laubacher ME, mecillinam:9.2e-05 mM, note:with shaking; OD600=0.2 at t=0, peptone:10 mg/mL, rna_prep_type:hot phenol, rna_stop_solution:phenol/ethanol, sodium_chloride:1.7e+02 mM, strain:MG1655, structured_metadata:complete, time_point:5 minutes, yeast_extract:5 mg/mL
cefmec_cefmec_20min_r1	cefmec_cefmec_20min	aeration:assumed_aerobic, cefsulodin:0.019 mM, culture_temperature:37 Celsius, culture_type:batch, experimenter:Laubacher ME, mecillinam:9.2e-05 mM, note:with shaking; OD600=0.2 at t=0, peptone:10 mg/mL, rna_prep_type:hot phenol, rna_stop_solution:phenol/ethanol, sodium_chloride:1.7e+02 mM, strain:MG1655, structured_metadata:complete, time_point:20 minutes, yeast_extract:5 mg/mL
cefmec_cefmec_20min_r2	cefmec_cefmec_20min	aeration:assumed_aerobic, cefsulodin:0.019 mM, culture_temperature:37 Celsius, culture_type:batch, experimenter:Laubacher ME, mecillinam:9.2e-05 mM, note:with shaking; OD600=0.2 at t=0, peptone:10 mg/mL, rna_prep_type:hot phenol, rna_stop_solution:phenol/ethanol, sodium_chloride:1.7e+02 mM, strain:MG1655, structured_metadata:complete, time_point:20 minutes, yeast_extract:5 mg/mL
cefmec_cefmec_20min_r3	cefmec_cefmec_20min	aeration:assumed_aerobic, cefsulodin:0.019 mM, culture_temperature:37 Celsius, culture_type:batch, experimenter:Laubacher ME, mecillinam:9.2e-05 mM, note:with shaking; OD600=0.2 at t=0, peptone:10 mg/mL, rna_prep_type:hot phenol, rna_stop_solution:phenol/ethanol, sodium_chloride:1.7e+02 mM, strain:MG1655, structured_metadata:complete, time_point:20 minutes, yeast_extract:5 mg/mL
cefmec_cefmec_40min_r1	cefmec_cefmec_40min	aeration:assumed_aerobic, cefsulodin:0.019 mM, culture_temperature:37 Celsius, culture_type:batch, experimenter:Laubacher ME, mecillinam:9.2e-05 mM, note:with shaking; OD600=0.2 at t=0, peptone:10 mg/mL, rna_prep_type:hot phenol, rna_stop_solution:phenol/ethanol, sodium_chloride:1.7e+02 mM, strain:MG1655, structured_metadata:complete, time_point:40 minutes, yeast_extract:5 mg/mL
cefmec_cefmec_40min_r2	cefmec_cefmec_40min	aeration:assumed_aerobic, cefsulodin:0.019 mM, culture_temperature:37 Celsius, culture_type:batch, experimenter:Laubacher ME, mecillinam:9.2e-05 mM, note:with shaking; OD600=0.2 at t=0, peptone:10 mg/mL, rna_prep_type:hot phenol, rna_stop_solution:phenol/ethanol, sodium_chloride:1.7e+02 mM, strain:MG1655, structured_metadata:complete, time_point:40 minutes, yeast_extract:5 mg/mL
cefmec_cefmec_40min_r3	cefmec_cefmec_40min	aeration:assumed_aerobic, cefsulodin:0.019 mM, culture_temperature:37 Celsius, culture_type:batch, experimenter:Laubacher ME, mecillinam:9.2e-05 mM, note:with shaking; OD600=0.2 at t=0, peptone:10 mg/mL, rna_prep_type:hot phenol, rna_stop_solution:phenol/ethanol, sodium_chloride:1.7e+02 mM, strain:MG1655, structured_metadata:complete, time_point:40 minutes, yeast_extract:5 mg/mL
cefmec_cefmec_40min_r4	cefmec_cefmec_40min	aeration:assumed_aerobic, cefsulodin:0.019 mM, culture_temperature:37 Celsius, culture_type:batch, experimenter:Laubacher ME, mecillinam:9.2e-05 mM, note:with shaking; OD600=0.2 at t=0, peptone:10 mg/mL, rna_prep_type:hot phenol, rna_stop_solution:phenol/ethanol, sodium_chloride:1.7e+02 mM, strain:MG1655, structured_metadata:complete, time_point:40 minutes, yeast_extract:5 mg/mL
hha_wt_4hr_biofilm_r1	hha_wt_4hr_biofilm	aeration:assumed_aerobic, culture_shaking:2.5e+02 RPM, culture_temperature:37 Celsius, culture_type:batch, culture_vessel:glass_wool, culture_vessel_volume:1e+03 ml, culture_volume:2.5e+02 ml, dnase_treatment:yes, experimenter:Garcia-Contreras R, growth_phase:biofilm, note:bacteria were grown on 10 g glass wool, note2:REMOVED: 24hr control expt (hha_wt_glu_24hr_biofilm) CEL file identical to biof…
hha_del_hha_4hr_biofilm_r1	hha_del_hha_4hr_biofilm	aeration:assumed_aerobic, culture_shaking:2.5e+02 RPM, culture_temperature:37 Celsius, culture_type:batch, culture_vessel:glass_wool, culture_vessel_volume:1e+03 ml, culture_volume:2.5e+02 ml, dnase_treatment:yes, experimenter:Garcia-Contreras R, growth_phase:biofilm, kanamycin:0.1 mM, note:bacteria were grown on 10 g glass wool, note2:REMOVED: 24hr control expt (hha_wt_glu_24hr_biofilm) CEL file…
hha_wt_glu_4hr_biofilm_r1	hha_wt_glu_4hr_biofilm	aeration:assumed_aerobic, culture_shaking:2.5e+02 RPM, culture_temperature:37 Celsius, culture_type:batch, culture_vessel:glass_wool, culture_vessel_volume:1e+03 ml, culture_volume:2.5e+02 ml, dnase_treatment:yes, experimenter:Garcia-Contreras R, glucose:11 mM, growth_phase:biofilm, note:bacteria were grown on 10 g glass wool, note2:REMOVED: 24hr control expt (hha_wt_glu_24hr_biofilm) CEL file id…
hha_del_hha_glu_4hr_biofilm_r1	hha_del_hha_glu_4hr_biofilm	aeration:assumed_aerobic, culture_shaking:2.5e+02 RPM, culture_temperature:37 Celsius, culture_type:batch, culture_vessel:glass_wool, culture_vessel_volume:1e+03 ml, culture_volume:2.5e+02 ml, dnase_treatment:yes, experimenter:Garcia-Contreras R, glucose:11 mM, growth_phase:biofilm, kanamycin:0.1 mM, note:bacteria were grown on 10 g glass wool, note2:REMOVED: 24hr control expt (hha_wt_glu_24hr_bi…
hha_del_hha_glu_15hr_biofilm_r1	hha_del_hha_glu_15hr_biofilm	aeration:assumed_aerobic, culture_shaking:2.5e+02 RPM, culture_temperature:37 Celsius, culture_type:batch, culture_vessel:glass_wool, culture_vessel_volume:1e+03 ml, culture_volume:2.5e+02 ml, dnase_treatment:yes, experimenter:Garcia-Contreras R, glucose:11 mM, growth_phase:biofilm, kanamycin:0.1 mM, note:bacteria were grown on 10 g glass wool, note2:REMOVED: 24hr control expt (hha_wt_glu_24hr_bi…
hha_del_hha_glu_24hr_biofilm_r1	hha_del_hha_glu_24hr_biofilm	aeration:assumed_aerobic, culture_shaking:2.5e+02 RPM, culture_temperature:37 Celsius, culture_type:batch, culture_vessel:glass_wool, culture_vessel_volume:1e+03 ml, culture_volume:2.5e+02 ml, dnase_treatment:yes, experimenter:Garcia-Contreras R, glucose:11 mM, growth_phase:biofilm, kanamycin:0.1 mM, note:bacteria were grown on 10 g glass wool, note2:REMOVED: 24hr control expt (hha_wt_glu_24hr_bi…
HU_wt_LB_exp_r1	HU_wt_LB_exp	aeration:assumed_aerobic, culture_shaking:2e+02 RPM, culture_temperature:37 Celsius, culture_type:batch, culture_vessel_volume:2e+03 ml, culture_volume:1e+02 ml, experimenter:Oberto J, growth_phase:log, note:cell densities: exponential phase: OD600 0.6-0.7; transition: 2.2-2.5 and stationary: 4.6-4.8 (3.0 for hupAB), peptone:10 mg/mL, rna_prep_type:RNeasy-like (see GEO sample pages), rna_stop_sol…
HU_wt_LB_exp_r2	HU_wt_LB_exp	aeration:assumed_aerobic, culture_shaking:2e+02 RPM, culture_temperature:37 Celsius, culture_type:batch, culture_vessel_volume:2e+03 ml, culture_volume:1e+02 ml, experimenter:Oberto J, growth_phase:log, note:cell densities: exponential phase: OD600 0.6-0.7; transition: 2.2-2.5 and stationary: 4.6-4.8 (3.0 for hupAB), peptone:10 mg/mL, rna_prep_type:RNeasy-like (see GEO sample pages), rna_stop_sol…
HU_wt_LB_trans_r1	HU_wt_LB_trans	aeration:assumed_aerobic, culture_shaking:2e+02 RPM, culture_temperature:37 Celsius, culture_type:batch, culture_vessel_volume:2e+03 ml, culture_volume:1e+02 ml, experimenter:Oberto J, growth_phase:late_log, note:cell densities: exponential phase: OD600 0.6-0.7; transition: 2.2-2.5 and stationary: 4.6-4.8 (3.0 for hupAB), peptone:10 mg/mL, rna_prep_type:RNeasy-like (see GEO sample pages), rna_sto…
HU_wt_LB_stat_r1	HU_wt_LB_stat	aeration:assumed_aerobic, culture_shaking:2e+02 RPM, culture_temperature:37 Celsius, culture_type:batch, culture_vessel_volume:2e+03 ml, culture_volume:1e+02 ml, experimenter:Oberto J, growth_phase:stationary, note:cell densities: exponential phase: OD600 0.6-0.7; transition: 2.2-2.5 and stationary: 4.6-4.8 (3.0 for hupAB), peptone:10 mg/mL, rna_prep_type:RNeasy-like (see GEO sample pages), rna_s…
HU_wt_LB_stat_r2	HU_wt_LB_stat	aeration:assumed_aerobic, culture_shaking:2e+02 RPM, culture_temperature:37 Celsius, culture_type:batch, culture_vessel_volume:2e+03 ml, culture_volume:1e+02 ml, experimenter:Oberto J, growth_phase:stationary, note:cell densities: exponential phase: OD600 0.6-0.7; transition: 2.2-2.5 and stationary: 4.6-4.8 (3.0 for hupAB), peptone:10 mg/mL, rna_prep_type:RNeasy-like (see GEO sample pages), rna_s…
HU_hupA_LB_exp_r1	HU_hupA_LB_exp	aeration:assumed_aerobic, chloramphenicol:0.062 mM, culture_shaking:2e+02 RPM, culture_temperature:37 Celsius, culture_type:batch, culture_vessel_volume:2e+03 ml, culture_volume:1e+02 ml, experimenter:Oberto J, growth_phase:log, note:cell densities: exponential phase: OD600 0.6-0.7; transition: 2.2-2.5 and stationary: 4.6-4.8 (3.0 for hupAB), peptone:10 mg/mL, perturbation:mutation, perturbation_…
HU_hupA_LB_trans_r1	HU_hupA_LB_trans	aeration:assumed_aerobic, chloramphenicol:0.062 mM, culture_shaking:2e+02 RPM, culture_temperature:37 Celsius, culture_type:batch, culture_vessel_volume:2e+03 ml, culture_volume:1e+02 ml, experimenter:Oberto J, growth_phase:late_log, note:cell densities: exponential phase: OD600 0.6-0.7; transition: 2.2-2.5 and stationary: 4.6-4.8 (3.0 for hupAB), peptone:10 mg/mL, perturbation:mutation, perturba…
HU_hupA_LB_stat_r1	HU_hupA_LB_stat	aeration:assumed_aerobic, chloramphenicol:0.062 mM, culture_shaking:2e+02 RPM, culture_temperature:37 Celsius, culture_type:batch, culture_vessel_volume:2e+03 ml, culture_volume:1e+02 ml, experimenter:Oberto J, growth_phase:stationary, note:cell densities: exponential phase: OD600 0.6-0.7; transition: 2.2-2.5 and stationary: 4.6-4.8 (3.0 for hupAB), peptone:10 mg/mL, perturbation:mutation, pertur…
HU_hupB_LB_exp_r1	HU_hupB_LB_exp	aeration:assumed_aerobic, culture_shaking:2e+02 RPM, culture_temperature:37 Celsius, culture_type:batch, culture_vessel_volume:2e+03 ml, culture_volume:1e+02 ml, experimenter:Oberto J, growth_phase:log, kanamycin:0.1 mM, note:cell densities: exponential phase: OD600 0.6-0.7; transition: 2.2-2.5 and stationary: 4.6-4.8 (3.0 for hupAB), peptone:10 mg/mL, perturbation:mutation, perturbation_gene:hup…
HU_hupB_LB_trans_r1	HU_hupB_LB_trans	aeration:assumed_aerobic, culture_shaking:2e+02 RPM, culture_temperature:37 Celsius, culture_type:batch, culture_vessel_volume:2e+03 ml, culture_volume:1e+02 ml, experimenter:Oberto J, growth_phase:late_log, kanamycin:0.1 mM, note:cell densities: exponential phase: OD600 0.6-0.7; transition: 2.2-2.5 and stationary: 4.6-4.8 (3.0 for hupAB), peptone:10 mg/mL, perturbation:mutation, perturbation_gen…
HU_hupB_LB_stat_r1	HU_hupB_LB_stat	aeration:assumed_aerobic, culture_shaking:2e+02 RPM, culture_temperature:37 Celsius, culture_type:batch, culture_vessel_volume:2e+03 ml, culture_volume:1e+02 ml, experimenter:Oberto J, growth_phase:stationary, kanamycin:0.1 mM, note:cell densities: exponential phase: OD600 0.6-0.7; transition: 2.2-2.5 and stationary: 4.6-4.8 (3.0 for hupAB), peptone:10 mg/mL, perturbation:mutation, perturbation_g…
HU_hupAB_LB_exp_r1	HU_hupAB_LB_exp	aeration:assumed_aerobic, chloramphenicol:0.062 mM, culture_shaking:2e+02 RPM, culture_temperature:37 Celsius, culture_type:batch, culture_vessel_volume:2e+03 ml, culture_volume:1e+02 ml, experimenter:Oberto J, growth_phase:log, kanamycin:0.1 mM, note:cell densities: exponential phase: OD600 0.6-0.7; transition: 2.2-2.5 and stationary: 4.6-4.8 (3.0 for hupAB), peptone:10 mg/mL, perturbation:mutat…
HU_hupAB_LB_exp_r2	HU_hupAB_LB_exp	aeration:assumed_aerobic, chloramphenicol:0.062 mM, culture_shaking:2e+02 RPM, culture_temperature:37 Celsius, culture_type:batch, culture_vessel_volume:2e+03 ml, culture_volume:1e+02 ml, experimenter:Oberto J, growth_phase:log, kanamycin:0.1 mM, note:cell densities: exponential phase: OD600 0.6-0.7; transition: 2.2-2.5 and stationary: 4.6-4.8 (3.0 for hupAB), peptone:10 mg/mL, perturbation:mutat…
HU_hupAB_LB_trans_r1	HU_hupAB_LB_trans	aeration:assumed_aerobic, chloramphenicol:0.062 mM, culture_shaking:2e+02 RPM, culture_temperature:37 Celsius, culture_type:batch, culture_vessel_volume:2e+03 ml, culture_volume:1e+02 ml, experimenter:Oberto J, growth_phase:late_log, kanamycin:0.1 mM, note:cell densities: exponential phase: OD600 0.6-0.7; transition: 2.2-2.5 and stationary: 4.6-4.8 (3.0 for hupAB), peptone:10 mg/mL, perturbation:…
HU_hupAB_LB_stat_r1	HU_hupAB_LB_stat	aeration:assumed_aerobic, chloramphenicol:0.062 mM, culture_shaking:2e+02 RPM, culture_temperature:37 Celsius, culture_type:batch, culture_vessel_volume:2e+03 ml, culture_volume:1e+02 ml, experimenter:Oberto J, growth_phase:stationary, kanamycin:0.1 mM, note:cell densities: exponential phase: OD600 0.6-0.7; transition: 2.2-2.5 and stationary: 4.6-4.8 (3.0 for hupAB), peptone:10 mg/mL, perturbatio…
HU_hupAB_LB_stat_r2	HU_hupAB_LB_stat	aeration:assumed_aerobic, chloramphenicol:0.062 mM, culture_shaking:2e+02 RPM, culture_temperature:37 Celsius, culture_type:batch, culture_vessel_volume:2e+03 ml, culture_volume:1e+02 ml, experimenter:Oberto J, growth_phase:stationary, kanamycin:0.1 mM, note:cell densities: exponential phase: OD600 0.6-0.7; transition: 2.2-2.5 and stationary: 4.6-4.8 (3.0 for hupAB), peptone:10 mg/mL, perturbatio…
HU_rpoS_LB_exp_r1	HU_rpoS_LB_exp	aeration:assumed_aerobic, culture_shaking:2e+02 RPM, culture_temperature:37 Celsius, culture_type:batch, culture_vessel_volume:2e+03 ml, culture_volume:1e+02 ml, experimenter:Oberto J, growth_phase:log, note:cell densities: exponential phase: OD600 0.6-0.7; transition: 2.2-2.5 and stationary: 4.6-4.8 (3.0 for hupAB), note2:not certain this is a full knockout, peptone:10 mg/mL, perturbation:knocko…
HU_rpoS_LB_stat_r1	HU_rpoS_LB_stat	aeration:assumed_aerobic, culture_shaking:2e+02 RPM, culture_temperature:37 Celsius, culture_type:batch, culture_vessel_volume:2e+03 ml, culture_volume:1e+02 ml, experimenter:Oberto J, growth_phase:stationary, note:cell densities: exponential phase: OD600 0.6-0.7; transition: 2.2-2.5 and stationary: 4.6-4.8 (3.0 for hupAB), note2:not certain this is a full knockout, peptone:10 mg/mL, perturbation…
HU_wt_M9glu_exp_r1	HU_wt_M9glu_exp	aeration:assumed_aerobic, ammonium_chloride:93 mM, calcium_chloride:0.1 mM, culture_shaking:2e+02 RPM, culture_temperature:37 Celsius, culture_type:batch, culture_vessel_volume:2e+03 ml, culture_volume:1e+02 ml, disodium_hydrogen_phosphate:2.4e+02 mM, experimenter:Oberto J, glucose:22 mM, growth_phase:log, magnesium_chloride:2 mM, note:cell densities: exponential phase: OD600 0.6-0.7; transition:…
HU_wt_M9gly_exp_r1	HU_wt_M9gly_exp	aeration:assumed_aerobic, ammonium_chloride:93 mM, calcium_chloride:0.1 mM, culture_shaking:2e+02 RPM, culture_temperature:37 Celsius, culture_type:batch, culture_vessel_volume:2e+03 ml, culture_volume:1e+02 ml, disodium_hydrogen_phosphate:2.4e+02 mM, experimenter:Oberto J, glycerol:43 mM, growth_phase:log, magnesium_chloride:2 mM, note:cell densities: exponential phase: OD600 0.6-0.7; transition…
HU_wt_M9glu_stat_r1	HU_wt_M9glu_stat	aeration:assumed_aerobic, ammonium_chloride:93 mM, calcium_chloride:0.1 mM, culture_shaking:2e+02 RPM, culture_temperature:37 Celsius, culture_type:batch, culture_vessel_volume:2e+03 ml, culture_volume:1e+02 ml, disodium_hydrogen_phosphate:2.4e+02 mM, experimenter:Oberto J, glucose:22 mM, growth_phase:stationary, magnesium_chloride:2 mM, note:cell densities: exponential phase: OD600 0.6-0.7; tran…
HU_wt_M9gly_stat_r1	HU_wt_M9gly_stat	aeration:assumed_aerobic, ammonium_chloride:93 mM, calcium_chloride:0.1 mM, culture_shaking:2e+02 RPM, culture_temperature:37 Celsius, culture_type:batch, culture_vessel_volume:2e+03 ml, culture_volume:1e+02 ml, disodium_hydrogen_phosphate:2.4e+02 mM, experimenter:Oberto J, glycerol:43 mM, growth_phase:stationary, magnesium_chloride:2 mM, note:cell densities: exponential phase: OD600 0.6-0.7; tra…
HU_hupAB_M9glu_exp_r1	HU_hupAB_M9glu_exp	aeration:assumed_aerobic, ammonium_chloride:93 mM, calcium_chloride:0.1 mM, chloramphenicol:0.062 mM, culture_shaking:2e+02 RPM, culture_temperature:37 Celsius, culture_type:batch, culture_vessel_volume:2e+03 ml, culture_volume:1e+02 ml, disodium_hydrogen_phosphate:2.4e+02 mM, experimenter:Oberto J, glucose:22 mM, growth_phase:log, kanamycin:0.1 mM, magnesium_chloride:2 mM, note:cell densities: e…
HU_hupAB_M9gly_exp_r1	HU_hupAB_M9gly_exp	aeration:assumed_aerobic, ammonium_chloride:93 mM, calcium_chloride:0.1 mM, chloramphenicol:0.062 mM, culture_shaking:2e+02 RPM, culture_temperature:37 Celsius, culture_type:batch, culture_vessel_volume:2e+03 ml, culture_volume:1e+02 ml, disodium_hydrogen_phosphate:2.4e+02 mM, experimenter:Oberto J, glycerol:43 mM, growth_phase:log, kanamycin:0.1 mM, magnesium_chloride:2 mM, note:cell densities: …
HU_hupAB_M9glu_stat_r1	HU_hupAB_M9glu_stat	aeration:assumed_aerobic, ammonium_chloride:93 mM, calcium_chloride:0.1 mM, chloramphenicol:0.062 mM, culture_shaking:2e+02 RPM, culture_temperature:37 Celsius, culture_type:batch, culture_vessel_volume:2e+03 ml, culture_volume:1e+02 ml, disodium_hydrogen_phosphate:2.4e+02 mM, experimenter:Oberto J, glucose:22 mM, growth_phase:stationary, kanamycin:0.1 mM, magnesium_chloride:2 mM, note:cell densi…
HU_hupAB_M9gly_stat_r1	HU_hupAB_M9gly_stat	aeration:assumed_aerobic, ammonium_chloride:93 mM, calcium_chloride:0.1 mM, chloramphenicol:0.062 mM, culture_shaking:2e+02 RPM, culture_temperature:37 Celsius, culture_type:batch, culture_vessel_volume:2e+03 ml, culture_volume:1e+02 ml, disodium_hydrogen_phosphate:2.4e+02 mM, experimenter:Oberto J, glycerol:43 mM, growth_phase:stationary, kanamycin:0.1 mM, magnesium_chloride:2 mM, note:cell dens…
rpoS_min_wt_exp_r1	rpoS_min_wt_exp	aeration:aerobic, ammonium_sulfate:15 mM, cell_density:0.3 OD600, culture_temperature:37 Celsius, culture_type:batch, culture_volume:50 ml, experimenter:Dong T, ferrous_sulfate:0.0018 mM, glucose:11 mM, growth_phase:log, magnesium_sulfate:1 mM, note:M63 minimal media; pH 7.0, potassium_phosphate_dibasic:1e+02 mM, rna_prep_type:hot phenol, rna_stop_solution:boiling SDS, strain:MG1655, structured_m…
rpoS_min_wt_exp_r2	rpoS_min_wt_exp	aeration:aerobic, ammonium_sulfate:15 mM, cell_density:0.3 OD600, culture_temperature:37 Celsius, culture_type:batch, culture_volume:50 ml, experimenter:Dong T, ferrous_sulfate:0.0018 mM, glucose:11 mM, growth_phase:log, magnesium_sulfate:1 mM, note:M63 minimal media; pH 7.0, potassium_phosphate_dibasic:1e+02 mM, rna_prep_type:hot phenol, rna_stop_solution:boiling SDS, strain:MG1655, structured_m…
rpoS_min_wt_exp_r3	rpoS_min_wt_exp	aeration:aerobic, ammonium_sulfate:15 mM, cell_density:0.3 OD600, culture_temperature:37 Celsius, culture_type:batch, culture_volume:50 ml, experimenter:Dong T, ferrous_sulfate:0.0018 mM, glucose:11 mM, growth_phase:log, magnesium_sulfate:1 mM, note:M63 minimal media; pH 7.0, potassium_phosphate_dibasic:1e+02 mM, rna_prep_type:hot phenol, rna_stop_solution:boiling SDS, strain:MG1655, structured_m…
rpoS_min_wt_stat_r1	rpoS_min_wt_stat	aeration:aerobic, ammonium_sulfate:15 mM, cell_density:1.5 OD600, culture_temperature:37 Celsius, culture_type:batch, culture_volume:50 ml, experimenter:Dong T, ferrous_sulfate:0.0018 mM, glucose:11 mM, growth_phase:stationary, magnesium_sulfate:1 mM, note:M63 minimal media; pH 7.0, potassium_phosphate_dibasic:1e+02 mM, rna_prep_type:hot phenol, rna_stop_solution:boiling SDS, strain:MG1655, struc…
rpoS_min_wt_stat_r2	rpoS_min_wt_stat	aeration:aerobic, ammonium_sulfate:15 mM, cell_density:1.5 OD600, culture_temperature:37 Celsius, culture_type:batch, culture_volume:50 ml, experimenter:Dong T, ferrous_sulfate:0.0018 mM, glucose:11 mM, growth_phase:stationary, magnesium_sulfate:1 mM, note:M63 minimal media; pH 7.0, potassium_phosphate_dibasic:1e+02 mM, rna_prep_type:hot phenol, rna_stop_solution:boiling SDS, strain:MG1655, struc…
rpoS_min_wt_stat_r3	rpoS_min_wt_stat	aeration:aerobic, ammonium_sulfate:15 mM, cell_density:1.5 OD600, culture_temperature:37 Celsius, culture_type:batch, culture_volume:50 ml, experimenter:Dong T, ferrous_sulfate:0.0018 mM, glucose:11 mM, growth_phase:stationary, magnesium_sulfate:1 mM, note:M63 minimal media; pH 7.0, potassium_phosphate_dibasic:1e+02 mM, rna_prep_type:hot phenol, rna_stop_solution:boiling SDS, strain:MG1655, struc…
rpoS_min_K_rpoS_exp_r1	rpoS_min_K_rpoS_exp	aeration:aerobic, ammonium_sulfate:15 mM, cell_density:0.3 OD600, culture_temperature:37 Celsius, culture_type:batch, culture_volume:50 ml, experimenter:Dong T, ferrous_sulfate:0.0018 mM, glucose:11 mM, growth_phase:log, magnesium_sulfate:1 mM, note:M63 minimal media; pH 7.0, perturbation:knockout, perturbation_gene:rpoS, potassium_phosphate_dibasic:1e+02 mM, rna_prep_type:hot phenol, rna_stop_so…
rpoS_min_K_rpoS_exp_r2	rpoS_min_K_rpoS_exp	aeration:aerobic, ammonium_sulfate:15 mM, cell_density:0.3 OD600, culture_temperature:37 Celsius, culture_type:batch, culture_volume:50 ml, experimenter:Dong T, ferrous_sulfate:0.0018 mM, glucose:11 mM, growth_phase:log, magnesium_sulfate:1 mM, note:M63 minimal media; pH 7.0, perturbation:knockout, perturbation_gene:rpoS, potassium_phosphate_dibasic:1e+02 mM, rna_prep_type:hot phenol, rna_stop_so…
rpoS_min_K_rpoS_exp_r3	rpoS_min_K_rpoS_exp	aeration:aerobic, ammonium_sulfate:15 mM, cell_density:0.3 OD600, culture_temperature:37 Celsius, culture_type:batch, culture_volume:50 ml, experimenter:Dong T, ferrous_sulfate:0.0018 mM, glucose:11 mM, growth_phase:log, magnesium_sulfate:1 mM, note:M63 minimal media; pH 7.0, perturbation:knockout, perturbation_gene:rpoS, potassium_phosphate_dibasic:1e+02 mM, rna_prep_type:hot phenol, rna_stop_so…
rpoS_min_K_rpoS_stat_r1	rpoS_min_K_rpoS_stat	aeration:aerobic, ammonium_sulfate:15 mM, cell_density:1.5 OD600, culture_temperature:37 Celsius, culture_type:batch, culture_volume:50 ml, experimenter:Dong T, ferrous_sulfate:0.0018 mM, glucose:11 mM, growth_phase:stationary, magnesium_sulfate:1 mM, note:M63 minimal media; pH 7.0, perturbation:knockout, perturbation_gene:rpoS, potassium_phosphate_dibasic:1e+02 mM, rna_prep_type:hot phenol, rna_…
rpoS_min_K_rpoS_stat_r2	rpoS_min_K_rpoS_stat	aeration:aerobic, ammonium_sulfate:15 mM, cell_density:1.5 OD600, culture_temperature:37 Celsius, culture_type:batch, culture_volume:50 ml, experimenter:Dong T, ferrous_sulfate:0.0018 mM, glucose:11 mM, growth_phase:stationary, magnesium_sulfate:1 mM, note:M63 minimal media; pH 7.0, perturbation:knockout, perturbation_gene:rpoS, potassium_phosphate_dibasic:1e+02 mM, rna_prep_type:hot phenol, rna_…
rpoS_min_K_rpoS_stat_r3	rpoS_min_K_rpoS_stat	aeration:aerobic, ammonium_sulfate:15 mM, cell_density:1.5 OD600, culture_temperature:37 Celsius, culture_type:batch, culture_volume:50 ml, experimenter:Dong T, ferrous_sulfate:0.0018 mM, glucose:11 mM, growth_phase:stationary, magnesium_sulfate:1 mM, note:M63 minimal media; pH 7.0, perturbation:knockout, perturbation_gene:rpoS, potassium_phosphate_dibasic:1e+02 mM, rna_prep_type:hot phenol, rna_…
bform_biofilm_attachment_r1	bform_biofilm_attachment	aeration:assumed_aerobic, ammonium_chloride:9.5 mM, ammonium_molybdate:2.9e-06 mM, boric_acid:0.0004 mM, calcium_chloride:0.0005 mM, cobalt_chloride:3e-05 mM, culture_temperature:37 Celsius, culture_type:fed_batch, culture_vessel:glass surface in flow cell, cupric_sulfate:9.6e-06 mM, experimenter:Ito A, ferrous_sulfate:0.01 mM, glucose:11 mM, growth_phase:biofilm, magnesium_chloride:0.53 mM, mang…
bform_biofilm_attachment_r2	bform_biofilm_attachment	aeration:assumed_aerobic, ammonium_chloride:9.5 mM, ammonium_molybdate:2.9e-06 mM, boric_acid:0.0004 mM, calcium_chloride:0.0005 mM, cobalt_chloride:3e-05 mM, culture_temperature:37 Celsius, culture_type:fed_batch, culture_vessel:glass surface in flow cell, cupric_sulfate:9.6e-06 mM, experimenter:Ito A, ferrous_sulfate:0.01 mM, glucose:11 mM, growth_phase:biofilm, magnesium_chloride:0.53 mM, mang…
bform_biofilm_attachment_r3	bform_biofilm_attachment	aeration:assumed_aerobic, ammonium_chloride:9.5 mM, ammonium_molybdate:2.9e-06 mM, boric_acid:0.0004 mM, calcium_chloride:0.0005 mM, cobalt_chloride:3e-05 mM, culture_temperature:37 Celsius, culture_type:fed_batch, culture_vessel:glass surface in flow cell, cupric_sulfate:9.6e-06 mM, experimenter:Ito A, ferrous_sulfate:0.01 mM, glucose:11 mM, growth_phase:biofilm, magnesium_chloride:0.53 mM, mang…
bform_biofilm_colony_r1	bform_biofilm_colony	aeration:assumed_aerobic, ammonium_chloride:9.5 mM, ammonium_molybdate:2.9e-06 mM, boric_acid:0.0004 mM, calcium_chloride:0.0005 mM, cobalt_chloride:3e-05 mM, culture_temperature:37 Celsius, culture_type:fed_batch, culture_vessel:glass surface in flow cell, cupric_sulfate:9.6e-06 mM, experimenter:Ito A, ferrous_sulfate:0.01 mM, glucose:11 mM, growth_phase:biofilm, magnesium_chloride:0.53 mM, mang…
bform_biofilm_colony_r2	bform_biofilm_colony	aeration:assumed_aerobic, ammonium_chloride:9.5 mM, ammonium_molybdate:2.9e-06 mM, boric_acid:0.0004 mM, calcium_chloride:0.0005 mM, cobalt_chloride:3e-05 mM, culture_temperature:37 Celsius, culture_type:fed_batch, culture_vessel:glass surface in flow cell, cupric_sulfate:9.6e-06 mM, experimenter:Ito A, ferrous_sulfate:0.01 mM, glucose:11 mM, growth_phase:biofilm, magnesium_chloride:0.53 mM, mang…
bform_biofilm_colony_r3	bform_biofilm_colony	aeration:assumed_aerobic, ammonium_chloride:9.5 mM, ammonium_molybdate:2.9e-06 mM, boric_acid:0.0004 mM, calcium_chloride:0.0005 mM, cobalt_chloride:3e-05 mM, culture_temperature:37 Celsius, culture_type:fed_batch, culture_vessel:glass surface in flow cell, cupric_sulfate:9.6e-06 mM, experimenter:Ito A, ferrous_sulfate:0.01 mM, glucose:11 mM, growth_phase:biofilm, magnesium_chloride:0.53 mM, mang…
bform_plank_exp_r1	bform_plank_exp	aeration:assumed_aerobic, ammonium_chloride:9.5 mM, ammonium_molybdate:2.9e-06 mM, boric_acid:0.0004 mM, calcium_chloride:0.0005 mM, cobalt_chloride:3e-05 mM, culture_temperature:37 Celsius, culture_type:batch, cupric_sulfate:9.6e-06 mM, experimenter:Ito A, ferrous_sulfate:0.01 mM, glucose:11 mM, growth_phase:log, magnesium_chloride:0.53 mM, manganese(ii)_chloride:8.1e-05 mM, mops:40 mM, potassiu…
bform_plank_exp_r2	bform_plank_exp	aeration:assumed_aerobic, ammonium_chloride:9.5 mM, ammonium_molybdate:2.9e-06 mM, boric_acid:0.0004 mM, calcium_chloride:0.0005 mM, cobalt_chloride:3e-05 mM, culture_temperature:37 Celsius, culture_type:batch, cupric_sulfate:9.6e-06 mM, experimenter:Ito A, ferrous_sulfate:0.01 mM, glucose:11 mM, growth_phase:log, magnesium_chloride:0.53 mM, manganese(ii)_chloride:8.1e-05 mM, mops:40 mM, potassiu…
bform_plank_exp_r3	bform_plank_exp	aeration:assumed_aerobic, ammonium_chloride:9.5 mM, ammonium_molybdate:2.9e-06 mM, boric_acid:0.0004 mM, calcium_chloride:0.0005 mM, cobalt_chloride:3e-05 mM, culture_temperature:37 Celsius, culture_type:batch, cupric_sulfate:9.6e-06 mM, experimenter:Ito A, ferrous_sulfate:0.01 mM, glucose:11 mM, growth_phase:log, magnesium_chloride:0.53 mM, manganese(ii)_chloride:8.1e-05 mM, mops:40 mM, potassiu…
bform_biofilm_maturation_r1	bform_biofilm_maturation	aeration:assumed_aerobic, ammonium_chloride:9.5 mM, ammonium_molybdate:2.9e-06 mM, boric_acid:0.0004 mM, calcium_chloride:0.0005 mM, cobalt_chloride:3e-05 mM, culture_temperature:37 Celsius, culture_type:fed_batch, culture_vessel:glass surface in flow cell, cupric_sulfate:9.6e-06 mM, experimenter:Ito A, ferrous_sulfate:0.01 mM, glucose:11 mM, growth_phase:biofilm, magnesium_chloride:0.53 mM, mang…
bform_biofilm_maturation_r2	bform_biofilm_maturation	aeration:assumed_aerobic, ammonium_chloride:9.5 mM, ammonium_molybdate:2.9e-06 mM, boric_acid:0.0004 mM, calcium_chloride:0.0005 mM, cobalt_chloride:3e-05 mM, culture_temperature:37 Celsius, culture_type:fed_batch, culture_vessel:glass surface in flow cell, cupric_sulfate:9.6e-06 mM, experimenter:Ito A, ferrous_sulfate:0.01 mM, glucose:11 mM, growth_phase:biofilm, magnesium_chloride:0.53 mM, mang…
bform_biofilm_maturation_r3	bform_biofilm_maturation	aeration:assumed_aerobic, ammonium_chloride:9.5 mM, ammonium_molybdate:2.9e-06 mM, boric_acid:0.0004 mM, calcium_chloride:0.0005 mM, cobalt_chloride:3e-05 mM, culture_temperature:37 Celsius, culture_type:fed_batch, culture_vessel:glass surface in flow cell, cupric_sulfate:9.6e-06 mM, experimenter:Ito A, ferrous_sulfate:0.01 mM, glucose:11 mM, growth_phase:biofilm, magnesium_chloride:0.53 mM, mang…
bform_plank_stat_r1	bform_plank_stat	aeration:assumed_aerobic, ammonium_chloride:9.5 mM, ammonium_molybdate:2.9e-06 mM, boric_acid:0.0004 mM, calcium_chloride:0.0005 mM, cobalt_chloride:3e-05 mM, culture_temperature:37 Celsius, culture_type:batch, cupric_sulfate:9.6e-06 mM, experimenter:Ito A, ferrous_sulfate:0.01 mM, glucose:11 mM, growth_phase:stationary, magnesium_chloride:0.53 mM, manganese(ii)_chloride:8.1e-05 mM, mops:40 mM, p…
bform_plank_stat_r2	bform_plank_stat	aeration:assumed_aerobic, ammonium_chloride:9.5 mM, ammonium_molybdate:2.9e-06 mM, boric_acid:0.0004 mM, calcium_chloride:0.0005 mM, cobalt_chloride:3e-05 mM, culture_temperature:37 Celsius, culture_type:batch, cupric_sulfate:9.6e-06 mM, experimenter:Ito A, ferrous_sulfate:0.01 mM, glucose:11 mM, growth_phase:stationary, magnesium_chloride:0.53 mM, manganese(ii)_chloride:8.1e-05 mM, mops:40 mM, p…
bform_plank_stat_r3	bform_plank_stat	aeration:assumed_aerobic, ammonium_chloride:9.5 mM, ammonium_molybdate:2.9e-06 mM, boric_acid:0.0004 mM, calcium_chloride:0.0005 mM, cobalt_chloride:3e-05 mM, culture_temperature:37 Celsius, culture_type:batch, cupric_sulfate:9.6e-06 mM, experimenter:Ito A, ferrous_sulfate:0.01 mM, glucose:11 mM, growth_phase:stationary, magnesium_chloride:0.53 mM, manganese(ii)_chloride:8.1e-05 mM, mops:40 mM, p…
high_density_serine_hydrox_t1_r1	high_density_serine_hydrox_t1	adenine:0.74 mM, aeration:aerobic, ampicillin:0.11 mM, antifoam:0.1 %, cell_density:13 OD600, culture_o2:60 %, culture_ph:7 , culture_temperature:37 Celsius, culture_type:fed_batch, culture_vessel:fermenter, culture_vessel_volume:4e+03 ml, culture_volume:1.5e+03 ml, experimenter:Haddadin FT, glucose:5.5 mM, growth_phase:late_log, note:fermentations synchronized (t=0) at 11.5 OD, approx. 70% max c…
high_density_serine_hydrox_t1_r2	high_density_serine_hydrox_t1	adenine:0.74 mM, aeration:aerobic, ampicillin:0.11 mM, antifoam:0.1 %, cell_density:13 OD600, culture_o2:60 %, culture_ph:7 , culture_temperature:37 Celsius, culture_type:fed_batch, culture_vessel:fermenter, culture_vessel_volume:4e+03 ml, culture_volume:1.5e+03 ml, experimenter:Haddadin FT, glucose:5.5 mM, growth_phase:late_log, note:fermentations synchronized (t=0) at 11.5 OD, approx. 70% max c…
high_density_serine_hydrox_t1_r3	high_density_serine_hydrox_t1	adenine:0.74 mM, aeration:aerobic, ampicillin:0.11 mM, antifoam:0.1 %, cell_density:13 OD600, culture_o2:60 %, culture_ph:7 , culture_temperature:37 Celsius, culture_type:fed_batch, culture_vessel:fermenter, culture_vessel_volume:4e+03 ml, culture_volume:1.5e+03 ml, experimenter:Haddadin FT, glucose:5.5 mM, growth_phase:late_log, note:fermentations synchronized (t=0) at 11.5 OD, approx. 70% max c…
high_density_heat_shock_r1	high_density_heat_shock	aeration:aerobic, ampicillin:0.11 mM, antifoam:0.1 %, culture_o2:60 %, culture_ph:7 , culture_temperature:50 Celsius, culture_type:fed_batch, culture_vessel:fermenter, culture_vessel_volume:4e+03 ml, culture_volume:1.5e+03 ml, experimenter:Haddadin FT, glucose:5.5 mM, growth_phase:late_log, note:fermentations synchronized (t=0) at 11.5 OD, approx. 70% max cell density; glucose/MgSO4 feed, note2:h…
high_density_heat_shock_r2	high_density_heat_shock	aeration:aerobic, ampicillin:0.11 mM, antifoam:0.1 %, culture_o2:60 %, culture_ph:7 , culture_temperature:50 Celsius, culture_type:fed_batch, culture_vessel:fermenter, culture_vessel_volume:4e+03 ml, culture_volume:1.5e+03 ml, experimenter:Haddadin FT, glucose:5.5 mM, growth_phase:late_log, note:fermentations synchronized (t=0) at 11.5 OD, approx. 70% max cell density; glucose/MgSO4 feed, note2:h…
high_density_heat_shock_r3	high_density_heat_shock	aeration:aerobic, ampicillin:0.11 mM, antifoam:0.1 %, culture_o2:60 %, culture_ph:7 , culture_temperature:50 Celsius, culture_type:fed_batch, culture_vessel:fermenter, culture_vessel_volume:4e+03 ml, culture_volume:1.5e+03 ml, experimenter:Haddadin FT, glucose:5.5 mM, growth_phase:late_log, note:fermentations synchronized (t=0) at 11.5 OD, approx. 70% max cell density; glucose/MgSO4 feed, note2:h…
high_density_heat_shock_IPTG_r1	high_density_heat_shock_IPTG	aeration:aerobic, ampicillin:0.11 mM, antifoam:0.1 %, culture_o2:60 %, culture_ph:7 , culture_temperature:50 Celsius, culture_type:fed_batch, culture_vessel:fermenter, culture_vessel_volume:4e+03 ml, culture_volume:1.5e+03 ml, experimenter:Haddadin FT, glucose:5.5 mM, growth_phase:late_log, iptg:5 mM, note:fermentations synchronized (t=0) at 11.5 OD, approx. 70% max cell density; glucose/MgSO4 fe…
high_density_heat_shock_IPTG_r2	high_density_heat_shock_IPTG	aeration:aerobic, ampicillin:0.11 mM, antifoam:0.1 %, culture_o2:60 %, culture_ph:7 , culture_temperature:50 Celsius, culture_type:fed_batch, culture_vessel:fermenter, culture_vessel_volume:4e+03 ml, culture_volume:1.5e+03 ml, experimenter:Haddadin FT, glucose:5.5 mM, growth_phase:late_log, iptg:5 mM, note:fermentations synchronized (t=0) at 11.5 OD, approx. 70% max cell density; glucose/MgSO4 fe…
high_density_heat_shock_IPTG_r3	high_density_heat_shock_IPTG	aeration:aerobic, ampicillin:0.11 mM, antifoam:0.1 %, culture_o2:60 %, culture_ph:7 , culture_temperature:50 Celsius, culture_type:fed_batch, culture_vessel:fermenter, culture_vessel_volume:4e+03 ml, culture_volume:1.5e+03 ml, experimenter:Haddadin FT, glucose:5.5 mM, growth_phase:late_log, iptg:5 mM, note:fermentations synchronized (t=0) at 11.5 OD, approx. 70% max cell density; glucose/MgSO4 fe…
dilution_t1_r1	dilution_t1	aeration:assumed_aerobic, cell_density:0.15 OD600, culture_temperature:37 Celsius, culture_type:batch, culture_vessel:96 well plate, experimenter:Lemerle C, growth_phase:log, note:platereader shaking, medium level, note2:a dilution series of a stock culture is prepared and cells from each culture are harvested simultaneously when the most diluted culture reaches an OD of 0.15 (times are estimates…
dilution_t1_r2	dilution_t1	aeration:assumed_aerobic, cell_density:0.15 OD600, culture_temperature:37 Celsius, culture_type:batch, culture_vessel:96 well plate, experimenter:Lemerle C, growth_phase:log, note:platereader shaking, medium level, note2:a dilution series of a stock culture is prepared and cells from each culture are harvested simultaneously when the most diluted culture reaches an OD of 0.15 (times are estimates…
dilution_t2_r1	dilution_t2	aeration:assumed_aerobic, culture_temperature:37 Celsius, culture_type:batch, culture_vessel:96 well plate, experimenter:Lemerle C, note:platereader shaking, medium level, note2:a dilution series of a stock culture is prepared and cells from each culture are harvested simultaneously when the most diluted culture reaches an OD of 0.15 (times are estimates), peptone:10 mg/mL, rna_prep_type:RNeasy, …
dilution_t2_r2	dilution_t2	aeration:assumed_aerobic, culture_temperature:37 Celsius, culture_type:batch, culture_vessel:96 well plate, experimenter:Lemerle C, note:platereader shaking, medium level, note2:a dilution series of a stock culture is prepared and cells from each culture are harvested simultaneously when the most diluted culture reaches an OD of 0.15 (times are estimates), peptone:10 mg/mL, rna_prep_type:RNeasy, …
dilution_t3_r1	dilution_t3	aeration:assumed_aerobic, culture_temperature:37 Celsius, culture_type:batch, culture_vessel:96 well plate, experimenter:Lemerle C, note:platereader shaking, medium level, note2:a dilution series of a stock culture is prepared and cells from each culture are harvested simultaneously when the most diluted culture reaches an OD of 0.15 (times are estimates), peptone:10 mg/mL, rna_prep_type:RNeasy, …
dilution_t3_r2	dilution_t3	aeration:assumed_aerobic, culture_temperature:37 Celsius, culture_type:batch, culture_vessel:96 well plate, experimenter:Lemerle C, note:platereader shaking, medium level, note2:a dilution series of a stock culture is prepared and cells from each culture are harvested simultaneously when the most diluted culture reaches an OD of 0.15 (times are estimates), peptone:10 mg/mL, rna_prep_type:RNeasy, …
dilution_t4_r1	dilution_t4	aeration:assumed_aerobic, culture_temperature:37 Celsius, culture_type:batch, culture_vessel:96 well plate, experimenter:Lemerle C, note:platereader shaking, medium level, note2:a dilution series of a stock culture is prepared and cells from each culture are harvested simultaneously when the most diluted culture reaches an OD of 0.15 (times are estimates), peptone:10 mg/mL, rna_prep_type:RNeasy, …
dilution_t4_r2	dilution_t4	aeration:assumed_aerobic, culture_temperature:37 Celsius, culture_type:batch, culture_vessel:96 well plate, experimenter:Lemerle C, note:platereader shaking, medium level, note2:a dilution series of a stock culture is prepared and cells from each culture are harvested simultaneously when the most diluted culture reaches an OD of 0.15 (times are estimates), peptone:10 mg/mL, rna_prep_type:RNeasy, …
dilution_t5_r1	dilution_t5	aeration:assumed_aerobic, culture_temperature:37 Celsius, culture_type:batch, culture_vessel:96 well plate, experimenter:Lemerle C, note:platereader shaking, medium level, note2:a dilution series of a stock culture is prepared and cells from each culture are harvested simultaneously when the most diluted culture reaches an OD of 0.15 (times are estimates), peptone:10 mg/mL, rna_prep_type:RNeasy, …
dilution_t5_r2	dilution_t5	aeration:assumed_aerobic, culture_temperature:37 Celsius, culture_type:batch, culture_vessel:96 well plate, experimenter:Lemerle C, note:platereader shaking, medium level, note2:a dilution series of a stock culture is prepared and cells from each culture are harvested simultaneously when the most diluted culture reaches an OD of 0.15 (times are estimates), peptone:10 mg/mL, rna_prep_type:RNeasy, …
dilution_t6_r1	dilution_t6	aeration:assumed_aerobic, culture_temperature:37 Celsius, culture_type:batch, culture_vessel:96 well plate, experimenter:Lemerle C, note:platereader shaking, medium level, note2:a dilution series of a stock culture is prepared and cells from each culture are harvested simultaneously when the most diluted culture reaches an OD of 0.15 (times are estimates), peptone:10 mg/mL, rna_prep_type:RNeasy, …
dilution_t6_r2	dilution_t6	aeration:assumed_aerobic, culture_temperature:37 Celsius, culture_type:batch, culture_vessel:96 well plate, experimenter:Lemerle C, note:platereader shaking, medium level, note2:a dilution series of a stock culture is prepared and cells from each culture are harvested simultaneously when the most diluted culture reaches an OD of 0.15 (times are estimates), peptone:10 mg/mL, rna_prep_type:RNeasy, …
dilution_t7_r1	dilution_t7	aeration:assumed_aerobic, culture_temperature:37 Celsius, culture_type:batch, culture_vessel:96 well plate, experimenter:Lemerle C, note:platereader shaking, medium level, note2:a dilution series of a stock culture is prepared and cells from each culture are harvested simultaneously when the most diluted culture reaches an OD of 0.15 (times are estimates), peptone:10 mg/mL, rna_prep_type:RNeasy, …
dilution_t7_r2	dilution_t7	aeration:assumed_aerobic, culture_temperature:37 Celsius, culture_type:batch, culture_vessel:96 well plate, experimenter:Lemerle C, note:platereader shaking, medium level, note2:a dilution series of a stock culture is prepared and cells from each culture are harvested simultaneously when the most diluted culture reaches an OD of 0.15 (times are estimates), peptone:10 mg/mL, rna_prep_type:RNeasy, …
dilution_t8_r1	dilution_t8	aeration:assumed_aerobic, culture_temperature:37 Celsius, culture_type:batch, culture_vessel:96 well plate, experimenter:Lemerle C, growth_phase:stationary, note:platereader shaking, medium level, note2:a dilution series of a stock culture is prepared and cells from each culture are harvested simultaneously when the most diluted culture reaches an OD of 0.15 (times are estimates), peptone:10 mg/m…
dilution_t8_r2	dilution_t8	aeration:assumed_aerobic, culture_temperature:37 Celsius, culture_type:batch, culture_vessel:96 well plate, experimenter:Lemerle C, growth_phase:stationary, note:platereader shaking, medium level, note2:a dilution series of a stock culture is prepared and cells from each culture are harvested simultaneously when the most diluted culture reaches an OD of 0.15 (times are estimates), peptone:10 mg/m…
Fp_K12_exp_r1	Fp_K12_exp	aeration:assumed_aerobic, ammonium_chloride:9.5 mM, ammonium_molybdate:2.9e-06 mM, boric_acid:0.0004 mM, calcium_chloride:0.0005 mM, cell_density:0.5 OD600, cobalt_chloride:3e-05 mM, culture_temperature:37 Celsius, culture_type:batch, cupric_sulfate:9.6e-06 mM, experimenter:May T, ferrous_sulfate:0.01 mM, glucose:11 mM, growth_phase:log, magnesium_chloride:0.53 mM, manganese(ii)_chloride:8.1e-05 …
Fp_K12_exp_r2	Fp_K12_exp	aeration:assumed_aerobic, ammonium_chloride:9.5 mM, ammonium_molybdate:2.9e-06 mM, boric_acid:0.0004 mM, calcium_chloride:0.0005 mM, cell_density:0.5 OD600, cobalt_chloride:3e-05 mM, culture_temperature:37 Celsius, culture_type:batch, cupric_sulfate:9.6e-06 mM, experimenter:May T, ferrous_sulfate:0.01 mM, glucose:11 mM, growth_phase:log, magnesium_chloride:0.53 mM, manganese(ii)_chloride:8.1e-05 …
Fp_K12_stat_r1	Fp_K12_stat	aeration:assumed_aerobic, ammonium_chloride:9.5 mM, ammonium_molybdate:2.9e-06 mM, boric_acid:0.0004 mM, calcium_chloride:0.0005 mM, cell_density:2 OD600, cobalt_chloride:3e-05 mM, culture_temperature:37 Celsius, culture_type:batch, cupric_sulfate:9.6e-06 mM, experimenter:May T, ferrous_sulfate:0.01 mM, glucose:11 mM, growth_phase:stationary, magnesium_chloride:0.53 mM, manganese(ii)_chloride:8.1…
Fp_K12_stat_r2	Fp_K12_stat	aeration:assumed_aerobic, ammonium_chloride:9.5 mM, ammonium_molybdate:2.9e-06 mM, boric_acid:0.0004 mM, calcium_chloride:0.0005 mM, cell_density:2 OD600, cobalt_chloride:3e-05 mM, culture_temperature:37 Celsius, culture_type:batch, cupric_sulfate:9.6e-06 mM, experimenter:May T, ferrous_sulfate:0.01 mM, glucose:11 mM, growth_phase:stationary, magnesium_chloride:0.53 mM, manganese(ii)_chloride:8.1…
Fp_K12_biofilm_r1	Fp_K12_biofilm	aeration:assumed_aerobic, ammonium_chloride:9.5 mM, ammonium_molybdate:2.9e-06 mM, boric_acid:0.0004 mM, calcium_chloride:0.0005 mM, cobalt_chloride:3e-05 mM, culture_temperature:37 Celsius, culture_type:fed_batch, culture_vessel:flow cell, cupric_sulfate:9.6e-06 mM, experimenter:May T, ferrous_sulfate:0.01 mM, glucose:11 mM, growth_phase:biofilm, magnesium_chloride:0.53 mM, manganese(ii)_chlorid…
Fp_K12_biofilm_r2	Fp_K12_biofilm	aeration:assumed_aerobic, ammonium_chloride:9.5 mM, ammonium_molybdate:2.9e-06 mM, boric_acid:0.0004 mM, calcium_chloride:0.0005 mM, cobalt_chloride:3e-05 mM, culture_temperature:37 Celsius, culture_type:fed_batch, culture_vessel:flow cell, cupric_sulfate:9.6e-06 mM, experimenter:May T, ferrous_sulfate:0.01 mM, glucose:11 mM, growth_phase:biofilm, magnesium_chloride:0.53 mM, manganese(ii)_chlorid…
Fp_K12_biofilm_r3	Fp_K12_biofilm	aeration:assumed_aerobic, ammonium_chloride:9.5 mM, ammonium_molybdate:2.9e-06 mM, boric_acid:0.0004 mM, calcium_chloride:0.0005 mM, cobalt_chloride:3e-05 mM, culture_temperature:37 Celsius, culture_type:fed_batch, culture_vessel:flow cell, cupric_sulfate:9.6e-06 mM, experimenter:May T, ferrous_sulfate:0.01 mM, glucose:11 mM, growth_phase:biofilm, magnesium_chloride:0.53 mM, manganese(ii)_chlorid…
Fp_MG1655_exp_r1	Fp_MG1655_exp	aeration:assumed_aerobic, ammonium_chloride:9.5 mM, ammonium_molybdate:2.9e-06 mM, boric_acid:0.0004 mM, calcium_chloride:0.0005 mM, cell_density:0.5 OD600, cobalt_chloride:3e-05 mM, culture_temperature:37 Celsius, culture_type:batch, cupric_sulfate:9.6e-06 mM, experimenter:May T, ferrous_sulfate:0.01 mM, glucose:11 mM, growth_phase:log, magnesium_chloride:0.53 mM, manganese(ii)_chloride:8.1e-05 …
Fp_MG1655_exp_r2	Fp_MG1655_exp	aeration:assumed_aerobic, ammonium_chloride:9.5 mM, ammonium_molybdate:2.9e-06 mM, boric_acid:0.0004 mM, calcium_chloride:0.0005 mM, cell_density:0.5 OD600, cobalt_chloride:3e-05 mM, culture_temperature:37 Celsius, culture_type:batch, cupric_sulfate:9.6e-06 mM, experimenter:May T, ferrous_sulfate:0.01 mM, glucose:11 mM, growth_phase:log, magnesium_chloride:0.53 mM, manganese(ii)_chloride:8.1e-05 …
Fp_MG1655_stat_r1	Fp_MG1655_stat	aeration:assumed_aerobic, ammonium_chloride:9.5 mM, ammonium_molybdate:2.9e-06 mM, boric_acid:0.0004 mM, calcium_chloride:0.0005 mM, cell_density:2 OD600, cobalt_chloride:3e-05 mM, culture_temperature:37 Celsius, culture_type:batch, cupric_sulfate:9.6e-06 mM, experimenter:May T, ferrous_sulfate:0.01 mM, glucose:11 mM, growth_phase:stationary, magnesium_chloride:0.53 mM, manganese(ii)_chloride:8.1…
Fp_MG1655_biofilm_r1	Fp_MG1655_biofilm	aeration:assumed_aerobic, ammonium_chloride:9.5 mM, ammonium_molybdate:2.9e-06 mM, boric_acid:0.0004 mM, calcium_chloride:0.0005 mM, cobalt_chloride:3e-05 mM, culture_temperature:37 Celsius, culture_type:fed_batch, culture_vessel:flow cell, cupric_sulfate:9.6e-06 mM, experimenter:May T, ferrous_sulfate:0.01 mM, glucose:11 mM, growth_phase:biofilm, magnesium_chloride:0.53 mM, manganese(ii)_chlorid…
Fp_MG1655_biofilm_r2	Fp_MG1655_biofilm	aeration:assumed_aerobic, ammonium_chloride:9.5 mM, ammonium_molybdate:2.9e-06 mM, boric_acid:0.0004 mM, calcium_chloride:0.0005 mM, cobalt_chloride:3e-05 mM, culture_temperature:37 Celsius, culture_type:fed_batch, culture_vessel:flow cell, cupric_sulfate:9.6e-06 mM, experimenter:May T, ferrous_sulfate:0.01 mM, glucose:11 mM, growth_phase:biofilm, magnesium_chloride:0.53 mM, manganese(ii)_chlorid…
Fp_MG1655_biofilm_r3	Fp_MG1655_biofilm	aeration:assumed_aerobic, ammonium_chloride:9.5 mM, ammonium_molybdate:2.9e-06 mM, boric_acid:0.0004 mM, calcium_chloride:0.0005 mM, cobalt_chloride:3e-05 mM, culture_temperature:37 Celsius, culture_type:fed_batch, culture_vessel:flow cell, cupric_sulfate:9.6e-06 mM, experimenter:May T, ferrous_sulfate:0.01 mM, glucose:11 mM, growth_phase:biofilm, magnesium_chloride:0.53 mM, manganese(ii)_chlorid…
Fp_MG1655_pBR322_biofilm_r1	Fp_MG1655_pBR322_biofilm	aeration:assumed_aerobic, ammonium_chloride:9.5 mM, ammonium_molybdate:2.9e-06 mM, boric_acid:0.0004 mM, calcium_chloride:0.0005 mM, cobalt_chloride:3e-05 mM, culture_temperature:37 Celsius, culture_type:fed_batch, culture_vessel:flow cell, cupric_sulfate:9.6e-06 mM, experimenter:May T, ferrous_sulfate:0.01 mM, glucose:11 mM, growth_phase:biofilm, magnesium_chloride:0.53 mM, manganese(ii)_chlorid…
Fp_MG1655_pBR322_biofilm_r2	Fp_MG1655_pBR322_biofilm	aeration:assumed_aerobic, ammonium_chloride:9.5 mM, ammonium_molybdate:2.9e-06 mM, boric_acid:0.0004 mM, calcium_chloride:0.0005 mM, cobalt_chloride:3e-05 mM, culture_temperature:37 Celsius, culture_type:fed_batch, culture_vessel:flow cell, cupric_sulfate:9.6e-06 mM, experimenter:May T, ferrous_sulfate:0.01 mM, glucose:11 mM, growth_phase:biofilm, magnesium_chloride:0.53 mM, manganese(ii)_chlorid…
Fp_MG1655_pBR322_biofilm_r3	Fp_MG1655_pBR322_biofilm	aeration:assumed_aerobic, ammonium_chloride:9.5 mM, ammonium_molybdate:2.9e-06 mM, boric_acid:0.0004 mM, calcium_chloride:0.0005 mM, cobalt_chloride:3e-05 mM, culture_temperature:37 Celsius, culture_type:fed_batch, culture_vessel:flow cell, cupric_sulfate:9.6e-06 mM, experimenter:May T, ferrous_sulfate:0.01 mM, glucose:11 mM, growth_phase:biofilm, magnesium_chloride:0.53 mM, manganese(ii)_chlorid…
Fp_MG1655_pNCF_biofilm_r1	Fp_MG1655_pNCF_biofilm	aeration:assumed_aerobic, ammonium_chloride:9.5 mM, ammonium_molybdate:2.9e-06 mM, boric_acid:0.0004 mM, calcium_chloride:0.0005 mM, cobalt_chloride:3e-05 mM, culture_temperature:37 Celsius, culture_type:fed_batch, culture_vessel:flow cell, cupric_sulfate:9.6e-06 mM, experimenter:May T, ferrous_sulfate:0.01 mM, glucose:11 mM, growth_phase:biofilm, magnesium_chloride:0.53 mM, manganese(ii)_chlorid…
Fp_MG1655_pNCF_biofilm_r2	Fp_MG1655_pNCF_biofilm	aeration:assumed_aerobic, ammonium_chloride:9.5 mM, ammonium_molybdate:2.9e-06 mM, boric_acid:0.0004 mM, calcium_chloride:0.0005 mM, cobalt_chloride:3e-05 mM, culture_temperature:37 Celsius, culture_type:fed_batch, culture_vessel:flow cell, cupric_sulfate:9.6e-06 mM, experimenter:May T, ferrous_sulfate:0.01 mM, glucose:11 mM, growth_phase:biofilm, magnesium_chloride:0.53 mM, manganese(ii)_chlorid…
Fp_MG1655_pNCF_biofilm_r3	Fp_MG1655_pNCF_biofilm	aeration:assumed_aerobic, ammonium_chloride:9.5 mM, ammonium_molybdate:2.9e-06 mM, boric_acid:0.0004 mM, calcium_chloride:0.0005 mM, cobalt_chloride:3e-05 mM, culture_temperature:37 Celsius, culture_type:fed_batch, culture_vessel:flow cell, cupric_sulfate:9.6e-06 mM, experimenter:May T, ferrous_sulfate:0.01 mM, glucose:11 mM, growth_phase:biofilm, magnesium_chloride:0.53 mM, manganese(ii)_chlorid…
