# Supplementary material for: Predictive analytics of environmental adaptability in multi-omic network models
Source: Sci Rep. 2015 Oct 20;5:15147. doi: 10.1038/srep15147 (PMC4611489; doi:10.1038/srep15147)
Supplement: Supplementary Information [file srep15147-s5.zip › source code METRADE/1) 466 microarray dataset/Conversion gene name to locus.xlsx]

## Sheet: Sheet1
Ordered locus name AC		Swiss-Prot entry name	AC	EcoGene accession number	Length	Synonims_merged	Gene name	Synonyms
b0001	JW4367	LPT_ECOLI	P0AD86	EG11277	21	(thrL) () () () () () () () () () () () () () ()	thrL
b0002	JW0001	AK1H_ECOLI	P00561	EG10998	820	(thrA) (thrA1) (thrA2) () () () () () () () () () () () ()	thrA	thrA1	thrA2
b0003	JW0002	KHSE_ECOLI	P00547	EG10999	310	(thrB) () () () () () () () () () () () () () ()	thrB
b0004	JW0003	THRC_ECOLI	P00934	EG11000	428	(thrC) () () () () () () () () () () () () () ()	thrC
b0005	JW0004	YAAX_ECOLI	P75616	EG14384	98	(yaaX) () () () () () () () () () () () () () ()	yaaX
b0006	JW0005	YAAA_ECOLI	P0A8I3	EG10011	258	(yaaA) () () () () () () () () () () () () () ()	yaaA
b0007	JW0006	YAAJ_ECOLI	P30143	EG11555	476	(yaaJ) () () () () () () () () () () () () () ()	yaaJ
b0008	JW0007	TALB_ECOLI	P0A870	EG11556	317	(talB) (yaaK) () () () () () () () () () () () () ()	talB	yaaK
b0009	JW0008	MOG_ECOLI	P0AF03	EG11511	195	(mog) (chlG) (mogA) (yaaG) () () () () () () () () () () ()	mog	chlG	mogA	yaaG
b0010	JW0009	SATP_ECOLI	P0AC98	EG11512	188	(satP) (yaaH) () () () () () () () () () () () () ()	satP	yaaH
b0011	JW0010	YAAW_ECOLI	P75617	EG14340	237	(yaaW) () () () () () () () () () () () () () ()	yaaW
b0012	JW5001	HTGA_ECOLI	P28697	-	196	(htgA) (htpY) () () () () () () () () () () () () ()	htgA	htpY
b0013	JW0012	YAAI_ECOLI	P28696	EG11513	134	(yaaI) () () () () () () () () () () () () () ()	yaaI
b0014	JW0013	DNAK_ECOLI	P0A6Y8	EG10241	638	(dnaK) (groP) (grpF) (seg) () () () () () () () () () () ()	dnaK	groP	grpF	seg
b0015	JW0014	DNAJ_ECOLI	P08622	EG10240	376	(dnaJ) (groP) () () () () () () () () () () () () ()	dnaJ	groP
b0016	JW0015	INSL1_ECOLI	P0CF91	EG40012	370	(insL1) () () () () () () () () () () () () () ()	insL1
b0018	JW5879	MOKC_ECOLI	P33236	EG12074	69	(mokC) (gefL) () () () () () () () () () () () () ()	mokC	gefL
b0019	JW0018	NHAA_ECOLI	P13738	EG10652	388	(nhaA) (ant) () () () () () () () () () () () () ()	nhaA	ant
b0020	JW0019	NHAR_ECOLI	P0A9G2	EG11078	301	(nhaR) (antO) () () () () () () () () () () () () ()	nhaR	antO
b0021	JW0020	INSB1_ECOLI	P0CF25	EG40002	167	(insB1) () () () () () () () () () () () () () ()	insB1
b0022	JW0021	INSA1_ECOLI	P0CF07	EG40001	91	(insA1) () () () () () () () () () () () () () ()	insA1
b0023	JW0022	RS20_ECOLI	P0A7U7	EG10919	87	(rpsT) () () () () () () () () () () () () () ()	rpsT
b0024	JW5003	YAAY_ECOLI	P75620	EG14386	72	(yaaY) () () () () () () () () () () () () () ()	yaaY
b0025	JW0023	RIBF_ECOLI	P0AG40	EG11079	313	(ribF) (yaaC) () () () () () () () () () () () () ()	ribF	yaaC
b0026	JW0024	SYI_ECOLI	P00956	EG10492	938	(ileS) (ilvS) () () () () () () () () () () () () ()	ileS	ilvS
b0027	JW0025	LSPA_ECOLI	P00804	EG10548	164	(lspA) (lsp) () () () () () () () () () () () () ()	lspA	lsp
b0028	JW0026	FKBX_ECOLI	P0AEM0	EG11080	149	(fkpB) (slpA) (yaaD) () () () () () () () () () () () ()	fkpB	slpA	yaaD
b0029	JW0027	ISPH_ECOLI	P62623	EG11081	316	(ispH) (lytB) (yaaE) () () () () () () () () () () () ()	ispH	lytB	yaaE
b0030	JW0028	RIHC_ECOLI	P22564	EG11082	304	(rihC) (yaaF) () () () () () () () () () () () () ()	rihC	yaaF
b0031	JW0029	DAPB_ECOLI	P04036	EG10206	273	(dapB) () () () () () () () () () () () () () ()	dapB
b0032	JW0030	CARA_ECOLI	P0A6F1	EG10134	382	(carA) (pyrA) () () () () () () () () () () () () ()	carA	pyrA
b0033	JW0031	CARB_ECOLI	P00968	EG10135	1073	(carB) (pyrA) () () () () () () () () () () () () ()	carB	pyrA
b0034	JW0033	CAIF_ECOLI	P0AE58	EG13451	131	(caiF) () () () () () () () () () () () () () ()	caiF
b0035	JW5004	CAIE_ECOLI	P39206	EG12608	196	(caiE) () () () () () () () () () () () () () ()	caiE
b0036	JW0035	CAID_ECOLI	P31551	EG11557	261	(caiD) (yaaL) () () () () () () () () () () () () ()	caiD	yaaL
b0037	JW0036	CAIC_ECOLI	P31552	EG11558	517	(caiC) (yaaM) () () () () () () () () () () () () ()	caiC	yaaM
b0038	JW0037	CAIB_ECOLI	P31572	EG11559	405	(caiB) (yaaN) () () () () () () () () () () () () ()	caiB	yaaN
b0039	JW0038	CAIA_ECOLI	P60584	EG11560	380	(caiA) (yaaO) () () () () () () () () () () () () ()	caiA	yaaO
b0040	JW0039	CAIT_ECOLI	P31553	EG11561	504	(caiT) (yaaP) () () () () () () () () () () () () ()	caiT	yaaP
b0041	JW0040	FIXA_ECOLI	P60566	EG11562	256	(fixA) (yaaQ) () () () () () () () () () () () () ()	fixA	yaaQ
b0042	JW0041	FIXB_ECOLI	P31574	EG11563	313	(fixB) (yaaR) () () () () () () () () () () () () ()	fixB	yaaR
b0043	JW0042	FIXC_ECOLI	P68644	EG11564	428	(fixC) (yaaS) () () () () () () () () () () () () ()	fixC	yaaS
b0044	JW0043	FIXX_ECOLI	P68646	EG11565	95	(fixX) (yaaT) () () () () () () () () () () () () ()	fixX	yaaT
b0045	JW0044	YAAU_ECOLI	P31679	EG11566	443	(yaaU) (yabE) () () () () () () () () () () () () ()	yaaU	yabE
b0046	JW0045	KEFF_ECOLI	P0A754	EG11568	176	(kefF) (yabF) () () () () () () () () () () () () ()	kefF	yabF
b0047	JW0046	KEFC_ECOLI	P03819	EG10521	620	(kefC) (trkC) () () () () () () () () () () () () ()	kefC	trkC
b0048	JW0047	DYR_ECOLI	P0ABQ4	EG10326	159	(folA) (tmrA) () () () () () () () () () () () () ()	folA	tmrA
b0049	JW0048	APAH_ECOLI	P05637	EG10048	280	(apaH) () () () () () () () () () () () () () ()	apaH
b0050	JW0049	APAG_ECOLI	P62672	EG10047	125	(apaG) () () () () () () () () () () () () () ()	apaG
b0051	JW0050	RSMA_ECOLI	P06992	EG10523	273	(rsmA) (ksgA) () () () () () () () () () () () () ()	rsmA	ksgA
b0052	JW0051	PDXA_ECOLI	P19624	EG10691	329	(pdxA) () () () () () () () () () () () () () ()	pdxA
b0053	JW0052	SURA_ECOLI	P0ABZ6	EG10985	428	(surA) () () () () () () () () () () () () () ()	surA
b0054	JW0053	LPTD_ECOLI	P31554	EG11569	784	(lptD) (imp) (ostA) (yabG) () () () () () () () () () () ()	lptD	imp	ostA	yabG
b0055	JW0054	DJLA_ECOLI	P31680	EG11570	271	(djlA) (yabH) () () () () () () () () () () () () ()	djlA	yabH
b0057	JW0056	YABQ_ECOLI	P39221	EG12611	52	(yabQ) () () () () () () () () () () () () () ()	yabQ
b0058	JW0057	RLUA_ECOLI	P0AA37	EG12609	219	(rluA) (yabO) () () () () () () () () () () () () ()	rluA	yabO
b0059	JW0058	RAPA_ECOLI	P60240	EG11083	968	(rapA) (hepA) (yabA) () () () () () () () () () () () ()	rapA	hepA	yabA
b0060	JW0059	DPO2_ECOLI	P21189	EG10747	783	(polB) (dinA) () () () () () () () () () () () () ()	polB	dinA
b0061	JW0060	ARAD_ECOLI	P08203	EG10055	231	(araD) () () () () () () () () () () () () () ()	araD
b0062	JW0061	ARAA_ECOLI	P08202	EG10052	500	(araA) () () () () () () () () () () () () () ()	araA
b0063	JW0062	ARAB_ECOLI	P08204	EG10053	566	(araB) () () () () () () () () () () () () () ()	araB
b0064	JW0063	ARAC_ECOLI	P0A9E0	EG10054	292	(araC) () () () () () () () () () () () () () ()	araC
b0065	JW5005	YABI_ECOLI	P30149	EG11571	254	(yabI) () () () () () () () () () () () () () ()	yabI
b0066	JW0065	THIQ_ECOLI	P31548	EG11572	232	(thiQ) (yabJ) () () () () () () () () () () () () ()	thiQ	yabJ
b0067	JW0066	THIP_ECOLI	P31549	EG11573	536	(thiP) (yabK) () () () () () () () () () () () () ()	thiP	yabK
b0068	JW0067	THIB_ECOLI	P31550	EG11574	327	(thiB) (tbpA) (yabL) () () () () () () () () () () () ()	thiB	tbpA	yabL
b0069	JW0068	SGRR_ECOLI	P33595	EG12094	551	(sgrR) (yabN) () () () () () () () () () () () () ()	sgrR	yabN
b0070	JW0069	SETA_ECOLI	P31675	EG11754	392	(setA) (yabM) () () () () () () () () () () () () ()	setA	yabM
b0071	JW0070	LEUD_ECOLI	P30126	EG11575	201	(leuD) () () () () () () () () () () () () () ()	leuD
b0072	JW0071	LEUC_ECOLI	P0A6A6	EG11576	466	(leuC) () () () () () () () () () () () () () ()	leuC
b0073	JW5807	LEU3_ECOLI	P30125	EG11577	363	(leuB) () () () () () () () () () () () () () ()	leuB
b0074	JW0073	LEU1_ECOLI	P09151	EG11226	523	(leuA) () () () () () () () () () () () () () ()	leuA
b0075	JW0074	LPL_ECOLI	P0AD79	EG11280	28	(leuL) (leuLP) () () () () () () () () () () () () ()	leuL	leuLP
b0076	JW0075	LEUO_ECOLI	P10151	EG10531	314	(leuO) () () () () () () () () () () () () () ()	leuO
b0077	JW0076	ILVI_ECOLI	P00893	EG10500	574	(ilvI) () () () () () () () () () () () () () ()	ilvI
b0078	JW0077	ILVH_ECOLI	P00894	EG10499	163	(ilvH) (brnP) () () () () () () () () () () () () ()	ilvH	brnP
b0079	LPFS_ECOLI	P0ADF0	-	28	fruL	() () () () () () () () () () () () () () ()
b0080	JW0078	CRA_ECOLI	P0ACP1	EG10338	334	(cra) (fruC) (fruR) (shl) () () () () () () () () () () ()	cra	fruC	fruR	shl
b0081	JW0079	MRAZ_ECOLI	P22186	EG11084	152	(mraZ) (yabB) () () () () () () () () () () () () ()	mraZ	yabB
b0082	JW0080	RSMH_ECOLI	P60390	EG11085	313	(rsmH) (mraW) (yabC) () () () () () () () () () () () ()	rsmH	mraW	yabC
b0083	JW0081	FTSL_ECOLI	P0AEN4	EG11086	121	(ftsL) (mraR) (yabD) () () () () () () () () () () () ()	ftsL	mraR	yabD
b0084	JW0082	FTSI_ECOLI	P0AD68	EG10341	588	(ftsI) (pbpB) () () () () () () () () () () () () ()	ftsI	pbpB
b0085	JW0083	MURE_ECOLI	P22188	EG10621	495	(murE) () () () () () () () () () () () () () ()	murE
b0086	JW0084	MURF_ECOLI	P11880	EG10622	452	(murF) (mra) () () () () () () () () () () () () ()	murF	mra
b0087	JW0085	MRAY_ECOLI	P0A6W3	EG10604	360	(mraY) (murX) () () () () () () () () () () () () ()	mraY	murX
b0088	JW0086	MURD_ECOLI	P14900	EG10620	438	(murD) () () () () () () () () () () () () () ()	murD
b0089	JW0087	FTSW_ECOLI	P0ABG4	EG10344	414	(ftsW) () () () () () () () () () () () () () ()	ftsW
b0090	JW0088	MURG_ECOLI	P17443	EG10623	355	(murG) () () () () () () () () () () () () () ()	murG
b0091	JW0089	MURC_ECOLI	P17952	EG10619	491	(murC) () () () () () () () () () () () () () ()	murC
b0092	JW0090	DDLB_ECOLI	P07862	EG10214	306	(ddlB) (ddl) () () () () () () () () () () () () ()	ddlB	ddl
b0093	JW0091	FTSQ_ECOLI	P06136	EG10342	276	(ftsQ) () () () () () () () () () () () () () ()	ftsQ
b0094	JW0092	FTSA_ECOLI	P0ABH0	EG10339	420	(ftsA) (divA) () () () () () () () () () () () () ()	ftsA	divA
b0095	JW0093	FTSZ_ECOLI	P0A9A6	EG10347	383	(ftsZ) (sfiB) (sulB) () () () () () () () () () () () ()	ftsZ	sfiB	sulB
b0096	JW0094	LPXC_ECOLI	P0A725	EG10265	305	(lpxC) (asmB) (envA) () () () () () () () () () () () ()	lpxC	asmB	envA
b0097	JW5007	SECM_ECOLI	P62395	EG11087	170	(secM) (srrA) (yacA) () () () () () () () () () () () ()	secM	srrA	yacA
b0098	JW0096	SECA_ECOLI	P10408	EG10936	901	(secA) (azi) (pea) (prlD) () () () () () () () () () () ()	secA	azi	pea	prlD
b0099	JW0097	MUTT_ECOLI	P08337	EG10626	129	(mutT) () () () () () () () () () () () () () ()	mutT
b0101	JW5008	YACG_ECOLI	P0A8H8	EG12314	65	(yacG) () () () () () () () () () () () () () ()	yacG
b0102	JW0099	ZAPD_ECOLI	P36680	EG12313	247	(zapD) (yacF) () () () () () () () () () () () () ()	zapD	yacF
b0103	JW0100	COAE_ECOLI	P0A6I9	EG12312	206	(coaE) (yacE) () () () () () () () () () () () () ()	coaE	yacE
b0104	JW0101	GUAC_ECOLI	P60560	EG10422	347	(guaC) () () () () () () () () () () () () () ()	guaC
b0106	JW0102	HOFC_ECOLI	P36646	EG11798	400	(hofC) (hopC) (yacD) () () () () () () () () () () () ()	hofC	hopC	yacD
b0107	JW0103	HOFB_ECOLI	P36645	EG12106	461	(hofB) (hopB) () () () () () () () () () () () () ()	hofB	hopB
b0108	JW0104	PPDD_ECOLI	P36647	EG12107	146	(ppdD) () () () () () () () () () () () () () ()	ppdD
b0109	JW0105	NADC_ECOLI	P30011	EG11546	297	(nadC) () () () () () () () () () () () () () ()	nadC
b0110	JW0106	AMPD_ECOLI	P13016	EG10041	183	(ampD) () () () () () () () () () () () () () ()	ampD
b0111	JW0107	AMPE_ECOLI	P0AE14	EG10042	284	(ampE) () () () () () () () () () () () () () ()	ampE
b0112	JW0108	AROP_ECOLI	P15993	EG10084	457	(aroP) () () () () () () () () () () () () () ()	aroP
b0113	JW0109	PDHR_ECOLI	P0ACL9	EG11088	254	(pdhR) (aceC) (genA) (yacB) () () () () () () () () () () ()	pdhR	aceC	genA	yacB
b0114	JW0110	ODP1_ECOLI	P0AFG8	EG10024	887	(aceE) () () () () () () () () () () () () () ()	aceE
b0115	JW0111	ODP2_ECOLI	P06959	EG10025	630	(aceF) () () () () () () () () () () () () () ()	aceF
b0116	JW0112	DLDH_ECOLI	P0A9P0	EG10543	474	(lpdA) (lpd) () () () () () () () () () () () () ()	lpdA	lpd
b0117	JW0113	YACH_ECOLI	P36682	EG12315	617	(yacH) () () () () () () () () () () () () () ()	yacH
b0118	JW0114	ACON2_ECOLI	P36683	EG12316	865	(acnB) (yacI) (yacJ) () () () () () () () () () () () ()	acnB	yacI	yacJ
b0119	JW0115	YACL_ECOLI	P0A8E5	EG12605	120	(yacL) () () () () () () () () () () () () () ()	yacL
b0120	JW0116	SPED_ECOLI	P0A7F6	EG10962	264	(speD) () () () () () () () () () () () () () ()	speD
b0121	JW0117	SPEE_ECOLI	P09158	EG10963	288	(speE) () () () () () () () () () () () () () ()	speE
b0122	JW0118	YACC_ECOLI	P0AA95	EG11089	115	(yacC) () () () () () () () () () () () () () ()	yacC
b0123	JW0119	CUEO_ECOLI	P36649	EG12318	516	(cueO) (yacK) () () () () () () () () () () () () ()	cueO	yacK
b0124	JW0120	DHG_ECOLI	P15877	EG10369	796	(gcd) () () () () () () () () () () () () () ()	gcd
b0125	JW5009	HPRT_ECOLI	P0A9M2	EG20098	178	(hpt) () () () () () () () () () () () () () ()	hpt
b0126	JW0122	CAN_ECOLI	P61517	EG12319	220	(can) (cynT2) (yadF) () () () () () () () () () () () ()	can	cynT2	yadF
b0127	JW0123	YADG_ECOLI	P36879	EG12320	308	(yadG) () () () () () () () () () () () () () ()	yadG
b0128	JW0124	YADH_ECOLI	P0AFN6	EG12321	256	(yadH) () () () () () () () () () () () () () ()	yadH
b0129	JW0125	YADI_ECOLI	P36881	EG12322	146	(yadI) () () () () () () () () () () () () () ()	yadI
b0130	JW0126	YADE_ECOLI	P31666	EG11749	409	(yadE) () () () () () () () () () () () () () ()	yadE
b0131	JW0127	PAND_ECOLI	P0A790	EG11747	126	(panD) () () () () () () () () () () () () () ()	panD
b0132	JW5010	YADD_ECOLI	P31665	EG11748	300	(yadD) () () () () () () () () () () () () () ()	yadD
b0133	JW0129	PANC_ECOLI	P31663	EG11746	283	(panC) () () () () () () () () () () () () () ()	panC
b0134	JW0130	PANB_ECOLI	P31057	EG11675	264	(panB) () () () () () () () () () () () () () ()	panB
b0135	JW0131	YADC_ECOLI	P31058	EG11678	412	(yadC) () () () () () () () () () () () () () ()	yadC
b0136	JW0132	YADK_ECOLI	P37016	EG12325	198	(yadK) () () () () () () () () () () () () () ()	yadK
b0137	JW0133	YADL_ECOLI	P37017	EG12326	201	(yadL) () () () () () () () () () () () () () ()	yadL
b0138	JW0134	YADM_ECOLI	P37018	EG12327	189	(yadM) () () () () () () () () () () () () () ()	yadM
b0139	JW0135	HTRE_ECOLI	P33129	EG11972	865	(htrE) () () () () () () () () () () () () () ()	htrE
b0140	JW0136	YADV_ECOLI	P33128	EG11973	246	(yadV) (ecpD) () () () () () () () () () () () () ()	yadV	ecpD
b0141	JW0137	YADN_ECOLI	P37050	EG12328	194	(yadN) () () () () () () () () () () () () () ()	yadN
b0142	JW0138	HPPK_ECOLI	P26281	EG11374	159	(folK) () () () () () () () () () () () () () ()	folK
b0143	JW5808	PCNB_ECOLI	P0ABF1	EG10690	465	(pcnB) () () () () () () () () () () () () () ()	pcnB
b0144	JW5892	GLUQ_ECOLI	P27305	EG11362	308	(gluQ) (yadB) () () () () () () () () () () () () ()	gluQ	yadB
b0145	JW0141	DKSA_ECOLI	P0ABS1	EG10230	151	(dksA) () () () () () () () () () () () () () ()	dksA
b0146	JW0142	SFSA_ECOLI	P0A823	EG10949	234	(sfsA) (sfs1) () () () () () () () () () () () () ()	sfsA	sfs1
b0147	JW5011	LIGT_ECOLI	P37025	EG12330	176	(ligT) (yadP) () () () () () () () () () () () () ()	ligT	yadP
b0148	JW0144	HRPB_ECOLI	P37024	EG12329	809	(hrpB) (yadO) () () () () () () () () () () () () ()	hrpB	yadO
b0149	JW0145	PBPB_ECOLI	P02919	EG10605	844	(mrcB) (pbpF) (ponB) () () () () () () () () () () () ()	mrcB	pbpF	ponB
b0150	JW0146	FHUA_ECOLI	P06971	EG10302	747	(fhuA) (tonA) () () () () () () () () () () () () ()	fhuA	tonA
b0151	JW0147	FHUC_ECOLI	P07821	EG10304	265	(fhuC) () () () () () () () () () () () () () ()	fhuC
b0152	JW0148	FHUD_ECOLI	P07822	EG10305	296	(fhuD) () () () () () () () () () () () () () ()	fhuD
b0153	JW0149	FHUB_ECOLI	P06972	EG10303	660	(fhuB) () () () () () () () () () () () () () ()	fhuB
b0154	JW0150	GSA_ECOLI	P23893	EG10432	426	(hemL) (gsa) (popC) () () () () () () () () () () () ()	hemL	gsa	popC
b0155	JW5012	CLCA_ECOLI	P37019	EG12331	473	(clcA) (eriC) (yadQ) () () () () () () () () () () () ()	clcA	eriC	yadQ
b0156	JW0152	ERPA_ECOLI	P0ACC3	EG12332	114	(erpA) (yadR) () () () () () () () () () () () () ()	erpA	yadR
b0157	JW0153	YADS_ECOLI	P0AFP0	EG12333	207	(yadS) () () () () () () () () () () () () () ()	yadS
b0158	JW0154	BTUF_ECOLI	P37028	EG12334	266	(btuF) (yadT) () () () () () () () () () () () () ()	btuF	yadT
b0159	JW0155	MTNN_ECOLI	P0AF12	EG11090	232	(mtnN) (mtn) (pfs) (yadA) () () () () () () () () () () ()	mtnN	mtn	pfs	yadA
b0160	JW0156	DGTP_ECOLI	P15723	EG10225	505	(dgt) () () () () () () () () () () () () () ()	dgt
b0161	JW0157	DEGP_ECOLI	P0C0V0	EG10463	474	(degP) (htrA) (ptd) () () () () () () () () () () () ()	degP	htrA	ptd
b0162	JW5013	CDAR_ECOLI	P37047	EG12335	385	(cdaR) (sdaR) (yaeG) () () () () () () () () () () () ()	cdaR	sdaR	yaeG
b0163	JW0159	YAEH_ECOLI	P62768	EG12336	128	(yaeH) () () () () () () () () () () () () () ()	yaeH
b0164	JW5014	YAEI_ECOLI	P37049	EG12337	270	(yaeI) () () () () () () () () () () () () () ()	yaeI
b0166	JW0161	DAPD_ECOLI	P0A9D8	EG10207	274	(dapD) () () () () () () () () () () () () () ()	dapD
b0167	JW0162	GLND_ECOLI	P27249	EG11411	890	(glnD) () () () () () () () () () () () () () ()	glnD
b0168	JW0163	MAP1_ECOLI	P0AE18	EG10570	264	(map) () () () () () () () () () () () () () ()	map
b0169	JW0164	RS2_ECOLI	P0A7V0	EG10901	241	(rpsB) () () () () () () () () () () () () () ()	rpsB
b0170	JW0165	EFTS_ECOLI	P0A6P1	EG11033	283	(tsf) () () () () () () () () () () () () () ()	tsf
b0171	JW0166	PYRH_ECOLI	P0A7E9	EG11539	241	(pyrH) (smbA) () () () () () () () () () () () () ()	pyrH	smbA
b0172	JW0167	RRF_ECOLI	P0A805	EG10335	185	(frr) (rrf) () () () () () () () () () () () () ()	frr	rrf
b0173	JW0168	DXR_ECOLI	P45568	EG12715	398	(dxr) (ispC) (yaeM) () () () () () () () () () () () ()	dxr	ispC	yaeM
b0174	JW0169	UPPS_ECOLI	P60472	EG13329	253	(ispU) (rth) (uppS) (yaeS) () () () () () () () () () () ()	ispU	rth	uppS	yaeS
b0175	JW5810	CDSA_ECOLI	P0ABG1	EG10139	285	(cdsA) (cds) () () () () () () () () () () () () ()	cdsA	cds
b0176	JW0171	RSEP_ECOLI	P0AEH1	EG12436	450	(rseP) (ecfE) (yaeL) () () () () () () () () () () () ()	rseP	ecfE	yaeL
b0177	JW0172	BAMA_ECOLI	P0A940	EG12676	810	(bamA) (yaeT) (yzzN) (yzzY) () () () () () () () () () () ()	bamA	yaeT	yzzN	yzzY
b0178	JW0173	SKP_ECOLI	P0AEU7	EG10455	161	(skp) (hlpA) (ompH) () () () () () () () () () () () ()	skp	hlpA	ompH
b0179	JW0174	LPXD_ECOLI	P21645	EG10316	341	(lpxD) (firA) (omsA) () () () () () () () () () () () ()	lpxD	firA	omsA
b0180	JW0175	FABZ_ECOLI	P0A6Q6	EG11284	151	(fabZ) (sefA) (yaeA) () () () () () () () () () () () ()	fabZ	sefA	yaeA
b0181	JW0176	LPXA_ECOLI	P0A722	EG10545	262	(lpxA) () () () () () () () () () () () () () ()	lpxA
b0182	JW0177	LPXB_ECOLI	P10441	EG10546	382	(lpxB) (pgsB) () () () () () () () () () () () () ()	lpxB	pgsB
b0183	JW0178	RNH2_ECOLI	P10442	EG10861	198	(rnhB) () () () () () () () () () () () () () ()	rnhB
b0184	JW0179	DPO3A_ECOLI	P10443	EG10238	1160	(dnaE) (polC) () () () () () () () () () () () () ()	dnaE	polC
b0185	JW0180	ACCA_ECOLI	P0ABD5	EG11647	319	(accA) () () () () () () () () () () () () () ()	accA
b0186	JW0181	DCLZ_ECOLI	P52095	EG13219	713	(ldcC) (ldc) (ldcH) () () () () () () () () () () () ()	ldcC	ldc	ldcH
b0187	JW0182	YAER_ECOLI	P52096	EG13224	129	(yaeR) () () () () () () () () () () () () () ()	yaeR
b0188	JW0183	TILS_ECOLI	P52097	EG13220	432	(tilS) (mesJ) (yaeN) () () () () () () () () () () () ()	tilS	mesJ	yaeN
b0189	JW0184	ROF_ECOLI	P0AFW8	EG13221	84	(rof) (yaeO) () () () () () () () () () () () () ()	rof	yaeO
b0190	JW0186	YAEQ_ECOLI	P0AA97	EG13223	181	(yaeQ) () () () () () () () () () () () () () ()	yaeQ
b0191	JW0187	ARFB_ECOLI	P40711	EG12354	140	(arfB) (yaeJ) () () () () () () () () () () () () ()	arfB	yaeJ
b0192	JW0188	NLPE_ECOLI	P40710	EG12137	236	(nlpE) (cutF) () () () () () () () () () () () () ()	nlpE	cutF
b0193	JW5016	YAEF_ECOLI	P37056	EG12138	274	(yaeF) (yaeK) () () () () () () () () () () () () ()	yaeF	yaeK
b0194	JW0190	SYP_ECOLI	P16659	EG10770	572	(proS) (drpA) () () () () () () () () () () () () ()	proS	drpA
b0195	JW0191	TSAA_ECOLI	P28634	EG11503	235	(tsaA) (yaeB) () () () () () () () () () () () () ()	tsaA	yaeB
b0196	JW0192	RCSF_ECOLI	P69411	EG11502	134	(rcsF) () () () () () () () () () () () () () ()	rcsF
b0197	JW0193	METQ_ECOLI	P28635	EG11504	271	(metQ) (yaeC) () () () () () () () () () () () () ()	metQ	yaeC
b0198	JW0194	METI_ECOLI	P31547	EG11737	217	(metI) (yaeE) () () () () () () () () () () () () ()	metI	yaeE
b0199	JW0195	METN_ECOLI	P30750	EG11621	343	(metN) (abc) () () () () () () () () () () () () ()	metN	abc
b0200	JW0196	GMHBB_ECOLI	P63228	EG11736	191	(gmhB) (yaeD) () () () () () () () () () () () () ()	gmhB	yaeD
b0207	JW0197	DKGB_ECOLI	P30863	EG11648	267	(dkgB) (yafB) () () () () () () () () () () () () ()	dkgB	yafB
b0208	JW0198	YAFC_ECOLI	P30864	EG11649	304	(yafC) () () () () () () () () () () () () () ()	yafC
b0209	JW5017	YAFD_ECOLI	P0A8U2	EG11650	266	(yafD) () () () () () () () () () () () () () ()	yafD
b0210	JW0200	YAFE_ECOLI	P30866	EG11651	207	(yafE) () () () () () () () () () () () () () ()	yafE
b0211	JW5018	MLTD_ECOLI	P0AEZ7	EG10246	452	(mltD) (dniR) (yafG) () () () () () () () () () () () ()	mltD	dniR	yafG
b0212	JW0202	GLO2_ECOLI	P0AC84	EG13330	251	(gloB) (yafR) () () () () () () () () () () () () ()	gloB	yafR
b0213	JW0203	YAFS_ECOLI	P75672	EG13331	240	(yafS) () () () () () () () () () () () () () ()	yafS
b0214	JW0204	RNH_ECOLI	P0A7Y4	EG10860	155	(rnhA) (dasF) (herA) (rnh) (sdrA) () () () () () () () () () ()	rnhA	dasF	herA	rnh	sdrA
b0215	JW0205	DPO3E_ECOLI	P03007	EG10243	243	(dnaQ) (mutD) () () () () () () () () () () () () ()	dnaQ	mutD
b0217	JW0206	YAFT_ECOLI	P77339	EG13332	261	(yafT) () () () () () () () () () () () () () ()	yafT
b0218	JW0207	YAFU_ECOLI	P77354	EG13333	112	(yafU) () () () () () () () () () () () () () ()	yafU
b0219	JW5019	YAFV_ECOLI	Q47679	EG13334	256	(yafV) () () () () () () () () () () () () () ()	yafV
b0220	JW0210	IVY_ECOLI	P0AD59	EG13547	157	(ivy) (ykfE) () () () () () () () () () () () () ()	ivy	ykfE
b0221	JW5020	FADE_ECOLI	Q47146	EG13145	814	(fadE) (yafH) () () () () () () () () () () () () ()	fadE	yafH
b0222	JW0212	GMHA_ECOLI	P63224	EG13146	192	(gmhA) (lpcA) (tfrA) (yafI) () () () () () () () () () () ()	gmhA	lpcA	tfrA	yafI
b0223	JW0213	YAFJ_ECOLI	Q47147	EG13147	255	(yafJ) () () () () () () () () () () () () () ()	yafJ
b0224	JW0214	YAFK_ECOLI	P0AA99	EG13148	246	(yafK) () () () () () () () () () () () () () ()	yafK
b0225	JW0215	YAFQ_ECOLI	Q47149	EG13154	92	(yafQ) () () () () () () () () () () () () () ()	yafQ
b0226	JW0216	DINJ_ECOLI	Q47150	EG13142	86	(dinJ) () () () () () () () () () () () () () ()	dinJ
b0227	JW0217	YAFL_ECOLI	Q47151	EG13149	249	(yafL) () () () () () () () () () () () () () ()	yafL
b0228	JW0218	YAFM_ECOLI	Q47152	EG13150	165	(yafM) () () () () () () () () () () () () () ()	yafM
b0229	JW5811	FHIA_ECOLI	Q47153	EG13144	579	(fhiA) () () () () () () () () () () () () () ()	fhiA
b0230	JW5812	MBHA_ECOLI	Q47154	EG13143	211	(mbhA) () () () () () () () () () () () () () ()	mbhA
b0231	JW0221	DPO4_ECOLI	Q47155	EG13141	351	(dinB) (dinP) () () () () () () () () () () () () ()	dinB	dinP
b0232	JW0222	YAFN_ECOLI	Q47156	EG13151	97	(yafN) () () () () () () () () () () () () () ()	yafN
b0233	JW0223	YAFO_ECOLI	Q47157	EG13152	132	(yafO) () () () () () () () () () () () () () ()	yafO
b0234	JW0224	YAFP_ECOLI	Q47158	EG13153	150	(yafP) () () () () () () () () () () () () () ()	yafP
b0235	JW0225	YKFJ_ECOLI	P75675	EG14368	88	(ykfJ) () () () () () () () () () () () () () ()	ykfJ
b0236	JW0226	RFH_ECOLI	P28369	EG11496	166	(prfH) () () () () () () () () () () () () () ()	prfH
b0237	JW0227	PEPD_ECOLI	P15288	EG10695	485	(pepD) (pepH) () () () () () () () () () () () () ()	pepD	pepH
b0238	JW0228	XGPT_ECOLI	P0A9M5	EG10414	152	(gpt) (gpp) (gxu) () () () () () () () () () () () ()	gpt	gpp	gxu
b0239	JW0229	FRSA_ECOLI	P04335	EG11091	414	(frsA) (yafA) () () () () () () () () () () () () ()	frsA	yafA
b0240	JW0230	CRL_ECOLI	P24251	EG11092	133	(crl) () () () () () () () () () () () () () ()	crl
b0241	JW0231	PHOE_ECOLI	P02932	EG10729	351	(phoE) (ompE) () () () () () () () () () () () () ()	phoE	ompE
b0242	JW0232	PROB_ECOLI	P0A7B5	EG10768	367	(proB) () () () () () () () () () () () () () ()	proB
b0243	JW0233	PROA_ECOLI	P07004	EG10767	417	(proA) () () () () () () () () () () () () () ()	proA
b0245	JW0234	YKFI_ECOLI	P77692	EG14333	113	(ykfI) () () () () () () () () () () () () () ()	ykfI
b0246	JW0235	YAFW_ECOLI	Q47684	EG13335	105	(yafW) () () () () () () () () () () () () () ()	yafW
b0247	JW0236	YKFG_ECOLI	Q47685	EG14331	158	(ykfG) () () () () () () () () () () () () () ()	ykfG
b0248	JW5022	YAFX_ECOLI	P75676	EG13336	152	(yafX) () () () () () () () () () () () () () ()	yafX
b0249	JW5023	YKFF_ECOLI	P75677	EG14283	79	(ykfF) () () () () () () () () () () () () () ()	ykfF
b0250	JW0239	YKFB_ECOLI	P77162	EG13548	155	(ykfB) () () () () () () () () () () () () () ()	ykfB
b0251	JW0240	YAFY_ECOLI	P77365	EG13337	147	(yafY) () () () () () () () () () () () () () ()	yafY
b0252	JW0242	YAFZ_ECOLI	P77206	EG13338	273	(yafZ) () () () () () () () () () () () () () ()	yafZ
b0253	JW0243	YKFA_ECOLI	P75678	EG13339	287	(ykfA) () () () () () () () () () () () () () ()	ykfA
b0254	JW0244	PERR_ECOLI	Q57083	EG13340	297	(perR) () () () () () () () () () () () () () ()	perR
b0255	JW5024	INSN1_ECOLI	P75679	EG40014	134	(insN1) () () () () () () () () () () () () () ()	insN1
b0256	JW0246	INSI1_ECOLI	P0CF88	EG40009	383	(insI1) () () () () () () () () () () () () () ()	insI1
b0257	JW0247	INSO1_ECOLI	P75680	EG40121	141	(insO1) () () () () () () () () () () () () () ()	insO1
b0258	JW5813	YKFC_ECOLI	Q47688	EG13341	376	(ykfC) () () () () () () () () () () () () () ()	ykfC
b0259	JW0250	INSH1_ECOLI	P0CE49	EG40008	338	(insH1) () () () () () () () () () () () () () ()	insH1
b0260	JW5027	MMUP_ECOLI	Q47689	EG13342	467	(mmuP) (ykfD) () () () () () () () () () () () () ()	mmuP	ykfD
b0261	JW0253	MMUM_ECOLI	Q47690	EG13343	310	(mmuM) (yagD) () () () () () () () () () () () () ()	mmuM	yagD
b0262	JW0254	FBPC_ECOLI	P37009	EG12340	348	(fbpC) (afuC) (yagC) () () () () () () () () () () () ()	fbpC	afuC	yagC
b0263	JW0255	FBPB_ECOLI	P75681	EG14277	115	(fbpB) (afuB) () () () () () () () () () () () () ()	fbpB	afuB
b0264	JW0256	INSB2_ECOLI	P0CF26	EG40002	167	(insB2) () () () () () () () () () () () () () ()	insB2
b0265	JW0257	INSA2_ECOLI	P0CF08	EG40001	91	(insA2) () () () () () () () () () () () () () ()	insA2
b0266	JW0259	YAGB_ECOLI	P37008	EG12339	116	(yagB) () () () () () () () () () () () () () ()	yagB
b0267	JW0260	YAGA_ECOLI	P37007	EG12338	384	(yagA) () () () () () () () () () () () () () ()	yagA
b0268	JW0261	YAGE_ECOLI	P75682	EG13344	302	(yagE) () () () () () () () () () () () () () ()	yagE
b0269	JW0262	YAGF_ECOLI	P77596	EG13345	655	(yagF) () () () () () () () () () () () () () ()	yagF
b0270	JW0263	YAGG_ECOLI	P75683	EG13346	460	(yagG) () () () () () () () () () () () () () ()	yagG
b0271	JW0264	YAGH_ECOLI	P77713	EG13347	536	(yagH) () () () () () () () () () () () () () ()	yagH
b0272	JW0265	YAGI_ECOLI	P77300	EG13349	252	(yagI) () () () () () () () () () () () () () ()	yagI
b0273	JW0266	OTC2_ECOLI	P06960	EG10067	334	(argF) () () () () () () () () () () () () () ()	argF
b0274	JW0268	INSB3_ECOLI	P0CF27	EG40002	167	(insB3) () () () () () () () () () () () () () ()	insB3
b0275	JW0269	INSA3_ECOLI	P0CF09	EG40001	91	(insA3) () () () () () () () () () () () () () ()	insA3
b0276	JW0270	YAGJ_ECOLI	P77169	EG13549	243	(yagJ) () () () () () () () () () () () () () ()	yagJ
b0277	JW0271	YAGK_ECOLI	P77657	EG13550	208	(yagK) () () () () () () () () () () () () () ()	yagK
b0278	JW0272	YAGL_ECOLI	P77607	EG13551	232	(yagL) () () () () () () () () () () () () () ()	yagL
b0279	JW0273	YAGM_ECOLI	P71296	EG13552	284	(yagM) () () () () () () () () () () () () () ()	yagM
b0280	JW0274	YAGN_ECOLI	P71297	EG13553	146	(yagN) () () () () () () () () () () () () () ()	yagN
b0281	JW0275	INTF_ECOLI	P71298	EG13554	466	(intF) (yagO) () () () () () () () () () () () () ()	intF	yagO
b0283	JW0277	YAGQ_ECOLI	P77183	EG13556	318	(yagQ) () () () () () () () () () () () () () ()	yagQ
b0284	JW0278	YAGR_ECOLI	P77489	EG13557	732	(yagR) () () () () () () () () () () () () () ()	yagR
b0285	JW0279	YAGS_ECOLI	P77324	EG13558	318	(yagS) () () () () () () () () () () () () () ()	yagS
b0286	JW0280	YAGT_ECOLI	P77165	EG13559	229	(yagT) () () () () () () () () () () () () () ()	yagT
b0287	JW0281	YAGU_ECOLI	P0AAA1	EG13560	204	(yagU) () () () () () () () () () () () () () ()	yagU
b0288	JW0282	YKGJ_ECOLI	P0AAL9	EG14323	109	(ykgJ) () () () () () () () () () () () () () ()	ykgJ
b0289	JW5030	ECPE_ECOLI	P77263	EG13561	236	(ecpE) (matF) (yagV) () () () () () () () () () () () ()	ecpE	matF	yagV
b0290	JW0284	ECPD_ECOLI	P77694	EG13562	547	(ecpD) (matE) (yagW) () () () () () () () () () () () ()	ecpD	matE	yagW
b0291	JW0285	ECPC_ECOLI	P77802	EG13563	841	(ecpC) (matD) (yagX) () () () () () () () () () () () ()	ecpC	matD	yagX
b0292	JW0286	ECPB_ECOLI	P77188	EG13564	222	(ecpB) (matC) (yagY) () () () () () () () () () () () ()	ecpB	matC	yagY
b0293	JW0287	ECPA_ECOLI	P0AAA3	EG13565	195	(ecpA) (matB) (yagZ) () () () () () () () () () () () ()	ecpA	matB	yagZ
b0294	JW5031	ECPR_ECOLI	P71301	EG14324	196	(ecpR) (matA) (ykgK) () () () () () () () () () () () ()	ecpR	matA	ykgK
b0295	JW5033	YKGL_ECOLI	P56257	EG14325	75	(ykgL) () () () () () () () () () () () () () ()	ykgL
b0296	JW5035	RL31B_ECOLI	P0A7N1	EG14326	87	(ykgM) (rpmE2) () () () () () () () () () () () () ()	ykgM	rpmE2
b0297	JW0291	EAEH_ECOLI	P36943	EG12161	295	(eaeH) () () () () () () () () () () () () () ()	eaeH
b0298	JW5036	INSE1_ECOLI	P0CF66	EG40005	99	(insE1) () () () () () () () () () () () () () ()	insE1
b0299	JW0293	INSF1_ECOLI	P0CF79	EG40006	288	(insF1) () () () () () () () () () () () () () ()	insF1
b0300	JW5037	YKGA_ECOLI	P77601	EG13381	239	(ykgA) () () () () () () () () () () () () () ()	ykgA
b0301	JW5038	RCLC_ECOLI	P75685	EG13579	197	(rclC) (ykgB) () () () () () () () () () () () () ()	rclC	ykgB
b0303	JW5039	RCLB_ECOLI	P75687	EG14278	78	(rclB) (ykgI) () () () () () () () () () () () () ()	rclB	ykgI
b0304	JW5040	RCLA_ECOLI	P77212	EG13580	441	(rclA) (ykgC) () () () () () () () () () () () () ()	rclA	ykgC
b0305	JW0298	RCLR_ECOLI	P77379	EG13581	284	(rclR) (ykgD) () () () () () () () () () () () () ()	rclR	ykgD
b0306	JW5041	YKGE_ECOLI	P77252	EG13582	239	(ykgE) () () () () () () () () () () () () () ()	ykgE
b0307	JW0300	YKGF_ECOLI	P77536	EG13583	475	(ykgF) () () () () () () () () () () () () () ()	ykgF
b0308	JW5042	YKGG_ECOLI	P77433	EG13584	231	(ykgG) () () () () () () () () () () () () () ()	ykgG
b0309	Y309_ECOLI	P75688	-	70		() () () () () () () () () () () () () () ()
b0310	JW0302	YKGH_ECOLI	P77180	EG13585	222	(ykgH) () () () () () () () () () () () () () ()	ykgH
b0311	JW0303	BETA_ECOLI	P17444	EG10109	556	(betA) () () () () () () () () () () () () () ()	betA
b0312	JW0304	BETB_ECOLI	P17445	EG10110	490	(betB) () () () () () () () () () () () () () ()	betB
b0313	JW0305	BETI_ECOLI	P17446	EG10111	195	(betI) () () () () () () () () () () () () () ()	betI
b0314	JW0306	BETT_ECOLI	P0ABC9	EG10112	677	(betT) () () () () () () () () () () () () () ()	betT
b0315	JW0307	YAHA_ECOLI	P21514	EG11236	362	(yahA) () () () () () () () () () () () () () ()	yahA
b0316	JW0308	YAHB_ECOLI	P77700	EG13586	310	(yahB) () () () () () () () () () () () () () ()	yahB
b0317	JW0309	YAHC_ECOLI	P77219	EG13587	165	(yahC) () () () () () () () () () () () () () ()	yahC
b0318	JW0310	YAHD_ECOLI	P77736	EG13588	201	(yahD) () () () () () () () () () () () () () ()	yahD
b0319	JW0311	YAHE_ECOLI	P77297	EG13589	287	(yahE) () () () () () () () () () () () () () ()	yahE
b0320	JW0312	YAHF_ECOLI	P77187	EG13590	515	(yahF) () () () () () () () () () () () () () ()	yahF
b0321	JW0313	YAHG_ECOLI	P77221	EG13591	472	(yahG) () () () () () () () () () () () () () ()	yahG
b0322	JW5893	YAHH_ECOLI	Q2EEQ3	EG13592	106	(yahH) () () () () () () () () () () () () () ()	yahH
b0323	JW0315	ARCM_ECOLI	P77624	EG13593	316	(yahI) () () () () () () () () () () () () () ()	yahI
b0324	JW0316	YAHJ_ECOLI	P77554	EG13594	460	(yahJ) () () () () () () () () () () () () () ()	yahJ
b0325	JW0317	YAHK_ECOLI	P75691	EG13595	349	(yahK) () () () () () () () () () () () () () ()	yahK
b0326	JW0318	YAHL_ECOLI	P77393	EG13596	271	(yahL) () () () () () () () () () () () () () ()	yahL
b0327	JW5044	YAHM_ECOLI	P75692	EG13597	81	(yahM) () () () () () () () () () () () () () ()	yahM
b0328	JW0320	YAHN_ECOLI	P75693	EG13598	223	(yahN) () () () () () () () () () () () () () ()	yahN
b0329	JW0321	YAHO_ECOLI	P75694	EG13599	91	(yahO) () () () () () () () () () () () () () ()	yahO
b0330	JW0322	PRPR_ECOLI	P77743	EG13600	528	(prpR) (yahP) () () () () () () () () () () () () ()	prpR	yahP
b0331	JW0323	PRPB_ECOLI	P77541	EG13601	296	(prpB) (yahQ) () () () () () () () () () () () () ()	prpB	yahQ
b0333	JW0324	PRPC_ECOLI	P31660	EG11756	389	(prpC) (yahS) (yzzD) () () () () () () () () () () () ()	prpC	yahS	yzzD
b0334	JW0325	PRPD_ECOLI	P77243	EG13603	483	(prpD) (yahT) () () () () () () () () () () () () ()	prpD	yahT
b0335	JW0326	PRPE_ECOLI	P77495	EG13604	628	(prpE) (yahU) () () () () () () () () () () () () ()	prpE	yahU
b0336	JW0327	CODB_ECOLI	P0AA82	EG11327	419	(codB) () () () () () () () () () () () () () ()	codB
b0337	JW0328	CODA_ECOLI	P25524	EG11326	427	(codA) () () () () () () () () () () () () () ()	codA
b0338	JW5894	CYNR_ECOLI	P27111	EG11421	299	(cynR) () () () () () () () () () () () () () ()	cynR
b0339	JW0330	CYNT_ECOLI	P0ABE9	EG10176	219	(cynT) () () () () () () () () () () () () () ()	cynT
b0340	JW0331	CYNS_ECOLI	P00816	EG10175	156	(cynS) (cnt) () () () () () () () () () () () () ()	cynS	cnt
b0341	JW0332	CYNX_ECOLI	P17583	EG10177	384	(cynX) () () () () () () () () () () () () () ()	cynX
b0342	JW0333	THGA_ECOLI	P07464	EG10524	203	(lacA) () () () () () () () () () () () () () ()	lacA
b0343	JW0334	LACY_ECOLI	P02920	EG10526	417	(lacY) () () () () () () () () () () () () () ()	lacY
b0344	JW0335	BGAL_ECOLI	P00722	EG10527	1024	(lacZ) () () () () () () () () () () () () () ()	lacZ
b0345	JW0336	LACI_ECOLI	P03023	EG10525	360	(lacI) () () () () () () () () () () () () () ()	lacI
b0346	JW0337	MHPR_ECOLI	P77569	EG20276	277	(mhpR) () () () () () () () () () () () () () ()	mhpR
b0347	JW0338	MHPA_ECOLI	P77397	EG20273	554	(mhpA) () () () () () () () () () () () () () ()	mhpA
b0348	JW0339	MHPB_ECOLI	P0ABR9	EG20274	314	(mhpB) () () () () () () () () () () () () () ()	mhpB
b0349	JW0340	MHPC_ECOLI	P77044	EG20275	288	(mhpC) () () () () () () () () () () () () () ()	mhpC
b0350	JW0341	MHPD_ECOLI	P77608	EG14274	269	(mhpD) () () () () () () () () () () () () () ()	mhpD
b0351	JW0342	ACDH_ECOLI	P77580	EG13625	316	(mhpF) (mhpE) () () () () () () () () () () () () ()	mhpF	mhpE
b0352	JW0343	HOA_ECOLI	P51020	EG13292	337	(mhpE) () () () () () () () () () () () () () ()	mhpE
b0353	JW5046	MHPT_ECOLI	P77589	EG13293	403	(mhpT) (yaiK) () () () () () () () () () () () () ()	mhpT	yaiK
b0354	JW0345	YAIL_ECOLI	P51024	EG13294	179	(yaiL) () () () () () () () () () () () () () ()	yaiL
b0355	JW0346	SFGH1_ECOLI	P51025	EG13295	277	(frmB) (yaiM) () () () () () () () () () () () () ()	frmB	yaiM
b0356	JW0347	FRMA_ECOLI	P25437	EG50010	369	(frmA) (adhC) () () () () () () () () () () () () ()	frmA	adhC
b0357	JW0348	FRMR_ECOLI	P0AAP3	EG13296	91	(frmR) (yaiN) () () () () () () () () () () () () ()	frmR	yaiN
b0358	JW0349	YAIO_ECOLI	Q47534	EG13297	257	(yaiO) () () () () () () () () () () () () () ()	yaiO
b0360	JW0351	INSC1_ECOLI	P0CF40	EG40003	121	(insC1) () () () () () () () () () () () () () ()	insC1
b0361	JW0352	INSD1_ECOLI	P0CF53	EG40004	301	(insD1) () () () () () () () () () () () () () ()	insD1
b0363	JW0355	YAIP_ECOLI	Q47536	EG13298	398	(yaiP) () () () () () () () () () () () () () ()	yaiP
b0364	JW0356	YAIS_ECOLI	P71311	EG13302	185	(yaiS) () () () () () () () () () () () () () ()	yaiS
b0365	JW0357	TAUA_ECOLI	Q47537	EG13300	320	(tauA) (ssiA) (yaiR) () () () () () () () () () () () ()	tauA	ssiA	yaiR
b0366	JW0358	TAUB_ECOLI	Q47538	EG13299	255	(tauB) (ssiB) (yaiQ) () () () () () () () () () () () ()	tauB	ssiB	yaiQ
b0367	JW0359	TAUC_ECOLI	Q47539	EG13301	275	(tauC) (ssiC) (yaiJ) () () () () () () () () () () () ()	tauC	ssiC	yaiJ
b0368	JW0360	TAUD_ECOLI	P37610	EG12423	283	(tauD) (ssiD) (yaiG) () () () () () () () () () () () ()	tauD	ssiD	yaiG
b0369	JW0361	HEM2_ECOLI	P0ACB2	EG10428	324	(hemB) (ncf) () () () () () () () () () () () () ()	hemB	ncf
b0372	JW0363	INSF2_ECOLI	P0CF80	EG40006	288	(insF2) () () () () () () () () () () () () () ()	insF2
b0373	JW5050	INSE2_ECOLI	P0CF67	EG40005	99	(insE2) () () () () () () () () () () () () () ()	insE2
b0375	JW0366	YAIV_ECOLI	P0AAP5	EG13607	207	(yaiV) () () () () () () () () () () () () () ()	yaiV
b0376	JW5052	AMPH_ECOLI	P0AD70	EG12867	385	(ampH) (yaiH) () () () () () () () () () () () () ()	ampH	yaiH
b0377	JW0368	SBMA_ECOLI	P0AFY6	EG10928	406	(sbmA) () () () () () () () () () () () () () ()	sbmA
b0378	JW0369	YAIW_ECOLI	P77562	EG13608	364	(yaiW) () () () () () () () () () () () () () ()	yaiW
b0379	JW0370	YAIY_ECOLI	P0AAP7	EG14279	102	(yaiY) () () () () () () () () () () () () () ()	yaiY
b0380	JW5053	YAIZ_ECOLI	P0AAQ0	EG14280	70	(yaiZ) () () () () () () () () () () () () () ()	yaiZ
b0381	JW0372	DDLA_ECOLI	P0A6J8	EG10213	364	(ddlA) () () () () () () () () () () () () () ()	ddlA
b0382	JW0373	IRAP_ECOLI	P0AAN9	EG11256	86	(iraP) (yaiB) () () () () () () () () () () () () ()	iraP	yaiB
b0383	JW0374	PPB_ECOLI	P00634	EG10727	471	(phoA) () () () () () () () () () () () () () ()	phoA
b0384	JW5054	PSIF_ECOLI	P0AFM4	EG11401	106	(psiF) () () () () () () () () () () () () () ()	psiF
b0385	JW0376	ADRA_ECOLI	P0AAP1	EG11257	371	(adrA) (yaiC) () () () () () () () () () () () () ()	adrA	yaiC
b0386	JW0377	P5CR_ECOLI	P0A9L8	EG10769	269	(proC) () () () () () () () () () () () () () ()	proC
b0387	JW0378	YAII_ECOLI	P0A8D3	EG13176	152	(yaiI) () () () () () () () () () () () () () ()	yaiI
b0388	JW0379	AROL_ECOLI	P0A6E1	EG10082	174	(aroL) () () () () () () () () () () () () () ()	aroL
b0389	JW0380	YAIA_ECOLI	P0AAN5	EG11093	63	(yaiA) () () () () () () () () () () () () () ()	yaiA
b0390	JW0381	AROM_ECOLI	P0AE28	EG10083	225	(aroM) () () () () () () () () () () () () () ()	aroM
b0391	JW0382	YAIE_ECOLI	P0C037	EG12159	94	(yaiE) () () () () () () () () () () () () () ()	yaiE
b0392	JW0383	YKIA_ECOLI	P75704	EG14282	93	(ykiA) () () () () () () () () () () () () () ()	ykiA
b0393	JW0384	RDGC_ECOLI	P36767	EG12158	303	(rdgC) (yaiD) () () () () () () () () () () () () ()	rdgC	yaiD
b0394	JW0385	MAK_ECOLI	P23917	EG11288	302	(mak) (yajF) () () () () () () () () () () () () ()	mak	yajF
b0396	JW0386	ARAJ_ECOLI	P23910	EG10060	394	(araJ) () () () () () () () () () () () () () ()	araJ
b0397	JW0387	SBCC_ECOLI	P13458	EG10927	1048	(sbcC) (rmuA) () () () () () () () () () () () () ()	sbcC	rmuA
b0398	JW0388	SBCD_ECOLI	P0AG76	EG11094	400	(sbcD) (yajA) () () () () () () () () () () () () ()	sbcD	yajA
b0399	JW0389	PHOB_ECOLI	P0AFJ5	EG10728	229	(phoB) () () () () () () () () () () () () () ()	phoB
b0400	JW0390	PHOR_ECOLI	P08400	EG10733	431	(phoR) (nmpB) () () () () () () () () () () () () ()	phoR	nmpB
b0401	JW0391	BRNQ_ECOLI	P0AD99	EG12168	439	(brnQ) () () () () () () () () () () () () () ()	brnQ
b0402	JW5055	PROY_ECOLI	P0AAE2	EG13609	457	(proY) (yajM) () () () () () () () () () () () () ()	proY	yajM
b0403	JW0393	MALZ_ECOLI	P21517	EG10565	604	(malZ) () () () () () () () () () () () () () ()	malZ
b0404	JW0394	ACPH_ECOLI	P21515	EG11095	193	(acpH) (yajB) () () () () () () () () () () () () ()	acpH	yajB
b0405	JW0395	QUEA_ECOLI	P0A7F9	EG10812	356	(queA) () () () () () () () () () () () () () ()	queA
b0406	JW0396	TGT_ECOLI	P0A847	EG10996	375	(tgt) () () () () () () () () () () () () () ()	tgt
b0407	JW0397	YAJC_ECOLI	P0ADZ7	EG11096	110	(yajC) () () () () () () () () () () () () () ()	yajC
b0408	JW0398	SECD_ECOLI	P0AG90	EG10938	615	(secD) () () () () () () () () () () () () () ()	secD
b0409	JW0399	SECF_ECOLI	P0AG93	EG10940	323	(secF) () () () () () () () () () () () () () ()	secF
b0410	JW0400	YAJD_ECOLI	P0AAQ2	EG11097	115	(yajD) () () () () () () () () () () () () () ()	yajD
b0411	JW0401	TSX_ECOLI	P0A927	EG11035	294	(tsx) (nupA) () () () () () () () () () () () () ()	tsx	nupA
b0412	JW5056	YAJI_ECOLI	P46122	EG12874	179	(yajI) () () () () () () () () () () () () () ()	yajI
b0413	JW0403	NRDR_ECOLI	P0A8D0	EG11320	149	(nrdR) (ybaD) () () () () () () () () () () () () ()	nrdR	ybaD
b0414	JW0404	RIBD_ECOLI	P25539	EG11321	367	(ribD) (ribG) (ybaE) () () () () () () () () () () () ()	ribD	ribG	ybaE
b0415	JW0405	RISB_ECOLI	P61714	EG11322	156	(ribE) (ribH) (ybaF) () () () () () () () () () () () ()	ribE	ribH	ybaF
b0416	JW0406	NUSB_ECOLI	P0A780	EG10666	139	(nusB) (ssyB) () () () () () () () () () () () () ()	nusB	ssyB
b0417	JW0407	THIL_ECOLI	P0AGG0	EG20227	325	(thiL) () () () () () () () () () () () () () ()	thiL
b0418	JW0408	PGPA_ECOLI	P18200	EG10704	172	(pgpA) (yajN) () () () () () () () () () () () () ()	pgpA	yajN
b0419	JW0409	YAJO_ECOLI	P77735	EG13611	324	(yajO) () () () () () () () () () () () () () ()	yajO
b0420	JW0410	DXS_ECOLI	P77488	EG13612	620	(dxs) (yajP) () () () () () () () () () () () () ()	dxs	yajP
b0421	JW0411	ISPA_ECOLI	P22939	EG10508	299	(ispA) () () () () () () () () () () () () () ()	ispA
b0422	JW0412	EX7S_ECOLI	P0A8G9	EG11098	80	(xseB) (yajE) () () () () () () () () () () () () ()	xseB	yajE
b0423	JW0413	THII_ECOLI	P77718	EG13273	482	(thiI) (yajK) () () () () () () () () () () () () ()	thiI	yajK
b0424	JW5057	YAJL_ECOLI	Q46948	EG13272	196	(yajL) (thiJ) () () () () () () () () () () () () ()	yajL	thiJ
b0425	JW0415	PANE_ECOLI	P0A9J4	EG13271	303	(panE) (apbA) () () () () () () () () () () () () ()	panE	apbA
b0426	JW5058	YAJQ_ECOLI	P0A8E7	EG13613	163	(yajQ) () () () () () () () () () () () () () ()	yajQ
b0427	JW5059	YAJR_ECOLI	P77726	EG13614	454	(yajR) () () () () () () () () () () () () () ()	yajR
b0428	JW0418	CYOE_ECOLI	P0AEA5	EG10182	296	(cyoE) () () () () () () () () () () () () () ()	cyoE
b0429	JW0419	CYOD_ECOLI	P0ABJ6	EG10181	109	(cyoD) () () () () () () () () () () () () () ()	cyoD
b0430	JW0420	CYOC_ECOLI	P0ABJ3	EG10180	204	(cyoC) () () () () () () () () () () () () () ()	cyoC
b0431	JW0421	CYOB_ECOLI	P0ABI8	EG10179	663	(cyoB) () () () () () () () () () () () () () ()	cyoB
b0432	JW0422	CYOA_ECOLI	P0ABJ1	EG10178	315	(cyoA) () () () () () () () () () () () () () ()	cyoA
b0433	JW0423	AMPG_ECOLI	P0AE16	EG12183	491	(ampG) () () () () () () () () () () () () () ()	ampG
b0434	JW0424	YAJG_ECOLI	P0ADA5	EG12182	192	(yajG) () () () () () () () () () () () () () ()	yajG
b0435	JW5060	BOLA_ECOLI	P0ABE2	EG10125	105	(bolA) () () () () () () () () () () () () () ()	bolA
b0436	JW0426	TIG_ECOLI	P0A850	EG11003	432	(tig) () () () () () () () () () () () () () ()	tig
b0437	JW0427	CLPP_ECOLI	P0A6G7	EG10158	207	(clpP) (lopP) () () () () () () () () () () () () ()	clpP	lopP
b0438	JW0428	CLPX_ECOLI	P0A6H1	EG10159	424	(clpX) (lopC) () () () () () () () () () () () () ()	clpX	lopC
b0439	JW0429	LON_ECOLI	P0A9M0	EG10542	784	(lon) (capR) (deg) (lopA) (muc) () () () () () () () () () ()	lon	capR	deg	lopA	muc
b0440	JW0430	DBHB_ECOLI	P0ACF4	EG10467	90	(hupB) (hopD) () () () () () () () () () () () () ()	hupB	hopD
b0441	JW0431	PPID_ECOLI	P0ADY1	EG13249	623	(ppiD) (ybaU) () () () () () () () () () () () () ()	ppiD	ybaU
b0442	JW0432	YBAV_ECOLI	P0AAR8	EG13250	123	(ybaV) () () () () () () () () () () () () () ()	ybaV
b0443	JW0433	FADM_ECOLI	P77712	EG13251	132	(fadM) (tesC) (ybaW) () () () () () () () () () () () ()	fadM	tesC	ybaW
b0444	JW0434	QUEC_ECOLI	P77756	EG13252	231	(queC) (ybaX) () () () () () () () () () () () () ()	queC	ybaX
b0445	JW0435	YBAE_ECOLI	P46890	EG13217	566	(ybaE) () () () () () () () () () () () () () ()	ybaE
b0446	JW0436	COF_ECOLI	P46891	EG13216	272	(cof) () () () () () () () () () () () () () ()	cof
b0447	JW0437	YBAO_ECOLI	P0ACJ5	EG13218	152	(ybaO) () () () () () () () () () () () () () ()	ybaO
b0448	JW0438	MDLA_ECOLI	P77265	EG11622	590	(mdlA) (mdl) () () () () () () () () () () () () ()	mdlA	mdl
b0449	JW5061	MDLB_ECOLI	P0AAG5	EG14374	593	(mdlB) (mdl) () () () () () () () () () () () () ()	mdlB	mdl
b0450	JW0440	GLNK_ECOLI	P0AC55	EG12191	112	(glnK) (ybaI) () () () () () () () () () () () () ()	glnK	ybaI
b0451	JW0441	AMTB_ECOLI	P69681	EG11821	428	(amtB) (ybaG) () () () () () () () () () () () () ()	amtB	ybaG
b0452	JW0442	TESB_ECOLI	P0AGG2	EG10995	286	(tesB) () () () () () () () () () () () () () ()	tesB
b0453	JW0443	YBAY_ECOLI	P77717	EG13253	190	(ybaY) () () () () () () () () () () () () () ()	ybaY
b0454	JW0444	YBAZ_ECOLI	P0AFP2	EG13254	129	(ybaZ) () () () () () () () () () () () () () ()	ybaZ
b0456	JW0445	YBAA_ECOLI	P0AAQ6	EG11099	117	(ybaA) () () () () () () () () () () () () () ()	ybaA
b0457	JW5062	YLAB_ECOLI	P77473	EG14237	516	(ylaB) () () () () () () () () () () () () () ()	ylaB
b0458	JW5063	YLAC_ECOLI	P0AAS0	EG14238	156	(ylaC) () () () () () () () () () () () () () ()	ylaC
b0459	JW0448	MAA_ECOLI	P77791	EG14239	183	(maa) (ylaD) () () () () () () () () () () () () ()	maa	ylaD
b0460	JW0449	HHA_ECOLI	P0ACE3	EG10439	72	(hha) () () () () () () () () () () () () () ()	hha
b0461	JW0450	TOMB_ECOLI	P0AAR0	EG12429	124	(tomB) (ybaJ) () () () () () () () () () () () () ()	tomB	ybaJ
b0462	JW0451	ACRB_ECOLI	P31224	EG11704	1049	(acrB) (acrE) () () () () () () () () () () () () ()	acrB	acrE
b0463	JW0452	ACRA_ECOLI	P0AE06	EG11703	397	(acrA) (lir) (mtcA) () () () () () () () () () () () ()	acrA	lir	mtcA
b0464	JW0453	ACRR_ECOLI	P0ACS9	EG12116	215	(acrR) (ybaH) () () () () () () () () () () () () ()	acrR	ybaH
b0465	JW0454	MSCK_ECOLI	P77338	EG14240	1120	(mscK) (aefA) (kefA) () () () () () () () () () () () ()	mscK	aefA	kefA
b0466	JW0455	YBAM_ECOLI	P45807	EG12830	53	(ybaM) () () () () () () () () () () () () () ()	ybaM
b0467	JW0456	PRIC_ECOLI	P23862	EG10765	175	(priC) () () () () () () () () () () () () () ()	priC
b0468	JW0457	YBAN_ECOLI	P0AAR5	EG12843	125	(ybaN) () () () () () () () () () () () () () ()	ybaN
b0469	JW0458	APT_ECOLI	P69503	EG10051	183	(apt) () () () () () () () () () () () () () ()	apt
b0470	JW0459	DPO3X_ECOLI	P06710	EG10245	643	(dnaX) (dnaZ) (dnaZX) () () () () () () () () () () () ()	dnaX	dnaZ	dnaZX
b0471	JW0460	YBAB_ECOLI	P0A8B5	EG11100	109	(ybaB) () () () () () () () () () () () () () ()	ybaB
b0472	JW0461	RECR_ECOLI	P0A7H6	EG10834	201	(recR) () () () () () () () () () () () () () ()	recR
b0473	JW0462	HTPG_ECOLI	P0A6Z3	EG10461	624	(htpG) () () () () () () () () () () () () () ()	htpG
b0474	JW0463	KAD_ECOLI	P69441	EG10032	214	(adk) (dnaW) (plsA) () () () () () () () () () () () ()	adk	dnaW	plsA
b0475	JW0464	HEMH_ECOLI	P23871	EG10431	320	(hemH) (popA) (visA) () () () () () () () () () () () ()	hemH	popA	visA
b0476	JW0465	AES_ECOLI	P23872	EG11101	319	(aes) (ybaC) () () () () () () () () () () () () ()	aes	ybaC
b0477	JW0466	INGK_ECOLI	P0AEW6	EG11102	434	(gsk) () () () () () () () () () () () () () ()	gsk
b0478	JW0467	YBAL_ECOLI	P39830	EG12623	558	(ybaL) (ylaA) () () () () () () () () () () () () ()	ybaL	ylaA
b0479	JW0468	FSR_ECOLI	P52067	EG13268	406	(fsr) () () () () () () () () () () () () () ()	fsr
b0480	JW0469	USHA_ECOLI	P07024	EG11060	550	(ushA) () () () () () () () () () () () () () ()	ushA
b0481	JW0470	YBAK_ECOLI	P0AAR3	EG12454	159	(ybaK) () () () () () () () () () () () () () ()	ybaK
b0482	JW0471	YBAP_ECOLI	P77301	EG13244	264	(ybaP) () () () () () () () () () () () () () ()	ybaP
b0483	JW0472	YBAQ_ECOLI	P0A9T6	EG13245	113	(ybaQ) () () () () () () () () () () () () () ()	ybaQ
b0484	JW0473	COPA_ECOLI	Q59385	EG13246	834	(copA) (ybaR) () () () () () () () () () () () () ()	copA	ybaR
b0485	JW0474	GLSA1_ECOLI	P77454	EG13247	310	(glsA1) (ybaS) () () () () () () () () () () () () ()	glsA1	ybaS
b0486	JW0475	YBAT_ECOLI	P77400	EG13248	430	(ybaT) () () () () () () () () () () () () () ()	ybaT
b0487	JW0476	CUER_ECOLI	P0A9G4	EG13256	135	(cueR) (ybbI) () () () () () () () () () () () () ()	cueR	ybbI
b0488	JW5065	YBBJ_ECOLI	P0AAS3	EG13257	152	(ybbJ) () () () () () () () () () () () () () ()	ybbJ
b0489	JW0478	QMCA_ECOLI	P0AA53	EG13258	305	(qmcA) (ybbK) () () () () () () () () () () () () ()	qmcA	ybbK
b0490	JW0479	FETA_ECOLI	P77279	EG13259	225	(fetA) (ybbL) () () () () () () () () () () () () ()	fetA	ybbL
b0491	JW5066	FETB_ECOLI	P77307	EG13260	259	(fetB) (ybbM) () () () () () () () () () () () () ()	fetB	ybbM
b0492	JW5067	YBBN_ECOLI	P77395	EG13261	284	(ybbN) () () () () () () () () () () () () () ()	ybbN
b0493	JW0482	YBBO_ECOLI	P0AFP4	EG13262	269	(ybbO) () () () () () () () () () () () () () ()	ybbO
b0494	JW0483	TESA_ECOLI	P0ADA1	EG11542	208	(tesA) (apeA) (pldC) () () () () () () () () () () () ()	tesA	apeA	pldC
b0495	JW0484	YBBA_ECOLI	P0A9T8	EG11657	228	(ybbA) () () () () () () () () () () () () () ()	ybbA
b0496	JW0485	YBBP_ECOLI	P77504	EG13263	804	(ybbP) () () () () () () () () () () () () () ()	ybbP
b0497	JW0486	RHSD_ECOLI	P16919	EG10849	1426	(rhsD) () () () () () () () () () () () () () ()	rhsD
b0498	JW0487	YBBC_ECOLI	P33668	EG11769	122	(ybbC) () () () () () () () () () () () () () ()	ybbC
b0499	JW0488	YLBH_ECOLI	P77759	EG14327	236	(ylbH) () () () () () () () () () () () () () ()	ylbH
b0501	JW0489	YBBD_ECOLI	P33669	EG11770	86	(ybbD) () () () () () () () () () () () () () ()	ybbD
b0502	JW5880	YLBG_ECOLI	P77688	EG14285	123	(ylbG) () () () () () () () () () () () () () ()	ylbG
b0503	JW0491	SELU_ECOLI	P33667	EG11768	364	(selU) (ybbB) () () () () () () () () () () () () ()	selU	ybbB
b0504	JW0492	ALLS_ECOLI	P0ACR0	EG13267	308	(allS) (glxA1) (ybbS) () () () () () () () () () () () ()	allS	glxA1	ybbS
b0505	JW0493	ALLA_ECOLI	P77731	EG13615	160	(allA) (glxA2) (ybbT) () () () () () () () () () () () ()	allA	glxA2	ybbT
b0506	JW0494	ALLR_ECOLI	P0ACN4	EG13616	271	(allR) (glxA3) (ybbU) () () () () () () () () () () () ()	allR	glxA3	ybbU
b0507	JW0495	GCL_ECOLI	P0AEP7	EG11583	593	(gcl) () () () () () () () () () () () () () ()	gcl
b0508	JW0496	HYI_ECOLI	P30147	EG11584	258	(hyi) (gip) (ybbG) () () () () () () () () () () () ()	hyi	gip	ybbG
b0509	JW0497	GLXR_ECOLI	P77161	EG13265	292	(glxR) (glxB1) (ybbQ) () () () () () () () () () () () ()	glxR	glxB1	ybbQ
b0510	JW0498	YBBV_ECOLI	P75711	EG13617	92	(ybbV) () () () () () () () () () () () () () ()	ybbV
b0511	JW0499	ALLP_ECOLI	P75712	EG13618	484	(ybbW) (glxB2) () () () () () () () () () () () () ()	ybbW	glxB2
b0512	JW0500	ALLB_ECOLI	P77671	EG13619	453	(allB) (glxB3) (ybbX) () () () () () () () () () () () ()	allB	glxB3	ybbX
b0513	JW0501	YBBY_ECOLI	P77328	EG13620	433	(ybbY) (glxB4) () () () () () () () () () () () () ()	ybbY	glxB4
b0514	JW0502	GLXK2_ECOLI	P77364	EG13621	381	(glxK) (glxB5) (ybbZ) () () () () () () () () () () () ()	glxK	glxB5	ybbZ
b0515	JW0503	YLBA_ECOLI	P75713	EG13622	261	(ylbA) (glxB6) () () () () () () () () () () () () ()	ylbA	glxB6
b0516	JW0504	ALLC_ECOLI	P77425	EG13623	411	(allC) (glxB7) (ylbB) () () () () () () () () () () () ()	allC	glxB7	ylbB
b0517	JW0505	ALLD_ECOLI	P77555	EG13624	349	(allD) (glxB8) (ylbC) () () () () () () () () () () () ()	allD	glxB8	ylbC
b0518	JW0506	FDRA_ECOLI	Q47208	EG13399	555	(fdrA) (ylbD) () () () () () () () () () () () () ()	fdrA	ylbD
b0520	JW0509	YLBF_ECOLI	P0AAS5	EG13626	271	(ylbF) () () () () () () () () () () () () () ()	ylbF
b0521	JW0510	ARCC_ECOLI	P37306	EG12384	297	(arcC) (ybcF) () () () () () () () () () () () () ()	arcC	ybcF
b0522	JW0511	PURK_ECOLI	P09029	EG10796	355	(purK) () () () () () () () () () () () () () ()	purK
b0523	JW0512	PURE_ECOLI	P0AG18	EG10793	169	(purE) () () () () () () () () () () () () () ()	purE
b0524	JW0513	LPXH_ECOLI	P43341	EG12666	240	(lpxH) (ybbF) () () () () () () () () () () () () ()	lpxH	ybbF
b0525	JW0514	PPIB_ECOLI	P23869	EG10758	164	(ppiB) () () () () () () () () () () () () () ()	ppiB
b0526	JW0515	SYC_ECOLI	P21888	EG10196	461	(cysS) () () () () () () () () () () () () () ()	cysS
b0527	JW0516	YBCI_ECOLI	P45570	EG12708	173	(ybcI) () () () () () () () () () () () () () ()	ybcI
b0528	JW5070	YBCJ_ECOLI	P0AAS7	EG12879	70	(ybcJ) () () () () () () () () () () () () () ()	ybcJ
b0529	JW0518	FOLD_ECOLI	P24186	EG10328	288	(folD) (ads) () () () () () () () () () () () () ()	folD	ads
b0530	JW0519	SFMA_ECOLI	P0ABW5	EG13881	180	(sfmA) () () () () () () () () () () () () () ()	sfmA
b0531	JW0520	SFMC_ECOLI	P77249	EG13882	230	(sfmC) () () () () () () () () () () () () () ()	sfmC
b0532	JW0521	SFMD_ECOLI	P77468	EG13883	867	(sfmD) () () () () () () () () () () () () () ()	sfmD
b0533	JW5071	SFMH_ECOLI	P75715	EG13884	327	(sfmH) () () () () () () () () () () () () () ()	sfmH
b0534	JW5072	SFMF_ECOLI	P38052	EG12388	171	(sfmF) (ybcG) () () () () () () () () () () () () ()	sfmF	ybcG
b0535	JW5073	FIMZ_ECOLI	P0AEL8	EG11103	210	(fimZ) (ybcA) () () () () () () () () () () () () ()	fimZ	ybcA
b0537	JW0525	INTD_ECOLI	P24218	EG10507	387	(intD) (int) () () () () () () () () () () () () ()	intD	int
b0539	JW0526	EXOD_ECOLI	P75717	EG12349	87	(exoD) (ybcC) () () () () () () () () () () () () ()	exoD	ybcC
b0540	JW5074	INSE3_ECOLI	P0CF68	EG40005	99	(insE3) () () () () () () () () () () () () () ()	insE3
b0541	JW0529	INSF3_ECOLI	P0CF81	EG40006	288	(insF3) () () () () () () () () () () () () () ()	insF3
b0542	JW0530	REND_ECOLI	P75718	EG12351	100	(renD) () () () () () () () () () () () () () ()	renD
b0543	JW0531	EMRE_ECOLI	P23895	EG10629	110	(emrE) (eb) (mvrC) () () () () () () () () () () () ()	emrE	eb	mvrC
b0544	JW0532	YBCK_ECOLI	P77698	EG13627	508	(ybcK) () () () () () () () () () () () () () ()	ybcK
b0545	JW0533	YBCL_ECOLI	P77368	EG13628	183	(ybcL) () () () () () () () () () () () () () ()	ybcL
b0546	JW0534	YBCM_ECOLI	P77634	EG13629	265	(ybcM) () () () () () () () () () () () () () ()	ybcM
b0547	JW0535	YBCN_ECOLI	Q47269	EG13630	151	(ybcN) () () () () () () () () () () () () () ()	ybcN
b0548	JW0536	NINE_ECOLI	Q47270	EG14286	56	(ninE) () () () () () () () () () () () () () ()	ninE
b0549	JW0537	YBCO_ECOLI	P68661	EG13631	96	(ybcO) () () () () () () () () () () () () () ()	ybcO
b0550	JW0538	RUSA_ECOLI	P0AG74	EG20283	120	(rusA) (rus) (ybcP) () () () () () () () () () () () ()	rusA	rus	ybcP
b0551	JW0539	REQ1_ECOLI	Q47274	EG13633	127	(quuD) (ybcQ) () () () () () () () () () () () () ()	quuD	ybcQ
b0552	JW0540	INSH2_ECOLI	P0CE50	EG40008	338	(insH2) () () () () () () () () () () () () () ()	insH2
b0553	NMPC_ECOLI	P21420	EG10659	365	nmpC	(phmA) () () () () () () () () () () () () () ()	phmA
b0554	JW0543	ESSD_ECOLI	P0A9R2	EG13634	71	(essD) (ybcR) () () () () () () () () () () () () ()	essD	ybcR
b0555	JW0544	LYSD_ECOLI	P78285	EG13635	165	(rrrD) (arrD) (ybcS) () () () () () () () () () () () ()	rrrD	arrD	ybcS
b0556	JW5079	RZPD_ECOLI	P75719	EG13636	153	(rzpD) (ybcT) () () () () () () () () () () () () ()	rzpD	ybcT
b0557	JW0546	BORD_ECOLI	P77330	EG13637	97	(borD) (ybcU) () () () () () () () () () () () () ()	borD	ybcU
b0558	JW5081	YBCV_ECOLI	P77598	EG13638	136	(ybcV) () () () () () () () () () () () () () ()	ybcV
b0559	JW0548	YBCW_ECOLI	P64435	EG13639	68	(ybcW) () () () () () () () () () () () () () ()	ybcW
b0560	JW0549	NOHD_ECOLI	P31062	EG11635	181	(nohD) (nohB) () () () () () () () () () () () () ()	nohD	nohB
b0561	TFAD_ECOLI	P77699	EG13640	247	tfaD	() () () () () () () () () () () () () () ()
b0562	JW0551	YBCY_ECOLI	P77460	EG13641	194	(ybcY) () () () () () () () () () () () () () ()	ybcY
b0563	JW0552	TFAX_ECOLI	P77087	EG14317	61	(tfaX) (ylcE) () () () () () () () () () () () () ()	tfaX	ylcE
b0564	JW0553	APPY_ECOLI	P05052	EG10050	249	(appY) () () () () () () () () () () () () () ()	appY
b0565	JW0554	OMPT_ECOLI	P09169	EG10673	317	(ompT) () () () () () () () () () () () () () ()	ompT
b0566	JW0555	ENVY_ECOLI	P10805	EG10268	253	(envY) () () () () () () () () () () () () () ()	envY
b0567	JW0556	YBCH_ECOLI	P37325	EG12448	296	(ybcH) () () () () () () () () () () () () () ()	ybcH
b0568	JW0557	NFRA_ECOLI	P31600	EG11740	990	(nfrA) () () () () () () () () () () () () () ()	nfrA
b0569	JW0558	NFRB_ECOLI	P0AFA5	EG11739	745	(nfrB) () () () () () () () () () () () () () ()	nfrB
b0570	JW5082	CUSS_ECOLI	P77485	EG13642	480	(cusS) (ybcZ) () () () () () () () () () () () () ()	cusS	ybcZ
b0571	JW0560	CUSR_ECOLI	P0ACZ8	EG13851	227	(cusR) (ylcA) () () () () () () () () () () () () ()	cusR	ylcA
b0572	JW0561	CUSC_ECOLI	P77211	EG14233	457	(cusC) (ibeB) (ylcB) () () () () () () () () () () () ()	cusC	ibeB	ylcB
b0573	JW0562	CUSF_ECOLI	P77214	EG14234	110	(cusF) (cusX) (ylcC) () () () () () () () () () () () ()	cusF	cusX	ylcC
b0574	JW0563	CUSB_ECOLI	P77239	EG14235	407	(cusB) (ylcD) () () () () () () () () () () () () ()	cusB	ylcD
b0575	JW0564	CUSA_ECOLI	P38054	EG12367	1047	(cusA) (ybdE) () () () () () () () () () () () () ()	cusA	ybdE
b0576	JW0565	PHEP_ECOLI	P24207	EG10708	458	(pheP) () () () () () () () () () () () () () ()	pheP
b0577	JW0566	YBDG_ECOLI	P0AAT4	EG12620	415	(ybdG) (mscM) () () () () () () () () () () () () ()	ybdG	mscM
b0578	JW0567	NFNB_ECOLI	P38489	EG20151	217	(nfnB) (dprA) (nfsB) (nfsI) (ntr) () () () () () () () () () ()	nfnB	dprA	nfsB	nfsI	ntr
b0579	JW5083	YBDF_ECOLI	P0AAT2	EG12619	122	(ybdF) () () () () () () () () () () () () () ()	ybdF
b0580	JW0569	YBDJ_ECOLI	P77506	EG13643	82	(ybdJ) () () () () () () () () () () () () () ()	ybdJ
b0581	JW0570	GCS2_ECOLI	P77213	EG13644	372	(ybdK) () () () () () () () () () () () () () ()	ybdK
b0582	JW0572	INSL2_ECOLI	P0CF92	EG40012	370	(insL2) () () () () () () () () () () () () () ()	insL2
b0583	JW5085	ENTD_ECOLI	P19925	EG10262	206	(entD) () () () () () () () () () () () () () ()	entD
b0584	JW5086	FEPA_ECOLI	P05825	EG10293	746	(fepA) (fep) (feuB) () () () () () () () () () () () ()	fepA	fep	feuB
b0585	JW0576	FES_ECOLI	P13039	EG10299	400	(fes) () () () () () () () () () () () () () ()	fes
b0586	JW0578	ENTF_ECOLI	P11454	EG10264	1293	(entF) () () () () () () () () () () () () () ()	entF
b0587	JW0579	FEPE_ECOLI	P26266	EG10297	377	(fepE) () () () () () () () () () () () () () ()	fepE
b0588	JW0580	FEPC_ECOLI	P23878	EG10295	271	(fepC) () () () () () () () () () () () () () ()	fepC
b0589	JW0581	FEPG_ECOLI	P23877	EG10298	330	(fepG) () () () () () () () () () () () () () ()	fepG
b0590	JW0582	FEPD_ECOLI	P23876	EG10296	334	(fepD) () () () () () () () () () () () () () ()	fepD
b0591	JW0583	ENTS_ECOLI	P24077	EG11104	416	(entS) (ybdA) () () () () () () () () () () () () ()	entS	ybdA
b0592	JW0584	FEPB_ECOLI	P0AEL6	EG10294	318	(fepB) () () () () () () () () () () () () () ()	fepB
b0593	JW0585	ENTC_ECOLI	P0AEJ2	EG10261	391	(entC) () () () () () () () () () () () () () ()	entC
b0594	JW0586	ENTE_ECOLI	P10378	EG10263	536	(entE) () () () () () () () () () () () () () ()	entE
b0595	JW0587	ENTB_ECOLI	P0ADI4	EG10260	285	(entB) (entG) () () () () () () () () () () () () ()	entB	entG
b0596	JW0588	ENTA_ECOLI	P15047	EG10259	248	(entA) () () () () () () () () () () () () () ()	entA
b0597	JW0589	ENTH_ECOLI	P0A8Y8	EG11105	137	(entH) (ybdB) () () () () () () () () () () () () ()	entH	ybdB
b0598	JW0590	CSTA_ECOLI	P15078	EG10167	701	(cstA) (ybdC) () () () () () () () () () () () () ()	cstA	ybdC
b0599	JW0592	YBDH_ECOLI	P45579	EG12692	362	(ybdH) () () () () () () () () () () () () () ()	ybdH
b0600	JW0593	YBDL_ECOLI	P77806	EG13531	386	(ybdL) () () () () () () () () () () () () () ()	ybdL
b0601	JW0594	YBDM_ECOLI	P77174	EG13532	209	(ybdM) () () () () () () () () () () () () () ()	ybdM
b0602	JW0595	YBDN_ECOLI	P77216	EG13533	406	(ybdN) () () () () () () () () () () () () () ()	ybdN
b0603	JW0596	YBDO_ECOLI	P77746	EG13534	300	(ybdO) () () () () () () () () () () () () () ()	ybdO
b0604	JW0597	DSBG_ECOLI	P77202	EG13535	248	(dsbG) (ybdP) () () () () () () () () () () () () ()	dsbG	ybdP
b0605	JW0598	AHPC_ECOLI	P0AE08	EG11384	187	(ahpC) () () () () () () () () () () () () () ()	ahpC
b0606	JW0599	AHPF_ECOLI	P35340	EG11385	521	(ahpF) () () () () () () () () () () () () () ()	ahpF
b0607	JW0600	USPG_ECOLI	P39177	EG12683	142	(uspG) (ybdQ) (yzzU) () () () () () () () () () () () ()	uspG	ybdQ	yzzU
b0608	JW0601	YBDR_ECOLI	P77316	EG13537	412	(ybdR) () () () () () () () () () () () () () ()	ybdR
b0610	JW0602	RNK_ECOLI	P0AFW4	EG12637	136	(rnk) () () () () () () () () () () () () () ()	rnk
b0611	JW0603	RNI_ECOLI	P21338	EG10856	268	(rna) (rnsA) () () () () () () () () () () () () ()	rna	rnsA
b0612	JW0604	CITT_ECOLI	P0AE74	EG13538	487	(citT) (ybdS) () () () () () () () () () () () () ()	citT	ybdS
b0613	JW0605	CITG_ECOLI	P77231	EG13539	292	(citG) (ybdT) () () () () () () () () () () () () ()	citG	ybdT
b0614	JW0606	CITX_ECOLI	P0A6G5	EG13540	183	(citX) (ybdU) () () () () () () () () () () () () ()	citX	ybdU
b0615	JW5087	CILA_ECOLI	P75726	EG13541	510	(citF) (ybdV) () () () () () () () () () () () () ()	citF	ybdV
b0616	JW0608	CITE_ECOLI	P0A9I1	EG13542	302	(citE) (ybdW) () () () () () () () () () () () () ()	citE	ybdW
b0617	JW0609	CITD_ECOLI	P69330	EG13543	98	(citD) (ybdX) () () () () () () () () () () () () ()	citD	ybdX
b0618	JW0610	CITC_ECOLI	P77390	EG13645	352	(citC) (ybeO) () () () () () () () () () () () () ()	citC	ybeO
b0619	JW0611	DPIB_ECOLI	P77510	EG13646	552	(dpiB) (citA) (mpdB) (ybeP) () () () () () () () () () () ()	dpiB	citA	mpdB	ybeP
b0620	JW0612	DPIA_ECOLI	P0AEF4	EG13544	226	(dpiA) (citB) (criR) (mpdA) () () () () () () () () () () ()	dpiA	citB	criR	mpdA
b0621	JW0613/JW0616	DCUC_ECOLI	P0ABP3	EG13545	461	(dcuC) () () () () () () () () () () () () () ()	dcuC
b0622	JW0617	PAGP_ECOLI	P37001	EG12180	186	(pagP) (crcA) (ybeG) () () () () () () () () () () () ()	pagP	crcA	ybeG
b0623	JW0618	CSPE_ECOLI	P0A972	EG12179	69	(cspE) (gicA) (msmC) () () () () () () () () () () () ()	cspE	gicA	msmC
b0624	JW0619	CRCB_ECOLI	P37002	EG12209	127	(crcB) (ybeI) () () () () () () () () () () () () ()	crcB	ybeI
b0627	JW0622	TATE_ECOLI	P0A843	EG11305	67	(tatE) (ybeC) () () () () () () () () () () () () ()	tatE	ybeC
b0628	JW0623	LIPA_ECOLI	P60716	EG11306	321	(lipA) (lip) () () () () () () () () () () () () ()	lipA	lip
b0629	JW0624	YBEF_ECOLI	P30979	EG11594	317	(ybeF) () () () () () () () () () () () () () ()	ybeF
b0630	JW5089	LIPB_ECOLI	P60720	EG11591	213	(lipB) () () () () () () () () () () () () () ()	lipB
b0631	JW0626	YBED_ECOLI	P0A8J4	EG11592	87	(ybeD) () () () () () () () () () () () () () ()	ybeD
b0632	JW0627	DACA_ECOLI	P0AEB2	EG10201	403	(dacA) (pfv) () () () () () () () () () () () () ()	dacA	pfv
b0633	JW0628	RLPA_ECOLI	P10100	EG10854	362	(rlpA) () () () () () () () () () () () () () ()	rlpA
b0634	JW0629	RODA_ECOLI	P0ABG7	EG10607	370	(mrdB) (rodA) () () () () () () () () () () () () ()	mrdB	rodA
b0635	JW0630	PBP2_ECOLI	P0AD65	EG10606	633	(mrdA) (pbpA) () () () () () () () () () () () () ()	mrdA	pbpA
b0636	JW0631	RLMH_ECOLI	P0A8I8	EG11254	155	(rlmH) (ybeA) () () () () () () () () () () () () ()	rlmH	ybeA
b0637	JW5090	IOJAP_ECOLI	P0AAT6	EG11255	105	(rsfS) (rsfA) (slm3) (ybeB) () () () () () () () () () () ()	rsfS	rsfA	slm3	ybeB
b0638	JW0633	COBC_ECOLI	P52086	EG13240	203	(cobC) (phpB) () () () () () () () () () () () () ()	cobC	phpB
b0639	JW0634	NADD_ECOLI	P0A752	EG13241	213	(nadD) (ybeN) () () () () () () () () () () () () ()	nadD	ybeN
b0640	JW0635	HOLA_ECOLI	P28630	EG11412	343	(holA) () () () () () () () () () () () () () ()	holA
b0641	JW0636	LPTE_ECOLI	P0ADC1	EG10855	193	(lptE) (rlpB) () () () () () () () () () () () () ()	lptE	rlpB
b0642	JW0637	SYL_ECOLI	P07813	EG10532	860	(leuS) () () () () () () () () () () () () () ()	leuS
b0643	JW0638	YBEL_ECOLI	P0AAT9	EG12851	160	(ybeL) () () () () () () () () () () () () () ()	ybeL
b0644	JW5091	YBEQ_ECOLI	P77234	EG13647	325	(ybeQ) () () () () () () () () () () () () () ()	ybeQ
b0645	JW0640	YBER_ECOLI	P77627	EG13648	235	(ybeR) () () () () () () () () () () () () () ()	ybeR
b0646	JW0641	DJLB_ECOLI	P77381	EG13649	475	(djlB) (ybeS) () () () () () () () () () () () () ()	djlB	ybeS
b0647	JW0642	YBET_ECOLI	P77296	EG13650	184	(ybeT) () () () () () () () () () () () () () ()	ybeT
b0648	JW0643	YBEU_ECOLI	P77427	EG13651	235	(ybeU) () () () () () () () () () () () () () ()	ybeU
b0649	JW0644	DJLC_ECOLI	P77359	EG13652	483	(djlC) (ybeV) () () () () () () () () () () () () ()	djlC	ybeV
b0650	JW0645	HSCC_ECOLI	P77319	EG13653	556	(hscC) (ybeW) () () () () () () () () () () () () ()	hscC	ybeW
b0651	JW0646	RIHA_ECOLI	P41409	EG12701	311	(rihA) (ybeK) () () () () () () () () () () () () ()	rihA	ybeK
b0652	JW0647	GLTL_ECOLI	P0AAG3	EG12663	241	(gltL) () () () () () () () () () () () () () ()	gltL
b0653	JW0648	GLTK_ECOLI	P0AER5	EG12662	224	(gltK) () () () () () () () () () () () () () ()	gltK
b0654	JW0649	GLTJ_ECOLI	P0AER3	EG12661	246	(gltJ) () () () () () () () () () () () () () ()	gltJ
b0655	JW5092	GLTI_ECOLI	P37902	EG12700	302	(gltI) (ybeJ) (yzzK) () () () () () () () () () () () ()	gltI	ybeJ	yzzK
b0656	JW0652	INSH3_ECOLI	P0CE51	EG40008	338	(insH3) () () () () () () () () () () () () () ()	insH3
b0657	JW0654	LNT_ECOLI	P23930	EG10168	512	(lnt) (cutE) () () () () () () () () () () () () ()	lnt	cutE
b0658	JW0655	CORC_ECOLI	P0AE78	EG13654	292	(corC) (ybeX) () () () () () () () () () () () () ()	corC	ybeX
b0659	JW0656	YBEY_ECOLI	P0A898	EG13655	155	(ybeY) () () () () () () () () () () () () () ()	ybeY
b0660	JW0657	PHOL_ECOLI	P0A9K3	EG13656	346	(ybeZ) () () () () () () () () () () () () () ()	ybeZ
b0661	JW0658	MIAB_ECOLI	P0AEI1	EG13657	474	(miaB) (yleA) () () () () () () () () () () () () ()	miaB	yleA
b0662	JW0659	UBIF_ECOLI	P75728	EG13658	391	(ubiF) (yleB) () () () () () () () () () () () () ()	ubiF	yleB
b0674	JW0660	ASNB_ECOLI	P22106	EG10092	554	(asnB) () () () () () () () () () () () () () ()	asnB
b0675	JW0661	NAGD_ECOLI	P0AF24	EG10634	250	(nagD) () () () () () () () () () () () () () ()	nagD
b0676	JW0662	NAGC_ECOLI	P0AF20	EG10636	406	(nagC) (nagR) () () () () () () () () () () () () ()	nagC	nagR
b0677	JW0663	NAGA_ECOLI	P0AF18	EG10632	382	(nagA) () () () () () () () () () () () () () ()	nagA
b0678	JW0664	NAGB_ECOLI	P0A759	EG10633	266	(nagB) (glmD) () () () () () () () () () () () () ()	nagB	glmD
b0679	JW0665	PTW3C_ECOLI	P09323	EG10635	648	(nagE) (pstN) () () () () () () () () () () () () ()	nagE	pstN
b0680	JW0666	SYQ_ECOLI	P00962	EG10390	554	(glnS) () () () () () () () () () () () () () ()	glnS
b0681	JW0667	CHIP_ECOLI	P75733	EG13659	468	(chiP) (ybfM) () () () () () () () () () () () () ()	chiP	ybfM
b0682	JW0668	CHIQ_ECOLI	P75734	EG13660	108	(chiQ) (ybfN) () () () () () () () () () () () () ()	chiQ	ybfN
b0683	JW0669	FUR_ECOLI	P0A9A9	EG10359	148	(fur) () () () () () () () () () () () () () ()	fur
b0684	JW0671	FLAV_ECOLI	P61949	EG10318	176	(fldA) () () () () () () () () () () () () () ()	fldA
b0685	JW5816	YBFE_ECOLI	P0AAU7	EG11775	97	(ybfE) () () () () () () () () () () () () () ()	ybfE
b0686	JW0673	YBFF_ECOLI	P75736	EG11776	254	(ybfF) () () () () () () () () () () () () () ()	ybfF
b0687	JW0674	SEQA_ECOLI	P0AFY8	EG12197	181	(seqA) () () () () () () () () () () () () () ()	seqA
b0688	JW0675	PGM_ECOLI	P36938	EG12144	546	(pgm) () () () () () () () () () () () () () ()	pgm
b0689	JW0676	YBFP_ECOLI	P75737	EG14158	164	(ybfP) () () () () () () () () () () () () () ()	ybfP
b0691	JW5094/JW5095	YBFG_ECOLI	P37003	EG11777	216	(ybfG) () () () () () () () () () () () () () ()	ybfG
b0692	JW0679	POTE_ECOLI	P0AAF1	EG10753	439	(potE) () () () () () () () () () () () () () ()	potE
b0693	JW0680	DCOS_ECOLI	P24169	EG10964	732	(speF) () () () () () () () () () () () () () ()	speF
b0694	JW5096	KDPE_ECOLI	P21866	EG10517	225	(kdpE) () () () () () () () () () () () () () ()	kdpE
b0695	JW0683	KDPD_ECOLI	P21865	EG10516	894	(kdpD) () () () () () () () () () () () () () ()	kdpD
b0696	JW0684	ATKC_ECOLI	P03961	EG10515	190	(kdpC) () () () () () () () () () () () () () ()	kdpC
b0697	JW0685	ATKB_ECOLI	P03960	EG10514	682	(kdpB) () () () () () () () () () () () () () ()	kdpB
b0698	JW0686	ATKA_ECOLI	P03959	EG10513	557	(kdpA) () () () () () () () () () () () () () ()	kdpA
b0699	JW0688	YBFA_ECOLI	P0AAU2	EG11521	68	(ybfA) () () () () () () () () () () () () () ()	ybfA
b0700	JW0689	RHSC_ECOLI	P16918	EG10848	1397	(rhsC) () () () () () () () () () () () () () ()	rhsC
b0702	JW0691	YBFB_ECOLI	P0AAU5	EG11522	108	(ybfB) () () () () () () () () () () () () () ()	ybfB
b0703	JW0692	YBFO_ECOLI	P77779	EG13661	477	(ybfO) () () () () () () () () () () () () () ()	ybfO
b0704	JW0693	YBFC_ECOLI	P28915	EG11523	189	(ybfC) () () () () () () () () () () () () () ()	ybfC
b0705	JW0695	YBFL_ECOLI	P75741	EG13417	378	(ybfL) () () () () () () () () () () () () () ()	ybfL
b0706	JW0696	YBFD_ECOLI	P28916	EG11524	253	(ybfD) () () () () () () () () () () () () () ()	ybfD
b0707	JW0697	YBGA_ECOLI	P24252	EG11108	169	(ybgA) () () () () () () () () () () () () () ()	ybgA
b0708	JW0698	PHR_ECOLI	P00914	EG10736	472	(phrB) (phr) () () () () () () () () () () () () ()	phrB	phr
b0709	JW0699	DTPD_ECOLI	P75742	EG13304	493	(dtpD) (ybgH) () () () () () () () () () () () () ()	dtpD	ybgH
b0710	JW0700	GTPC1_ECOLI	P0AFP6	EG13305	247	(ybgI) () () () () () () () () () () () () () ()	ybgI
b0711	JW0701	YBGJ_ECOLI	P0AAV4	EG13306	218	(ybgJ) () () () () () () () () () () () () () ()	ybgJ
b0712	JW0702	YBGK_ECOLI	P75745	EG13307	310	(ybgK) () () () () () () () () () () () () () ()	ybgK
b0713	JW0703	YBGL_ECOLI	P75746	EG13308	244	(ybgL) () () () () () () () () () () () () () ()	ybgL
b0714	JW0704	END8_ECOLI	P50465	EG13237	263	(nei) () () () () () () () () () () () () () ()	nei
b0715	JW5097	ABRB_ECOLI	P75747	EG13310	348	(abrB) (ybgN) () () () () () () () () () () () () ()	abrB	ybgN
b0716	JW5098	YBGO_ECOLI	P75748	EG13311	353	(ybgO) () () () () () () () () () () () () () ()	ybgO
b0717	JW0707	YBGP_ECOLI	P75749	EG13312	242	(ybgP) () () () () () () () () () () () () () ()	ybgP
b0718	JW5099	YBGQ_ECOLI	P75750	EG13313	815	(ybgQ) () () () () () () () () () () () () () ()	ybgQ
b0719	JW0709	YBGD_ECOLI	P37909	EG12359	188	(ybgD) () () () () () () () () () () () () () ()	ybgD
b0720	JW0710	CISY_ECOLI	P0ABH7	EG10402	427	(gltA) (gluT) (icdB) () () () () () () () () () () () ()	gltA	gluT	icdB
b0721	JW0711	DHSC_ECOLI	P69054	EG10933	129	(sdhC) (cybA) () () () () () () () () () () () () ()	sdhC	cybA
b0722	JW0712	DHSD_ECOLI	P0AC44	EG10934	115	(sdhD) () () () () () () () () () () () () () ()	sdhD
b0723	JW0713	SDHA_ECOLI	P0AC41	EG10931	588	(sdhA) () () () () () () () () () () () () () ()	sdhA
b0724	JW0714	SDHB_ECOLI	P07014	EG10932	238	(sdhB) () () () () () () () () () () () () () ()	sdhB
b0726	JW0715	ODO1_ECOLI	P0AFG3	EG10979	933	(sucA) () () () () () () () () () () () () () ()	sucA
b0727	JW0716	ODO2_ECOLI	P0AFG6	EG10980	405	(sucB) () () () () () () () () () () () () () ()	sucB
b0728	JW0717	SUCC_ECOLI	P0A836	EG10981	388	(sucC) () () () () () () () () () () () () () ()	sucC
b0729	JW0718	SUCD_ECOLI	P0AGE9	EG10982	289	(sucD) () () () () () () () () () () () () () ()	sucD
b0730	JW0719	MNGR_ECOLI	P13669	EG11109	240	(mngR) (farR) (g30) (ybgB) () () () () () () () () () () ()	mngR	farR	g30	ybgB
b0731	JW0720	HRSA_ECOLI	P54745	EG13235	658	(hrsA) () () () () () () () () () () () () () ()	hrsA
b0732	JW0721	MNGB_ECOLI	P54746	EG13236	877	(mngB) (ybgG) () () () () () () () () () () () () ()	mngB	ybgG
b0733	JW0722	CYDA_ECOLI	P0ABJ9	EG10173	522	(cydA) (cyd-1) () () () () () () () () () () () () ()	cydA	cyd-1
b0734	JW0723	CYDB_ECOLI	P0ABK2	EG10174	379	(cydB) (cyd-2) () () () () () () () () () () () () ()	cydB	cyd-2
b0735	JW0725	YBGE_ECOLI	P0AAV0	EG12395	97	(ybgE) () () () () () () () () () () () () () ()	ybgE
b0736	JW0726	YBGC_ECOLI	P0A8Z3	EG11110	134	(ybgC) () () () () () () () () () () () () () ()	ybgC
b0737	JW0727	TOLQ_ECOLI	P0ABU9	EG11010	230	(tolQ) (fii) () () () () () () () () () () () () ()	tolQ	fii
b0738	JW0728	TOLR_ECOLI	P0ABV6	EG11011	142	(tolR) () () () () () () () () () () () () () ()	tolR
b0739	JW0729	TOLA_ECOLI	P19934	EG11007	421	(tolA) (cim) (excC) (lky) () () () () () () () () () () ()	tolA	cim	excC	lky
b0740	JW5100	TOLB_ECOLI	P0A855	EG11008	430	(tolB) () () () () () () () () () () () () () ()	tolB
b0741	JW0731	PAL_ECOLI	P0A912	EG10684	173	(pal) (excC) () () () () () () () () () () () () ()	pal	excC
b0742	JW0732	YBGF_ECOLI	P45955	EG12854	263	(ybgF) () () () () () () () () () () () () () ()	ybgF
b0750	JW0733	NADA_ECOLI	P11458	EG10630	347	(nadA) (nicA) () () () () () () () () () () () () ()	nadA	nicA
b0751	JW0734	PNUC_ECOLI	P0AFK2	EG11700	239	(pnuC) () () () () () () () () () () () () () ()	pnuC
b0752	JW0735	ZITB_ECOLI	P75757	EG13662	313	(zitB) (ybgR) () () () () () () () () () () () () ()	zitB	ybgR
b0753	JW0736	YBGS_ECOLI	P0AAV6	EG13663	126	(ybgS) () () () () () () () () () () () () () ()	ybgS
b0754	JW0737	AROG_ECOLI	P0AB91	EG10079	350	(aroG) () () () () () () () () () () () () () ()	aroG
b0755	JW0738	GPMA_ECOLI	P62707	EG11699	250	(gpmA) (gpm) (pgm) (pgmA) () () () () () () () () () () ()	gpmA	gpm	pgm	pgmA
b0756	JW0739	GALM_ECOLI	P0A9C3	EG11698	346	(galM) () () () () () () () () () () () () () ()	galM
b0757	JW0740	GAL1_ECOLI	P0A6T3	EG10363	382	(galK) (galA) () () () () () () () () () () () () ()	galK	galA
b0758	JW0741	GAL7_ECOLI	P09148	EG10366	348	(galT) (galB) () () () () () () () () () () () () ()	galT	galB
b0759	JW0742	GALE_ECOLI	P09147	EG10362	338	(galE) (galD) () () () () () () () () () () () () ()	galE	galD
b0760	JW0743	MODF_ECOLI	P31060	EG11677	490	(modF) (phrA) () () () () () () () () () () () () ()	modF	phrA
b0761	JW0744	MODE_ECOLI	P0A9G8	EG13227	262	(modE) (modR) () () () () () () () () () () () () ()	modE	modR
b0762	JW5102	ACRZ_ECOLI	P0AAW9	EG14328	49	(acrZ) (ybhT) () () () () () () () () () () () () ()	acrZ	ybhT
b0763	JW0746	MODA_ECOLI	P37329	EG12427	257	(modA) () () () () () () () () () () () () () ()	modA
b0764	JW0747	MODB_ECOLI	P0AF01	EG10002	229	(modB) (chlJ) () () () () () () () () () () () () ()	modB	chlJ
b0765	JW0748	MODC_ECOLI	P09833	EG10152	352	(modC) (chlD) (narD) () () () () () () () () () () () ()	modC	chlD	narD
b0766	JW0749	YBHA_ECOLI	P21829	EG11239	272	(ybhA) () () () () () () () () () () () () () ()	ybhA
b0767	JW0750	6PGL_ECOLI	P52697	EG13231	331	(pgl) (ybhE) () () () () () () () () () () () () ()	pgl	ybhE
b0768	JW5896	YBHD_ECOLI	P52696	EG13230	317	(ybhD) () () () () () () () () () () () () () ()	ybhD
b0769	JW0752	YBHH_ECOLI	P0AAV8	EG13664	350	(ybhH) () () () () () () () () () () () () () ()	ybhH
b0770	JW0753	YBHI_ECOLI	P75763	EG13665	477	(ybhI) () () () () () () () () () () () () () ()	ybhI
b0771	JW5103	YBHJ_ECOLI	P75764	EG13666	753	(ybhJ) () () () () () () () () () () () () () ()	ybhJ
b0772	JW0755	YBHC_ECOLI	P46130	EG12875	427	(ybhC) () () () () () () () () () () () () () ()	ybhC
b0773	JW0756	YBHB_ECOLI	P12994	EG11238	158	(ybhB) () () () () () () () () () () () () () ()	ybhB
b0774	JW0757	BIOA_ECOLI	P12995	EG10117	429	(bioA) () () () () () () () () () () () () () ()	bioA
b0775	JW0758	BIOB_ECOLI	P12996	EG10118	346	(bioB) () () () () () () () () () () () () () ()	bioB
b0776	JW0759	BIOF_ECOLI	P12998	EG10121	384	(bioF) () () () () () () () () () () () () () ()	bioF
b0777	JW0760	BIOC_ECOLI	P12999	EG10119	251	(bioC) () () () () () () () () () () () () () ()	bioC
b0778	JW0761	BIOD1_ECOLI	P13000	EG10120	225	(bioD1) () () () () () () () () () () () () () ()	bioD1
b0779	JW0762	UVRB_ECOLI	P0A8F8	EG11062	673	(uvrB) () () () () () () () () () () () () () ()	uvrB
b0780	JW0763	GNGF_ECOLI	P75767	EG13667	302	(ybhK) () () () () () () () () () () () () () ()	ybhK
b0781	JW0764	MOAA_ECOLI	P30745	EG11595	329	(moaA) (bisA) (chlA) (chlA1) (narA) () () () () () () () () () ()	moaA	bisA	chlA	chlA1	narA
b0782	JW0765	MOAB_ECOLI	P0AEZ9	EG11596	170	(moaB) (chlA2) () () () () () () () () () () () () ()	moaB	chlA2
b0783	JW0766	MOAC_ECOLI	P0A738	EG11666	161	(moaC) (chlA3) () () () () () () () () () () () () ()	moaC	chlA3
b0784	JW0767	MOAD_ECOLI	P30748	EG11597	81	(moaD) (chlA4) (chlM) () () () () () () () () () () () ()	moaD	chlA4	chlM
b0785	JW0768	MOAE_ECOLI	P30749	EG11598	150	(moaE) (chlA5) () () () () () () () () () () () () ()	moaE	chlA5
b0786	JW0769	YBHL_ECOLI	P0AAC4	EG13668	234	(ybhL) () () () () () () () () () () () () () ()	ybhL
b0787	JW0770	YBHM_ECOLI	P75769	EG13669	237	(ybhM) () () () () () () () () () () () () () ()	ybhM
b0788	JW0771	YBHN_ECOLI	P75770	EG13670	318	(ybhN) () () () () () () () () () () () () () ()	ybhN
b0789	JW0772	CLSB_ECOLI	P0AA84	EG13671	413	(clsB) (ybhO) () () () () () () () () () () () () ()	clsB	ybhO
b0790	JW0773	YBHP_ECOLI	P0AAW1	EG13672	253	(ybhP) () () () () () () () () () () () () () ()	ybhP
b0791	JW0774	YBHQ_ECOLI	P0AAW5	EG13673	136	(ybhQ) () () () () () () () () () () () () () ()	ybhQ
b0792	JW5803	YBHR_ECOLI	P0AFP9	EG13674	368	(ybhR) () () () () () () () () () () () () () ()	ybhR
b0793	JW0777	YBHS_ECOLI	P0AFQ2	EG13675	377	(ybhS) () () () () () () () () () () () () () ()	ybhS
b0794	JW5104	YBHF_ECOLI	P0A9U1	EG13314	578	(ybhF) () () () () () () () () () () () () () ()	ybhF
b0795	JW0779	YBHG_ECOLI	P75777	EG13315	332	(ybhG) () () () () () () () () () () () () () ()	ybhG
b0796	JW0780	YBIH_ECOLI	P0ACU0	EG12406	223	(ybiH) () () () () () () () () () () () () () ()	ybiH
b0797	JW0781	RHLE_ECOLI	P25888	EG11235	454	(rhlE) () () () () () () () () () () () () () ()	rhlE
b0798	JW0783	YBIA_ECOLI	P30176	EG11579	160	(ybiA) () () () () () () () () () () () () () ()	ybiA
b0799	JW0784	DING_ECOLI	P27296	EG11357	716	(dinG) (rarB) () () () () () () () () () () () () ()	dinG	rarB
b0800	JW0785	YBIB_ECOLI	P30177	EG11580	320	(ybiB) () () () () () () () () () () () () () ()	ybiB
b0801	JW0786	YBIC_ECOLI	P30178	EG11581	361	(ybiC) () () () () () () () () () () () () () ()	ybiC
b0802	JW0787	YBIJ_ECOLI	P0AAX3	EG12422	86	(ybiJ) () () () () () () () () () () () () () ()	ybiJ
b0803	JW0788	YBII_ECOLI	P41039	EG12421	88	(ybiI) () () () () () () () () () () () () () ()	ybiI
b0804	JW5105	YBIX_ECOLI	P75779	EG13316	225	(ybiX) () () () () () () () () () () () () () ()	ybiX
b0805	JW0790	FIU_ECOLI	P75780	EG13317	760	(fiu) (ybiL) () () () () () () () () () () () () ()	fiu	ybiL
b0806	JW5106	MCBA_ECOLI	P0AAX6	EG13318	86	(mcbA) (ybiM) () () () () () () () () () () () () ()	mcbA	ybiM
b0807	JW5107	RLMF_ECOLI	P75782	EG13319	308	(rlmF) (ybiN) () () () () () () () () () () () () ()	rlmF	ybiN
b0808	JW5108	YBIO_ECOLI	P75783	EG13320	741	(ybiO) () () () () () () () () () () () () () ()	ybiO
b0809	JW0794	GLNQ_ECOLI	P10346	EG10389	240	(glnQ) () () () () () () () () () () () () () ()	glnQ
b0810	JW0795	GLNP_ECOLI	P0AEQ6	EG10388	219	(glnP) () () () () () () () () () () () () () ()	glnP
b0811	JW0796	GLNH_ECOLI	P0AEQ3	EG10386	248	(glnH) () () () () () () () () () () () () () ()	glnH
b0812	JW0797	DPS_ECOLI	P0ABT2	EG11415	167	(dps) (pexB) (vtm) () () () () () () () () () () () ()	dps	pexB	vtm
b0813	JW0798	RHTA_ECOLI	P0AA67	EG12134	295	(rhtA) (ybiF) () () () () () () () () () () () () ()	rhtA	ybiF
b0814	JW0799	OMPX_ECOLI	P0A917	EG12135	171	(ompX) (ybiG) () () () () () () () () () () () () ()	ompX	ybiG
b0815	JW0800	OPGE_ECOLI	P75785	EG13321	527	(opgE) (ybiP) () () () () () () () () () () () () ()	opgE	ybiP
b0817	JW0801	MNTR_ECOLI	P0A9F1	EG13322	155	(mntR) (ybiQ) () () () () () () () () () () () () ()	mntR	ybiQ
b0818	JW0802	YBIR_ECOLI	P75788	EG13323	372	(ybiR) () () () () () () () () () () () () () ()	ybiR
b0819	JW0803	YBIS_ECOLI	P0AAX8	EG13324	306	(ybiS) () () () () () () () () () () () () () ()	ybiS
b0820	JW0804	YBIT_ECOLI	P0A9U3	EG13325	530	(ybiT) () () () () () () () () () () () () () ()	ybiT
b0821	JW0805	YBIU_ECOLI	P75791	EG13326	421	(ybiU) () () () () () () () () () () () () () ()	ybiU
b0822	JW0806	SUPH_ECOLI	P75792	EG13327	271	(ybiV) (supH) () () () () () () () () () () () () ()	ybiV	supH
b0823	JW0807	PFLF_ECOLI	P75793	EG13328	810	(ybiW) () () () () () () () () () () () () () ()	ybiW
b0824	JW0808	PFLE_ECOLI	P75794	EG13470	299	(ybiY) () () () () () () () () () () () () () ()	ybiY
b0825	JW5109	FSAA_ECOLI	P78055	EG13471	220	(fsaA) (fsa) (mipB) (ybiZ) () () () () () () () () () () ()	fsaA	fsa	mipB	ybiZ
b0826	JW0810	MOEB_ECOLI	P12282	EG10154	249	(moeB) (chlN) () () () () () () () () () () () () ()	moeB	chlN
b0827	JW0811	MOEA_ECOLI	P12281	EG10153	411	(moeA) (bisB) (chlE) (narE) () () () () () () () () () () ()	moeA	bisB	chlE	narE
b0828	JW0812	IAAA_ECOLI	P37595	EG12407	321	(iaaA) (spt) (ybiK) () () () () () () () () () () () ()	iaaA	spt	ybiK
b0829	JW5897	GSIA_ECOLI	P75796	EG13472	623	(gsiA) (yliA) () () () () () () () () () () () () ()	gsiA	yliA
b0830	JW5111	GSIB_ECOLI	P75797	EG13473	512	(gsiB) (yliB) () () () () () () () () () () () () ()	gsiB	yliB
b0831	JW0815	GSIC_ECOLI	P75798	EG13474	306	(gsiC) (yliC) () () () () () () () () () () () () ()	gsiC	yliC
b0832	JW0816	GSID_ECOLI	P75799	EG13475	303	(gsiD) (yliD) () () () () () () () () () () () () ()	gsiD	yliD
b0833	JW0817	YLIE_ECOLI	P75800	EG13476	782	(yliE) () () () () () () () () () () () () () ()	yliE
b0834	JW0818	YLIF_ECOLI	P75801	EG13477	442	(yliF) () () () () () () () () () () () () () ()	yliF
b0835	JW0819	RIMO_ECOLI	P0AEI4	EG13478	441	(rimO) (yliG) () () () () () () () () () () () () ()	rimO	yliG
b0836	JW0820	BSSR_ECOLI	P0AAY1	EG13479	127	(bssR) (yliH) () () () () () () () () () () () () ()	bssR	yliH
b0837	JW0821	YLII_ECOLI	P75804	EG13480	371	(yliI) () () () () () () () () () () () () () ()	yliI
b0838	JW0822	GSTB_ECOLI	P0ACA7	EG13481	208	(gstB) (yliJ) () () () () () () () () () () () () ()	gstB	yliJ
b0839	JW0823	DACC_ECOLI	P08506	EG10203	400	(dacC) () () () () () () () () () () () () () ()	dacC
b0840	JW0824	DEOR_ECOLI	P0ACK5	EG10223	252	(deoR) (nucR) () () () () () () () () () () () () ()	deoR	nucR
b0841	JW5112	YBJG_ECOLI	P75806	EG13676	198	(ybjG) () () () () () () () () () () () () () ()	ybjG
b0842	JW0826	MDFA_ECOLI	P0AEY8	EG13696	410	(mdfA) (cmlA) (cmr) () () () () () () () () () () () ()	mdfA	cmlA	cmr
b0843	JW0827	YBJH_ECOLI	P0AAY4	EG13677	94	(ybjH) () () () () () () () () () () () () () ()	ybjH
b0844	JW5113	YBJI_ECOLI	P75809	EG13678	271	(ybjI) () () () () () () () () () () () () () ()	ybjI
b0845	JW0829	YBJJ_ECOLI	P75810	EG13679	402	(ybjJ) () () () () () () () () () () () () () ()	ybjJ
b0846	JW5114	RCDA_ECOLI	P75811	EG13680	178	(rcdA) (ybjK) () () () () () () () () () () () () ()	rcdA	ybjK
b0847	JW0831	YBJL_ECOLI	P60869	EG13681	561	(ybjL) () () () () () () () () () () () () () ()	ybjL
b0848	JW0832	YBJM_ECOLI	P64439	EG13682	125	(ybjM) () () () () () () () () () () () () () ()	ybjM
b0849	JW0833	GLRX1_ECOLI	P68688	EG10417	85	(grxA) (grx) () () () () () () () () () () () () ()	grxA	grx
b0850	JW0834	YBJC_ECOLI	P46119	EG12842	95	(ybjC) () () () () () () () () () () () () () ()	ybjC
b0851	JW0835	NFSA_ECOLI	P17117	EG11261	240	(nfsA) (mda18) (mdaA) (ybjB) () () () () () () () () () () ()	nfsA	mda18	mdaA	ybjB
b0852	JW0836	RIMK_ECOLI	P0C0U4	EG10852	300	(rimK) () () () () () () () () () () () () () ()	rimK
b0853	JW0837	YBJN_ECOLI	P0AAY6	EG13683	158	(ybjN) () () () () () () () () () () () () () ()	ybjN
b0854	JW0838	POTF_ECOLI	P31133	EG11629	370	(potF) () () () () () () () () () () () () () ()	potF
b0855	JW5818	POTG_ECOLI	P31134	EG11630	377	(potG) () () () () () () () () () () () () () ()	potG
b0856	JW0840	POTH_ECOLI	P31135	EG11631	317	(potH) () () () () () () () () () () () () () ()	potH
b0857	JW0841	POTI_ECOLI	P0AFL1	EG11632	281	(potI) () () () () () () () () () () () () () ()	potI
b0858	JW0842	YBJO_ECOLI	P0AAZ0	EG13684	162	(ybjO) () () () () () () () () () () () () () ()	ybjO
b0859	JW0843	RLMC_ECOLI	P75817	EG13427	375	(rlmC) (rumB) (ybjF) () () () () () () () () () () () ()	rlmC	rumB	ybjF
b0860	JW0844	ARTJ_ECOLI	P30860	EG11628	243	(artJ) () () () () () () () () () () () () () ()	artJ
b0861	JW0845	ARTM_ECOLI	P0AE30	EG11627	222	(artM) () () () () () () () () () () () () () ()	artM
b0862	JW0846	ARTQ_ECOLI	P0AE34	EG11626	238	(artQ) () () () () () () () () () () () () () ()	artQ
b0863	JW0847	ARTI_ECOLI	P30859	EG11625	243	(artI) () () () () () () () () () () () () () ()	artI
b0864	JW0848	ARTP_ECOLI	P0AAF6	EG11624	242	(artP) () () () () () () () () () () () () () ()	artP
b0865	JW0849	YBJP_ECOLI	P75818	EG13685	171	(ybjP) () () () () () () () () () () () () () ()	ybjP
b0866	JW0850	YBJQ_ECOLI	P0A8C1	EG13686	107	(ybjQ) () () () () () () () () () () () () () ()	ybjQ
b0867	JW0851	AMID_ECOLI	P75820	EG13687	276	(amiD) (ybjR) () () () () () () () () () () () () ()	amiD	ybjR
b0868	JW5819	YBJS_ECOLI	P75821	EG13688	337	(ybjS) () () () () () () () () () () () () () ()	ybjS
b0869	JW5116	YBJT_ECOLI	P75822	EG13689	476	(ybjT) () () () () () () () () () () () () () ()	ybjT
b0870	JW0854	LTAE_ECOLI	P75823	EG13690	333	(ltaE) (ybjU) () () () () () () () () () () () () ()	ltaE	ybjU
b0871	JW0855	POXB_ECOLI	P07003	EG10754	572	(poxB) () () () () () () () () () () () () () ()	poxB
b0872	JW5117	HCR_ECOLI	P75824	EG13691	322	(hcr) (ybjV) () () () () () () () () () () () () ()	hcr	ybjV
b0873	JW0857	HCP_ECOLI	P75825	EG13692	550	(hcp) (ybjW) () () () () () () () () () () () () ()	hcp	ybjW
b0874	JW0858	YBJE_ECOLI	P75826	EG13426	299	(ybjE) () () () () () () () () () () () () () ()	ybjE
b0875	JW0859	AQPZ_ECOLI	P60844	EG13270	231	(aqpZ) (bniP) () () () () () () () () () () () () ()	aqpZ	bniP
b0876	JW0860	YBJD_ECOLI	P75828	EG13425	552	(ybjD) () () () () () () () () () () () () () ()	ybjD
b0877	JW0861	YBJX_ECOLI	P75829	EG13693	330	(ybjX) () () () () () () () () () () () () () ()	ybjX
b0878	JW0862	MACA_ECOLI	P75830	EG13694	371	(macA) (ybjY) () () () () () () () () () () () () ()	macA	ybjY
b0879	JW0863	MACB_ECOLI	P75831	EG13695	648	(macB) (ybjZ) () () () () () () () () () () () () ()	macB	ybjZ
b0880	JW0864	CSPD_ECOLI	P0A968	EG11111	74	(cspD) (cspH) (ybjA) () () () () () () () () () () () ()	cspD	cspH	ybjA
b0881	JW0865	CLPS_ECOLI	P0A8Q6	EG14241	106	(clpS) (yljA) () () () () () () () () () () () () ()	clpS	yljA
b0882	JW0866	CLPA_ECOLI	P0ABH9	EG10156	758	(clpA) (lopD) () () () () () () () () () () () () ()	clpA	lopD
b0884	JW0867	IF1_ECOLI	P69222	EG10504	72	(infA) () () () () () () () () () () () () () ()	infA
b0885	JW0868	LFTR_ECOLI	P0A8P1	EG11112	234	(aat) (ycaA) () () () () () () () () () () () () ()	aat	ycaA
b0886	JW0869	CYDC_ECOLI	P23886	EG10012	573	(cydC) (mdrA) (mdrH) (surB) () () () () () () () () () () ()	cydC	mdrA	mdrH	surB
b0887	JW0870	CYDD_ECOLI	P29018	EG11405	588	(cydD) (htrD) () () () () () () () () () () () () ()	cydD	htrD
b0888	JW0871	TRXB_ECOLI	P0A9P4	EG11032	321	(trxB) () () () () () () () () () () () () () ()	trxB
b0889	JW0872	LRP_ECOLI	P0ACJ0	EG10547	164	(lrp) (alsB) (ihb) (livR) (oppI) () () () () () () () () () ()	lrp	alsB	ihb	livR	oppI
b0890	JW0873	FTSK_ECOLI	P46889	EG13226	1329	(ftsK) () () () () () () () () () () () () () ()	ftsK
b0891	JW0874	LOLA_ECOLI	P61316	EG12684	203	(lolA) (lplA) (yzzV) () () () () () () () () () () () ()	lolA	lplA	yzzV
b0892	JW0875	RARA_ECOLI	P0AAZ4	EG12690	447	(rarA) (ycaJ) () () () () () () () () () () () () ()	rarA	ycaJ
b0893	JW0876	SYS_ECOLI	P0A8L1	EG10947	430	(serS) () () () () () () () () () () () () () ()	serS
b0894	JW5118	DMSA_ECOLI	P18775	EG10232	814	(dmsA) () () () () () () () () () () () () () ()	dmsA
b0895	JW0878	DMSB_ECOLI	P18776	EG10233	205	(dmsB) () () () () () () () () () () () () () ()	dmsB
b0896	JW0879	DMSC_ECOLI	P18777	EG10234	287	(dmsC) () () () () () () () () () () () () () ()	dmsC
b0897	JW0880	YCAC_ECOLI	P21367	EG11241	208	(ycaC) () () () () () () () () () () () () () ()	ycaC
b0898	JW0881	YCAD_ECOLI	P21503	EG11242	382	(ycaD) () () () () () () () () () () () () () ()	ycaD
b0899	JW5119	YCAM_ECOLI	P75835	EG13697	476	(ycaM) () () () () () () () () () () () () () ()	ycaM
b0900	JW0883	YCAN_ECOLI	P75836	EG13698	302	(ycaN) () () () () () () () () () () () () () ()	ycaN
b0901	JW0884	YCAK_ECOLI	P43340	EG12702	196	(ycaK) () () () () () () () () () () () () () ()	ycaK
b0902	JW0885	PFLA_ECOLI	P0A9N4	EG10028	246	(pflA) (act) () () () () () () () () () () () () ()	pflA	act
b0903	JW0886	PFLB_ECOLI	P09373	EG10701	760	(pflB) (pfl) () () () () () () () () () () () () ()	pflB	pfl
b0904	JW0887	FOCA_ECOLI	P0AC23	EG11258	285	(focA) (ycaE) () () () () () () () () () () () () ()	focA	ycaE
b0905	JW0888	YCAO_ECOLI	P75838	EG13699	586	(ycaO) () () () () () () () () () () () () () ()	ycaO
b0906	JW0889	YCAP_ECOLI	P75839	EG13700	230	(ycaP) () () () () () () () () () () () () () ()	ycaP
b0907	JW0890	SERC_ECOLI	P23721	EG10946	362	(serC) (pdxC) (pdxF) () () () () () () () () () () () ()	serC	pdxC	pdxF
b0908	JW0891	AROA_ECOLI	P0A6D3	EG10073	427	(aroA) () () () () () () () () () () () () () ()	aroA
b0909	JW0892	YCAL_ECOLI	P43674	EG13133	254	(ycaL) () () () () () () () () () () () () () ()	ycaL
b0910	JW0893	KCY_ECOLI	P0A6I0	EG11265	227	(cmk) (mssA) (ycaF) (ycaG) () () () () () () () () () () ()	cmk	mssA	ycaF	ycaG
b0911	JW0894	RS1_ECOLI	P0AG67	EG10900	557	(rpsA) (ssyF) () () () () () () () () () () () () ()	rpsA	ssyF
b0912	JW0895	IHFB_ECOLI	P0A6Y1	EG10441	94	(ihfB) (himD) (hip) () () () () () () () () () () () ()	ihfB	himD	hip
b0913	JW5120	YCAI_ECOLI	P37443	EG12375	754	(ycaI) () () () () () () () () () () () () () ()	ycaI
b0914	JW0897	MSBA_ECOLI	P60752	EG10613	582	(msbA) () () () () () () () () () () () () () ()	msbA
b0915	JW0898	LPXK_ECOLI	P27300	EG11409	328	(lpxK) (ycaH) () () () () () () () () () () () () ()	lpxK	ycaH
b0916	JW0899	YCAQ_ECOLI	P75843	EG13701	410	(ycaQ) () () () () () () () () () () () () () ()	ycaQ
b0917	JW0900	YCAR_ECOLI	P0AAZ7	EG14287	60	(ycaR) () () () () () () () () () () () () () ()	ycaR
b0918	JW0901	KDSB_ECOLI	P04951	EG10519	248	(kdsB) () () () () () () () () () () () () () ()	kdsB
b0919	JW0902	YCBJ_ECOLI	P0AB03	EG13702	297	(ycbJ) () () () () () () () () () () () () () ()	ycbJ
b0920	JW0903	ELYC_ECOLI	P0AB01	EG12166	259	(elyC) (ycbC) () () () () () () () () () () () () ()	elyC	ycbC
b0921	JW0904	SMTA_ECOLI	P36566	EG12167	261	(smtA) (ycbD) () () () () () () () () () () () () ()	smtA	ycbD
b0922	JW0905	MUKF_ECOLI	P60293	EG12165	440	(mukF) (kicB) () () () () () () () () () () () () ()	mukF	kicB
b0923	JW0906	MUKE_ECOLI	P22524	EG11252	234	(mukE) (kicA) (ycbA) () () () () () () () () () () () ()	mukE	kicA	ycbA
b0924	JW0907	MUKB_ECOLI	P22523	EG10618	1486	(mukB) () () () () () () () () () () () () () ()	mukB
b0925	JW0908	YCBB_ECOLI	P22525	EG11253	615	(ycbB) () () () () () () () () () () () () () ()	ycbB
b0926	JW0909	YCBK_ECOLI	P0AB06	EG13703	182	(ycbK) () () () () () () () () () () () () () ()	ycbK
b0927	JW0910	YCBL_ECOLI	P75849	EG13704	215	(ycbL) () () () () () () () () () () () () () ()	ycbL
b0928	JW0911	AAT_ECOLI	P00509	EG10096	396	(aspC) () () () () () () () () () () () () () ()	aspC
b0929	JW0912	OMPF_ECOLI	P02931	EG10671	362	(ompF) (cmlB) (coa) (cry) (tolF) () () () () () () () () () ()	ompF	cmlB	coa	cry	tolF
b0930	JW0913	SYN_ECOLI	P0A8M0	EG10094	466	(asnS) (tss) () () () () () () () () () () () () ()	asnS	tss
b0931	JW0914	PNCB_ECOLI	P18133	EG10742	400	(pncB) () () () () () () () () () () () () () ()	pncB
b0932	JW0915	AMPN_ECOLI	P04825	EG10696	870	(pepN) () () () () () () () () () () () () () ()	pepN
b0933	JW0916	SSUB_ECOLI	P0AAI1	EG12358	255	(ssuB) (ycbE) () () () () () () () () () () () () ()	ssuB	ycbE
b0934	JW5121	SSUC_ECOLI	P75851	EG13705	263	(ssuC) (ycbM) () () () () () () () () () () () () ()	ssuC	ycbM
b0935	JW0918	SSUD_ECOLI	P80645	EG13706	381	(ssuD) (ycbN) () () () () () () () () () () () () ()	ssuD	ycbN
b0936	JW0919	SSUA_ECOLI	P75853	EG13707	319	(ssuA) (ycbO) () () () () () () () () () () () () ()	ssuA	ycbO
b0937	JW0920	SSUE_ECOLI	P80644	EG13708	191	(ssuE) (ycbP) () () () () () () () () () () () () ()	ssuE	ycbP
b0938	JW5122	ELFA_ECOLI	P75855	EG13709	179	(elfA) (ycbQ) () () () () () () () () () () () () ()	elfA	ycbQ
b0939	JW0922	ELFD_ECOLI	P75856	EG13710	233	(elfD) (ycbR) () () () () () () () () () () () () ()	elfD	ycbR
b0940	JW0923	ELFC_ECOLI	P75857	EG13711	866	(elfC) (ycbS) () () () () () () () () () () () () ()	elfC	ycbS
b0941	JW0924	ELFG_ECOLI	P75858	EG13712	356	(elfG) (ycbT) () () () () () () () () () () () () ()	elfG	ycbT
b0942	JW0925	YCBU_ECOLI	P75859	EG13713	180	(ycbU) () () () () () () () () () () () () () ()	ycbU
b0943	JW5123	YCBV_ECOLI	P75860	EG13714	171	(ycbV) () () () () () () () () () () () () () ()	ycbV
b0944	JW5124	YCBF_ECOLI	P40876	EG12397	236	(ycbF) () () () () () () () () () () () () () ()	ycbF
b0945	JW0928	PYRD_ECOLI	P0A7E1	EG10807	336	(pyrD) () () () () () () () () () () () () () ()	pyrD
b0946	JW5125	ZAPC_ECOLI	P75862	EG13715	180	(zapC) (ycbW) () () () () () () () () () () () () ()	zapC	ycbW
b0947	JW5126	YCBX_ECOLI	P75863	EG13716	369	(ycbX) () () () () () () () () () () () () () ()	ycbX
b0948	JW0931	RLMKL_ECOLI	P75864	EG13717	702	(rlmL) (rlmK) (rlmKL) (ycbY) () () () () () () () () () () ()	rlmL	rlmK	rlmKL	ycbY
b0949	JW0932	UUP_ECOLI	P43672	EG13134	635	(uup) (ycbH) (ycbI) () () () () () () () () () () () ()	uup	ycbH	ycbI
b0950	JW0933	PQIA_ECOLI	P0AFL9	EG12965	417	(pqiA) (pqi5A) () () () () () () () () () () () () ()	pqiA	pqi5A
b0951	JW0934	PQIB_ECOLI	P43671	EG12966	546	(pqiB) (pqi5B) () () () () () () () () () () () () ()	pqiB	pqi5B
b0952	JW5127	YMBA_ECOLI	P0AB10	EG13719	187	(ymbA) () () () () () () () () () () () () () ()	ymbA
b0953	JW0936	RMF_ECOLI	P0AFW2	EG50004	55	(rmf) () () () () () () () () () () () () () ()	rmf
b0954	JW0937	FABA_ECOLI	P0A6Q3	EG10273	172	(fabA) () () () () () () () () () () () () () ()	fabA
b0955	JW0938	LONH_ECOLI	P75867	EG13718	586	(ycbZ) () () () () () () () () () () () () () ()	ycbZ
b0956	JW0939	MATP_ECOLI	P0A8N0	EG12855	150	(matP) (ycbG) () () () () () () () () () () () () ()	matP	ycbG
b0957	JW0940	OMPA_ECOLI	P0A910	EG10669	346	(ompA) (con) (tolG) (tut) () () () () () () () () () () ()	ompA	con	tolG	tut
b0958	JW0941	SULA_ECOLI	P0AFZ5	EG10984	169	(sulA) (sfiA) () () () () () () () () () () () () ()	sulA	sfiA
b0959	JW0942	SXY_ECOLI	P75869	EG13720	209	(sxy) (yccR) () () () () () () () () () () () () ()	sxy	yccR
b0960	JW5128	YCCS_ECOLI	P75870	EG13721	717	(yccS) () () () () () () () () () () () () () ()	yccS
b0961	JW0944	YCCF_ECOLI	P0AB12	EG12306	148	(yccF) () () () () () () () () () () () () () ()	yccF
b0962	JW0945	HELD_ECOLI	P15038	EG10426	684	(helD) () () () () () () () () () () () () () ()	helD
b0963	JW5129	MGSA_ECOLI	P0A731	EG12307	152	(mgsA) (yccG) () () () () () () () () () () () () ()	mgsA	yccG
b0964	JW0947	YCCT_ECOLI	P0A8X4	EG13722	220	(yccT) () () () () () () () () () () () () () ()	yccT
b0965	JW5130	YCCU_ECOLI	P75874	EG13723	137	(yccU) () () () () () () () () () () () () () ()	yccU
b0966	JW5970	HSPQ_ECOLI	P0AB20	EG13724	105	(hspQ) (yccV) () () () () () () () () () () () () ()	hspQ	yccV
b0967	JW5898	RLMI_ECOLI	P75876	EG13725	396	(rlmI) (yccW) () () () () () () () () () () () () ()	rlmI	yccW
b0968	JW5131	ACYP_ECOLI	P0AB65	EG13726	92	(yccX) () () () () () () () () () () () () () ()	yccX
b0969	JW0952	TUSE_ECOLI	P0AB18	EG12876	109	(tusE) (yccK) () () () () () () () () () () () () ()	tusE	yccK
b0970	JW0953	YCCA_ECOLI	P0AAC6	EG11113	219	(yccA) () () () () () () () () () () () () () ()	yccA
b0972	JW0954	MBHS_ECOLI	P69739	EG10468	372	(hyaA) () () () () () () () () () () () () () ()	hyaA
b0973	JW0955	MBHL_ECOLI	P0ACD8	EG10469	597	(hyaB) () () () () () () () () () () () () () ()	hyaB
b0974	JW0956	CYBH_ECOLI	P0AAM1	EG10470	235	(hyaC) () () () () () () () () () () () () () ()	hyaC
b0975	JW0957	HYAD_ECOLI	P19930	EG10471	195	(hyaD) () () () () () () () () () () () () () ()	hyaD
b0976	JW0958	HYAE_ECOLI	P19931	EG10472	132	(hyaE) () () () () () () () () () () () () () ()	hyaE
b0977	JW0959	HYAF_ECOLI	P19932	EG10473	285	(hyaF) () () () () () () () () () () () () () ()	hyaF
b0978	JW0960	APPC_ECOLI	P26459	EG11380	514	(appC) (cbdA) (cyxA) () () () () () () () () () () () ()	appC	cbdA	cyxA
b0979	JW0961	APPB_ECOLI	P26458	EG11379	378	(appB) (cbdB) (cyxB) () () () () () () () () () () () ()	appB	cbdB	cyxB
b0980	JW0963	PPA_ECOLI	P07102	EG10049	432	(appA) () () () () () () () () () () () () () ()	appA
b0981	JW0964	ETK_ECOLI	P38134	EG11826	726	(etk) (yccC) () () () () () () () () () () () () ()	etk	yccC
b0982	JW5132	ETP_ECOLI	P0ACZ2	EG13727	148	(etp) (yccY) () () () () () () () () () () () () ()	etp	yccY
b0983	JW0966	GFCE_ECOLI	P0A932	EG13728	379	(gfcE) (yccZ) () () () () () () () () () () () () ()	gfcE	yccZ
b0984	JW0967	GFCD_ECOLI	P75882	EG13729	698	(gfcD) (ymcA) () () () () () () () () () () () () ()	gfcD	ymcA
b0985	JW0968	GFCC_ECOLI	P75883	EG13730	248	(gfcC) (ymcB) () () () () () () () () () () () () ()	gfcC	ymcB
b0986	JW0969	GFCB_ECOLI	P75884	EG13731	214	(gfcB) (ymcC) () () () () () () () () () () () () ()	gfcB	ymcC
b0987	JW5133	GFCA_ECOLI	P75885	EG13732	101	(gfcA) (ymcD) () () () () () () () () () () () () ()	gfcA	ymcD
b0988	JW0972	INSB4_ECOLI	P57998	EG40002	167	(insB4) () () () () () () () () () () () () () ()	insB4
b0989	JW5134	CSPH_ECOLI	P0A982	EG14281	70	(cspH) (cspK) () () () () () () () () () () () () ()	cspH	cspK
b0990	JW0974	CSPG_ECOLI	P0A978	EG14243	70	(cspG) (cspI) () () () () () () () () () () () () ()	cspG	cspI
b0991	JW0975	YMCE_ECOLI	P0AAA5	EG13232	76	(ymcE) (sfa) () () () () () () () () () () () () ()	ymcE	sfa
b0992	JW0977	YCCM_ECOLI	P52636	EG13234	357	(yccM) () () () () () () () () () () () () () ()	yccM
b0993	JW5135	TORS_ECOLI	P39453	EG12617	914	(torS) (yccI) () () () () () () () () () () () () ()	torS	yccI
b0994	JW0979	TORT_ECOLI	P38683	EG12616	342	(torT) (yccH) () () () () () () () () () () () () ()	torT	yccH
b0995	JW0980	TORR_ECOLI	P38684	EG12615	230	(torR) () () () () () () () () () () () () () ()	torR
b0996	JW0981	TORC_ECOLI	P33226	EG11815	390	(torC) () () () () () () () () () () () () () ()	torC
b0997	JW0982	TORA_ECOLI	P33225	EG11814	848	(torA) () () () () () () () () () () () () () ()	torA
b0998	JW0983	TORD_ECOLI	P36662	EG12195	199	(torD) () () () () () () () () () () () () () ()	torD
b0999	JW0984	CBPM_ECOLI	P63264	EG12194	101	(cbpM) (yccD) () () () () () () () () () () () () ()	cbpM	yccD
b1000	JW0985	CBPA_ECOLI	P36659	EG12193	306	(cbpA) () () () () () () () () () () () () () ()	cbpA
b1001	JW0986	YCCE_ECOLI	P36661	EG12196	418	(yccE) () () () () () () () () () () () () () ()	yccE
b1002	JW0987	AGP_ECOLI	P19926	EG10033	413	(agp) () () () () () () () () () () () () () ()	agp
b1003	JW0988	YCCJ_ECOLI	P0AB14	EG12703	75	(yccJ) () () () () () () () () () () () () () ()	yccJ
b1004	JW0989	NQOR_ECOLI	P0A8G6	EG11540	198	(wrbA) () () () () () () () () () () () () () ()	wrbA
b1006	JW5137	RUTG_ECOLI	P75892	EG13853	442	(rutG) (ycdG) () () () () () () () () () () () () ()	rutG	ycdG
b1007	JW5138	RUTF_ECOLI	P75893	EG13854	164	(rutF) (ycdH) () () () () () () () () () () () () ()	rutF	ycdH
b1008	JW0993	RUTE_ECOLI	P75894	EG13855	196	(rutE) (ycdI) () () () () () () () () () () () () ()	rutE	ycdI
b1009	JW0994	RUTD_ECOLI	P75895	EG13856	266	(rutD) (ycdJ) () () () () () () () () () () () () ()	rutD	ycdJ
b1010	JW0995	RUTC_ECOLI	P0AFQ5	EG13857	128	(rutC) (ycdK) () () () () () () () () () () () () ()	rutC	ycdK
b1011	JW5139	RUTB_ECOLI	P75897	EG13858	230	(rutB) (ycdL) () () () () () () () () () () () () ()	rutB	ycdL
b1012	JW0997	RUTA_ECOLI	P75898	EG13859	382	(rutA) (ycdM) () () () () () () () () () () () () ()	rutA	ycdM
b1013	JW0998	RUTR_ECOLI	P0ACU2	EG12301	212	(rutR) (ycdC) () () () () () () () () () () () () ()	rutR	ycdC
b1014	JW0999	PUTA_ECOLI	P09546	EG10801	1320	(putA) (poaA) () () () () () () () () () () () () ()	putA	poaA
b1015	JW1001	PUTP_ECOLI	P07117	EG10802	502	(putP) () () () () () () () () () () () () () ()	putP
b1018	JW1003	EFEO_ECOLI	P0AB24	EG13861	375	(efeO) (ycdO) () () () () () () () () () () () () ()	efeO	ycdO
b1019	JW1004	EFEB_ECOLI	P31545	EG11735	423	(efeB) (ycdB) () () () () () () () () () () () () ()	efeB	ycdB
b1020	JW1005	PHOH_ECOLI	P0A9K1	EG11734	354	(phoH) (psiH) () () () () () () () () () () () () ()	phoH	psiH
b1021	JW1006	PGAD_ECOLI	P69432	EG13862	137	(pgaD) (ycdP) () () () () () () () () () () () () ()	pgaD	ycdP
b1022	JW1007	PGAC_ECOLI	P75905	EG13863	441	(pgaC) (ycdQ) () () () () () () () () () () () () ()	pgaC	ycdQ
b1023	JW5142	PGAB_ECOLI	P75906	EG13864	672	(pgaB) (ycdR) () () () () () () () () () () () () ()	pgaB	ycdR
b1024	JW1010	PGAA_ECOLI	P69434	EG13865	807	(pgaA) (ycdS) () () () () () () () () () () () () ()	pgaA	ycdS
b1025	JW5143	YCDT_ECOLI	P75908	EG13866	452	(ycdT) () () () () () () () () () () () () () ()	ycdT
b1026	JW1012	INSF4_ECOLI	P0CF82	EG40006	288	(insF4) () () () () () () () () () () () () () ()	insF4
b1027	JW5144	INSE4_ECOLI	P0CF69	EG40005	99	(insE4) () () () () () () () () () () () () () ()	insE4
b1028	YMDE_ECOLI	Q7DFV4	EG14357	107	ymdE	() () () () () () () () () () () () () () ()
b1029	JW1015	YCDU_ECOLI	P75910	EG13867	328	(ycdU) () () () () () () () () () () () () () ()	ycdU
b1033	JW5146	GHRA_ECOLI	P75913	EG13869	312	(ghrA) (ycdW) () () () () () () () () () () () () ()	ghrA	ycdW
b1034	JW1017	YCDX_ECOLI	P75914	EG13870	245	(ycdX) () () () () () () () () () () () () () ()	ycdX
b1035	JW1018	YCDY_ECOLI	P75915	EG13871	184	(ycdY) () () () () () () () () () () () () () ()	ycdY
b1036	JW5147	YCDZ_ECOLI	P75916	EG13872	163	(ycdZ) () () () () () () () () () () () () () ()	ycdZ
b1037	JW1020	CSGG_ECOLI	P0AEA2	EG13413	277	(csgG) () () () () () () () () () () () () () ()	csgG
b1038	JW1021	CSGF_ECOLI	P0AE98	EG13412	138	(csgF) () () () () () () () () () () () () () ()	csgF
b1039	JW1022	CSGE_ECOLI	P0AE95	EG13411	129	(csgE) () () () () () () () () () () () () () ()	csgE
b1040	JW1023	CSGD_ECOLI	P52106	EG13410	216	(csgD) () () () () () () () () () () () () () ()	csgD
b1041	JW1024	CSGB_ECOLI	P0ABK7	EG12621	151	(csgB) () () () () () () () () () () () () () ()	csgB
b1042	JW1025	CSGA_ECOLI	P28307	EG11489	151	(csgA) () () () () () () () () () () () () () ()	csgA
b1043	JW1026	CSGC_ECOLI	P52107	EG13414	110	(csgC) () () () () () () () () () () () () () ()	csgC
b1044	JW1031	YMDA_ECOLI	P75917	EG13873	103	(ymdA) () () () () () () () () () () () () () ()	ymdA
b1045	JW1032	YMDB_ECOLI	P0A8D6	EG13874	177	(ymdB) () () () () () () () () () () () () () ()	ymdB
b1046	JW5150	CLSC_ECOLI	P75919	EG13875	473	(clsC) (ymdC) () () () () () () () () () () () () ()	clsC	ymdC
b1047	JW1034	OPGC_ECOLI	P75920	EG13876	385	(mdoC) (opgC) (ymdD) () () () () () () () () () () () ()	mdoC	opgC	ymdD
b1048	JW1035	OPGG_ECOLI	P33136	EG11885	511	(mdoG) (opgG) () () () () () () () () () () () () ()	mdoG	opgG
b1049	JW1037	OPGH_ECOLI	P62517	EG11886	847	(mdoH) (opgH) () () () () () () () () () () () () ()	mdoH	opgH
b1050	JW5151	YCEK_ECOLI	P0AB31	EG12689	75	(yceK) () () () () () () () () () () () () () ()	yceK
b1051	JW1039	MSYB_ECOLI	P25738	EG11338	124	(msyB) () () () () () () () () () () () () () ()	msyB
b1053	JW1040	MDTG_ECOLI	P25744	EG11343	408	(mdtG) (yceE) () () () () () () () () () () () () ()	mdtG	yceE
b1054	JW1041	HTRB_ECOLI	P0ACV0	EG10464	306	(htrB) (waaM) () () () () () () () () () () () () ()	htrB	waaM
b1055	JW1042	YCEA_ECOLI	P24188	EG11116	350	(yceA) () () () () () () () () () () () () () ()	yceA
b1056	JW1043	YCEI_ECOLI	P0A8X2	EG11820	191	(yceI) () () () () () () () () () () () () () ()	yceI
b1057	JW1044	C56I_ECOLI	P75925	EG12659	188	(yceJ) () () () () () () () () () () () () () ()	yceJ
b1058	JW1045	YCEO_ECOLI	P64442	EG14334	46	(yceO) () () () () () () () () () () () () () ()	yceO
b1059	JW1046	MTOX_ECOLI	P40874	EG12669	372	(solA) () () () () () () () () () () () () () ()	solA
b1060	JW5152	BSSS_ECOLI	P0AB33	EG14335	84	(bssS) (yceP) () () () () () () () () () () () () ()	bssS	yceP
b1061	JW1048	DINI_ECOLI	P0ABR1	EG12670	81	(dinI) () () () () () () () () () () () () () ()	dinI
b1062	JW1049	PYRC_ECOLI	P05020	EG10806	348	(pyrC) () () () () () () () () () () () () () ()	pyrC
b1063	JW1050	YCEB_ECOLI	P0AB26	EG11117	186	(yceB) () () () () () () () () () () () () () ()	yceB
b1064	JW1051	GLRX2_ECOLI	P0AC59	EG12688	215	(grxB) () () () () () () () () () () () () () ()	grxB
b1065	JW1052	MDTH_ECOLI	P69367	EG13878	402	(mdtH) (yceL) () () () () () () () () () () () () ()	mdtH	yceL
b1066	JW1053	RIMJ_ECOLI	P0A948	EG10851	194	(rimJ) () () () () () () () () () () () () () ()	rimJ
b1067	JW1054	YCEH_ECOLI	P29217	EG11537	215	(yceH) () () () () () () () () () () () () () ()	yceH
b1068	JW1055	YCEM_ECOLI	P75931	EG13879	307	(yceM) (mviM) () () () () () () () () () () () () ()	yceM	mviM
b1069	JW1056	MURJ_ECOLI	P0AF16	EG13880	511	(murJ) (mviN) (yceN) () () () () () () () () () () () ()	murJ	mviN	yceN
b1070	JW1057	FLGN_ECOLI	P43533	EG12665	138	(flgN) () () () () () () () () () () () () () ()	flgN
b1071	JW1058	FLGM_ECOLI	P0AEM4	EG12664	97	(flgM) () () () () () () () () () () () () () ()	flgM
b1072	JW1059	FLGA_ECOLI	P75933	EG20263	219	(flgA) () () () () () () () () () () () () () ()	flgA
b1073	JW1060	FLGB_ECOLI	P0ABW9	EG14266	138	(flgB) (fla) (FII) (flbA) () () () () () () () () () () ()	flgB	fla	FII	flbA
b1074	JW1061	FLGC_ECOLI	P0ABX2	EG14267	134	(flgC) (fla) (FIII) (flaW) () () () () () () () () () () ()	flgC	fla	FIII	flaW
b1075	JW1062	FLGD_ECOLI	P75936	EG14268	231	(flgD) (fla) (FIV) (flaV) () () () () () () () () () () ()	flgD	fla	FIV	flaV
b1076	JW1063	FLGE_ECOLI	P75937	EG14269	402	(flgE) (fla) (FV) (flaK) () () () () () () () () () () ()	flgE	fla	FV	flaK
b1077	JW1064	FLGF_ECOLI	P75938	EG14270	251	(flgF) (fla) (FVI) (flaX) () () () () () () () () () () ()	flgF	fla	FVI	flaX
b1078	JW1065	FLGG_ECOLI	P0ABX5	EG14271	260	(flgG) (fla) (FVII) (flaL) () () () () () () () () () () ()	flgG	fla	FVII	flaL
b1079	JW5153	FLGH_ECOLI	P0A6S0	EG20264	232	(flgH) (fla) (FVIII) (flaY) () () () () () () () () () () ()	flgH	fla	FVIII	flaY
b1080	JW1067	FLGI_ECOLI	P0A6S3	EG20265	365	(flgI) (fla) (FIX) (flaM) () () () () () () () () () () ()	flgI	fla	FIX	flaM
b1081	JW1068	FLGJ_ECOLI	P75942	EG14272	313	(flgJ) (fla) (FX) (flaZ) () () () () () () () () () () ()	flgJ	fla	FX	flaZ
b1082	JW1069	FLGK_ECOLI	P33235	EG11967	547	(flgK) (flaS) (flaW) () () () () () () () () () () () ()	flgK	flaS	flaW
b1083	JW1070	FLGL_ECOLI	P29744	EG11545	317	(flgL) (flaT) (flaU) () () () () () () () () () () () ()	flgL	flaT	flaU
b1084	JW1071	RNE_ECOLI	P21513	EG10859	1061	(rne) (ams) (hmp1) () () () () () () () () () () () ()	rne	ams	hmp1
b1085	JW5154	YCEQ_ECOLI	P62066	EG14413	106	(yceQ) () () () () () () () () () () () () () ()	yceQ
b1086	JW1072	RLUC_ECOLI	P0AA39	EG11118	319	(rluC) (yceC) () () () () () () () () () () () () ()	rluC	yceC
b1087	JW5155	YCEF_ECOLI	P0A729	EG11438	194	(yceF) () () () () () () () () () () () () () ()	yceF
b1088	JW1074	YCED_ECOLI	P0AB28	EG11119	173	(yceD) (g30k) () () () () () () () () () () () () ()	yceD	g30k
b1089	JW1075	RL32_ECOLI	P0A7N4	EG10890	57	(rpmF) () () () () () () () () () () () () () ()	rpmF
b1090	JW5156	PLSX_ECOLI	P27247	EG11437	356	(plsX) () () () () () () () () () () () () () ()	plsX
b1091	JW1077	FABH_ECOLI	P0A6R0	EG10277	317	(fabH) () () () () () () () () () () () () () ()	fabH
b1092	JW1078	FABD_ECOLI	P0AAI9	EG11317	309	(fabD) (tfpA) () () () () () () () () () () () () ()	fabD	tfpA
b1093	JW1079	FABG_ECOLI	P0AEK2	EG11318	244	(fabG) () () () () () () () () () () () () () ()	fabG
b1094	JW1080	ACP_ECOLI	P0A6A8	EG50003	78	(acpP) () () () () () () () () () () () () () ()	acpP
b1095	JW1081	FABF_ECOLI	P0AAI5	EG12606	413	(fabF) (fabJ) () () () () () () () () () () () () ()	fabF	fabJ
b1096	JW1082	PABC_ECOLI	P28305	EG11493	269	(pabC) () () () () () () () () () () () () () ()	pabC
b1097	JW1083	YCEG_ECOLI	P28306	EG11494	340	(yceG) () () () () () () () () () () () () () ()	yceG
b1098	JW1084	KTHY_ECOLI	P0A720	EG12302	213	(tmk) (ycfG) () () () () () () () () () () () () ()	tmk	ycfG
b1099	JW1085	HOLB_ECOLI	P28631	EG11500	334	(holB) () () () () () () () () () () () () () ()	holB
b1100	JW1086	YCFH_ECOLI	P0AFQ7	EG12303	265	(ycfH) () () () () () () () () () () () () () ()	ycfH
b1101	JW1087	PTGCB_ECOLI	P69786	EG10787	477	(ptsG) (glcA) (umg) () () () () () () () () () () () ()	ptsG	glcA	umg
b1102	JW1088	FHUE_ECOLI	P16869	EG10306	729	(fhuE) () () () () () () () () () () () () () ()	fhuE
b1103	JW1089	HINT_ECOLI	P0ACE7	EG12172	119	(hinT) (ycfF) () () () () () () () () () () () () ()	hinT	ycfF
b1104	JW1090	YCFL_ECOLI	P75946	EG13430	125	(ycfL) () () () () () () () () () () () () () ()	ycfL
b1105	JW5157	LPOB_ECOLI	P0AB38	EG13431	213	(lpoB) (ycfM) () () () () () () () () () () () () ()	lpoB	ycfM
b1106	JW1092	THIK_ECOLI	P75948	EG13432	274	(thiK) (ycfN) () () () () () () () () () () () () ()	thiK	ycfN
b1107	JW1093	NAGZ_ECOLI	P75949	EG13433	341	(nagZ) (ycfO) () () () () () () () () () () () () ()	nagZ	ycfO
b1108	JW5158	YCFP_ECOLI	P0A8E1	EG13434	180	(ycfP) () () () () () () () () () () () () () ()	ycfP
b1109	JW1095	DHNA_ECOLI	P00393	EG10649	434	(ndh) () () () () () () () () () () () () () ()	ndh
b1110	JW1096	YCFJ_ECOLI	P0AB35	EG12444	179	(ycfJ) () () () () () () () () () () () () () ()	ycfJ
b1111	JW5159	COMR_ECOLI	P75952	EG13435	210	(comR) (ycfQ) () () () () () () () () () () () () ()	comR	ycfQ
b1112	JW1098	BHSA_ECOLI	P0AB40	EG13436	85	(bhsA) (comC) (ycfR) () () () () () () () () () () () ()	bhsA	comC	ycfR
b1113	JW5820	YCFS_ECOLI	P75954	EG13437	320	(ycfS) () () () () () () () () () () () () () ()	ycfS
b1114	JW1100	MFD_ECOLI	P30958	EG11619	1148	(mfd) () () () () () () () () () () () () () ()	mfd
b1115	JW1101	YCFT_ECOLI	P75955	EG13438	357	(ycfT) () () () () () () () () () () () () () ()	ycfT
b1116	JW5161	LOLC_ECOLI	P0ADC3	EG13439	399	(lolC) (ycfU) () () () () () () () () () () () () ()	lolC	ycfU
b1117	JW5162	LOLD_ECOLI	P75957	EG13440	233	(lolD) (ycfV) () () () () () () () () () () () () ()	lolD	ycfV
b1118	JW1104	LOLE_ECOLI	P75958	EG13441	414	(lolE) (ycfW) () () () () () () () () () () () () ()	lolE	ycfW
b1119	JW1105	NAGK_ECOLI	P75959	EG13442	303	(nagK) (ycfX) () () () () () () () () () () () () ()	nagK	ycfX
b1120	JW1106	NPD_ECOLI	P75960	EG13443	242	(cobB) (ycfY) () () () () () () () () () () () () ()	cobB	ycfY
b1121	JW1107	YCFZ_ECOLI	P75961	EG13444	262	(ycfZ) () () () () () () () () () () () () () ()	ycfZ
b1122	JW5164	YMFA_ECOLI	P75962	EG13445	153	(ymfA) () () () () () () () () () () () () () ()	ymfA
b1123	JW1109	POTD_ECOLI	P0AFK9	EG10752	348	(potD) () () () () () () () () () () () () () ()	potD
b1124	JW1110	POTC_ECOLI	P0AFK6	EG10751	264	(potC) () () () () () () () () () () () () () ()	potC
b1125	JW1111	POTB_ECOLI	P0AFK4	EG10750	275	(potB) () () () () () () () () () () () () () ()	potB
b1126	JW1112	POTA_ECOLI	P69874	EG10749	378	(potA) () () () () () () () () () () () () () ()	potA
b1127	JW1113	PEPT_ECOLI	P29745	EG11549	408	(pepT) () () () () () () () () () () () () () ()	pepT
b1128	JW1114	YCFD_ECOLI	P27431	EG11430	373	(ycfD) () () () () () () () () () () () () () ()	ycfD
b1129	JW1115	PHOQ_ECOLI	P23837	EG10732	486	(phoQ) () () () () () () () () () () () () () ()	phoQ
b1130	JW1116	PHOP_ECOLI	P23836	EG10731	223	(phoP) () () () () () () () () () () () () () ()	phoP
b1131	JW1117	PUR8_ECOLI	P0AB89	EG11314	456	(purB) () () () () () () () () () () () () () ()	purB
b1132	JW5165	HFLD_ECOLI	P25746	EG11345	213	(hflD) (ycfC) () () () () () () () () () () () () ()	hflD	ycfC
b1133	JW1119	MNMA_ECOLI	P25745	EG11344	368	(mnmA) (asuE) (trmU) (ycfB) () () () () () () () () () () ()	mnmA	asuE	trmU	ycfB
b1134	JW1120	NUDJ_ECOLI	P0AEI6	EG13446	153	(nudJ) (ymfB) () () () () () () () () () () () () ()	nudJ	ymfB
b1135	JW1121	RLUE_ECOLI	P75966	EG13447	217	(rluE) (ymfC) () () () () () () () () () () () () ()	rluE	ymfC
b1136	JW1122	IDH_ECOLI	P08200	EG10489	EG10009	(416) (icd) (icdA) (icdE) () () () () () () () () () () ()	416	icd	icdA	icdE
b1137	JW1123	YMFD_ECOLI	P75967	EG13448	221	(ymfD) () () () () () () () () () () () () () ()	ymfD
b1138	JW5166	YMFE_ECOLI	P75968	EG13449	234	(ymfE) () () () () () () () () () () () () () ()	ymfE
b1139	JW1125	LIT_ECOLI	P11072	EG10535	297	(lit) () () () () () () () () () () () () () ()	lit
b1140	JW1126	INTE_ECOLI	P75969	EG12370	375	(intE) (ycfI) () () () () () () () () () () () () ()	intE	ycfI
b1141	JW1127	VXIS_ECOLI	P75970	EG14245	81	(xisE) (vxis) (ymfG) () () () () () () () () () () () ()	xisE	vxis	ymfG
b1142	JW1128	Y1142_ECOLI	P75971	-	103	() () () () () () () () () () () () () () ()
b1143	JW5168	YMFI_ECOLI	P75972	EG14247	113	(ymfI) () () () () () () () () () () () () () ()	ymfI
b1144	JW1130	YMFJ_ECOLI	P75973	EG14248	102	(ymfJ) () () () () () () () () () () () () () ()	ymfJ
b1145	JW1131	COHE_ECOLI	P75974	EG14249	224	(cohE) (ymfK) () () () () () () () () () () () () ()	cohE	ymfK
b1146	JW5169	CROE_ECOLI	P75975	EG14414	66	(croE) (ymfT) () () () () () () () () () () () () ()	croE	ymfT
b1147	JW1133	YMFL_ECOLI	P75976	EG14250	185	(ymfL) () () () () () () () () () () () () () ()	ymfL
b1148	JW1134	YMFM_ECOLI	P75977	EG14251	112	(ymfM) () () () () () () () () () () () () () ()	ymfM
b1149	JW1135	YMFN_ECOLI	P75978	EG14252	455	(ymfN) () () () () () () () () () () () () () ()	ymfN
b1150	JW1136	YMFR_ECOLI	P75979	EG14336	60	(ymfR) () () () () () () () () () () () () () ()	ymfR
b1151	JW1137	BEEE_ECOLI	P75980	EG14253	157	(beeE) (ymfO) () () () () () () () () () () () () ()	beeE	ymfO
b1152	JW5170	JAYE_ECOLI	P75981	EG14254	263	(jayE) (ymfP) () () () () () () () () () () () () ()	jayE	ymfP
b1153	JW1139	YMFQ_ECOLI	P75982	EG14255	194	(ymfQ) () () () () () () () () () () () () () ()	ymfQ
b1154	JW1140	STFP_ECOLI	P45581	EG12877	209	(stfP) (ycfK) () () () () () () () () () () () () ()	stfP	ycfK
b1155	JW5171	YMFS_ECOLI	P09154	EG14337	137	(ymfS) () () () () () () () () () () () () () ()	ymfS
b1156	JW1142	TFAE_ECOLI	P09153	EG11120	200	(tfaE) (ycfA) () () () () () () () () () () () () ()	tfaE	ycfA
b1157	JW5172	STFE_ECOLI	P33227	EG11818	166	(stfE) () () () () () () () () () () () () () ()	stfE
b1158	JW1144	PINE_ECOLI	P03014	EG10737	184	(pinE) (pin) () () () () () () () () () () () () ()	pinE	pin
b1159	JW1145	MCRA_ECOLI	P24200	EG10573	277	(mcrA) (rglA) () () () () () () () () () () () () ()	mcrA	rglA
b1160	JW1147	IRAM_ECOLI	P75987	EG13885	107	(iraM) (elb1) (elbA) (ycgW) () () () () () () () () () () ()	iraM	elb1	elbA	ycgW
b1161	JW1148	YCGX_ECOLI	P75988	EG14244	134	(ycgX) () () () () () () () () () () () () () ()	ycgX
b1162	JW1149	YCGE_ECOLI	P75989	EG13886	243	(ycgE) () () () () () () () () () () () () () ()	ycgE
b1163	JW1150	YCGF_ECOLI	P75990	EG13887	403	(ycgF) () () () () () () () () () () () () () ()	ycgF
b1164	JW1151	YCGZ_ECOLI	P75991	EG14288	78	(ycgZ) () () () () () () () () () () () () () ()	ycgZ
b1165	JW1152	YMGA_ECOLI	P75992	EG14289	90	(ymgA) () () () () () () () () () () () () () ()	ymgA
b1166	JW1153	ARIR_ECOLI	P75993	EG14290	88	(ariR) (ymgB) () () () () () () () () () () () () ()	ariR	ymgB
b1167	JW1154	YMGC_ECOLI	P75994	EG14291	82	(ymgC) () () () () () () () () () () () () () ()	ymgC
b1168	JW5174	YCGG_ECOLI	P75995	EG13888	507	(ycgG) () () () () () () () () () () () () () ()	ycgG
b1171	JW5177	YMGD_ECOLI	P0AB46	EG14292	109	(ymgD) () () () () () () () () () () () () () ()	ymgD
b1172	JW5178	YMGG_ECOLI	Q7DFV3	EG14415	114	(ymgG) () () () () () () () () () () () () () ()	ymgG
b1174	JW1163	MINE_ECOLI	P0A734	EG10598	88	(minE) () () () () () () () () () () () () () ()	minE
b1175	JW1164	MIND_ECOLI	P0AEZ3	EG10597	270	(minD) () () () () () () () () () () () () () ()	minD
b1176	JW1165	MINC_ECOLI	P18196	EG10596	231	(minC) () () () () () () () () () () () () () ()	minC
b1177	JW1166	YCGJ_ECOLI	P76001	EG13891	122	(ycgJ) () () () () () () () () () () () () () ()	ycgJ
b1178	JW1167	PLIG_ECOLI	P76002	EG13892	133	(pliG) (ycgK) () () () () () () () () () () () () ()	pliG	ycgK
b1179	JW1168	YCGL_ECOLI	P0AB43	EG13893	97	(ycgL) () () () () () () () () () () () () () ()	ycgL
b1180	JW1169	YCGM_ECOLI	P76004	EG13894	219	(ycgM) () () () () () () () () () () () () () ()	ycgM
b1181	JW5180	YCGN_ECOLI	P0A8L5	EG13895	153	(ycgN) () () () () () () () () () () () () () ()	ycgN
b1182	JW5181	HLYE_ECOLI	P77335	EG13243	303	(hlyE) (clyA) (hpr) (sheA) (ycgD) () () () () () () () () () ()	hlyE	clyA	hpr	sheA	ycgD
b1183	JW1172	UMUD_ECOLI	P0AG11	EG11057	139	(umuD) () () () () () () () () () () () () () ()	umuD
b1184	JW1173	UMUC_ECOLI	P04152	EG11056	422	(umuC) () () () () () () () () () () () () () ()	umuC
b1185	JW5182	DSBB_ECOLI	P0A6M2	EG11393	176	(dsbB) (roxB) (ycgA) () () () () () () () () () () () ()	dsbB	roxB	ycgA
b1186	JW1175	NHAB_ECOLI	P0AFA7	EG11392	513	(nhaB) () () () () () () () () () () () () () ()	nhaB
b1187	JW1176	FADR_ECOLI	P0A8V6	EG10281	239	(fadR) (oleR) (thdB) () () () () () () () () () () () ()	fadR	oleR	thdB
b1188	JW1177	YCGB_ECOLI	P29013	EG11516	510	(ycgB) () () () () () () () () () () () () () ()	ycgB
b1189	JW1178	DADA_ECOLI	P0A6J5	EG11407	432	(dadA) (dadR) () () () () () () () () () () () () ()	dadA	dadR
b1190	JW1179	ALR2_ECOLI	P29012	EG11408	356	(dadX) (alnB) (dadB) () () () () () () () () () () () ()	dadX	alnB	dadB
b1191	JW5184	NHAP2_ECOLI	P76007	EG13896	578	(cvrA) (nhaP2) (ycgO) () () () () () () () () () () () ()	cvrA	nhaP2	ycgO
b1192	JW1181	LDCA_ECOLI	P76008	EG13898	304	(ldcA) (ycgQ) () () () () () () () () () () () () ()	ldcA	ycgQ
b1193	JW5821	EMTA_ECOLI	P0C960	EG13897	203	(emtA) (mltE) (sltZ) (ycgP) () () () () () () () () () () ()	emtA	mltE	sltZ	ycgP
b1194	JW1183	YCGR_ECOLI	P76010	EG13899	244	(ycgR) () () () () () () () () () () () () () ()	ycgR
b1195	JW1184	YMGE_ECOLI	P76011	EG14338	84	(ymgE) (tag) () () () () () () () () () () () () ()	ymgE	tag
b1196	JW1185	YCGY_ECOLI	P76012	EG14275	146	(ycgY) () () () () () () () () () () () () () ()	ycgY
b1197	JW1186	TREA_ECOLI	P13482	EG11017	565	(treA) (osmA) () () () () () () () () () () () () ()	treA	osmA
b1198	JW5185	DHAM_ECOLI	P37349	EG12399	472	(dhaM) (ycgC) () () () () () () () () () () () () ()	dhaM	ycgC
b1199	JW5186	DHAL_ECOLI	P76014	EG13900	210	(dhaL) (ycgS) () () () () () () () () () () () () ()	dhaL	ycgS
b1200	JW5187	DHAK_ECOLI	P76015	EG13901	356	(dhaK) (ycgT) () () () () () () () () () () () () ()	dhaK	ycgT
b1201	JW5188	DHAR_ECOLI	P76016	EG13902	639	(dhaR) (ycgU) () () () () () () () () () () () () ()	dhaR	ycgU
b1202	JW1193	YCGV_ECOLI	P76017	EG13903	955	(ycgV) () () () () () () () () () () () () () ()	ycgV
b1203	JW1194	YCHF_ECOLI	P0ABU2	EG11404	363	(ychF) (engD) (gtp1) () () () () () () () () () () () ()	ychF	engD	gtp1
b1204	JW1195	PTH_ECOLI	P0A7D1	EG10785	194	(pth) () () () () () () () () () () () () () ()	pth
b1205	JW1196	YCHH_ECOLI	P0AB49	EG11533	92	(ychH) () () () () () () () () () () () () () ()	ychH
b1206	JW5189	DAUA_ECOLI	P0AFR2	EG12392	559	(dauA) (ychM) () () () () () () () () () () () () ()	dauA	ychM
b1207	JW1198	KPRS_ECOLI	P0A717	EG10774	315	(prs) (prsA) () () () () () () () () () () () () ()	prs	prsA
b1208	JW1199	ISPE_ECOLI	P62615	EG11294	283	(ispE) (ipk) (ychB) () () () () () () () () () () () ()	ispE	ipk	ychB
b1209	JW1200	LOLB_ECOLI	P61320	EG11293	207	(lolB) (hemM) (ychC) () () () () () () () () () () () ()	lolB	hemM	ychC
b1210	JW1201	HEM1_ECOLI	P0A6X1	EG10427	418	(hemA) () () () () () () () () () () () () () ()	hemA
b1211	JW1202	RF1_ECOLI	P0A7I0	EG10761	360	(prfA) (sueB) (uar) () () () () () () () () () () () ()	prfA	sueB	uar
b1212	JW1203	PRMC_ECOLI	P0ACC1	EG12424	277	(prmC) (hemK) () () () () () () () () () () () () ()	prmC	hemK
b1213	JW1204	SIRB2_ECOLI	Q46755	EG14293	130	(sirB2) (ychQ) () () () () () () () () () () () () ()	sirB2	ychQ
b1214	JW1205	SIRB1_ECOLI	P0AGM5	EG11251	269	(sirB1) (ychA) () () () () () () () () () () () () ()	sirB1	ychA
b1215	JW1206	KDSA_ECOLI	P0A715	EG10518	284	(kdsA) () () () () () () () () () () () () () ()	kdsA
b1216	JW1207	CHAA_ECOLI	P31801	EG11753	366	(chaA) () () () () () () () () () () () () () ()	chaA
b1217	JW1208	CHAB_ECOLI	P0AE63	EG12402	76	(chaB) () () () () () () () () () () () () () ()	chaB
b1218	JW1209	CHAC_ECOLI	P39163	EG12403	231	(chaC) () () () () () () () () () () () () () ()	chaC
b1219	JW1210	YCHN_ECOLI	P0AB52	EG12404	117	(ychN) () () () () () () () () () () () () () ()	ychN
b1220	JW1211	YCHO_ECOLI	P39165	EG12405	464	(ychO) (ychP) () () () () () () () () () () () () ()	ychO	ychP
b1221	JW1212	NARL_ECOLI	P0AF28	EG10643	216	(narL) (frdR) () () () () () () () () () () () () ()	narL	frdR
b1222	JW1213	NARX_ECOLI	P0AFA2	EG10646	598	(narX) (narR) () () () () () () () () () () () () ()	narX	narR
b1223	JW1214	NARK_ECOLI	P10903	EG10642	463	(narK) () () () () () () () () () () () () () ()	narK
b1224	JW1215	NARG_ECOLI	P09152	EG10638	1247	(narG) (bisD) (narC) () () () () () () () () () () () ()	narG	bisD	narC
b1225	JW1216	NARH_ECOLI	P11349	EG10639	512	(narH) () () () () () () () () () () () () () ()	narH
b1226	JW1217	NARJ_ECOLI	P0AF26	EG10641	236	(narJ) () () () () () () () () () () () () () ()	narJ
b1227	JW1218	NARI_ECOLI	P11350	EG10640	225	(narI) (chlI) () () () () () () () () () () () () ()	narI	chlI
b1228	JW5881	YCHS_ECOLI	P76023	-	91	(ychS) () () () () () () () () () () () () () ()	ychS
b1229	JW1219	PRTL_ECOLI	P02338	EG11016	29	(tpr) () () () () () () () () () () () () () ()	tpr
b1232	JW1220	PURU_ECOLI	P37051	EG11819	280	(purU) (tgs) (ychI) () () () () () () () () () () () ()	purU	tgs	ychI
b1233	JW1221	YCHJ_ECOLI	P37052	EG12119	152	(ychJ) () () () () () () () () () () () () () ()	ychJ
b1234	JW1222	RSSA_ECOLI	P0AFR0	EG12120	301	(rssA) (ychK) () () () () () () () () () () () () ()	rssA	ychK
b1235	JW1223	RSSB_ECOLI	P0AEV1	EG12121	337	(rssB) (hnr) (sprE) (ychL) () () () () () () () () () () ()	rssB	hnr	sprE	ychL
b1236	JW1224	GALU_ECOLI	P0AEP3	EG11319	302	(galU) (ychD) () () () () () () () () () () () () ()	galU	ychD
b1237	JW1225	HNS_ECOLI	P0ACF8	EG10457	137	(hns) (bglY) (cur) (drdX) (hnsA) (msyA) (osmZ) (pilG) (topS) () () () () () ()	hns	bglY	cur	drdX	hnsA	msyA	osmZ	pilG	topS
b1238	JW1226	KITH_ECOLI	P23331	EG10994	205	(tdk) () () () () () () () () () () () () () ()	tdk
b1241	JW1228	ADHE_ECOLI	P0A9Q7	EG10031	891	(adhE) (ana) () () () () () () () () () () () () ()	adhE	ana
b1242	JW1229	YCHE_ECOLI	P25743	EG11342	215	(ychE) () () () () () () () () () () () () () ()	ychE
b1243	JW1235	OPPA_ECOLI	P23843	EG10674	543	(oppA) () () () () () () () () () () () () () ()	oppA
b1244	JW1236	OPPB_ECOLI	P0AFH2	EG10675	306	(oppB) () () () () () () () () () () () () () ()	oppB
b1245	JW1237	OPPC_ECOLI	P0AFH6	EG10676	302	(oppC) () () () () () () () () () () () () () ()	oppC
b1246	JW1238	OPPD_ECOLI	P76027	EG10677	337	(oppD) () () () () () () () () () () () () () ()	oppD
b1247	JW1239	OPPF_ECOLI	P77737	EG10678	334	(oppF) () () () () () () () () () () () () () ()	oppF
b1248	JW1240	YCIU_ECOLI	P0A8L7	EG14256	109	(yciU) () () () () () () () () () () () () () ()	yciU
b1249	JW1241	CLSA_ECOLI	P0A6H8	EG11608	486	(clsA) (cls) (nov) (yciJ) () () () () () () () () () () ()	clsA	cls	nov	yciJ
b1250	JW1242	KCH_ECOLI	P31069	EG11606	417	(kch) () () () () () () () () () () () () () ()	kch
b1251	JW1243	YCII_ECOLI	P0AB55	EG11607	98	(yciI) () () () () () () () () () () () () () ()	yciI
b1252	JW5195	TONB_ECOLI	P02929	EG11012	239	(tonB) (exbA) () () () () () () () () () () () () ()	tonB	exbA
b1253	JW1245	YCIA_ECOLI	P0A8Z0	EG11121	132	(yciA) () () () () () () () () () () () () () ()	yciA
b1254	JW1246	YCIB_ECOLI	P0A710	EG11122	179	(yciB) (ispZ) () () () () () () () () () () () () ()	yciB	ispZ
b1255	JW1247	YCIC_ECOLI	P21365	EG11123	247	(yciC) () () () () () () () () () () () () () ()	yciC
b1256	JW1248	OMPW_ECOLI	P0A915	EG11124	212	(ompW) (yciD) () () () () () () () () () () () () ()	ompW	yciD
b1257	JW1249	YCIE_ECOLI	P21363	EG11125	168	(yciE) () () () () () () () () () () () () () ()	yciE
b1258	JW1250	YCIF_ECOLI	P21362	EG11126	166	(yciF) () () () () () () () () () () () () () ()	yciF
b1259	JW1251	YCIG_ECOLI	P21361	EG11127	59	(yciG) () () () () () () () () () () () () () ()	yciG
b1260	JW1252	TRPA_ECOLI	P0A877	EG11024	268	(trpA) () () () () () () () () () () () () () ()	trpA
b1261	JW1253	TRPB_ECOLI	P0A879	EG11025	397	(trpB) () () () () () () () () () () () () () ()	trpB
b1262	JW1254	TRPC_ECOLI	P00909	EG11026	453	(trpC) (trpF) () () () () () () () () () () () () ()	trpC	trpF
b1263	JW1255	TRPGD_ECOLI	P00904	EG11027	531	(trpGD) (trpD) () () () () () () () () () () () () ()	trpGD	trpD
b1264	JW1256	TRPE_ECOLI	P00895	EG11028	520	(trpE) () () () () () () () () () () () () () ()	trpE
b1265	JW1257	LPW_ECOLI	P0AD92	EG11274	14	(trpL) (trpEE) () () () () () () () () () () () () ()	trpL	trpEE
b1266	JW1258	TRPH_ECOLI	P77766	EG14257	293	(trpH) (yciV) () () () () () () () () () () () () ()	trpH	yciV
b1267	JW5196	YCIO_ECOLI	P0AFR4	EG12967	206	(yciO) () () () () () () () () () () () () () ()	yciO
b1268	JW5197	YCIQ_ECOLI	P45848	EG12969	631	(yciQ) (yciP) () () () () () () () () () () () () ()	yciQ	yciP
b1269	JW1261	RLUB_ECOLI	P37765	EG12433	291	(rluB) (yciL) () () () () () () () () () () () () ()	rluB	yciL
b1270	JW1262	BTUR_ECOLI	P0A9H5	EG10130	196	(btuR) (cobA) () () () () () () () () () () () () ()	btuR	cobA
b1271	JW1263	YCIK_ECOLI	P31808	EG11759	252	(yciK) () () () () () () () () () () () () () ()	yciK
b1272	JW1264	SOHB_ECOLI	P0AG14	EG10956	349	(sohB) () () () () () () () () () () () () () ()	sohB
b1273	JW1265	YCIN_ECOLI	P0AB61	EG12868	83	(yciN) () () () () () () () () () () () () () ()	yciN
b1274	JW1266	TOP1_ECOLI	P06612	EG11013	865	(topA) (supX) () () () () () () () () () () () () ()	topA	supX
b1275	JW1267	CYSB_ECOLI	P0A9F3	EG10184	324	(cysB) () () () () () () () () () () () () () ()	cysB
b1276	JW1268	ACON1_ECOLI	P25516	EG11325	891	(acnA) (acn) () () () () () () () () () () () () ()	acnA	acn
b1277	JW1269	RIBA_ECOLI	P0A7I7	EG11331	196	(ribA) () () () () () () () () () () () () () ()	ribA
b1278	JW1270	PGPB_ECOLI	P0A924	EG10705	254	(pgpB) () () () () () () () () () () () () () ()	pgpB
b1279	JW1271	YCIS_ECOLI	P0ACV4	EG13904	102	(yciS) () () () () () () () () () () () () () ()	yciS
b1280	JW1272	LPSRP_ECOLI	P0AB58	EG12691	389	(yciM) () () () () () () () () () () () () () ()	yciM
b1281	JW1273	PYRF_ECOLI	P08244	EG10809	245	(pyrF) () () () () () () () () () () () () () ()	pyrF
b1282	JW1274	YCIH_ECOLI	P08245	EG11128	108	(yciH) () () () () () () () () () () () () () ()	yciH
b1283	JW1275	OSMB_ECOLI	P0ADA7	EG10679	72	(osmB) () () () () () () () () () () () () () ()	osmB
b1284	JW1276	YCIT_ECOLI	P76034	EG13905	249	(yciT) () () () () () () () () () () () () () ()	yciT
b1285	JW1278	GMR_ECOLI	P77334	EG13415	661	(gmr) (yciR) () () () () () () () () () () () () ()	gmr	yciR
b1286	JW1279	RNB_ECOLI	P30850	EG11620	644	(rnb) () () () () () () () () () () () () () ()	rnb
b1287	JW5200	YCIW_ECOLI	P76035	EG14262	375	(yciW) () () () () () () () () () () () () () ()	yciW
b1288	JW1281	FABI_ECOLI	P0AEK4	EG11528	262	(fabI) (envM) () () () () () () () () () () () () ()	fabI	envM
b1289	JW1282	YCJD_ECOLI	P45736	EG12653	117	(ycjD) () () () () () () () () () () () () () ()	ycjD
b1290	JW1283	SAPF_ECOLI	P0AAH8	EG12305	268	(sapF) () () () () () () () () () () () () () ()	sapF
b1291	JW1284	SAPD_ECOLI	P0AAH4	EG12304	330	(sapD) () () () () () () () () () () () () () ()	sapD
b1292	JW1285	SAPC_ECOLI	P0AGH5	EG20256	296	(sapC) () () () () () () () () () () () () () ()	sapC
b1293	JW1286	SAPB_ECOLI	P0AGH3	EG20255	321	(sapB) () () () () () () () () () () () () () ()	sapB
b1294	JW1287	SAPA_ECOLI	Q47622	EG20254	547	(sapA) () () () () () () () () () () () () () ()	sapA
b1295	JW1288	YMJA_ECOLI	P0ACV8	EG14295	81	(ymjA) () () () () () () () () () () () () () ()	ymjA
b1296	JW1289	PUUP_ECOLI	P76037	EG13907	461	(puuP) (ycjJ) () () () () () () () () () () () () ()	puuP	ycjJ
b1297	JW5201	PUUA_ECOLI	P78061	EG13908	472	(puuA) (ycjK) () () () () () () () () () () () () ()	puuA	ycjK
b1298	JW1291	PUUD_ECOLI	P76038	EG13909	254	(puuD) (ycjL) () () () () () () () () () () () () ()	puuD	ycjL
b1299	JW1292	PUUR_ECOLI	P0A9U6	EG12431	185	(puuR) (ycjC) () () () () () () () () () () () () ()	puuR	ycjC
b1300	JW1293	PUUC_ECOLI	P23883	EG10036	495	(puuC) (aldH) () () () () () () () () () () () () ()	puuC	aldH
b1301	JW1294	PUUB_ECOLI	P37906	EG11822	426	(puuB) (ordL) (ycjA) () () () () () () () () () () () ()	puuB	ordL	ycjA
b1302	JW1295	PUUE_ECOLI	P50457	EG13187	421	(puuE) (goaG) () () () () () () () () () () () () ()	puuE	goaG
b1303	JW1296	PSPF_ECOLI	P37344	EG12344	325	(pspF) (ycjB) () () () () () () () () () () () () ()	pspF	ycjB
b1304	JW1297	PSPA_ECOLI	P0AFM6	EG10776	222	(pspA) () () () () () () () () () () () () () ()	pspA
b1305	JW1298	PSPB_ECOLI	P0AFM9	EG10777	74	(pspB) () () () () () () () () () () () () () ()	pspB
b1306	JW1299	PSPC_ECOLI	P0AFN2	EG10778	119	(pspC) () () () () () () () () () () () () () ()	pspC
b1307	JW1300	PSPD_ECOLI	P0AFV8	EG10779	73	(pspD) () () () () () () () () () () () () () ()	pspD
b1308	JW1301	PSPE_ECOLI	P23857	EG10780	104	(pspE) () () () () () () () () () () () () () ()	pspE
b1309	JW1302	SUCP_ECOLI	P76041	EG13910	559	(ycjM) () () () () () () () () () () () () () ()	ycjM
b1310	JW1303	YCJN_ECOLI	P76042	EG13911	430	(ycjN) () () () () () () () () () () () () () ()	ycjN
b1311	JW1304	YCJO_ECOLI	P0AFR7	EG13912	293	(ycjO) () () () () () () () () () () () () () ()	ycjO
b1312	JW1305	YCJP_ECOLI	P77716	EG13913	280	(ycjP) () () () () () () () () () () () () () ()	ycjP
b1313	JW1306	YCJQ_ECOLI	P76043	EG13914	350	(ycjQ) () () () () () () () () () () () () () ()	ycjQ
b1314	JW5202	YCJR_ECOLI	P76044	EG13915	262	(ycjR) () () () () () () () () () () () () () ()	ycjR
b1315	JW1308	YCJS_ECOLI	P77503	EG13916	351	(ycjS) () () () () () () () () () () () () () ()	ycjS
b1316	JW1309	YCJT_ECOLI	P77154	EG13917	755	(ycjT) () () () () () () () () () () () () () ()	ycjT
b1317	JW1310	PGMB_ECOLI	P77366	EG13918	219	(ycjU) () () () () () () () () () () () () () ()	ycjU
b1319	JW1312	OMPG_ECOLI	P76045	EG13428	301	(ompG) () () () () () () () () () () () () () ()	ompG
b1320	JW1313	YCJW_ECOLI	P77615	EG13920	332	(ycjW) () () () () () () () () () () () () () ()	ycjW
b1321	JW1314	YCJX_ECOLI	P76046	EG13921	465	(ycjX) () () () () () () () () () () () () () ()	ycjX
b1322	JW1315	YCJF_ECOLI	P0A8R7	EG12870	353	(ycjF) () () () () () () () () () () () () () ()	ycjF
b1323	JW1316	TYRR_ECOLI	P07604	EG11042	513	(tyrR) () () () () () () () () () () () () () ()	tyrR
b1324	JW1317	TPX_ECOLI	P0A862	EG12672	168	(tpx) (yzzJ) () () () () () () () () () () () () ()	tpx	yzzJ
b1325	JW1318	AEEP_ECOLI	P51981	EG13228	321	(ycjG) (ycjH) () () () () () () () () () () () () ()	ycjG	ycjH
b1326	JW1319	MPAA_ECOLI	P0ACV6	EG13906	242	(mpaA) (ycjI) () () () () () () () () () () () () ()	mpaA	ycjI
b1327	JW5804	YCJY_ECOLI	P76049	EG13922	306	(ycjY) () () () () () () () () () () () () () ()	ycjY
b1328	JW1321	PGRR_ECOLI	P77333	EG13923	299	(pgrR) (ycjZ) () () () () () () () () () () () () ()	pgrR	ycjZ
b1329	JW1322	MPPA_ECOLI	P77348	EG13376	537	(mppA) (ynaH) () () () () () () () () () () () () ()	mppA	ynaH
b1330	JW1323	YNAI_ECOLI	P0AEB5	EG13924	343	(ynaI) () () () () () () () () () () () () () ()	ynaI
b1331	JW1324	INSH4_ECOLI	P0CE52	EG40008	338	(insH4) () () () () () () () () () () () () () ()	insH4
b1332	JW1326	YNAJ_ECOLI	P64445	EG14294	85	(ynaJ) () () () () () () () () () () () () () ()	ynaJ
b1333	JW1327	USPE_ECOLI	P0AAC0	EG11246	316	(uspE) (ydaA) () () () () () () () () () () () () ()	uspE	ydaA
b1334	JW1328	FNR_ECOLI	P0A9E5	EG10325	250	(fnr) (nirR) () () () () () () () () () () () () ()	fnr	nirR
b1335	JW1329	OGT_ECOLI	P0AFH0	EG10668	171	(ogt) () () () () () () () () () () () () () ()	ogt
b1336	JW5822	ABGT_ECOLI	P46133	EG12853	508	(abgT) (ydaH) () () () () () () () () () () () () ()	abgT	ydaH
b1337	JW1331	ABGB_ECOLI	P76052	EG13351	481	(abgB) (ydaI) () () () () () () () () () () () () ()	abgB	ydaI
b1338	JW5205	ABGA_ECOLI	P77357	EG13352	436	(abgA) (ydaJ) () () () () () () () () () () () () ()	abgA	ydaJ
b1339	JW1333	ABGR_ECOLI	P77744	EG13353	302	(abgR) () () () () () () () () () () () () () ()	abgR
b1340	JW1334	SMRA_ECOLI	P76053	EG13354	187	(smrA) (ydaL) () () () () () () () () () () () () ()	smrA	ydaL
b1341	JW5206	YDAM_ECOLI	P77302	EG13355	410	(ydaM) () () () () () () () () () () () () () ()	ydaM
b1342	JW1336	ZNTB_ECOLI	P64423	EG13356	327	(zntB) (ydaN) () () () () () () () () () () () () ()	zntB	ydaN
b1343	JW1337	DBPA_ECOLI	P21693	EG10210	457	(dbpA) () () () () () () () () () () () () () ()	dbpA
b1344	JW1338	TTCA_ECOLI	P76055	EG13357	311	(ttcA) (ydaO) () () () () () () () () () () () () ()	ttcA	ydaO
b1345	JW1339	INTR_ECOLI	P76056	EG13358	411	(intR) (ydaP) () () () () () () () () () () () () ()	intR	ydaP
b1346	JW5207	YDAQ_ECOLI	P76057	EG13359	71	(ydaQ) () () () () () () () () () () () () () ()	ydaQ
b1347	JW1341	RCBA_ECOLI	P33230	EG11901	69	(rcbA) (ydaC) () () () () () () () () () () () () ()	rcbA	ydaC
b1348	JW5208	RALR_ECOLI	P33229	EG11900	64	(ralR) (lar) (ral) (ydaB) () () () () () () () () () () ()	ralR	lar	ral	ydaB
b1349	JW1343	RECT_ECOLI	P33228	EG11899	269	(recT) () () () () () () () () () () () () () ()	recT
b1350	JW1344	RECE_ECOLI	P15032	EG10827	866	(recE) () () () () () () () () () () () () () ()	recE
b1351	JW1345	RACC_ECOLI	P15033	EG10813	91	(racC) () () () () () () () () () () () () () ()	racC
b1352	JW1347	KILR_ECOLI	P38393	EG12155	73	(kilR) (kil) (ydaD) () () () () () () () () () () () ()	kilR	kil	ydaD
b1353	JW5209	SIEB_ECOLI	P38392	EG12154	162	(sieB) () () () () () () () () () () () () () ()	sieB
b1355	JW5210	YDAG_ECOLI	P76061	EG12174	44	(ydaG) () () () () () () () () () () () () () ()	ydaG
b1356	JW1351	RACR_ECOLI	P76062	EG13360	158	(racR) (ydaR) () () () () () () () () () () () () ()	racR	ydaR
b1357	JW1352	YDAS_ECOLI	P76063	EG13361	98	(ydaS) () () () () () () () () () () () () () ()	ydaS
b1358	JW1353	YDAT_ECOLI	P76064	EG13362	140	(ydaT) () () () () () () () () () () () () () ()	ydaT
b1359	JW1354	YDAU_ECOLI	P76065	EG13363	285	(ydaU) () () () () () () () () () () () () () ()	ydaU
b1360	JW1355	YDAV_ECOLI	P77546	EG13364	248	(ydaV) () () () () () () () () () () () () () ()	ydaV
b1361	JW5211	YDAW_ECOLI	P76066	EG13365	203	(ydaW) () () () () () () () () () () () () () ()	ydaW
b1362	JW5212	RZPR_ECOLI	P77551	EG13366	147	(rzpR) () () () () () () () () () () () () () ()	rzpR
b1363	JW1358	TRKG_ECOLI	P23849	EG11020	485	(trkG) () () () () () () () () () () () () () ()	trkG
b1365	JW1359	YNAK_ECOLI	P76068	EG14296	87	(ynaK) () () () () () () () () () () () () () ()	ynaK
b1366	JW1360	YDAY_ECOLI	P76069	EG13367	119	(ydaY) () () () () () () () () () () () () () ()	ydaY
b1368	JW1361	YNAA_ECOLI	P77658	EG13369	342	(ynaA) () () () () () () () () () () () () () ()	ynaA
b1370	JW1363	INSH5_ECOLI	P76071	EG40008	326	(insH5) () () () () () () () () () () () () () ()	insH5
b1372	JW1366	STFR_ECOLI	P76072	EG13370	1120	(stfR) (ynaB) () () () () () () () () () () () () ()	stfR	ynaB
b1373	JW1367	TFAR_ECOLI	P77163	EG13371	191	(tfaR) (ynaC) () () () () () () () () () () () () ()	tfaR	ynaC
b1374	JW1368	PINR_ECOLI	P0ADI0	EG13372	196	(pinR) (ynaD) () () () () () () () () () () () () ()	pinR	ynaD
b1375	JW1369	YNAE_ECOLI	P76073	EG13373	77	(ynaE) () () () () () () () () () () () () () ()	ynaE
b1376	JW1370	USPF_ECOLI	P37903	EG12674	144	(uspF) (ynaF) (yzzL) () () () () () () () () () () () ()	uspF	ynaF	yzzL
b1377	JW1371	OMPN_ECOLI	P77747	EG13375	377	(ompN) (ynaG) () () () () () () () () () () () () ()	ompN	ynaG
b1378	JW1372	NIFJ_ECOLI	P52647	EG13183	1174	(ydbK) () () () () () () () () () () () () () ()	ydbK
b1379	JW1374	HSLJ_ECOLI	P52644	EG13181	140	(hslJ) (ydbI) () () () () () () () () () () () () ()	hslJ	ydbI
b1380	JW1375	LDHD_ECOLI	P52643	EG13186	329	(ldhA) (hslI) (htpH) () () () () () () () () () () () ()	ldhA	hslI	htpH
b1381	JW1376	YDBH_ECOLI	P52645	EG13180	879	(ydbH) () () () () () () () () () () () () () ()	ydbH
b1382	JW1377	YNBE_ECOLI	P64448	EG14298	61	(ynbE) () () () () () () () () () () () () () ()	ynbE
b1383	JW5216	YDBL_ECOLI	P76076	EG13733	108	(ydbL) () () () () () () () () () () () () () ()	ydbL
b1384	JW1379	FEAR_ECOLI	Q47129	EG13422	301	(feaR) (maoB) (maoR) (ydbM) () () () () () () () () () () ()	feaR	maoB	maoR	ydbM
b1385	JW1380	FEAB_ECOLI	P80668	EG13179	499	(feaB) (maoB) (padA) (ydbG) () () () () () () () () () () ()	feaB	maoB	padA	ydbG
b1386	JW1381	AMO_ECOLI	P46883	EG13140	757	(tynA) (maoA) () () () () () () () () () () () () ()	tynA	maoA
b1387	JW1382	PAAZ_ECOLI	P77455	EG13735	681	(paaZ) (maoC) (ydbN) () () () () () () () () () () () ()	paaZ	maoC	ydbN
b1388	JW1383	PAAA_ECOLI	P76077	EG13736	309	(paaA) (ydbO) () () () () () () () () () () () () ()	paaA	ydbO
b1389	JW1384	PAAB_ECOLI	P76078	EG14299	95	(paaB) (ynbF) () () () () () () () () () () () () ()	paaB	ynbF
b1390	JW1385	PAAC_ECOLI	P76079	EG13737	248	(paaC) (ydbP) () () () () () () () () () () () () ()	paaC	ydbP
b1391	JW5217	PAAD_ECOLI	P76080	EG13738	165	(paaD) (ydbQ) () () () () () () () () () () () () ()	paaD	ydbQ
b1392	JW1387	PAAE_ECOLI	P76081	EG13739	356	(paaE) (ydbR) () () () () () () () () () () () () ()	paaE	ydbR
b1393	JW1388	PAAF_ECOLI	P76082	EG13740	255	(paaF) (ydbR) () () () () () () () () () () () () ()	paaF	ydbR
b1394	JW1389	PAAG_ECOLI	P77467	EG13741	262	(paaG) (ydbT) () () () () () () () () () () () () ()	paaG	ydbT
b1395	JW1390	PAAH_ECOLI	P76083	EG13742	475	(paaH) (ydbU) () () () () () () () () () () () () ()	paaH	ydbU
b1396	JW1391	PAAI_ECOLI	P76084	EG13743	140	(paaI) (ydbV) () () () () () () () () () () () () ()	paaI	ydbV
b1397	JW1392	PAAJ_ECOLI	P0C7L2	EG13744	401	(paaJ) (paaE) (ydbW) () () () () () () () () () () () ()	paaJ	paaE	ydbW
b1398	JW5218	PAAK_ECOLI	P76085	EG13745	437	(paaK) () () () () () () () () () () () () () ()	paaK
b1399	JW1394	PAAX_ECOLI	P76086	EG13746	316	(paaX) (ydbY) () () () () () () () () () () () () ()	paaX	ydbY
b1400	JW1395	PAAY_ECOLI	P77181	EG13747	196	(paaY) (ydbZ) () () () () () () () () () () () () ()	paaY	ydbZ
b1402	JW1397	INSD2_ECOLI	P0CF54	EG40004	301	(insD2) () () () () () () () () () () () () () ()	insD2
b1403	JW1400	INSC2_ECOLI	P0CF41	EG40003	121	(insC2) () () () () () () () () () () () () () ()	insC2
b1404	JW1401	INSI3_ECOLI	P0CF89	EG40009	383	(insI3) () () () () () () () () () () () () () ()	insI3
b1406	JW1403	YDBC_ECOLI	P25906	EG11309	286	(ydbC) () () () () () () () () () () () () () ()	ydbC
b1407	JW5221	YDBD_ECOLI	P25907	EG11310	768	(ydbD) () () () () () () () () () () () () () ()	ydbD
b1408	JW1405	YNBA_ECOLI	P76090	EG13748	201	(ynbA) () () () () () () () () () () () () () ()	ynbA
b1409	JW1406	YNBB_ECOLI	P76091	EG13749	298	(ynbB) () () () () () () () () () () () () () ()	ynbB
b1410	JW1407	YNBC_ECOLI	P76092	EG13750	585	(ynbC) () () () () () () () () () () () () () ()	ynbC
b1411	JW1408	YNBD_ECOLI	P76093	EG13751	430	(ynbD) () () () () () () () () () () () () () ()	ynbD
b1412	JW1409	AZOR_ECOLI	P41407	EG12695	201	(azoR) (acpD) () () () () () () () () () () () () ()	azoR	acpD
b1413	JW5905	HRPA_ECOLI	P43329	EG12936	1300	(hrpA) () () () () () () () () () () () () () ()	hrpA
b1414	JW1411	YDCF_ECOLI	P34209	EG12110	266	(ydcF) () () () () () () () () () () () () () ()	ydcF
b1415	JW1412	ALDA_ECOLI	P25553	EG10035	479	(aldA) (ald) () () () () () () () () () () () () ()	aldA	ald
b1418	JW5224	C561_ECOLI	P0ABE5	EG10172	176	(cybB) () () () () () () () () () () () () () ()	cybB
b1419	JW1416	YDCA_ECOLI	P0ACW4	EG11219	57	(ydcA) () () () () () () () () () () () () () ()	ydcA
b1420	JW5882	MOKB_ECOLI	P76096	EG20260	55	(mokB) () () () () () () () () () () () () () ()	mokB
b1421	JW1417	MCP3_ECOLI	P05704	EG11018	546	(trg) () () () () () () () () () () () () () ()	trg
b1422	JW5226	YDCI_ECOLI	P77171	EG13752	307	(ydcI) () () () () () () () () () () () () () ()	ydcI
b1423	JW1419	YDCJ_ECOLI	P76097	EG13753	447	(ydcJ) () () () () () () () () () () () () () ()	ydcJ
b1424	JW1420	OPGD_ECOLI	P40120	EG12859	551	(mdoD) (opgD) (ydcG) (yzzZ) () () () () () () () () () () ()	mdoD	opgD	ydcG	yzzZ
b1426	JW5823	YDCH_ECOLI	P0ACW6	EG12865	74	(ydcH) () () () () () () () () () () () () () ()	ydcH
b1427	JW1423	RIML_ECOLI	P13857	EG10853	179	(rimL) () () () () () () () () () () () () () ()	rimL
b1428	JW1424	YDCK_ECOLI	P76100	EG13754	326	(ydcK) () () () () () () () () () () () () () ()	ydcK
b1429	JW1425	TEHA_ECOLI	P25396	EG11883	330	(tehA) () () () () () () () () () () () () () ()	tehA
b1430	JW1426	TEHB_ECOLI	P25397	EG11884	197	(tehB) () () () () () () () () () () () () () ()	tehB
b1431	JW1427	YDCL_ECOLI	P64451	EG13755	222	(ydcL) () () () () () () () () () () () () () ()	ydcL
b1432	JW5228	INSQ_ECOLI	P76102	EG13756	382	(insQ) (tnpB) (ydcM) () () () () () () () () () () () ()	insQ	tnpB	ydcM
b1433	JW5229	YDCO_ECOLI	P76103	EG13758	391	(ydcO) () () () () () () () () () () () () () ()	ydcO
b1434	JW1430	YDCN_ECOLI	P77626	EG13757	178	(ydcN) () () () () () () () () () () () () () ()	ydcN
b1435	JW1431	YDCP_ECOLI	P76104	EG13759	653	(ydcP) () () () () () () () () () () () () () ()	ydcP
b1436	JW1432	YNCJ_ECOLI	P64459	EG14300	76	(yncJ) () () () () () () () () () () () () () ()	yncJ
b1438	JW1433	HICB_ECOLI	P67697	EG13760	138	(hicB) (ydcQ) () () () () () () () () () () () () ()	hicB	ydcQ
b1439	JW1434	YDCR_ECOLI	P77730	EG13761	468	(ydcR) () () () () () () () () () () () () () ()	ydcR
b1440	JW1435	YDCS_ECOLI	P76108	EG13762	381	(ydcS) () () () () () () () () () () () () () ()	ydcS
b1441	JW1436	YDCT_ECOLI	P77795	EG13763	337	(ydcT) () () () () () () () () () () () () () ()	ydcT
b1442	JW1437	YDCU_ECOLI	P77156	EG13764	313	(ydcU) () () () () () () () () () () () () () ()	ydcU
b1443	JW1438	YDCV_ECOLI	P0AFR9	EG13765	264	(ydcV) () () () () () () () () () () () () () ()	ydcV
b1444	JW1439	ABDH_ECOLI	P77674	EG13766	474	(prr) (ydcW) () () () () () () () () () () () () ()	prr	ydcW
b1445	JW5232	YDCX_ECOLI	P64453	EG13767	57	(ydcX) () () () () () () () () () () () () () ()	ydcX
b1446	JW1441	YDCY_ECOLI	P64455	EG13768	77	(ydcY) () () () () () () () () () () () () () ()	ydcY
b1447	JW1442	YDCZ_ECOLI	P76111	EG13769	149	(ydcZ) () () () () () () () () () () () () () ()	ydcZ
b1448	JW5233	MNAT_ECOLI	P76112	EG13770	172	(mnaT) (yncA) () () () () () () () () () () () () ()	mnaT	yncA
b1449	JW5907	CURA_ECOLI	P76113	EG13772	345	(curA) (yncB) () () () () () () () () () () () () ()	curA	yncB
b1450	JW1445	MCBR_ECOLI	P76114	EG13773	221	(mcbR) (yncC) () () () () () () () () () () () () ()	mcbR	yncC
b1451	JW1446	YNCD_ECOLI	P76115	EG13774	700	(yncD) () () () () () () () () () () () () () ()	yncD
b1452	JW1447	YNCE_ECOLI	P76116	EG13775	353	(yncE) () () () () () () () () () () () () () ()	yncE
b1453	JW5234	ANSP_ECOLI	P77610	EG13776	499	(ansP) (yncF) () () () () () () () () () () () () ()	ansP	yncF
b1454	JW1449	YNCG_ECOLI	P76117	EG13777	205	(yncG) () () () () () () () () () () () () () ()	yncG
b1455	JW5235	YNCH_ECOLI	P76118	EG13778	70	(yncH) () () () () () () () () () () () () () ()	yncH
b1456	JW1451	RHSE_ECOLI	P24211	EG10010	682	(rhsE) () () () () () () () () () () () () () ()	rhsE
b1457	JW1452	YDCD_ECOLI	P31991	EG11760	160	(ydcD) () () () () () () () () () () () () () ()	ydcD
b1459	JW1453/JW5237	YNCI_ECOLI	P76119	EG14258	374	(yncI) (yncM) () () () () () () () () () () () () ()	yncI	yncM
b1460	JW1455	YDCC_ECOLI	P28917	EG11526	378	(ydcC) () () () () () () () () () () () () () ()	ydcC
b1461	JW1456	PPTA_ECOLI	P31992	EG11761	77	(pptA) (ydcE) () () () () () () () () () () () () ()	pptA	ydcE
b1462	JW1457	YDDH_ECOLI	P76121	EG13779	189	(yddH) () () () () () () () () () () () () () ()	yddH
b1463	JW1458	NHOA_ECOLI	P77567	EG13780	281	(nhoA) (yddI) () () () () () () () () () () () () ()	nhoA	yddI
b1464	JW1459	YDDE_ECOLI	P37757	EG11825	297	(yddE) () () () () () () () () () () () () () ()	yddE
b1465	JW1460	NARV_ECOLI	P0AF32	EG10644	226	(narV) () () () () () () () () () () () () () ()	narV
b1466	JW1461	NARW_ECOLI	P19317	EG10645	231	(narW) () () () () () () () () () () () () () ()	narW
b1467	JW1462	NARY_ECOLI	P19318	EG10647	514	(narY) () () () () () () () () () () () () () ()	narY
b1468	JW1463	NARZ_ECOLI	P19319	EG10648	1246	(narZ) () () () () () () () () () () () () () ()	narZ
b1469	JW1464	NARU_ECOLI	P37758	EG12153	462	(narU) (yddF) () () () () () () () () () () () () ()	narU	yddF
b1470	JW1466	YDDJ_ECOLI	P76122	EG13781	111	(yddJ) () () () () () () () () () () () () () ()	yddJ
b1471	JW1467	YDDK_ECOLI	P76123	EG13782	318	(yddK) () () () () () () () () () () () () () ()	yddK
b1472	JW1468	YDDL_ECOLI	P77519	EG13783	96	(yddL) () () () () () () () () () () () () () ()	yddL
b1473	JW1469	YDDG_ECOLI	P46136	EG12713	293	(yddG) () () () () () () () () () () () () () ()	yddG
b1474	JW1470	FDNG_ECOLI	P24183	EG11227	1015	(fdnG) () () () () () () () () () () () () () ()	fdnG
b1475	JW1471	FDNH_ECOLI	P0AAJ3	EG11228	294	(fdnH) () () () () () () () () () () () () () ()	fdnH
b1476	JW1472	FDNI_ECOLI	P0AEK7	EG11229	217	(fdnI) () () () () () () () () () () () () () ()	fdnI
b1477	JW5908	YDDM_ECOLI	P67699	EG13784	94	(yddM) () () () () () () () () () () () () () ()	yddM
b1478	JW1474	ADHP_ECOLI	P39451	EG12622	336	(adhP) (yddN) () () () () () () () () () () () () ()	adhP	yddN
b1479	JW5238	MAO1_ECOLI	P26616	EG10948	565	(maeA) (sfcA) () () () () () () () () () () () () ()	maeA	sfcA
b1480	JW5962	SRA_ECOLI	P68191	EG11508	45	(sra) (rpsV) () () () () () () () () () () () () ()	sra	rpsV
b1481	JW5239	BDM_ECOLI	P76127	EG14301	71	(bdm) (yddX) () () () () () () () () () () () () ()	bdm	yddX
b1482	JW1477	OSMC_ECOLI	P0C0L2	EG10680	143	(osmC) () () () () () () () () () () () () () ()	osmC
b1483	JW1478	DDPF_ECOLI	P77622	EG13786	308	(ddpF) (yddO) () () () () () () () () () () () () ()	ddpF	yddO
b1484	JW1479	DDPD_ECOLI	P77268	EG13787	328	(ddpD) (yddP) () () () () () () () () () () () () ()	ddpD	yddP
b1485	JW1480	DDPC_ECOLI	P77463	EG13788	298	(ddpC) (yddQ) () () () () () () () () () () () () ()	ddpC	yddQ
b1486	JW1481	DDPB_ECOLI	P77308	EG13789	340	(ddpB) (yddR) () () () () () () () () () () () () ()	ddpB	yddR
b1487	JW5240	DDPA_ECOLI	P76128	EG13790	516	(ddpA) (yddS) () () () () () () () () () () () () ()	ddpA	yddS
b1488	JW1483	DDPX_ECOLI	P77790	EG13791	193	(ddpX) (vanX) (yddT) () () () () () () () () () () () ()	ddpX	vanX	yddT
b1489	JW1484	DOSP_ECOLI	P76129	EG13792	799	(dosP) (dos) (yddU) () () () () () () () () () () () ()	dosP	dos	yddU
b1490	JW5241	DOSC_ECOLI	P0AA89	EG13793	460	(dosC) (yddV) () () () () () () () () () () () () ()	dosC	yddV
b1491	JW1486	YDDW_ECOLI	P64426	EG13794	439	(yddW) () () () () () () () () () () () () () ()	yddW
b1492	JW1487	GADC_ECOLI	P63235	EG12456	511	(gadC) (acsA) (xasA) () () () () () () () () () () () ()	gadC	acsA	xasA
b1493	JW1488	DCEB_ECOLI	P69910	EG11490	466	(gadB) () () () () () () () () () () () () () ()	gadB
b1494	JW1489	PQQL_ECOLI	P31828	EG11744	931	(pqqL) (yddC) () () () () () () () () () () () () ()	pqqL	yddC
b1495	JW1490	YDDB_ECOLI	P31827	EG11743	790	(yddB) () () () () () () () () () () () () () ()	yddB
b1496	JW5242	YDDA_ECOLI	P31826	EG11742	561	(yddA) () () () () () () () () () () () () () ()	yddA
b1497	JW1492	YDEM_ECOLI	P76134	EG13795	385	(ydeM) () () () () () () () () () () () () () ()	ydeM
b1498	JW5243	YDEN_ECOLI	P77318	EG13796	560	(ydeN) () () () () () () () () () () () () () ()	ydeN
b1499	JW1494	YDEO_ECOLI	P76135	EG13797	253	(ydeO) () () () () () () () () () () () () () ()	ydeO
b1500	JW1494.1	SAFA_ECOLI	P76136	EG14466	65	(safA) (yneN) () () () () () () () () () () () () ()	safA	yneN
b1501	JW1495	YDEP_ECOLI	P77561	EG13798	759	(ydeP) () () () () () () () () () () () () () ()	ydeP
b1502	JW1496	YDEQ_ECOLI	P77588	EG13799	304	(ydeQ) () () () () () () () () () () () () () ()	ydeQ
b1503	JW1497	YDER_ECOLI	P77294	EG13800	167	(ydeR) () () () () () () () () () () () () () ()	ydeR
b1504	JW1498	YDES_ECOLI	P77789	EG13801	176	(ydeS) () () () () () () () () () () () () () ()	ydeS
b1505	JW1499	YDET_ECOLI	P76137	EG13802	382	(ydeT) () () () () () () () () () () () () () ()	ydeT
b1506	JW5244	YNEL_ECOLI	P76138	EG14360	59	(yneL) () () () () () () () () () () () () () ()	yneL
b1507	JW1500	HIPA_ECOLI	P23874	EG10443	440	(hipA) () () () () () () () () () () () () () ()	hipA
b1508	JW1501	HIPB_ECOLI	P23873	EG10442	88	(hipB) () () () () () () () () () () () () () ()	hipB
b1509	JW1502	YDEU_ECOLI	P77286	-	466	(ydeU) () () () () () () () () () () () () () ()	ydeU
b1510	JW1503	YDEK_ECOLI	P32051	EG11780	1325	(ydeK) (orfT) () () () () () () () () () () () () ()	ydeK	orfT
b1511	JW1504	LSRK_ECOLI	P77432	EG13804	530	(lsrK) (ydeV) () () () () () () () () () () () () ()	lsrK	ydeV
b1512	JW1505	LSRR_ECOLI	P76141	EG13805	317	(lsrR) (ydeW) () () () () () () () () () () () () ()	lsrR	ydeW
b1513	JW1506	LSRA_ECOLI	P77257	EG13806	511	(lsrA) (ego) (ydeX) () () () () () () () () () () () ()	lsrA	ego	ydeX
b1514	JW1507	LSRC_ECOLI	P77672	EG13807	342	(lsrC) (ydeY) () () () () () () () () () () () () ()	lsrC	ydeY
b1515	JW1508	LSRD_ECOLI	P0AFS1	EG13808	330	(lsrD) (ydeZ) () () () () () () () () () () () () ()	lsrD	ydeZ
b1516	JW1509	LSRB_ECOLI	P76142	EG13809	340	(lsrB) (yneA) () () () () () () () () () () () () ()	lsrB	yneA
b1517	JW1510	LSRF_ECOLI	P76143	EG13810	291	(lsrF) (yneB) () () () () () () () () () () () () ()	lsrF	yneB
b1518	JW1511	LSRG_ECOLI	P64461	EG13811	96	(lsrG) (yneC) () () () () () () () () () () () () ()	lsrG	yneC
b1519	JW1512	TAM_ECOLI	P76145	EG13812	252	(tam) (yneD) () () () () () () () () () () () () ()	tam	yneD
b1520	JW5245	YNEE_ECOLI	P76146	EG13813	304	(yneE) () () () () () () () () () () () () () ()	yneE
b1521	JW1514	UXAB_ECOLI	P0A6L7	EG11065	483	(uxaB) () () () () () () () () () () () () () ()	uxaB
b1522	JW5825	YNEF_ECOLI	P76147	EG13814	315	(yneF) () () () () () () () () () () () () () ()	yneF
b1523	JW1516	YNEG_ECOLI	P76148	EG13815	119	(yneG) () () () () () () () () () () () () () ()	yneG
b1524	JW1517	GLSA2_ECOLI	P0A6W0	EG13816	308	(glsA2) (yneH) () () () () () () () () () () () () ()	glsA2	yneH
b1525	JW5247	SAD_ECOLI	P76149	EG13817	462	(sad) (yneI) () () () () () () () () () () () () ()	sad	yneI
b1526	JW1519	YNEJ_ECOLI	P77309	EG13818	293	(yneJ) () () () () () () () () () () () () () ()	yneJ
b1527	JW1520	YNEK_ECOLI	P76150	EG13819	371	(yneK) () () () () () () () () () () () () () ()	yneK
b1528	JW1521	SOTB_ECOLI	P31122	EG11636	396	(sotB) (ydeA) () () () () () () () () () () () () ()	sotB	ydeA
b1529	JW1522	MARC_ECOLI	P0AEY1	EG11637	221	(marC) (ydeB) (ydeC) () () () () () () () () () () () ()	marC	ydeB	ydeC
b1530	JW5248	MARR_ECOLI	P27245	EG11435	144	(marR) (cfxB) (inaR) (soxQ) () () () () () () () () () () ()	marR	cfxB	inaR	soxQ
b1531	JW5249	MARA_ECOLI	P0ACH5	EG11434	127	(marA) () () () () () () () () () () () () () ()	marA
b1532	JW1525	MARB_ECOLI	P31121	EG11599	72	(marB) () () () () () () () () () () () () () ()	marB
b1533	JW5250	EAMA_ECOLI	P31125	EG11639	299	(eamA) (ydeD) () () () () () () () () () () () () ()	eamA	ydeD
b1534	JW1527	YDEE_ECOLI	P31126	EG11640	395	(ydeE) (ydeF) () () () () () () () () () () () () ()	ydeE	ydeF
b1535	JW1528	YDEH_ECOLI	P31129	EG11643	296	(ydeH) (ydeG) () () () () () () () () () () () () ()	ydeH	ydeG
b1536	JW1529	YDEI_ECOLI	P31130	EG11644	130	(ydeI) () () () () () () () () () () () () () ()	ydeI
b1537	JW1530	YDEJ_ECOLI	P31131	EG11645	172	(ydeJ) () () () () () () () () () () () () () ()	ydeJ
b1538	JW1531	DCP_ECOLI	P24171	EG10212	681	(dcp) () () () () () () () () () () () () () ()	dcp
b1539	JW1532	YDFG_ECOLI	P39831	EG12345	248	(ydfG) () () () () () () () () () () () () () ()	ydfG
b1540	JW1533	YDFH_ECOLI	P0ACM2	EG13820	228	(ydfH) () () () () () () () () () () () () () ()	ydfH
b1541	JW1534	YDFZ_ECOLI	P64463	EG13838	67	(ydfZ) () () () () () () () () () () () () () ()	ydfZ
b1542	JW1535	YDFI_ECOLI	P77260	EG13821	486	(ydfI) () () () () () () () () () () () () () ()	ydfI
b1544	JW1537	YDFK_ECOLI	P76154	EG13823	77	(ydfK) () () () () () () () () () () () () () ()	ydfK
b1545	JW1538	PINQ_ECOLI	P77170	EG13824	196	(pinQ) (ydfL) () () () () () () () () () () () () ()	pinQ	ydfL
b1546	JW1539	TFAQ_ECOLI	P76155	EG13825	191	(tfaQ) (ydfM) () () () () () () () () () () () () ()	tfaQ	ydfM
b1547	JW1540	STFQ_ECOLI	P77515	EG13826	320	(stfQ) (ydfN) () () () () () () () () () () () () ()	stfQ	ydfN
b1548	JW1541	NOHA_ECOLI	P31061	EG11634	189	(nohA) () () () () () () () () () () () () () ()	nohA
b1549	JW5252	YDFO_ECOLI	P76156	EG13827	136	(ydfO) () () () () () () () () () () () () () ()	ydfO
b1550	JW5253	GNSB_ECOLI	P77695	EG13837	57	(gnsB) (ydfY) () () () () () () () () () () () () ()	gnsB	ydfY
b1551	JW5254	YNFN_ECOLI	P76157	EG14388	51	(ynfN) () () () () () () () () () () () () () ()	ynfN
b1552	JW1544	CSPI_ECOLI	P0A986	EG13877	70	(cspI) (cspJ) () () () () () () () () () () () () ()	cspI	cspJ
b1553	JW1545	RZPQ_ECOLI	P76158	EG13828	165	(rzpQ) (ydfP) () () () () () () () () () () () () ()	rzpQ	ydfP
b1554	JW1546	LYSQ_ECOLI	P76159	EG13829	177	(arrQ) (ydfQ) () () () () () () () () () () () () ()	arrQ	ydfQ
b1555	JW1547	YDFR_ECOLI	P76160	EG13830	103	(ydfR) () () () () () () () () () () () () () ()	ydfR
b1556	JW5255	ESSQ_ECOLI	P77237	EG13831	71	(essQ) (ydfS) () () () () () () () () () () () () ()	essQ	ydfS
b1557	JW1549	CSPB_ECOLI	P36995	EG12203	71	(cspB) () () () () () () () () () () () () () ()	cspB
b1558	JW1550	CSPF_ECOLI	P0A976	EG12205	70	(cspF) () () () () () () () () () () () () () ()	cspF
b1559	JW1551	REQ2_ECOLI	P76161	EG13832	250	(quuQ) (ydfT) () () () () () () () () () () () () ()	quuQ	ydfT
b1560	JW5909	YDFU_ECOLI	P76162	EG13833	349	(ydfU) () () () () () () () () () () () () () ()	ydfU
b1561	JW1553	REM_ECOLI	P07010	EG11129	83	(rem) () () () () () () () () () () () () () ()	rem
b1562	JW1554	HOKD_ECOLI	P0ACG6	EG11130	51	(hokD) (relF) () () () () () () () () () () () () ()	hokD	relF
b1563	JW1555	RELE_ECOLI	P0C077	EG11131	95	(relE) () () () () () () () () () () () () () ()	relE
b1564	JW1556	RELB_ECOLI	P0C079	EG10836	79	(relB) () () () () () () () () () () () () () ()	relB
b1565	JW1557	YDFV_ECOLI	P76163	EG13834	101	(ydfV) () () () () () () () () () () () () () ()	ydfV
b1566	JW1558	FLXA_ECOLI	P77609	EG13429	110	(flxA) () () () () () () () () () () () () () ()	flxA
b1567	JW1559	YDFW_ECOLI	P76164	EG13835	75	(ydfW) () () () () () () () () () () () () () ()	ydfW
b1568	JW1560	YDFX_ECOLI	P76165	EG13836	96	(ydfX) () () () () () () () () () () () () () ()	ydfX
b1569	JW1561	DICC_ECOLI	P06965	EG10228	76	(dicC) () () () () () () () () () () () () () ()	dicC
b1570	JW1562	DICA_ECOLI	P06966	EG10226	135	(dicA) () () () () () () () () () () () () () ()	dicA
b1571	JW1563	YDFA_ECOLI	P0ACW8	EG11300	51	(ydfA) () () () () () () () () () () () () () ()	ydfA
b1572	JW1564	YDFB_ECOLI	P29009	EG11301	42	(ydfB) () () () () () () () () () () () () () ()	ydfB
b1573	JW1565	YDFC_ECOLI	P21418	EG11302	72	(ydfC) (rzpQ) () () () () () () () () () () () () ()	ydfC	rzpQ
b1575	JW1566	DICB_ECOLI	P09557	EG10227	62	(dicB) () () () () () () () () () () () () () ()	dicB
b1576	JW1567	YDFD_ECOLI	P29010	EG11303	63	(ydfD) () () () () () () () () () () () () () ()	ydfD
b1577	JW1568	YDFE_ECOLI	Q47138	EG11304	255	(ydfE) () () () () () () () () () () () () () ()	ydfE
b1578	JW1570	INSD8_ECOLI	P0CF60	EG40004	218	(insD8) () () () () () () () () () () () () () ()	insD8
b1579	JW1571	INTQ_ECOLI	P76168	EG13188	385	(intQ) () () () () () () () () () () () () () ()	intQ
b1580	JW1572	RSPB_ECOLI	P38105	EG12452	339	(rspB) () () () () () () () () () () () () () ()	rspB
b1581	JW1573	RSPA_ECOLI	P38104	EG12451	404	(rspA) () () () () () () () () () () () () () ()	rspA
b1582	JW1574	YNFA_ECOLI	P76169	EG13839	108	(ynfA) () () () () () () () () () () () () () ()	ynfA
b1583	JW1575	YNFB_ECOLI	P76170	EG13840	113	(ynfB) () () () () () () () () () () () () () ()	ynfB
b1584	JW1576	ATDA_ECOLI	P0A951	EG12447	186	(speG) () () () () () () () () () () () () () ()	speG
b1585	JW5258	YNFC_ECOLI	P67553	EG13841	236	(ynfC) () () () () () () () () () () () () () ()	ynfC
b1586	JW5259	YNFD_ECOLI	P76172	EG13842	101	(ynfD) () () () () () () () () () () () () () ()	ynfD
b1587	JW1579	YNFE_ECOLI	P77374	EG13843	808	(ynfE) () () () () () () () () () () () () () ()	ynfE
b1588	JW5260	YNFF_ECOLI	P77783	EG13844	807	(ynfF) () () () () () () () () () () () () () ()	ynfF
b1589	JW1581	YNFG_ECOLI	P0AAJ1	EG13845	205	(ynfG) () () () () () () () () () () () () () ()	ynfG
b1590	JW5261	YNFH_ECOLI	P76173	EG13846	284	(ynfH) () () () () () () () () () () () () () ()	ynfH
b1591	JW5262	DMSD_ECOLI	P69853	EG13847	204	(dmsD) (ynfI) () () () () () () () () () () () () ()	dmsD	ynfI
b1592	JW5263	CLCB_ECOLI	P76175	EG13848	418	(clcB) (mriT) (ynfJ) () () () () () () () () () () () ()	clcB	mriT	ynfJ
b1593	JW5264	BIOD2_ECOLI	P0A6E9	EG13849	231	(bioD2) (ynfK) () () () () () () () () () () () () ()	bioD2	ynfK
b1594	JW1586	MLC_ECOLI	P50456	EG13156	406	(mlc) () () () () () () () () () () () () () ()	mlc
b1595	JW1587	YNFL_ECOLI	P77559	EG13850	297	(ynfL) () () () () () () () () () () () () () ()	ynfL
b1596	JW1588	YNFM_ECOLI	P43531	EG12951	417	(ynfM) (yzyC) () () () () () () () () () () () () ()	ynfM	yzyC
b1597	JW5826	ASR_ECOLI	P36560	EG12149	102	(asr) () () () () () () () () () () () () () ()	asr
b1598	JW1590	YDGD_ECOLI	P76176	EG13925	273	(ydgD) () () () () () () () () () () () () () ()	ydgD
b1599	JW1591	MDTI_ECOLI	P69210	EG13926	109	(mdtI) (ydgE) () () () () () () () () () () () () ()	mdtI	ydgE
b1600	JW1592	MDTJ_ECOLI	P69212	EG13927	121	(mdtJ) (ydgF) () () () () () () () () () () () () ()	mdtJ	ydgF
b1601	JW1593	TQSA_ECOLI	P0AFS5	EG13928	344	(tqsA) (ydgG) () () () () () () () () () () () () ()	tqsA	ydgG
b1602	JW1594	PNTB_ECOLI	P0AB67	EG10745	462	(pntB) () () () () () () () () () () () () () ()	pntB
b1603	JW1595	PNTA_ECOLI	P07001	EG10744	510	(pntA) () () () () () () () () () () () () () ()	pntA
b1604	JW1596	YDGH_ECOLI	P76177	EG13929	314	(ydgH) () () () () () () () () () () () () () ()	ydgH
b1605	JW1597	ARCD_ECOLI	P0AAE5	EG13930	460	(ydgI) () () () () () () () () () () () () () ()	ydgI
b1606	JW1598	FOLM_ECOLI	P0AFS3	EG13189	240	(folM) (ydgB) () () () () () () () () () () () () ()	folM	ydgB
b1607	JW1599	YDGC_ECOLI	P0ACX0	EG13191	111	(ydgC) () () () () () () () () () () () () () ()	ydgC
b1608	JW1600	RSTA_ECOLI	P52108	EG13190	239	(rstA) (urpT) () () () () () () () () () () () () ()	rstA	urpT
b1609	JW1601	RSTB_ECOLI	P18392	EG11233	433	(rstB) (uspT) () () () () () () () () () () () () ()	rstB	uspT
b1610	JW1602	TUS_ECOLI	P16525	EG11038	309	(tus) (tau) () () () () () () () () () () () () ()	tus	tau
b1611	JW1603	FUMC_ECOLI	P05042	EG10358	467	(fumC) () () () () () () () () () () () () () ()	fumC
b1612	JW1604	FUMA_ECOLI	P0AC33	EG10356	548	(fumA) () () () () () () () () () () () () () ()	fumA
b1613	JW1605	MANA_ECOLI	P00946	EG10566	391	(manA) (pmi) () () () () () () () () () () () () ()	manA	pmi
b1614	JW1606	YDGA_ECOLI	P77804	EG12457	502	(ydgA) () () () () () () () () () () () () () ()	ydgA
b1615	JW1607	UIDC_ECOLI	Q47706	EG12668	421	(uidC) (gusC) () () () () () () () () () () () () ()	uidC	gusC
b1616	JW1608	UIDB_ECOLI	P0CE44	EG11658	457	(uidB) (gusB) (uidP) () () () () () () () () () () () ()	uidB	gusB	uidP
b1617	JW1609	BGLR_ECOLI	P05804	EG11055	603	(uidA) (gurA) (gusA) () () () () () () () () () () () ()	uidA	gurA	gusA
b1618	JW1610	UIDR_ECOLI	P0ACT6	EG12667	196	(uidR) (gusR) () () () () () () () () () () () () ()	uidR	gusR
b1619	JW1611	HDHA_ECOLI	P0AET8	EG10425	255	(hdhA) (hsdH) () () () () () () () () () () () () ()	hdhA	hsdH
b1620	JW1612	MALI_ECOLI	P18811	EG10557	342	(malI) () () () () () () () () () () () () () ()	malI
b1621	JW1613	PTOCB_ECOLI	P19642	EG10563	530	(malX) () () () () () () () () () () () () () ()	malX
b1622	JW1614	MALY_ECOLI	P23256	EG10564	390	(malY) () () () () () () () () () () () () () ()	malY
b1623	JW1615	ADD_ECOLI	P22333	EG10030	333	(add) () () () () () () () () () () () () () ()	add
b1624	JW5265	YDGJ_ECOLI	P77376	EG13931	346	(ydgJ) () () () () () () () () () () () () () ()	ydgJ
b1625	JW1617	CNU_ECOLI	P64467	EG14303	71	(cnu) (ydgT) () () () () () () () () () () () () ()	cnu	ydgT
b1626	JW1618	YDGK_ECOLI	P76180	EG13932	146	(ydgK) () () () () () () () () () () () () () ()	ydgK
b1627	JW1619	RSXA_ECOLI	P0A766	EG13933	193	(rsxA) (rnfA) (ydgL) () () () () () () () () () () () ()	rsxA	rnfA	ydgL
b1628	JW1620	RSXB_ECOLI	P77223	EG13934	192	(rsxB) (rnfB) (ydgM) () () () () () () () () () () () ()	rsxB	rnfB	ydgM
b1629	JW1621	RSXC_ECOLI	P77611	EG13935	740	(rsxC) (rnfC) (ydgN) () () () () () () () () () () () ()	rsxC	rnfC	ydgN
b1630	JW1622	RSXD_ECOLI	P76182	EG13936	352	(rsxD) (rnfD) (ydgO) () () () () () () () () () () () ()	rsxD	rnfD	ydgO
b1631	JW1623	RSXG_ECOLI	P77285	EG13937	206	(rsxG) (rnfG) (ydgP) () () () () () () () () () () () ()	rsxG	rnfG	ydgP
b1632	JW1624	RSXE_ECOLI	P77179	EG13938	231	(rsxE) (rnfE) (ydgQ) () () () () () () () () () () () ()	rsxE	rnfE	ydgQ
b1633	JW1625	END3_ECOLI	P0AB83	EG10662	211	(nth) () () () () () () () () () () () () () ()	nth
b1634	JW1626	DTPA_ECOLI	P77304	EG13939	500	(dtpA) (tppB) (ydgR) () () () () () () () () () () () ()	dtpA	tppB	ydgR
b1635	JW1627	GSTA_ECOLI	P0A9D2	EG12613	201	(gstA) (gst) () () () () () () () () () () () () ()	gstA	gst
b1636	JW1628	PDXY_ECOLI	P77150	EG13940	287	(pdxY) (ydgS) () () () () () () () () () () () () ()	pdxY	ydgS
b1637	JW1629	SYY_ECOLI	P0AGJ9	EG11043	424	(tyrS) () () () () () () () () () () () () () ()	tyrS
b1638	JW1630	PDXH_ECOLI	P0AFI7	EG11487	218	(pdxH) () () () () () () () () () () () () () ()	pdxH
b1639	JW1631	MLIC_ECOLI	P28224	EG11488	109	(mliC) (ydhA) () () () () () () () () () () () () ()	mliC	ydhA
b1640	JW1632	ANMK_ECOLI	P77570	EG13942	369	(anmK) (ydhH) () () () () () () () () () () () () ()	anmK	ydhH
b1641	JW1633	SLYB_ECOLI	P0A905	EG13409	155	(slyB) () () () () () () () () () () () () () ()	slyB
b1642	JW5267	SLYA_ECOLI	P0A8W2	EG13408	144	(slyA) () () () () () () () () () () () () () ()	slyA
b1643	JW1635	YDHI_ECOLI	P64471	EG13943	78	(ydhI) () () () () () () () () () () () () () ()	ydhI
b1644	JW1636	YDHJ_ECOLI	P76185	EG13944	285	(ydhJ) () () () () () () () () () () () () () ()	ydhJ
b1645	JW1637	YDHK_ECOLI	P76186	EG13945	670	(ydhK) () () () () () () () () () () () () () ()	ydhK
b1646	JW1638	SODC_ECOLI	P0AGD1	EG13419	173	(sodC) () () () () () () () () () () () () () ()	sodC
b1647	JW1639	YDHF_ECOLI	P76187	EG13420	298	(ydhF) () () () () () () () () () () () () () ()	ydhF
b1648	JW5827	YDHL_ECOLI	P64474	EG13946	79	(ydhL) () () () () () () () () () () () () () ()	ydhL
b1649	JW5874	NEMR_ECOLI	P67430	EG13947	199	(nemR) (ydhM) () () () () () () () () () () () () ()	nemR	ydhM
b1650	JW1642	NEMA_ECOLI	P77258	EG13546	365	(nemA) (ydhN) () () () () () () () () () () () () ()	nemA	ydhN
b1651	JW1643	LGUL_ECOLI	P0AC81	EG13421	135	(gloA) () () () () () () () () () () () () () ()	gloA
b1652	JW1644	RNT_ECOLI	P30014	EG11547	215	(rnt) () () () () () () () () () () () () () ()	rnt
b1653	JW1645	LHR_ECOLI	P30015	EG11548	1538	(lhr) (rhlF) () () () () () () () () () () () () ()	lhr	rhlF
b1654	JW1646	GLRX4_ECOLI	P0AC69	EG12181	115	(grxD) (ydhD) () () () () () () () () () () () () ()	grxD	ydhD
b1655	JW5270	MEPH_ECOLI	P76190	EG13949	271	(mepH) (ydhO) () () () () () () () () () () () () ()	mepH	ydhO
b1656	JW1648	SODF_ECOLI	P0AGD3	EG10954	193	(sodB) () () () () () () () () () () () () () ()	sodB
b1657	JW1649	YDHP_ECOLI	P77389	EG13950	389	(ydhP) () () () () () () () () () () () () () ()	ydhP
b1658	JW1650	PURR_ECOLI	P0ACP7	EG10800	341	(purR) () () () () () () () () () () () () () ()	purR
b1659	JW1651	YDHB_ECOLI	P0ACR2	EG12140	310	(ydhB) () () () () () () () () () () () () () ()	ydhB
b1660	JW1652	YDHC_ECOLI	P37597	EG12141	403	(ydhC) () () () () () () () () () () () () () ()	ydhC
b1661	JW1653	CFA_ECOLI	P0A9H7	EG11531	382	(cfa) (cdfA) () () () () () () () () () () () () ()	cfa	cdfA
b1662	JW1654	RISA_ECOLI	P0AFU8	EG11406	213	(ribC) (ribE) () () () () () () () () () () () () ()	ribC	ribE
b1663	JW1655	MDTK_ECOLI	P37340	EG12400	457	(mdtK) (norE) (norM) (ydhE) () () () () () () () () () () ()	mdtK	norE	norM	ydhE
b1664	JW1656	YDHQ_ECOLI	P77552	EG13951	418	(ydhQ) () () () () () () () () () () () () () ()	ydhQ
b1667	JW1657	YDHR_ECOLI	P0ACX3	EG13952	101	(ydhR) () () () () () () () () () () () () () ()	ydhR
b1668	JW1658	YDHS_ECOLI	P77148	EG13953	534	(ydhS) () () () () () () () () () () () () () ()	ydhS
b1669	JW1659	YDHT_ECOLI	P77147	EG13954	270	(ydhT) () () () () () () () () () () () () () ()	ydhT
b1670	JW1660	PHSC_ECOLI	P77409	EG13955	261	(ydhU) () () () () () () () () () () () () () ()	ydhU
b1671	JW5271	YDHX_ECOLI	P77375	EG13958	222	(ydhX) () () () () () () () () () () () () () ()	ydhX
b1672	JW1662	YDHW_ECOLI	P77564	EG13957	215	(ydhW) () () () () () () () () () () () () () ()	ydhW
b1673	JW5272	YDHV_ECOLI	P76192	EG13956	700	(ydhV) () () () () () () () () () () () () () ()	ydhV
b1674	JW1664	YDHY_ECOLI	P0AAL6	EG13959	208	(ydhY) () () () () () () () () () () () () () ()	ydhY
b1675	JW1665	YDHZ_ECOLI	P0ACX5	EG13960	69	(ydhZ) () () () () () () () () () () () () () ()	ydhZ
b1676	JW1666	KPYK1_ECOLI	P0AD61	EG10804	470	(pykF) () () () () () () () () () () () () () ()	pykF
b1677	JW1667	LPP_ECOLI	P69776	EG10544	78	(lpp) (mlpA) (mulI) () () () () () () () () () () () ()	lpp	mlpA	mulI
b1678	JW1668	YNHG_ECOLI	P76193	EG14015	334	(ynhG) () () () () () () () () () () () () () ()	ynhG
b1679	JW1669	SUFE_ECOLI	P76194	EG13961	138	(sufE) (ynhA) () () () () () () () () () () () () ()	sufE	ynhA
b1680	JW1670	SUFS_ECOLI	P77444	EG13962	406	(sufS) (csdB) (ynhB) () () () () () () () () () () () ()	sufS	csdB	ynhB
b1681	JW1671	SUFD_ECOLI	P77689	EG13963	423	(sufD) (ynhC) () () () () () () () () () () () () ()	sufD	ynhC
b1682	JW1672	SUFC_ECOLI	P77499	EG13964	248	(sufC) (ynhD) () () () () () () () () () () () () ()	sufC	ynhD
b1683	JW5273	SUFB_ECOLI	P77522	EG13965	495	(sufB) (ynhE) () () () () () () () () () () () () ()	sufB	ynhE
b1684	JW1674	SUFA_ECOLI	P77667	EG11378	122	(sufA) (ydiC) () () () () () () () () () () () () ()	sufA	ydiC
b1685	JW1675	YDIH_ECOLI	P64476	EG13967	62	(ydiH) () () () () () () () () () () () () () ()	ydiH
b1686	JW1676	YDII_ECOLI	P77781	EG13968	136	(ydiI) () () () () () () () () () () () () () ()	ydiI
b1687	JW1677	YDIJ_ECOLI	P77748	EG13969	1018	(ydiJ) () () () () () () () () () () () () () ()	ydiJ
b1688	JW1678	YDIK_ECOLI	P0AFS7	EG13970	370	(ydiK) () () () () () () () () () () () () () ()	ydiK
b1689	JW1679	YDIL_ECOLI	P76196	EG13971	118	(ydiL) () () () () () () () () () () () () () ()	ydiL
b1690	JW1680	YDIM_ECOLI	P76197	EG13972	404	(ydiM) () () () () () () () () () () () () () ()	ydiM
b1691	JW5274	YDIN_ECOLI	P76198	EG13973	421	(ydiN) () () () () () () () () () () () () () ()	ydiN
b1692	JW1682	YDIB_ECOLI	P0A6D5	EG11234	288	(ydiB) () () () () () () () () () () () () () ()	ydiB
b1693	JW1683	AROD_ECOLI	P05194	EG10076	252	(aroD) () () () () () () () () () () () () () ()	aroD
b1694	JW1684	YDIF_ECOLI	P37766	EG12432	531	(ydiF) () () () () () () () () () () () () () ()	ydiF
b1695	JW5275	YDIO_ECOLI	P0A9U8	EG13974	383	(ydiO) () () () () () () () () () () () () () ()	ydiO
b1696	JW1686	YDIP_ECOLI	P77402	EG13975	303	(ydiP) () () () () () () () () () () () () () ()	ydiP
b1697	JW5276	YDIQ_ECOLI	P76201	EG13976	254	(ydiQ) () () () () () () () () () () () () () ()	ydiQ
b1698	JW1688	YDIR_ECOLI	P77378	EG13977	312	(ydiR) () () () () () () () () () () () () () ()	ydiR
b1699	JW1689	YDIS_ECOLI	P77337	EG13978	429	(ydiS) () () () () () () () () () () () () () ()	ydiS
b1700	JW1690	YDIT_ECOLI	P77714	EG13979	97	(ydiT) () () () () () () () () () () () () () ()	ydiT
b1701	JW5910	FADK_ECOLI	P38135	EG12357	548	(fadK) (ydiD) () () () () () () () () () () () () ()	fadK	ydiD
b1702	JW1692	PPSA_ECOLI	P23538	EG10759	792	(ppsA) (pps) () () () () () () () () () () () () ()	ppsA	pps
b1703	JW1693	PSRP_ECOLI	P0A8A4	EG11132	277	(ppsR) (ydiA) () () () () () () () () () () () () ()	ppsR	ydiA
b1704	JW1694	AROH_ECOLI	P00887	EG10080	348	(aroH) () () () () () () () () () () () () () ()	aroH
b1705	JW1695	YDIE_ECOLI	P0ACX9	EG12391	63	(ydiE) () () () () () () () () () () () () () ()	ydiE
b1706	JW1696	YDIU_ECOLI	P77649	EG13980	478	(ydiU) () () () () () () () () () () () () () ()	ydiU
b1707	JW1697	YDIV_ECOLI	P76204	EG13981	237	(ydiV) (cdgR) () () () () () () () () () () () () ()	ydiV	cdgR
b1708	JW1698	NLPC_ECOLI	P23898	EG11133	154	(nlpC) () () () () () () () () () () () () () ()	nlpC
b1709	JW1699	BTUD_ECOLI	P06611	EG10128	249	(btuD) () () () () () () () () () () () () () ()	btuD
b1710	JW1700	BTUE_ECOLI	P06610	EG10129	183	(btuE) () () () () () () () () () () () () () ()	btuE
b1711	JW1701	BTUC_ECOLI	P06609	EG10127	326	(btuC) () () () () () () () () () () () () () ()	btuC
b1712	JW1702	IHFA_ECOLI	P0A6X7	EG10440	99	(ihfA) (hid) (himA) () () () () () () () () () () () ()	ihfA	hid	himA
b1713	JW1703	SYFB_ECOLI	P07395	EG10710	795	(pheT) () () () () () () () () () () () () () ()	pheT
b1714	JW5277	SYFA_ECOLI	P08312	EG10709	327	(pheS) () () () () () () () () () () () () () ()	pheS
b1715	JW1705	LPF2_ECOLI	P0AD74	EG11272	14	(pheM) (phtL) () () () () () () () () () () () () ()	pheM	phtL
b1716	JW1706	RL20_ECOLI	P0A7L3	EG10881	118	(rplT) (pdzA) () () () () () () () () () () () () ()	rplT	pdzA
b1717	JW1707	RL35_ECOLI	P0A7Q1	EG11231	65	(rpmI) () () () () () () () () () () () () () ()	rpmI
b1718	JW5829	IF3_ECOLI	P0A707	EG10506	180	(infC) (fit) () () () () () () () () () () () () ()	infC	fit
b1719	JW1709	SYT_ECOLI	P0A8M3	EG11001	642	(thrS) () () () () () () () () () () () () () ()	thrS
b1722	JW1711	YDIY_ECOLI	P76206	EG13984	252	(ydiY) () () () () () () () () () () () () () ()	ydiY
b1723	JW5280	PFKB_ECOLI	P06999	EG10700	309	(pfkB) () () () () () () () () () () () () () ()	pfkB
b1724	JW1713	YDIZ_ECOLI	P64479	EG13985	96	(ydiZ) () () () () () () () () () () () () () ()	ydiZ
b1725	JW1714	YNIA_ECOLI	P77739	EG13986	286	(yniA) () () () () () () () () () () () () () ()	yniA
b1726	JW1715	YNIB_ECOLI	P76208	EG13987	178	(yniB) () () () () () () () () () () () () () ()	yniB
b1727	JW1716	YNIC_ECOLI	P77247	EG13988	222	(yniC) () () () () () () () () () () () () () ()	yniC
b1728	JW5281	YDJM_ECOLI	P64481	EG13989	196	(ydjM) () () () () () () () () () () () () () ()	ydjM
b1729	JW1718	YDJN_ECOLI	P77529	EG13990	463	(ydjN) () () () () () () () () () () () () () ()	ydjN
b1730	JW1719	YDJO_ECOLI	P76210	EG13991	267	(ydjO) () () () () () () () () () () () () () ()	ydjO
b1731	JW1720	CEDA_ECOLI	P0AE60	EG13992	80	(cedA) (ydjP) () () () () () () () () () () () () ()	cedA	ydjP
b1732	JW1721	CATE_ECOLI	P21179	EG10509	753	(katE) () () () () () () () () () () () () () ()	katE
b1733	JW1722	CHBG_ECOLI	P37794	EG12198	249	(chbG) (ydjC) () () () () () () () () () () () () ()	chbG	ydjC
b1734	JW1723	CHBF_ECOLI	P17411	EG10144	450	(chbF) (celF) (ydjD) () () () () () () () () () () () ()	chbF	celF	ydjD
b1735	JW1724	CHBR_ECOLI	P17410	EG10143	280	(chbR) (celD) () () () () () () () () () () () () ()	chbR	celD
b1736	JW1725	PTQA_ECOLI	P69791	EG10142	116	(chbA) (celC) () () () () () () () () () () () () ()	chbA	celC
b1737	JW1726	PTQC_ECOLI	P17334	EG10141	452	(chbC) (celB) () () () () () () () () () () () () ()	chbC	celB
b1738	JW1727	PTQB_ECOLI	P69795	EG10140	106	(chbB) (celA) () () () () () () () () () () () () ()	chbB	celA
b1739	JW1728	OSME_ECOLI	P0ADB1	EG10044	112	(osmE) (anr) () () () () () () () () () () () () ()	osmE	anr
b1740	JW1729	NADE_ECOLI	P18843	EG10663	275	(nadE) (efg) (ntrL) () () () () () () () () () () () ()	nadE	efg	ntrL
b1741	JW1730	CHO_ECOLI	P76213	EG13993	295	(cho) (ydjQ) () () () () () () () () () () () () ()	cho	ydjQ
b1742	JW1731	VES_ECOLI	P76214	EG13994	191	(ves) (ydjR) () () () () () () () () () () () () ()	ves	ydjR
b1743	JW1732	SPY_ECOLI	P77754	EG13490	161	(spy) () () () () () () () () () () () () () ()	spy
b1744	JW1733	ASTE_ECOLI	P76215	EG13995	322	(astE) (ydjS) () () () () () () () () () () () () ()	astE	ydjS
b1745	JW1734	ASTB_ECOLI	P76216	EG13996	447	(astB) (ydjT) () () () () () () () () () () () () ()	astB	ydjT
b1746	JW5282	ASTD_ECOLI	P76217	EG13997	492	(astD) (ydjU) () () () () () () () () () () () () ()	astD	ydjU
b1747	JW1736	ASTA_ECOLI	P0AE37	EG13998	344	(astA) (ydjV) () () () () () () () () () () () () ()	astA	ydjV
b1748	JW1737	ASTC_ECOLI	P77581	EG13999	406	(astC) (argM) (cstC) (ydjW) () () () () () () () () () () ()	astC	argM	cstC	ydjW
b1749	JW1738	EX3_ECOLI	P09030	EG11073	268	(xthA) (xth) () () () () () () () () () () () () ()	xthA	xth
b1750	JW1739	YDJX_ECOLI	P76219	EG14000	236	(ydjX) () () () () () () () () () () () () () ()	ydjX
b1751	JW5283	YDJY_ECOLI	P76220	EG14001	225	(ydjY) () () () () () () () () () () () () () ()	ydjY
b1752	JW1741	YDJZ_ECOLI	P76221	EG14002	235	(ydjZ) () () () () () () () () () () () () () ()	ydjZ
b1753	JW1742	YNJA_ECOLI	P76222	EG14003	182	(ynjA) () () () () () () () () () () () () () ()	ynjA
b1754	JW5284	YNJB_ECOLI	P76223	EG14004	388	(ynjB) () () () () () () () () () () () () () ()	ynjB
b1755	JW5285	YNJC_ECOLI	P76224	EG14005	511	(ynjC) () () () () () () () () () () () () () ()	ynjC
b1756	JW5286	YNJD_ECOLI	P76909	EG14006	217	(ynjD) () () () () () () () () () () () () () ()	ynjD
b1757	JW5287	YNJE_ECOLI	P78067	EG14007	435	(ynjE) () () () () () () () () () () () () () ()	ynjE
b1758	JW1747	YNJF_ECOLI	P76226	EG14008	206	(ynjF) () () () () () () () () () () () () () ()	ynjF
b1759	JW1748	NUDG_ECOLI	P77788	EG14009	135	(nudG) (ynjG) () () () () () () () () () () () () ()	nudG	ynjG
b1760	JW1749	YNJH_ECOLI	P76227	EG14010	90	(ynjH) () () () () () () () () () () () () () ()	ynjH
b1761	JW1750	DHE4_ECOLI	P00370	EG10372	447	(gdhA) () () () () () () () () () () () () () ()	gdhA
b1762	JW5288	YNJI_ECOLI	P76228	EG14011	346	(ynjI) () () () () () () () () () () () () () ()	ynjI
b1763	JW1752	TOP3_ECOLI	P14294	EG11014	653	(topB) () () () () () () () () () () () () () ()	topB
b1764	JW1753	SELD_ECOLI	P16456	EG10943	347	(selD) (fdhB) () () () () () () () () () () () () ()	selD	fdhB
b1765	JW1754	YDJA_ECOLI	P0ACY1	EG11134	183	(ydjA) () () () () () () () () () () () () () ()	ydjA
b1766	JW1755	SPPA_ECOLI	P08395	EG10968	618	(sppA) () () () () () () () () () () () () () ()	sppA
b1767	JW1756	ASPG1_ECOLI	P0A962	EG10045	338	(ansA) () () () () () () () () () () () () () ()	ansA
b1768	JW1757	PNCA_ECOLI	P21369	EG11135	213	(pncA) (nam) (ydjB) () () () () () () () () () () () ()	pncA	nam	ydjB
b1769	JW1758	YDJE_ECOLI	P38055	EG12369	452	(ydjE) () () () () () () () () () () () () () ()	ydjE
b1770	JW1759	YDJF_ECOLI	P77721	EG13482	252	(ydjF) () () () () () () () () () () () () () ()	ydjF
b1771	JW1760	YDJG_ECOLI	P77256	EG13483	326	(ydjG) () () () () () () () () () () () () () ()	ydjG
b1772	JW5289	YDJH_ECOLI	P77493	EG13484	315	(ydjH) () () () () () () () () () () () () () ()	ydjH
b1773	JW1762	YDJI_ECOLI	P77704	EG13485	278	(ydjI) () () () () () () () () () () () () () ()	ydjI
b1774	JW1763	YDJJ_ECOLI	P77280	EG13486	347	(ydjJ) () () () () () () () () () () () () () ()	ydjJ
b1775	JW5290	YDJK_ECOLI	P76230	EG13487	459	(ydjK) () () () () () () () () () () () () () ()	ydjK
b1776	JW1765	YDJL_ECOLI	P77539	EG13488	358	(ydjL) () () () () () () () () () () () () () ()	ydjL
b1777	JW1766	YEAC_ECOLI	P76231	EG13489	90	(yeaC) () () () () () () () () () () () () () ()	yeaC
b1778	JW1767	MSRB_ECOLI	P0A746	EG12394	137	(msrB) (yeaA) () () () () () () () () () () () () ()	msrB	yeaA
b1779	JW1768	G3P1_ECOLI	P0A9B2	EG10367	331	(gapA) () () () () () () () () () () () () () ()	gapA
b1780	JW1769	YEAD_ECOLI	P39173	EG12679	294	(yeaD) (yzzQ) () () () () () () () () () () () () ()	yeaD	yzzQ
b1781	JW1770	YEAE_ECOLI	P76234	EG13491	284	(yeaE) () () () () () () () () () () () () () ()	yeaE
b1782	JW1771	MIPA_ECOLI	P0A908	EG13492	248	(mipA) (yeaF) () () () () () () () () () () () () ()	mipA	yeaF
b1783	JW1772	YEAG_ECOLI	P0ACY3	EG13493	644	(yeaG) () () () () () () () () () () () () () ()	yeaG
b1784	JW1773	YEAH_ECOLI	P76235	EG13494	427	(yeaH) () () () () () () () () () () () () () ()	yeaH
b1785	JW1774	YEAI_ECOLI	P76236	EG13495	491	(yeaI) () () () () () () () () () () () () () ()	yeaI
b1786	JW5291	YEAJ_ECOLI	P76237	EG13496	496	(yeaJ) () () () () () () () () () () () () () ()	yeaJ
b1787	JW1776	YEAK_ECOLI	P64483	EG13497	167	(yeaK) () () () () () () () () () () () () () ()	yeaK
b1788	JW5885	YOAI_ECOLI	P76239	EG14417	34	(yoaI) () () () () () () () () () () () () () ()	yoaI
b1789	JW1778	YEAL_ECOLI	P0ACY6	EG13498	148	(yeaL) () () () () () () () () () () () () () ()	yeaL
b1790	JW1779	YEAM_ECOLI	P76241	EG13499	273	(yeaM) () () () () () () () () () () () () () ()	yeaM
b1791	JW1780	YEAN_ECOLI	P76242	EG13500	393	(yeaN) () () () () () () () () () () () () () ()	yeaN
b1792	JW1781	YEAO_ECOLI	P76243	EG13501	115	(yeaO) () () () () () () () () () () () () () ()	yeaO
b1793	JW1782	YOAF_ECOLI	P64493	EG14304	84	(yoaF) () () () () () () () () () () () () () ()	yoaF
b1794	JW5292	YEAP_ECOLI	P76245	EG13502	341	(yeaP) () () () () () () () () () () () () () ()	yeaP
b1795	JW1784	YEAQ_ECOLI	P64485	EG13503	82	(yeaQ) () () () () () () () () () () () () () ()	yeaQ
b1796	JW1785	YOAG_ECOLI	P64496	EG14305	60	(yoaG) () () () () () () () () () () () () () ()	yoaG
b1797	JW1786	YEAR_ECOLI	P64488	EG13504	119	(yeaR) () () () () () () () () () () () () () ()	yeaR
b1798	JW1787	LEUE_ECOLI	P76249	EG13505	212	(leuE) (yeaS) () () () () () () () () () () () () ()	leuE	yeaS
b1799	JW1788	DMLR_ECOLI	P76250	EG13506	307	(dmlR) (yeaT) () () () () () () () () () () () () ()	dmlR	yeaT
b1800	JW1789	DMLA_ECOLI	P76251	EG13507	361	(dmlA) (yeaU) () () () () () () () () () () () () ()	dmlA	yeaU
b1801	JW5293	YEAV_ECOLI	P0ABD1	EG13508	481	(yeaV) () () () () () () () () () () () () () ()	yeaV
b1802	JW5294	YEAW_ECOLI	P0ABR7	EG13509	374	(yeaW) () () () () () () () () () () () () () ()	yeaW
b1803	JW1792	YEAX_ECOLI	P76254	EG13510	321	(yeaX) () () () () () () () () () () () () () ()	yeaX
b1804	JW1793	RND_ECOLI	P09155	EG10858	375	(rnd) () () () () () () () () () () () () () ()	rnd
b1805	JW1794	LCFA_ECOLI	P69451	EG11530	561	(fadD) (oldD) () () () () () () () () () () () () ()	fadD	oldD
b1806	JW1795	YEAY_ECOLI	P0AA91	EG13511	193	(yeaY) () () () () () () () () () () () () () ()	yeaY
b1807	JW1796	TSAB_ECOLI	P76256	EG13512	231	(tsaB) (yeaZ) () () () () () () () () () () () () ()	tsaB	yeaZ
b1808	JW1797	YOAA_ECOLI	P76257	EG13513	636	(yoaA) () () () () () () () () () () () () () ()	yoaA
b1809	JW5295	YOAB_ECOLI	P0AEB7	EG13514	114	(yoaB) () () () () () () () () () () () () () ()	yoaB
b1810	JW5296	YOAC_ECOLI	P64490	EG13515	99	(yoaC) () () () () () () () () () () () () () ()	yoaC
b1811	JW1800	YOAH_ECOLI	P67338	EG14306	59	(yoaH) () () () () () () () () () () () () () ()	yoaH
b1812	JW1801	PABB_ECOLI	P05041	EG10683	453	(pabB) () () () () () () () () () () () () () ()	pabB
b1813	JW1802	NUDL_ECOLI	P43337	EG12693	192	(nudL) (yeaB) () () () () () () () () () () () () ()	nudL	yeaB
b1814	JW1803	SDHL_ECOLI	P16095	EG10930	454	(sdaA) () () () () () () () () () () () () () ()	sdaA
b1815	JW1804	ADRB_ECOLI	P76261	EG13516	532	(adrB) (yoaD) () () () () () () () () () () () () ()	adrB	yoaD
b1816	JW1805	YOAE_ECOLI	P0AEC0	EG13517	518	(yoaE) () () () () () () () () () () () () () ()	yoaE
b1817	JW1806	PTNAB_ECOLI	P69797	EG10567	323	(manX) (gptB) (ptsL) () () () () () () () () () () () ()	manX	gptB	ptsL
b1818	JW1807	PTNC_ECOLI	P69801	EG10568	266	(manY) (pel) (ptsP) () () () () () () () () () () () ()	manY	pel	ptsP
b1819	JW1808	PTND_ECOLI	P69805	EG10569	283	(manZ) (gptB) (ptsM) () () () () () () () () () () () ()	manZ	gptB	ptsM
b1820	JW1809	YOBD_ECOLI	P67601	EG13948	152	(yobD) () () () () () () () () () () () () () ()	yobD
b1821	JW5830	MNTP_ECOLI	P76264	EG14012	188	(mntP) (yebN) () () () () () () () () () () () () ()	mntP	yebN
b1822	JW1811	RLMA_ECOLI	P36999	EG12207	269	(rlmA) (rrmA) (yebH) () () () () () () () () () () () ()	rlmA	rrmA	yebH
b1823	JW1812	CSPC_ECOLI	P0A9Y6	EG12204	69	(cspC) (msmB) () () () () () () () () () () () () ()	cspC	msmB
b1824	JW1813	YOBF_ECOLI	P64508	EG14382	47	(yobF) () () () () () () () () () () () () () ()	yobF
b1825	JW1814	YEBO_ECOLI	P64499	EG14014	95	(yebO) () () () () () () () () () () () () () ()	yebO
b1826	JW1815	MGRB_ECOLI	P64512	EG14383	47	(mgrB) (yobG) () () () () () () () () () () () () ()	mgrB	yobG
b1827	JW1816	KDGR_ECOLI	P76268	EG14018	263	(kdgR) (yebP) () () () () () () () () () () () () ()	kdgR	yebP
b1828	JW5299	YEBQ_ECOLI	P76269	EG14019	457	(yebQ) () () () () () () () () () () () () () ()	yebQ
b1829	JW1818	HTPX_ECOLI	P23894	EG10462	293	(htpX) () () () () () () () () () () () () () ()	htpX
b1830	JW1819	PRC_ECOLI	P23865	EG10760	682	(prc) (tsp) () () () () () () () () () () () () ()	prc	tsp
b1831	JW5300	PROQ_ECOLI	P45577	EG12866	232	(proQ) (yebJ) (yobE) (yoeC) () () () () () () () () () () ()	proQ	yebJ	yobE	yoeC
b1832	JW1821	MSRC_ECOLI	P76270	EG14020	165	(msrC) (yebR) () () () () () () () () () () () () ()	msrC	yebR
b1833	JW1822	YEBS_ECOLI	P0AD03	EG14021	427	(yebS) () () () () () () () () () () () () () ()	yebS
b1834	JW1823	YEBT_ECOLI	P76272	EG14022	877	(yebT) () () () () () () () () () () () () () ()	yebT
b1835	JW5301	RSMF_ECOLI	P76273	EG14023	479	(rsmF) (yebU) () () () () () () () () () () () () ()	rsmF	yebU
b1836	JW5302	YEBV_ECOLI	P64503	EG14024	78	(yebV) () () () () () () () () () () () () () ()	yebV
b1837	JW5303	YEBW_ECOLI	P76275	EG14025	63	(yebW) () () () () () () () () () () () () () ()	yebW
b1838	JW1827	PRP1_ECOLI	P55798	EG14026	218	(pphA) (prpA) (yebX) () () () () () () () () () () () ()	pphA	prpA	yebX
b1839	JW1828	YEBY_ECOLI	P64506	EG14027	113	(yebY) () () () () () () () () () () () () () ()	yebY
b1840	JW1829	YEBZ_ECOLI	P76278	EG14028	290	(yebZ) () () () () () () () () () () () () () ()	yebZ
b1841	JW1830	YOBA_ECOLI	P0AA57	EG14029	124	(yobA) () () () () () () () () () () () () () ()	yobA
b1842	JW1831	HOLE_ECOLI	P0ABS8	EG11505	76	(holE) () () () () () () () () () () () () () ()	holE
b1843	JW1832	YOBB_ECOLI	P76280	EG14030	218	(yobB) () () () () () () () () () () () () () ()	yobB
b1844	JW1833	EXOX_ECOLI	P0AEK0	EG14031	220	(exoX) (yobC) () () () () () () () () () () () () ()	exoX	yobC
b1845	JW1834	PTRB_ECOLI	P24555	EG11004	686	(ptrB) (tlp) () () () () () () () () () () () () ()	ptrB	tlp
b1846	JW1835	YEBE_ECOLI	P33218	EG11806	219	(yebE) () () () () () () () () () () () () () ()	yebE
b1847	JW1836	YEBF_ECOLI	P33219	EG11807	118	(yebF) () () () () () () () () () () () () () ()	yebF
b1848	JW1837	YEBG_ECOLI	P0ACY9	EG11808	96	(yebG) () () () () () () () () () () () () () ()	yebG
b1849	JW1838	PURT_ECOLI	P33221	EG11809	392	(purT) () () () () () () () () () () () () () ()	purT
b1850	JW1839	ALKH_ECOLI	P0A955	EG10256	213	(eda) (hga) (kdgA) () () () () () () () () () () () ()	eda	hga	kdgA
b1851	JW1840	EDD_ECOLI	P0ADF6	EG10257	603	(edd) () () () () () () () () () () () () () ()	edd
b1852	JW1841	G6PD_ECOLI	P0AC53	EG11221	491	(zwf) () () () () () () () () () () () () () ()	zwf
b1853	JW1842	HEXR_ECOLI	P46118	EG12860	289	(hexR) (yebK) () () () () () () () () () () () () ()	hexR	yebK
b1854	JW1843	KPYK2_ECOLI	P21599	EG10803	480	(pykA) () () () () () () () () () () () () () ()	pykA
b1855	JW1844	MSBB_ECOLI	P24205	EG10614	323	(msbB) () () () () () () () () () () () () () ()	msbB
b1856	JW5304	MEPM_ECOLI	P0AFS9	EG10013	440	(mepM) (yebA) () () () () () () () () () () () () ()	mepM	yebA
b1857	JW5831	ZNUA_ECOLI	P39172	EG12678	310	(znuA) (yebL) (yzzP) () () () () () () () () () () () ()	znuA	yebL	yzzP
b1858	JW1847	ZNUC_ECOLI	P0A9X1	EG13132	251	(znuC) (yebM) () () () () () () () () () () () () ()	znuC	yebM
b1859	JW1848	ZNUB_ECOLI	P39832	EG12368	261	(znuB) (yebI) () () () () () () () () () () () () ()	znuB	yebI
b1860	JW1849	RUVB_ECOLI	P0A812	EG10924	336	(ruvB) () () () () () () () () () () () () () ()	ruvB
b1861	JW1850	RUVA_ECOLI	P0A809	EG10923	203	(ruvA) () () () () () () () () () () () () () ()	ruvA
b1862	JW5306	YEBB_ECOLI	P24238	EG11136	200	(yebB) () () () () () () () () () () () () () ()	yebB
b1863	JW1852	RUVC_ECOLI	P0A814	EG10925	173	(ruvC) () () () () () () () () () () () () () ()	ruvC
b1864	JW1853	YEBC_ECOLI	P0A8A0	EG11137	246	(yebC) () () () () () () () () () () () () () ()	yebC
b1865	JW1854	NUDB_ECOLI	P0AFC0	EG11138	150	(nudB) (ntpA) () () () () () () () () () () () () ()	nudB	ntpA
b1866	JW1855	SYD_ECOLI	P21889	EG10097	590	(aspS) (tls) () () () () () () () () () () () () ()	aspS	tls
b1867	JW5307	YECD_ECOLI	P0ADI7	EG12378	188	(yecD) () () () () () () () () () () () () () ()	yecD
b1868	JW1857	YECE_ECOLI	P37348	EG12379	272	(yecE) () () () () () () () () () () () () () ()	yecE
b1869	JW5308	YECN_ECOLI	P64515	EG14032	131	(yecN) () () () () () () () () () () () () () ()	yecN
b1870	JW1859	CMOA_ECOLI	P76290	EG14033	247	(cmoA) (yecO) () () () () () () () () () () () () ()	cmoA	yecO
b1871	JW1860	CMOB_ECOLI	P76291	EG14034	323	(cmoB) (yecP) () () () () () () () () () () () () ()	cmoB	yecP
b1872	JW1861	TORZ_ECOLI	P46923	EG13276	809	(torZ) (bisZ) () () () () () () () () () () () () ()	torZ	bisZ
b1873	JW1862	TORY_ECOLI	P52005	EG13277	366	(torY) (yecK) () () () () () () () () () () () () ()	torY	yecK
b1874	JW1863	CUTC_ECOLI	P67826	EG12956	248	(cutC) (cutCM) () () () () () () () () () () () () ()	cutC	cutCM
b1875	JW5309	YECM_ECOLI	P52007	EG13405	188	(yecM) (yecL) () () () () () () () () () () () () ()	yecM	yecL
b1876	JW1865	SYR_ECOLI	P11875	EG10071	577	(argS) () () () () () () () () () () () () () ()	argS
b1877	JW5310	YECT_ECOLI	P76296	EG14316	162	(yecT) () () () () () () () () () () () () () ()	yecT
b1878	JW1867	FLHE_ECOLI	P76297	EG14013	130	(flhE) () () () () () () () () () () () () () ()	flhE
b1879	JW1868	FLHA_ECOLI	P76298	EG14273	692	(flhA) () () () () () () () () () () () () () ()	flhA
b1880	JW1869	FLHB_ECOLI	P76299	EG14035	382	(flhB) (yecQ) () () () () () () () () () () () () ()	flhB	yecQ
b1881	JW1870	CHEZ_ECOLI	P0A9H9	EG10151	214	(cheZ) () () () () () () () () () () () () () ()	cheZ
b1882	JW1871	CHEY_ECOLI	P0AE67	EG10150	129	(cheY) () () () () () () () () () () () () () ()	cheY
b1883	JW1872	CHEB_ECOLI	P07330	EG10147	349	(cheB) () () () () () () () () () () () () () ()	cheB
b1884	JW1873	CHER_ECOLI	P07364	EG10148	286	(cheR) (cheX) () () () () () () () () () () () () ()	cheR	cheX
b1885	JW1874	MCP4_ECOLI	P07018	EG10987	533	(tap) () () () () () () () () () () () () () ()	tap
b1886	JW1875	MCP2_ECOLI	P07017	EG10988	553	(tar) (cheM) () () () () () () () () () () () () ()	tar	cheM
b1887	JW1876	CHEW_ECOLI	P0A964	EG10149	167	(cheW) () () () () () () () () () () () () () ()	cheW
b1888	JW1877	CHEA_ECOLI	P07363	EG10146	654	(cheA) () () () () () () () () () () () () () ()	cheA
b1889	JW1878	MOTB_ECOLI	P0AF06	EG10602	308	(motB) () () () () () () () () () () () () () ()	motB
b1890	JW1879	MOTA_ECOLI	P09348	EG10601	295	(motA) (flaJ) () () () () () () () () () () () () ()	motA	flaJ
b1891	JW1880	FLHC_ECOLI	P0ABY7	EG10319	192	(flhC) (flaI) () () () () () () () () () () () () ()	flhC	flaI
b1892	JW1881	FLHD_ECOLI	P0A8S9	EG10320	116	(flhD) (flbB) () () () () () () () () () () () () ()	flhD	flbB
b1893	INSB5_ECOLI	P0CF28	EG40002	167	insB5	() () () () () () () () () () () () () () ()
b1894	INSA5_ECOLI	P0CF11	EG40001	91	insA5	() () () () () () () () () () () () () () ()
b1895	JW1884	USPC_ECOLI	P46888	EG12862	142	(uspC) (yecG) () () () () () () () () () () () () ()	uspC	yecG
b1896	JW5312	OTSA_ECOLI	P31677	EG11751	474	(otsA) () () () () () () () () () () () () () ()	otsA
b1897	JW1886	OTSB_ECOLI	P31678	EG11752	266	(otsB) () () () () () () () () () () () () () ()	otsB
b1900	JW1888	ARAG_ECOLI	P0AAF3	EG10058	504	(araG) () () () () () () () () () () () () () ()	araG
b1901	JW1889	ARAF_ECOLI	P02924	EG10057	329	(araF) () () () () () () () () () () () () () ()	araF
b1902	JW1890	FTNB_ECOLI	P0A9A2	EG13175	167	(ftnB) (yecI) () () () () () () () () () () () () ()	ftnB	yecI
b1904	JW1892	YECR_ECOLI	P76308	EG14036	107	(yecR) () () () () () () () () () () () () () ()	yecR
b1905	JW1893	FTNA_ECOLI	P0A998	EG10921	165	(ftnA) (ftn) (gen-165) (rsgA) () () () () () () () () () () ()	ftnA	ftn	gen-165	rsgA
b1906	JW1894	YECH_ECOLI	P46887	EG12863	79	(yecH) () () () () () () () () () () () () () ()	yecH
b1907	JW1895	TYRP_ECOLI	P0AAD4	EG11041	403	(tyrP) () () () () () () () () () () () () () ()	tyrP
b1908	JW1896	YECA_ECOLI	P0AD05	EG11139	221	(yecA) () () () () () () () () () () () () () ()	yecA
b1912	JW1897	PGSA_ECOLI	P0ABF8	EG10706	182	(pgsA) () () () () () () () () () () () () () ()	pgsA
b1913	JW1898	UVRC_ECOLI	P0A8G0	EG11063	610	(uvrC) () () () () () () () () () () () () () ()	uvrC
b1914	JW1899	UVRY_ECOLI	P0AED5	EG11140	218	(uvrY) (yecB) () () () () () () () () () () () () ()	uvrY	yecB
b1915	JW1900	YECF_ECOLI	P0AD07	EG12861	74	(yecF) () () () () () () () () () () () () () ()	yecF
b1916	JW1901	SDIA_ECOLI	P07026	EG10935	240	(sdiA) () () () () () () () () () () () () () ()	sdiA
b1917	JW1902	YECC_ECOLI	P37774	EG12347	250	(yecC) () () () () () () () () () () () () () ()	yecC
b1918	JW1903	YECS_ECOLI	P0AFT2	EG14037	222	(yecS) () () () () () () () () () () () () () ()	yecS
b1919	JW5313	DCYD_ECOLI	P76316	EG14038	328	(dcyD) (yedO) () () () () () () () () () () () () ()	dcyD	yedO
b1920	JW1905	FLIY_ECOLI	P0AEM9	EG12680	266	(fliY) (yzzR) () () () () () () () () () () () () ()	fliY	yzzR
b1921	JW1906	FLIZ_ECOLI	P52627	EG11356	183	(fliZ) (yedH) () () () () () () () () () () () () ()	fliZ	yedH
b1922	JW1907	FLIA_ECOLI	P0AEM6	EG11355	239	(fliA) (flaD) (rpoF) () () () () () () () () () () () ()	fliA	flaD	rpoF
b1923	JW1908	FLIC_ECOLI	P04949	EG10321	498	(fliC) (flaF) (hag) () () () () () () () () () () () ()	fliC	flaF	hag
b1924	JW1909	FLID_ECOLI	P24216	EG10841	468	(fliD) (flaV) (flbC) () () () () () () () () () () () ()	fliD	flaV	flbC
b1925	JW1910	FLIS_ECOLI	P26608	EG11388	136	(fliS) () () () () () () () () () () () () () ()	fliS
b1926	JW1911	FLIT_ECOLI	P0ABY2	EG11389	121	(fliT) () () () () () () () () () () () () () ()	fliT
b1927	JW1912	AMY2_ECOLI	P26612	EG11387	495	(amyA) (yedC) () () () () () () () () () () () () ()	amyA	yedC
b1928	JW1913	YEDD_ECOLI	P31063	EG11659	137	(yedD) () () () () () () () () () () () () () ()	yedD
b1929	JW1914	YEDE_ECOLI	P31064	EG11660	401	(yedE) () () () () () () () () () () () () () ()	yedE
b1930	JW1915	YEDF_ECOLI	P0AA31	EG11661	77	(yedF) () () () () () () () () () () () () () ()	yedF
b1931	JW1916	YEDK_ECOLI	P76318	EG13278	222	(yedK) (yedG) () () () () () () () () () () () () ()	yedK	yedG
b1932	JW1917	YEDL_ECOLI	P76319	EG13279	159	(yedL) () () () () () () () () () () () () () ()	yedL
b1935	JW1920	YEDM_ECOLI	P76322	EG13280	116	(yedM) () () () () () () () () () () () () () ()	yedM
b1936	INTG_ECOLI	P76323	EG14259	92	intG	() () () () () () () () () () () () () () ()
b1937	JW1921	FLIE_ECOLI	P0A8T5	EG11346	104	(fliE) (fla) (AI) (flaN) () () () () () () () () () () ()	fliE	fla	AI	flaN
b1938	JW1922	FLIF_ECOLI	P25798	EG11347	552	(fliF) (fla) (AII.1) (fla) (BI) () () () () () () () () () ()	fliF	fla	AII.1	fla	BI
b1939	JW1923	FLIG_ECOLI	P0ABZ1	EG11654	331	(fliG) (fla) (AII.2) (fla) (BII) () () () () () () () () () ()	fliG	fla	AII.2	fla	BII
b1940	JW1924	FLIH_ECOLI	P31068	EG11656	228	(fliH) (fla) (AII.3) (fla) (BIII) () () () () () () () () () ()	fliH	fla	AII.3	fla	BIII
b1941	JW1925	FLII_ECOLI	P52612	EG20266	457	(fliI) (fla) (AIII) (flaC) () () () () () () () () () () ()	fliI	fla	AIII	flaC
b1942	JW1926	FLIJ_ECOLI	P52613	EG20267	147	(fliJ) (flaO) (flaS) () () () () () () () () () () () ()	fliJ	flaO	flaS
b1943	JW1927	FLIK_ECOLI	P52614	EG20268	375	(fliK) (flaE) (flaR) () () () () () () () () () () () ()	fliK	flaE	flaR
b1944	JW1928	FLIL_ECOLI	P0ABX8	EG10322	154	(fliL) (cheC1) (fla) (AI) (fla) (QI) () () () () () () () () ()	fliL	cheC1	fla	AI	fla	QI
b1945	JW1929	FLIM_ECOLI	P06974	EG10323	334	(fliM) (cheC2) (fla) (AII) (fla) (QII) () () () () () () () () ()	fliM	cheC2	fla	AII	fla	QII
b1946	JW1930	FLIN_ECOLI	P15070	EG10324	137	(fliN) (flaN) (motD) () () () () () () () () () () () ()	fliN	flaN	motD
b1947	JW5316	FLIO_ECOLI	P22586	EG11224	121	(fliO) (flaP) (flbD) () () () () () () () () () () () ()	fliO	flaP	flbD
b1948	JW1932	FLIP_ECOLI	P0AC05	EG11975	245	(fliP) (flaR) () () () () () () () () () () () () ()	fliP	flaR
b1949	JW1933	FLIQ_ECOLI	P0AC07	EG11976	89	(fliQ) (flaQ) () () () () () () () () () () () () ()	fliQ	flaQ
b1950	JW1934	FLIR_ECOLI	P33135	EG11977	261	(fliR) (flaP) () () () () () () () () () () () () ()	fliR	flaP
b1951	JW1935	RCSA_ECOLI	P0DMC9	EG10820	207	(rcsA) () () () () () () () () () () () () () ()	rcsA
b1952	JW1936	DSRB_ECOLI	P0AEG8	EG12636	62	(dsrB) () () () () () () () () () () () () () ()	dsrB
b1953	JW5317	YODD_ECOLI	P64519	EG14387	75	(yodD) () () () () () () () () () () () () () ()	yodD
b1955	JW1938	MPGP_ECOLI	P76329	EG14039	271	(yedP) () () () () () () () () () () () () () ()	yedP
b1956	JW5832	YEDQ_ECOLI	P76330	EG14040	564	(yedQ) () () () () () () () () () () () () () ()	yedQ
b1957	JW1940	YODC_ECOLI	P64517	EG14307	60	(yodC) () () () () () () () () () () () () () ()	yodC
b1958	JW1941	YEDI_ECOLI	P46125	EG12709	305	(yedI) () () () () () () () () () () () () () ()	yedI
b1959	JW1942	YEDA_ECOLI	P0AA70	EG11141	306	(yedA) () () () () () () () () () () () () () ()	yedA
b1960	JW1943	VSR_ECOLI	P09184	EG11068	156	(vsr) () () () () () () () () () () () () () ()	vsr
b1961	JW1944	DCM_ECOLI	P0AED9	EG10211	472	(dcm) (mec) () () () () () () () () () () () () ()	dcm	mec
b1962	JW1945	YEDJ_ECOLI	P46144	EG12710	231	(yedJ) () () () () () () () () () () () () () ()	yedJ
b1963	JW1946	YEDR_ECOLI	P76334	EG14041	121	(yedR) () () () () () () () () () () () () () ()	yedR
b1967	JW1950	HCHA_ECOLI	P31658	EG11755	283	(hchA) (yedU) (yzzC) () () () () () () () () () () () ()	hchA	yedU	yzzC
b1968	JW1951	YEDV_ECOLI	P76339	EG14044	452	(yedV) () () () () () () () () () () () () () ()	yedV
b1969	JW5322	YEDW_ECOLI	P76340	EG14045	223	(yedW) () () () () () () () () () () () () () ()	yedW
b1970	JW1953	HIUH_ECOLI	P76341	EG14046	137	(hiuH) (yedX) () () () () () () () () () () () () ()	hiuH	yedX
b1971	JW1954	YEDY_ECOLI	P76342	EG14047	334	(yedY) () () () () () () () () () () () () () ()	yedY
b1972	JW1955	YEDZ_ECOLI	P76343	EG14048	211	(yedZ) () () () () () () () () () () () () () ()	yedZ
b1973	JW1956	ZINT_ECOLI	P76344	EG14049	216	(zinT) (yodA) () () () () () () () () () () () () ()	zinT	yodA
b1974	JW5323	C56H_ECOLI	P76345	EG14050	176	(yodB) () () () () () () () () () () () () () ()	yodB
b1976	JW1958	MTFA_ECOLI	P76346	EG13377	265	(mtfA) (yeeI) () () () () () () () () () () () () ()	mtfA	yeeI
b1978	JW5833	YEEJ_ECOLI	P76347	EG13378	2358	(yeeJ) () () () () () () () () () () () () () ()	yeeJ
b1981	JW1962	SHIA_ECOLI	P76350	EG20205	438	(shiA) (yeeM) () () () () () () () () () () () () ()	shiA	yeeM
b1982	JW1963	AMN_ECOLI	P0AE12	EG10039	484	(amn) () () () () () () () () () () () () () ()	amn
b1983	JW1964	YEEN_ECOLI	P0A8A2	EG13382	238	(yeeN) () () () () () () () () () () () () () ()	yeeN
b1985	JW1965	YEEO_ECOLI	P76352	EG13383	495	(yeeO) () () () () () () () () () () () () () ()	yeeO
b1987	JW1966	CBL_ECOLI	Q47083	EG14264	316	(cbl) () () () () () () () () () () () () () ()	cbl
b1988	JW1967	NAC_ECOLI	Q47005	EG14265	305	(nac) () () () () () () () () () () () () () ()	nac
b1990	JW1968	ERFK_ECOLI	P39176	EG12682	310	(erfK) (yeeG) (yzzT) () () () () () () () () () () () ()	erfK	yeeG	yzzT
b1991	JW1969	COBT_ECOLI	P36562	EG12151	359	(cobT) () () () () () () () () () () () () () ()	cobT
b1992	JW1970	COBS_ECOLI	P36561	EG12150	247	(cobS) () () () () () () () () () () () () () ()	cobS
b1993	JW1971	COBU_ECOLI	P0AE76	EG13238	181	(cobU) () () () () () () () () () () () () () ()	cobU
b1994	JW1972	INSH6_ECOLI	P0CE53	EG40008	338	(insH6) () () () () () () () () () () () () () ()	insH6
b1996	JW1975	INSD3_ECOLI	P0CF55	EG40004	301	(insD3) () () () () () () () () () () () () () ()	insD3
b1997	JW1978	INSC3_ECOLI	P0CF42	EG40003	121	(insC3) () () () () () () () () () () () () () ()	insC3
b1999	JW5327	YEEP_ECOLI	P76359	EG13384	236	(yeeP) () () () () () () () () () () () () () ()	yeeP
b2000	JW1982	AG43_ECOLI	P39180	EG12686	1039	(flu) (yeeQ) (yzzX) () () () () () () () () () () () ()	flu	yeeQ	yzzX
b2001	JW1983	YEER_ECOLI	P76361	EG13385	510	(yeeR) () () () () () () () () () () () () () ()	yeeR
b2002	JW1984	YEES_ECOLI	P76362	EG13386	148	(yeeS) () () () () () () () () () () () () () ()	yeeS
b2003	JW1985	YEET_ECOLI	P64521	EG13387	73	(yeeT) () () () () () () () () () () () () () ()	yeeT
b2004	JW1986	CBEA_ECOLI	P76364	EG13388	122	(cbeA) (yeeU) () () () () () () () () () () () () ()	cbeA	yeeU
b2005	JW1987	CBTA_ECOLI	P64524	EG13389	124	(cbtA) (yeeV) () () () () () () () () () () () () ()	cbtA	yeeV
b2006	JW1988	YEEW_ECOLI	P64526	EG13390	64	(yeeW) () () () () () () () () () () () () () ()	yeeW
b2007	JW1989	YEEX_ECOLI	P0A8M6	EG13391	109	(yeeX) () () () () () () () () () () () () () ()	yeeX
b2008	JW1990	YEEA_ECOLI	P33011	EG11891	352	(yeeA) () () () () () () () () () () () () () ()	yeeA
b2009	JW1991	SBMC_ECOLI	P33012	EG11892	157	(sbmC) (gyrI) (yeeB) () () () () () () () () () () () ()	sbmC	gyrI	yeeB
b2010	JW5329	DACD_ECOLI	P33013	EG11893	388	(dacD) (phsE) (yeeC) () () () () () () () () () () () ()	dacD	phsE	yeeC
b2011	JW1993	EX1_ECOLI	P04995	EG10926	475	(sbcB) (cpeA) (xonA) () () () () () () () () () () () ()	sbcB	cpeA	xonA
b2012	JW1994	YEED_ECOLI	P33014	EG11894	75	(yeeD) () () () () () () () () () () () () () ()	yeeD
b2013	JW1995	YEEE_ECOLI	P33015	EG11895	352	(yeeE) () () () () () () () () () () () () () ()	yeeE
b2014	JW5330	PLAP_ECOLI	P0AA47	EG11896	452	(plaP) (yeeF) () () () () () () () () () () () () ()	plaP	yeeF
b2015	JW5834	YEEY_ECOLI	P76369	EG13392	309	(yeeY) () () () () () () () () () () () () () ()	yeeY
b2016	JW1998	YEEZ_ECOLI	P0AD12	EG13393	274	(yeeZ) () () () () () () () () () () () () () ()	yeeZ
b2017	JW5835	YEFM_ECOLI	P69346	EG12844	83	(yefM) () () () () () () () () () () () () () ()	yefM
b2018	JW2000	LPHI_ECOLI	P60995	EG11269	16	(hisL) () () () () () () () () () () () () () ()	hisL
b2019	JW2001	HIS1_ECOLI	P60757	EG10449	299	(hisG) () () () () () () () () () () () () () ()	hisG
b2020	JW2002	HISX_ECOLI	P06988	EG10447	434	(hisD) () () () () () () () () () () () () () ()	hisD
b2021	JW2003	HIS8_ECOLI	P06986	EG10446	356	(hisC) () () () () () () () () () () () () () ()	hisC
b2022	JW2004	HIS7_ECOLI	P06987	EG10445	355	(hisB) () () () () () () () () () () () () () ()	hisB
b2023	JW2005	HIS5_ECOLI	P60595	EG10450	196	(hisH) () () () () () () () () () () () () () ()	hisH
b2024	JW2006	HIS4_ECOLI	P10371	EG10444	245	(hisA) () () () () () () () () () () () () () ()	hisA
b2025	JW2007	HIS6_ECOLI	P60664	EG10448	258	(hisF) () () () () () () () () () () () () () ()	hisF
b2026	JW2008	HIS2_ECOLI	P06989	EG10451	203	(hisI) (hisIE) () () () () () () () () () () () () ()	hisI	hisIE
b2027	JW5836	WZZB_ECOLI	P76372	EG13406	326	(wzzB) (cld) (rol) (wzz) () () () () () () () () () () ()	wzzB	cld	rol	wzz
b2028	JW2010	UDG_ECOLI	P76373	EG13407	388	(ugd) (pmrE) (udg) (yefA) () () () () () () () () () () ()	ugd	pmrE	udg	yefA
b2029	JW2011	6PGD_ECOLI	P00350	EG10411	468	(gnd) () () () () () () () () () () () () () ()	gnd
b2030	JW2014	INSH7_ECOLI	P0CE54	EG40008	338	(insH7) () () () () () () () () () () () () () ()	insH7
b2032	JW2017	WBBK_ECOLI	P37751	EG11985	372	(wbbK) (yefI) () () () () () () () () () () () () ()	wbbK	yefI
b2033	JW2018	WBBJ_ECOLI	P37750	EG11984	196	(wbbJ) (yefH) () () () () () () () () () () () () ()	wbbJ	yefH
b2034	JW2019	WBBI_ECOLI	P37749	EG11983	330	(wbbI) (yefG) () () () () () () () () () () () () ()	wbbI	yefG
b2035	JW2020	RFC_ECOLI	P37748	EG11982	388	(rfc) (yefF) () () () () () () () () () () () () ()	rfc	yefF
b2036	JW2021	GLF_ECOLI	P37747	EG11981	367	(glf) (yefE) () () () () () () () () () () () () ()	glf	yefE
b2037	JW2022	RFBX_ECOLI	P37746	EG11980	415	(rfbX) (wzx) () () () () () () () () () () () () ()	rfbX	wzx
b2038	JW2023	RMLC_ECOLI	P37745	EG11979	185	(rfbC) (rmlC) () () () () () () () () () () () () ()	rfbC	rmlC
b2039	JW2024	RMLA1_ECOLI	P37744	EG11978	293	(rmlA1) (rfbA) (rmlA) () () () () () () () () () () () ()	rmlA1	rfbA	rmlA
b2040	JW2025	RMLD_ECOLI	P37760	EG12411	299	(rfbD) (rmlD) () () () () () () () () () () () () ()	rfbD	rmlD
b2041	JW2026	RMLB1_ECOLI	P37759	EG12412	361	(rfbB) (rmlB) () () () () () () () () () () () () ()	rfbB	rmlB
b2042	JW2027	GALF_ECOLI	P0AAB6	EG13578	297	(galF) (wcaN) () () () () () () () () () () () () ()	galF	wcaN
b2043	JW2028	WCAM_ECOLI	P71244	EG12651	464	(wcaM) (yefK) () () () () () () () () () () () () ()	wcaM	yefK
b2044	JW2029	WCAL_ECOLI	P71243	EG12652	406	(wcaL) (yefL) () () () () () () () () () () () () ()	wcaL	yefL
b2045	JW2030	WCAK_ECOLI	P71242	EG13577	426	(wcaK) () () () () () () () () () () () () () ()	wcaK
b2046	JW2031	WZXC_ECOLI	P77377	EG13576	492	(wzxC) (wzx) () () () () () () () () () () () () ()	wzxC	wzx
b2047	JW2032	WCAJ_ECOLI	P71241	EG13575	464	(wcaJ) () () () () () () () () () () () () () ()	wcaJ
b2048	JW2033	MANB_ECOLI	P24175	EG10162	456	(manB) (cpsG) (rfbL) () () () () () () () () () () () ()	manB	cpsG	rfbL
b2049	JW2034	MANC_ECOLI	P24174	EG10161	478	(manC) (cpsB) (rfbM) () () () () () () () () () () () ()	manC	cpsB	rfbM
b2050	JW2035	WCAI_ECOLI	P32057	EG11790	407	(wcaI) (yefD) () () () () () () () () () () () () ()	wcaI	yefD
b2051	JW5335	GMM_ECOLI	P32056	EG11789	159	(gmm) (nudD) (wcaH) (yefC) () () () () () () () () () () ()	gmm	nudD	wcaH	yefC
b2052	JW2037	FCL_ECOLI	P32055	EG11788	321	(fcl) (wcaG) (yefB) () () () () () () () () () () () ()	fcl	wcaG	yefB
b2053	JW2038	GM4D_ECOLI	P0AC88	EG11787	373	(gmd) (yefA) (yefN) () () () () () () () () () () () ()	gmd	yefA	yefN
b2054	JW2039	WCAF_ECOLI	P0ACD2	EG13574	182	(wcaF) () () () () () () () () () () () () () ()	wcaF
b2055	JW2040	WCAE_ECOLI	P71239	EG13573	248	(wcaE) () () () () () () () () () () () () () ()	wcaE
b2056	JW2041	WCAD_ECOLI	P71238	EG13572	405	(wcaD) () () () () () () () () () () () () () ()	wcaD
b2057	JW2042	WCAC_ECOLI	P71237	EG13571	405	(wcaC) () () () () () () () () () () () () () ()	wcaC
b2058	JW2043	WCAB_ECOLI	P0ACC9	EG13570	162	(wcaB) () () () () () () () () () () () () () ()	wcaB
b2059	JW2044	WCAA_ECOLI	P77414	EG13569	279	(wcaA) () () () () () () () () () () () () () ()	wcaA
b2060	JW2045	WZC_ECOLI	P76387	EG13568	720	(wzc) () () () () () () () () () () () () () ()	wzc
b2061	JW2046	WZB_ECOLI	P0AAB2	EG13567	147	(wzb) () () () () () () () () () () () () () ()	wzb
b2062	JW2047	WZA_ECOLI	P0A930	EG13566	379	(wza) () () () () () () () () () () () () () ()	wza
b2063	JW5336	YEGH_ECOLI	P76389	EG14051	527	(yegH) () () () () () () () () () () () () () ()	yegH
b2064	JW2049	ASMA_ECOLI	P28249	EG11361	617	(asmA) (yegA) () () () () () () () () () () () () ()	asmA	yegA
b2065	JW2050	DCD_ECOLI	P28248	EG11418	193	(dcd) (dus) (paxA) () () () () () () () () () () () ()	dcd	dus	paxA
b2066	JW2051	URK_ECOLI	P0A8F4	EG11701	213	(udk) () () () () () () () () () () () () () ()	udk
b2067	JW2052	YEGE_ECOLI	P38097	EG12396	1105	(yegE) () () () () () () () () () () () () () ()	yegE
b2068	JW2053	3MG2_ECOLI	P04395	EG11222	282	(alkA) (aidA) () () () () () () () () () () () () ()	alkA	aidA
b2069	JW2054	YEGD_ECOLI	P36928	EG12200	450	(yegD) () () () () () () () () () () () () () ()	yegD
b2070	JW2055	YEGI_ECOLI	P76393	EG14052	648	(yegI) () () () () () () () () () () () () () ()	yegI
b2071	JW2056	YEGJ_ECOLI	P76394	EG14053	153	(yegJ) () () () () () () () () () () () () () ()	yegJ
b2072	JW2057	YEGK_ECOLI	P76395	EG14054	253	(yegK) () () () () () () () () () () () () () ()	yegK
b2073	JW2058	YEGL_ECOLI	P76396	EG14055	219	(yegL) () () () () () () () () () () () () () ()	yegL
b2074	JW5338	MDTA_ECOLI	P76397	EG14056	415	(mdtA) (yegM) () () () () () () () () () () () () ()	mdtA	yegM
b2075	JW2060	MDTB_ECOLI	P76398	EG14057	1040	(mdtB) (yegN) () () () () () () () () () () () () ()	mdtB	yegN
b2076	JW2061	MDTC_ECOLI	P76399	EG14058	1025	(mdtC) (yegO) () () () () () () () () () () () () ()	mdtC	yegO
b2077	JW2062	MDTD_ECOLI	P36554	EG12136	471	(mdtD) (yegB) () () () () () () () () () () () () ()	mdtD	yegB
b2078	JW2063	BAES_ECOLI	P30847	EG11617	467	(baeS) () () () () () () () () () () () () () ()	baeS
b2079	JW2064	BAER_ECOLI	P69228	EG11618	240	(baeR) () () () () () () () () () () () () () ()	baeR
b2080	JW5339	YEGP_ECOLI	P76402	EG14059	110	(yegP) () () () () () () () () () () () () () ()	yegP
b2081	JW2066	YEGQ_ECOLI	P76403	EG14060	453	(yegQ) () () () () () () () () () () () () () ()	yegQ
b2082	JW2067	OGRK_ECOLI	P37057	EG12425	72	(ogrK) () () () () () () () () () () () () () ()	ogrK
b2085	JW5837	YEGR_ECOLI	P76406	EG14061	105	(yegR) () () () () () () () () () () () () () ()	yegR
b2086	JW2070	YEGS_ECOLI	P76407	EG14367	299	(yegS) () () () () () () () () () () () () () ()	yegS
b2088	JW5341	INSE5_ECOLI	P0CF70	EG40005	99	(insE5) () () () () () () () () () () () () () ()	insE5
b2089	JW2073	INSF5_ECOLI	P0CF83	EG40006	288	(insF5) () () () () () () () () () () () () () ()	insF5
b2091	JW2075	GATD_ECOLI	P0A9S3	EG12417	346	(gatD) () () () () () () () () () () () () () ()	gatD
b2092	JW2076	PTKC_ECOLI	P69831	EG12416	451	(gatC) () () () () () () () () () () () () () ()	gatC
b2093	JW2077	PTKB_ECOLI	P37188	EG12415	94	(gatB) () () () () () () () () () () () () () ()	gatB
b2094	JW2078/JW2081	PTKA_ECOLI	P69828	EG12414	150	(gatA) () () () () () () () () () () () () () ()	gatA
b2095	JW2082	GATZ_ECOLI	P0C8J8	EG12418	420	(gatZ) () () () () () () () () () () () () () ()	gatZ
b2096	JW5343	GATY_ECOLI	P0C8J6	EG12419	284	(gatY) (yegF) () () () () () () () () () () () () ()	gatY	yegF
b2097	JW5344	ALF1_ECOLI	P0A991	EG14062	350	(fbaB) (dhnA) () () () () () () () () () () () () ()	fbaB	dhnA
b2098	JW2085	YEGT_ECOLI	P76417	EG14063	425	(yegT) () () () () () () () () () () () () () ()	yegT
b2099	JW2086	YEGU_ECOLI	P76418	EG14064	334	(yegU) () () () () () () () () () () () () () ()	yegU
b2100	JW2087	YEGV_ECOLI	P76419	EG14065	321	(yegV) () () () () () () () () () () () () () ()	yegV
b2101	JW2088	YEGW_ECOLI	P0ACM5	EG14066	248	(yegW) () () () () () () () () () () () () () ()	yegW
b2102	JW5345	YEGX_ECOLI	P76421	EG14067	272	(yegX) () () () () () () () () () () () () () ()	yegX
b2103	JW2090	THID_ECOLI	P76422	EG14068	266	(thiD) (thiJ) () () () () () () () () () () () () ()	thiD	thiJ
b2104	JW2091	THIM_ECOLI	P76423	EG14069	262	(thiM) () () () () () () () () () () () () () ()	thiM
b2105	JW2092	RCNR_ECOLI	P64530	EG14070	90	(rcnR) (yohL) () () () () () () () () () () () () ()	rcnR	yohL
b2106	JW2093	RCNA_ECOLI	P76425	EG14071	274	(rcnA) (yohM) () () () () () () () () () () () () ()	rcnA	yohM
b2107	JW5346	RCNB_ECOLI	P64534	EG14072	112	(rcnB) (yohN) () () () () () () () () () () () () ()	rcnB	yohN
b2108	JW2095	YEHA_ECOLI	P33340	EG11987	344	(yehA) () () () () () () () () () () () () () ()	yehA
b2109	JW2096	YEHB_ECOLI	P33341	EG11988	826	(yehB) () () () () () () () () () () () () () ()	yehB
b2110	JW2097	YEHC_ECOLI	P33342	EG11989	239	(yehC) () () () () () () () () () () () () () ()	yehC
b2111	JW2098	YEHD_ECOLI	P33343	EG11990	180	(yehD) () () () () () () () () () () () () () ()	yehD
b2112	JW2099	YEHE_ECOLI	P33344	EG11991	93	(yehE) () () () () () () () () () () () () () ()	yehE
[truncated: 2,307 more rows]
