# Supplementary material for: Predictive analytics of environmental adaptability in multi-omic network models
Source: Sci Rep. 2015 Oct 20;5:15147. doi: 10.1038/srep15147 (PMC4611489; doi:10.1038/srep15147)
Supplement: Supplementary Information [file srep15147-s5.zip › source code METRADE/1) 466 microarray dataset/generate_glucose_oxygen_arrays.m]

load('textdata.mat')
matches = strfind(textdata,'glucose:');
glucose = cell(907,1);
oxygen = cell(907,1);

for i=1:907
    stringa=textdata{i};
    j=1;
        while (strcmp(stringa(j),',')==0)    %until it finds the first comma
                j=j+1;
            end
     oxygen{i}=substring(textdata{i},0,j-2);
end

for i=1:907
    stringa=textdata{i};
    j=matches{i}+7;   %after the string 'glucose:'
        if isempty(j)==0
            while ((strcmp(stringa(j),'m')==0) & (strcmp(stringa(j),'t')==0))    %until it finds the 'm' of 'mM', which means the number indicating the glucose has already been read in the string. Sometimes right after the number there is the string "the carbon"  without a blank space between the number and this string, so this case must be considered and we must also look for the 't' of "the carbon"
                j=j+1;
            end
        end
    
    glucose{i}=substring(textdata{i},matches{i}+7,j-3);
end
