# Supplementary material for: Predictive analytics of environmental adaptability in multi-omic network models
Source: Sci Rep. 2015 Oct 20;5:15147. doi: 10.1038/srep15147 (PMC4611489; doi:10.1038/srep15147)
Supplement: Supplementary Information [file srep15147-s5.zip › source code METRADE/1) 466 microarray dataset/inset.m]

function [h_main, h_inset]=inset(main_handle, inset_handle,inset_size)

% The function plotting figure inside figure (main and inset) from 2 existing figures.
% inset_size is the fraction of inset-figure size, default value is 0.35
% The outputs are the axes-handles of both.
% 
% An examle can found in the file: inset_example.m
% 
% Moshe Lindner, August 2010 (C).

if nargin==2
    inset_size=0.35;
end

inset_size=inset_size*.9;
figure
new_fig=gcf;
main_fig = findobj(main_handle,'Type','axes');
h_main = copyobj(main_fig,new_fig);
%set(h_main,'Position',get(main_fig,'Position'))
inset_fig = findobj(inset_handle,'Type','axes');
h_inset = copyobj(inset_fig,new_fig);
ax=get(main_fig,'Position');
%set(h_inset,'Position', [.75*ax(1)+ax(3)-inset_size .5*ax(2)+0.7*ax(4)-inset_size inset_size inset_size])
set(h_inset,'Position', [0.5 0.5 0.4 0.4])
