# Supplementary material for: Predictive analytics of environmental adaptability in multi-omic network models
Source: Sci Rep. 2015 Oct 20;5:15147. doi: 10.1038/srep15147 (PMC4611489; doi:10.1038/srep15147)
Supplement: Supplementary Information [file srep15147-s5.zip › source code METRADE/1) 466 microarray dataset/ISTRUZIONI MICROARRAY.txt]

all_data.xls contiene tutti i dati, senza intergeniche "IG" e anche geni "X_" che avevano locus identico a quello di altri geni gia' presenti

dividere in due cluster: anaerobico/aerobico, glucosio alto e glucosio basso

Mettere le condizioni ossigeno/glucosio anche nell'FBA stesso!!! Per esempio ho modificato l'ossigeno o il glucosio nel modello stesso, quando si va a simulare il modello in una certa condizione, a seconda della quantita' di ossigeno e glucosio in quella condizione del microarray

pietro Lio
non ci sono sovrapposizioni 
le sovrapposizioni ci sarebbero solo con quelle che iniziano per IG 
IG sta per intergeniche e percio stanno in mezzo a due geni 
es thrL e thrA 
a noi invece interessa solo thrL e thrA 
tieni presente che noi guardiamo la colonna dei geni e non quella dei locus 
cosi' e' piu' facile da confrontare 
	Claudio
ah allora le intergeniche per adesso le tolgo 
	pietro Lio
i datasets sono conformi 
si le IG possono essere tolte, non saprei cosa farci 
	Claudio
perche' finora nell'fba ho messo solo i locus singoli 
	pietro Lio
locus o geni e quanto si sovrappongono? 
	Claudio
poi da quelli manovro le reazioni 
	pietro Lio
secondo me i geni 
	Claudio
nell'fba ho aggiunto i vari b0001 b0002 
eccetera 
ma singolarmente 
ognuno di questi ha un'espressione 
	pietro Lio
ma il modello di palsson era a b0001 o a geni? 
	Claudio
a b0001 
nel senso che ogni reazione per esempio era comandata da (b0001 OR b0002) and b0003 
	pietro Lio
si e' vero ma senza le intergeniche mi sembra che la corrispondenza sia 1 : 1 e infatti la colonna 1 li riporta entrambi 
tieni presente che ad esempio tutti i thr fanno parte di un operone, cioe' di un pathways (un operone e' anche un pathway di solito ma non viceversa) 
	Claudio
si ora controllo ma dovrebbero esserci tutti 
poi mi incuriosiscono gli intergenici che hanno piu' di due geni 
addirittura c'e' uno origin--b4401 
e' una misurazione su tutto il genoma? 
	pietro Lio
no, e' che sono i pezzettini in mezzo a due geni, spesso sono piccoli 
ma potrebbero contenere un microgene che esprime un rna  02:02
ti lascio parlare con Annalisa 
ciao, buonanotte 


Ciao Claudio,

cosa ti interessava sapere?
Nel senso che nel file che avevi girato a Marco, i numeri sono livelli di espressione (o meglio livello di mRNA) dei vari geni nelle varie condizioni prese dai database; quindi se a te interessa sapere diciamo se un gene è più o meno attivo in diverse condizioni fisiologiche o presenza di mutazioni, ecc,  puoi usare direttamente quel numero come valore "assoluto" senza unità di misura (in verità sarebbe l'intensità del segnale di fluorescenza della sonda, presa dallo scanner e poi trasformata, bla, bla, bla). Per intenderci in base alla terminologia degli array è il valore A (log(intensitàCanale) (e non M che rappresenta un fold change tra due condizioni). Quindi se il gene XXY ha come valore 9 diciamo nel wild type  e 5 nel mutante  puoi dire che lo mutazione del gene XXY ha ridotto il suo accumulo di mRNA (M sarebbe il rapporto tra i due).

Se ti dico cose che sai, scusami, ma non conoscendoti, non so quale è la tua conscenza degli array

Se hai delle domande specifiche, scrivimi pure, posso provare a risponderti.

Un ultima cosa: anche se gli esperimenti sono fatti tutti con affimetrix, ecc, ecc ci possono essere tante altre variabili che possono influenzare il valore A,  per cui 9 in un array può essere 12 (o 9,5, o quello che é) a parità di mRNA totale, quindi tieniti largo, nel senso non basarti su differenze piccole per fare delle inferenze


Ciao Claudio,

certo che puoi, quello che dici tu è esattamente il parametro M (fold change) che è al maniera classica con cui si esprimono i valori di espressione, cioè come rapporto tra controllo\trattato. Se il tuo gene XXY ha un valore 10 nel trattato e 10 nel controllo, il rapporto è 1, discostamenti da questo ti danno  > 1 o <1; In verità di solito si usa il log2 per cui sarebbero 0, >0, <0.
Quindi tu prendi il valore che hai diciamo nel wild type per tutti geni e lo dividi per il valore che ogni gene ha in tutte le situazioni sperimentali che hai.
Per la seconda domanda, ci guardo domani mattina, che ora sono un po' cotto!
Ciao g
