# Supplementary material for: Predictive analytics of environmental adaptability in multi-omic network models
Source: Sci Rep. 2015 Oct 20;5:15147. doi: 10.1038/srep15147 (PMC4611489; doi:10.1038/srep15147)
Supplement: Supplementary Information [file srep15147-s5.zip › source code METRADE/1) 466 microarray dataset/name_conditions_466.xlsx]

## Sheet: Sheet1
'dinI_U_N0025'
'dinP_U_N0025'
'lexA_U_N0025'
'lon_U_N0025'
'luc_U_N0025'
'mazF_U_N0025'
'recA_U_N0025'
'relA_U_N0025'
'ruvA_U_N0025'
'sulA_U_N0025'
'umuD_U_N0025'
'uvrA_U_N0025'
'yebF_U_N0075'
'luc_U_N0075'
'zipA_U_N0075'
'luc_U_N0000'
'b2618_U_N0075'
'bcp_U_N0075'
'cpxR_U_N0075'
'crcB_U_N0075'
'crp_U_N0075'
'cspF_U_N0075'
'dam_U_N0075'
'dnaA_U_N0075'
'dnaN_U_N0075'
'dnaT_U_N0075'
'emrR_U_N0075'
'era_U_N0075'
'fis_U_N0075'
'fklB_U_N0075'
'folA_U_N0075'
'galF_U_N0075'
'gcvR_U_N0075'
'gyrA_U_N0075'
'gyrI_U_N0075'
'hlpA_U_N0075'
'holD_U_N0075'
'hscA_U_N0075'
'IHF_U_N0075'
'ldrA_U_N0075'
'mcrB_U_N0075'
'mcrC_U_N0075'
'menB_U_N0075'
'menC_U_N0075'
'minD_U_N0075'
'minE_U_N0075'
'murI_U_N0075'
'yoeB_U_N0075'
'nrdA_U_N0075'
'nrdB_U_N0075'
'nupC_U_N0075'
'pyrC_U_N0075'
'rimI_U_N0075'
'rstB_U_N0075'
'ruvC_U_N0075'
'sbcB_U_N0075'
'uspA_U_N0075'
'WT_N0000'
'WT_N0025'
'WT_N0050'
'WT_N0075'
'recA_D_N0000'
'recA_D_N0050'
'recA_D_N0100'
'WT_D_N0100'
'luc2_U_N0025'
'luc2_U_N0000'
'T0_N0000'
'T12_N10000'
'T24_N10000'
'T24_N0000'
'T36_N10000'
'T48_N10000'
'T60_N10000'
'T60_N0000'
'ccdB_K12_t0'
'ccdB_K12_t30'
'ccdB_K12_t60'
'ccdB_K12_t90'
'ccdB_K12_t120'
'lacZ_K12_t0'
'lacZ_K12_t30'
'lacZ_K12_t60'
'lacZ_K12_t90'
'lacZ_K12_t120'
'lacZ_MG1063_t0'
'lacZ_MG1063_t30'
'lacZ_MG1063_t60'
'lacZ_MG1063_t90'
'lacZ_MG1063_120'
'ccdB_MG1063_t0'
'ccdB_MG1063_t30'
'ccdB_MG1063_t60'
'ccdB_MG1063_t90'
'ccdB_MG1063_t120'
'lacZ_W1863_t0'
'lacZ_W1863_t30'
'lacZ_W1863_t60'
'lacZ_W1863_t90'
'ccdB_W1872_t0'
'ccdB_W1872_t30'
'ccdB_W1872_t60'
'ccdB_W1872_t90'
'M9_K_appY'
'M9_K_arcA'
'M9_K_arcAfnr'
'M9_K_fnr'
'M9_K_oxyR'
'M9_K_soxS'
'M9_WT'
'M9_K_appY_anaerobic'
'M9_K_arcA_anaerobic'
'M9_K_arcAfnr_anaerobic'
'M9_K_fnr_anaerobic'
'M9_K_oxyR_anaerobic'
'M9_K_soxS_anaerobic'
'M9_WT_anaerobic'
'WT_MOPS_glucose'
'WT_MOPS_acetate'
'WT_MOPS_glycerol'
'WT_MOPS_proline'
'WT_MOPS_lateLog'
'WT_MOPS_stationary'
'WT_MOPS_stationary2'
'WT_MOPS_stationary3'
'WT_MOPS_stationary4'
'WT_MOPS_heatShock'
'WT_MOPS_acidShock'
'WT_MOPS_cipro'
'WT_MOPS_cipro2'
'MOPS_K_crp'
'MOPS_K_cspA'
'MOPS_K_dps'
'MOPS_K_dps_stationary'
'MOPS_K_dps_stationary2'
'MOPS_K_hns'
'MOPS_K_hupB'
'MGD1_t0'
'MGD1_t30'
'pET3d_t0'
'pET3d_t30'
'pepAA_t0'
'pepAA_t30'
'pepCO_t0'
'pepCO_t30'
'carbonSourceForaging'
'ast_pBAD18'
'ast_pBADsup2'
'fnr_wtAnaerobic'
'fnr_K_fnrAerobic'
'fnr_K_fnrAnaerobic'
'har_S0_noIPTG'
'har_S0_R_noIPTG'
'har_S1_noIPTG'
'har_S1_IPTG'
'har_S1_R_noIPTG'
'har_S1_R_IPTG'
'har_S4_noIPTG'
'har_S4_IPTG'
'har_S4_R_noIPTG'
'har_S4_R_IPTG'
'cybr_KNO_N'
'cybr_N'
'cybr_N_log'
'cybr_N_stat'
'cybr_O'
'cybr_O_log'
'cybr_O_stat'
'ik_L2_T2.5'
'ik_L2_T3'
'ik_L2_T3.5'
'ik_L2_T4'
'ik_L2_T4.5'
'ik_L2_T5'
'ik_L2_T5.5'
'ik_L2_T6'
'ik_L2_T8'
'ik_H2_T2.5'
'ik_H2_T3'
'ik_H2_T3.5'
'ik_H2_T4'
'ik_H2_T4.5'
'ik_H2_T5'
'ik_H2_T5.5'
'ik_H2_T6'
'ik_H2_T8'
'ph5'
'ph7'
'ph8.7'
'ccdB_chelator_W1872_t0'
'ccdB_chelator_W1872_t30'
'ccdB_chelator_W1872_t60'
'ccdB_chelator_W1872_t120'
'MG1063_uninduced_t0'
'MG1063_uninduced_t30'
'MG1063_uninduced_t60'
'MG1063_uninduced_t120'
'ccdB_chelator_MG1063_t0'
'ccdB_chelator_MG1063_t30'
'ccdB_chelator_MG1063_t60'
'ccdB_chelator_MG1063_t120'
'norfloxacin_MG1063_t0'
'norfloxacin_MG1063_t30'
'norfloxacin_MG1063_t60'
'norfloxacin_MG1063_t120'
'norfloxacin_chelator_MG1063_t0'
'norfloxacin_chelator_MG1063_t30'
'norfloxacin_chelator_MG1063_t60'
'norfloxacin_chelator_MG1063_t120'
'BW25113_uninduced_t0'
'BW25113_uninduced_t30'
'BW25113_uninduced_t60'
'BW25113_uninduced_t120'
'BW25113_uninduced_t180'
'norfloxacin_BW25113_t0'
'norfloxacin_BW25113_t30'
'norfloxacin_BW25113_t60'
'norfloxacin_BW25113_t120'
'norfloxacin_BW25113_t180'
'ccdB_BW25113_t0'
'ccdB_BW25113_t30'
'ccdB_BW25113_t60'
'ccdB_BW25113_t120'
'ccdB_BW25113_t180'
'BW25113recA_uninduced_t0'
'BW25113recA_uninduced_t30'
'BW25113recA_uninduced_t60'
'BW25113recA_uninduced_t120'
'BW25113recA_uninduced_t180'
'ccdB_BW25113recA_t0'
'ccdB_BW25113recA_t30'
'ccdB_BW25113recA_t60'
'ccdB_BW25113recA_t120'
'ccdB_BW25113recA_t180'
'norfloxacin_BW25113recA_t0'
'norfloxacin_BW25113recA_t30'
'norfloxacin_BW25113recA_t60'
'norfloxacin_BW25113recA_t120'
'norfloxacin_BW25113recA_t180'
'ccdB_MG1655_t0'
'ccdB_MG1655_t30'
'ccdB_MG1655_t60'
'ccdB_MG1655_t90'
'lacZ_MG1655_t0'
'lacZ_MG1655_t30'
'lacZ_MG1655_t60'
'lacZ_MG1655_t90'
'MG1655_uninduced_t0'
'MG1655_uninduced_t30'
'MG1655_uninduced_t60'
'MG1655_uninduced_t120'
'MG1063_uninduced_t180'
'MG1655_ampicillin_t30'
'MG1655_ampicillin_t60'
'MG1655_ampicillin_t120'
'MG1655_kanamycin_t30'
'MG1655_kanamycin_t60'
'MG1655_kanamycin_t120'
'MG1655_norfloxacin_t30'
'MG1655_norfloxacin_t60'
'MG1655_norfloxacin_t120'
'MG1655_spectinomycin_t30'
'MG1655_spectinomycin_t60'
'MG1655_spectinomycin_t120'
'ph5.7_anaerobic'
'ph7_anaerobic'
'ph8.5_anaerobic'
'biofilm_K_yceP'
'biofilm_K_yceP_indole'
'biofilm_wt_glucose'
'biofilm_K_trpE'
'biofilm_K_tnaA'
'biofilm_wt_noGlucose'
'K12_t90_K_fis'
'K12_t150_K_fis'
'K12_t240_K_fis'
'K12_t360_K_fis'
'K12_t90'
'K12_t150'
'K12_t240'
'K12_t360'
'MG1655_t150_aerobic'
'MG1655_t300_aerobic'
'MG1655_t480_aerobic'
'MG1655_t720_aerobic'
'MG1655_t1080_aerobic'
'MG1655_t1560_aerobic'
'MG1655_t150_anaerobic'
'MG1655_t180_anaerobic'
'MG1655_t225_anaerobic'
'MG1655_t270_anaerobic'
'MG1655_t405_aerobic'
'MG1655_t86400_cecum'
'biofilm_4hr'
'biofilm_7hr'
'biofilm_15hr'
'biofilm_24hr'
'suspension_4hr'
'suspension_7hr'
'suspension_15hr'
'suspension_24hr'
'W3110_K_luxS'
'W3110_wt_luxS'
'W3110_K_luxS_glucose'
'W3110_wt_luxS_glucose'
'str_ctrl_M9'
'str_str_SH_M9'
'str_ctrl_K_relA_M9'
'str_str_K_relA_M9'
'str_ctrl_0m'
'str_str_SH_20m'
'str_str_SH_120m'
'str_str_LV_20m'
'str_str_LV_120m'
'str_ctrl_K_relA_0m'
'str_str_SH_K_relA_20m'
'str_str_SH_K_relA_120m'
'str_str_LV_K_relA_20m'
'str_str_LV_K_relA_120m'
'str_ctrl_U_relA_20m'
'str_str_U_relA_20m'
'str_ctrl_U_relA_20m_K_rpoS'
'str_str_U_relA_20m_K_rpoS'
'str_ctrl_U_relA_20m_K_bolA'
'str_str_U_relA_20m_K_bolA'
'biofilm_24hrs_K_ymgB'
'biofilm_15hr_wt_yncC'
'biofilm_15hr_K_yncC'
'ctrl_no_tannin'
'tannin_1_pct'
'wt_rpoS_exp'
'K_rpoS_exp'
'wt_rpoS_stat'
'K_rpoS_stat'
'sg_baseline_t0'
'sg_untreated_t30'
'sg_untreated_t60'
'sg_untreated_t120'
'sg_spect_t30'
'sg_spect_t60'
'sg_spect_t120'
'sg_gent_t30'
'sg_gent_t60'
'sg_gent_t120'
'biofilm_24hr_del_ydgG'
'biofilm_24hr_wt_yliH_yceP'
'biofilm_24hr_del_yceP'
'biofilm_24hr_del_yliH'
'biofilm_15hr_wt_ycfR'
'biofilm_15hr_del_ycfR'
'acid_shift_t0'
'acid_shift_1min'
'acid_shift_5min'
'acid_shift_10min'
'TG1_pBS_Kan_H_prod'
'TG1_pBS_Kan_Synhox_H_prod'
'ATCC25404_wt_24hr_biofilm'
'ATCC25404_wt_R1drd19_24hr_biofilm'
'MG1655_wt_24hr_biofilm'
'MG1655_wt_R1drd19_24hr_biofilm'
'BW25113_R1drd19_24hr_biofilm'
'BW25113_R1drd19_15hr_biofilm'
'BW25113_R1drd19_7hr_biofilm'
'BW25113_wt_15hr_biofilm'
'BW25113_wt_7hr_biofilm'
'rb_del_rpoS_biofilm'
'rb_wt_biofilm'
'rb_del_rpoS_exponential'
'rb_wt_exponential'
'rb_wt_stationary'
'rb_del_rpoS_stationary'
'B178_wt_Hsp60'
'B178_mutant_Hsp60'
'BW25113_K_tnaA_30C_biofilm_indole_control'
'BW25113_K_tnaA_30C_biofilm_indole_1mM'
'BW25113_30C_biofilm'
'pBAD_ryhB_no_ara'
'pBAD_ryhB_with_ara'
'pNM12_with_ara'
'pBAD_ryhB_iron_no_ara'
'pBAD_ryhB_iron_with_ara'
'pNM12_iron_with_ara'
'RM_pTN9_0h'
'RM_pTN11_0h'
'RM_pHSG415_0h'
'RM_pTN9_1h'
'RM_pTN11_1h'
'RM_pHSG415_1h'
'RM_pTN9_1h_50min'
'RM_pTN11_1h_50min'
'RM_pHSG415_1h_50min'
'RM_pTN9_3h'
'RM_pTN11_3h'
'RM_pHSG415_3h'
'cefmec_untreated_minus5min'
'cefmec_untreated_5min'
'cefmec_untreated_20min'
'cefmec_untreated_40min'
'cefmec_cef_minus5min'
'cefmec_cef_5min'
'cefmec_cef_20min'
'cefmec_cef_40min'
'cefmec_mec_minus5min'
'cefmec_mec_5min'
'cefmec_mec_20min'
'cefmec_mec_40min'
'cefmec_cefmec_minus5min'
'cefmec_cefmec_5min'
'cefmec_cefmec_20min'
'cefmec_cefmec_40min'
'hha_wt_4hr_biofilm'
'hha_del_hha_4hr_biofilm'
'hha_wt_glu_4hr_biofilm'
'hha_del_hha_glu_4hr_biofilm'
'hha_del_hha_glu_15hr_biofilm'
'hha_del_hha_glu_24hr_biofilm'
'HU_wt_LB_exp'
'HU_wt_LB_trans'
'HU_wt_LB_stat'
'HU_hupA_LB_exp'
'HU_hupA_LB_trans'
'HU_hupA_LB_stat'
'HU_hupB_LB_exp'
'HU_hupB_LB_trans'
'HU_hupB_LB_stat'
'HU_hupAB_LB_exp'
'HU_hupAB_LB_trans'
'HU_hupAB_LB_stat'
'HU_rpoS_LB_exp'
'HU_rpoS_LB_stat'
'HU_wt_M9glu_exp'
'HU_wt_M9gly_exp'
'HU_wt_M9glu_stat'
'HU_wt_M9gly_stat'
'HU_hupAB_M9glu_exp'
'HU_hupAB_M9gly_exp'
'HU_hupAB_M9glu_stat'
'HU_hupAB_M9gly_stat'
'rpoS_min_wt_exp'
'rpoS_min_wt_stat'
'rpoS_min_K_rpoS_exp'
'rpoS_min_K_rpoS_stat'
'bform_biofilm_attachment'
'bform_biofilm_colony'
'bform_plank_exp'
'bform_biofilm_maturation'
'bform_plank_stat'
'high_density_serine_hydrox_t1'
'high_density_heat_shock'
'high_density_heat_shock_IPTG'
'dilution_t1'
'dilution_t2'
'dilution_t3'
'dilution_t4'
'dilution_t5'
'dilution_t6'
'dilution_t7'
'dilution_t8'
'Fp_K12_exp'
'Fp_K12_stat'
'Fp_K12_biofilm'
'Fp_MG1655_exp'
'Fp_MG1655_stat'
'Fp_MG1655_biofilm'
'Fp_MG1655_pBR322_biofilm'
'Fp_MG1655_pNCF_biofilm'
