# Supplementary material for: Predictive analytics of environmental adaptability in multi-omic network models
Source: Sci Rep. 2015 Oct 20;5:15147. doi: 10.1038/srep15147 (PMC4611489; doi:10.1038/srep15147)
Supplement: Supplementary Information [file srep15147-s5.zip › source code METRADE/1) 466 microarray dataset/pareto_microarray_fluxes.m]

%% 
% load stuff

format long

if (matlabpool('size') == 0)  %opens only if it is closed 
    matlabpool('open','local',4)
end

initCobraToolbox


%data_only = load('norm_test_data.mat');
%data_only = data_only.norm_test_data;
%data_only = xlsread('data_only.xlsx','normalizzati');


load('iJO1366_Ecoli_ac.mat');
%load('iJO1366_Ecoli_suc.mat');
%load('iJO1366_Ecoli_BDO.mat');


load('geni.mat');
load('reaction_expression.mat');
load('probe_genes.mat');
load('glucose.mat');
load('oxygen.mat');
load('name_conditions_with_replicates.mat');
load('name_conditions.mat');
if evalin('base','exist(''data_only'',''var'')')==0
    load('data_only.mat');
end
load('gene_variances.mat')


max_gene_importance = 10000;


%%
%this and the following instruction find the locations of the gene 'bXXXX'
%(genes in the fbamodel) in the array probe_genes (sequence of genes appearing in the
%microarray data available)

posizione_gene = cell(length(geni),1);

for i=1:length(geni)
    matches = strfind(probe_genes,geni{i});     
    posizione_gene{i} = find(~cellfun('isempty', matches));
end


%% 
%num_cond=330; % numero di condizione scelta, cioe' colonna dei dati di microarray

points = zeros(size(data_only,2),2);     %table of points coordinates. The number of points is equal to the number of conditions in the microarray data
gene_importance = zeros(length(geni),1);    %array of the coefficients indicating gene importance. The size is equal to the number of genes in the model


%gene_importance = 10 * ones(1,length(geni));

min_var = min(gene_variances);
probe_gene_importance = max_gene_importance * 1./(gene_variances/min_var);  %this way the importance of a gene can range from  0 to max_gene_importance


for i=1:length(geni)
    if isempty(posizione_gene{i})
        gene_importance(i) = max_gene_importance/2;
    else
        gene_importance(i) = probe_gene_importance(posizione_gene{i});
    end
    
end


% OLD CODE (NOT PARALLEL)
% for num_cond = 1 : size(data_only,2)
%     microarray_data = data_only(:,num_cond);    %importa solo la num_cond colonna
%     output = process_conditions(microarray_data, num_cond, geni, posizione_gene, fbamodel, oxygen, glucose, reaction_expression, gene_importance);
%     points(num_cond,1) = output(1);
%     points(num_cond,2) = output(2);
%    disp(num_cond);
% end


% NEW PARALLEL CODE
number_conditions = size(data_only,2);
points = zeros(number_conditions,2);
fluxes = zeros (length(reaction_expression),number_conditions);

parfor_progress(number_conditions); % Initialize
%parfor
for index_cond = 1 : number_conditions
    microarray_data = data_only(:,index_cond);    %importa solo la index_cond colonna
    [v1, out] =  process_conditions(microarray_data, index_cond, geni, posizione_gene, fbamodel, oxygen, glucose, name_conditions, name_conditions_with_replicates, reaction_expression, gene_importance);  %it's necessary to pass the original fbamodel that will be changed in the subfunction (oxygen will be put to zero or not according to the anaerobic or aerobic condition, the default condition in fbamodel is aerobic)
    points(index_cond,:) = out;
    fluxes(:,index_cond) = v1;
    disp(index_cond);
    parfor_progress;
end


stringa=['points_gene_importance_' num2str(max_gene_importance)]; 
save(stringa, 'points');

stringa=['fluxes_gene_importance_' num2str(max_gene_importance)]; 
save(stringa, 'fluxes');

% x=points(:,1);
% y=points(:,2);
% plot(-x,-y,'.','Color','red')
% xlabel('acetate')
% ylabel('biomass')
% title('466 conditions')
