# Supplementary material for: Predictive analytics of environmental adaptability in multi-omic network models
Source: Sci Rep. 2015 Oct 20;5:15147. doi: 10.1038/srep15147 (PMC4611489; doi:10.1038/srep15147)
Supplement: Supplementary Information [file srep15147-s5.zip › source code METRADE/1) 466 microarray dataset/plot_conditions.m]

load('name_conditions_with_replicates.mat');
load('name_conditions.mat');
load('oxygen.mat');

convert_index = zeros(length(name_conditions),1);   %converts index without replicates (466 conditions) to the equivalent index of the condition with replicates (907 conditions)

for i=1:length(name_conditions)
    IndexC = strfind(name_conditions_with_replicates, name_conditions{i});
    Index = find(not(cellfun('isempty', IndexC)));      %in order to map each of the 466 real conditions to the 907 conditions with replicates (for which we have oxygen and glucose arrays), these instructions find the locations in name_conditions_with_replicates where there is the substring name_conditions{num_cond}. Then we will take the oxygen and glucose of the first of the location found (which are always replicates of the same experimental condition, so oxygen and glucose are the same across the replicates)
    Index = Index(1);
    convert_index(i) = Index;
    
end

oxygen_without_replicates = oxygen(convert_index);

index_aerobic = find(strcmp(oxygen_without_replicates, 'aerobic'));
index_anaerobic = find(strcmp(oxygen_without_replicates, 'anaerobic'));


x=points(index_aerobic,1);
y=points(index_aerobic,2);

plot(-x,-y,'+','Color','green')
hold on

x=points(index_anaerobic,1);
y=points(index_anaerobic,2);

plot(-x,-y,'o','Color','blue')

xlabel('Acetate')
ylabel('Biomass')
%title('466 conditions')
