# Supplementary material for: Predictive analytics of environmental adaptability in multi-omic network models
Source: Sci Rep. 2015 Oct 20;5:15147. doi: 10.1038/srep15147 (PMC4611489; doi:10.1038/srep15147)
Supplement: Supplementary Information [file srep15147-s5.zip › source code METRADE/1) 466 microarray dataset/plot_pareto_microarray.m]

fig1=figure(1);

load('points_BDO_gene_importance_1000.mat')
x=points(:,1);
y=points(:,2);
plot(-x,-y,'.','Color','black')

hold on

load('points_BDO_gene_importance_100.mat')
x=points(:,1);
y=points(:,2);
plot(-x,-y,'+','Color',[255/255 100/255 255/255])
%legend('\gamma=50');legend boxoff  


load('points_BDO_gene_importance_10.mat')
x=points(:,1);
y=points(:,2);
plot(-x,-y,'^','Color','green')
%legend('\gamma=100');legend boxoff  


load('points_BDO_gene_importance_1.mat')
x=points(:,1);
y=points(:,2);
plot(-x,-y,'d','Color','red')
%legend('\gamma=1');


%legend('\gamma=1000');legend boxoff 
xlabel('1-4 Butanediol [mmolh^{-1}gDW^{-1}]')
ylabel('Biomass [h^{-1}]')
%axis([0 20 0 2])   %axis([xmin xmax ymin ymax])
%set(gca,'XTick',[0:4:20])
grid on

legend('\gamma=10^3','\gamma=10^2','\gamma=10','\gamma=1', 'Location', 'NorthOutside','Orientation','horizontal');legend boxoff 


fig2=figure(2);

load('points_BDO_gene_importance_1000.mat')
x=points(:,1);
y=points(:,2);
plot(-x,-y,'.','Color','black')

hold on

load('points_BDO_gene_importance_100.mat')
x=points(:,1);
y=points(:,2);
plot(-x,-y,'+','Color',[255/255 100/255 255/255])
%legend('\gamma=50');legend boxoff  

load('points_BDO_gene_importance_10.mat')
x=points(:,1);
y=points(:,2);
plot(-x,-y,'^','Color','green')
%legend('\gamma=100');legend boxoff  

load('points_BDO_gene_importance_1.mat')
x=points(:,1);
y=points(:,2);
plot(-x,-y,'d','Color','red')
%legend('\gamma=1');

%legend('\gamma=10^3','\gamma=10^2','\gamma=10','\gamma=1', 'Location', 'northeast');legend boxoff 


hold off

%legend('\gamma=1000');legend boxoff 
%xlabel('1-4 Butanediol [mmolh^{-1}gDW^{-1}]')
%ylabel('Biomass [h^{-1}]')
%axis([0 20 0 2])   %axis([xmin xmax ymin ymax])
%set(gca,'XTick',[0:4:20])
grid on

%axis([0 20 0 20]) 

[h_m h_i]=inset(fig1,fig2);


exportfig(gcf, 'figura.pdf', 'color', 'cmyk', 'Width', '15', 'Height', '12', 'FontMode', 'scaled', 'FontSize', '1' );

%title('466 conditions')
