# Supplementary material for: Predictive analytics of environmental adaptability in multi-omic network models
Source: Sci Rep. 2015 Oct 20;5:15147. doi: 10.1038/srep15147 (PMC4611489; doi:10.1038/srep15147)
Supplement: Supplementary Information [file srep15147-s5.zip › source code METRADE/1) 466 microarray dataset/process_conditions.m]

function [v1 out] = process_conditions(microarray_data, num_cond, geni,posizione_gene, fbamodel, oxygen, glucose, name_conditions, name_conditions_with_replicates, reaction_expression, gene_importance)


% import microarray data of the cond-th condition and save it into
% dati_micro
dati_micro = zeros(length(geni),1);
for i=1:length(geni)
    if isempty(posizione_gene{i})
        dati_micro(i) = 1;
    else
        dati_micro(i) = microarray_data(posizione_gene{i});
    end
    
end


%% 
%set glucose and oxygen,in fbamodel, and eventually run the model to get
%the two objectives

ind_glc = find(ismember(fbamodel.rxns,'EX_glc(e)'),1);
ind_oxy = find(ismember(fbamodel.rxns,'EX_o2(e)'),1);


IndexC = strfind(name_conditions_with_replicates, name_conditions{num_cond});
Index = find(not(cellfun('isempty', IndexC)));      %in order to map each of the 466 real conditions to the 907 conditions with replicates (for which we have oxygen and glucose arrays), these instructions find the locations in name_conditions_with_replicates where there is the substring name_conditions{num_cond}. Then we will take the oxygen and glucose of the first of the location found (which are always replicates of the same experimental condition, so oxygen and glucose are the same across the replicates)
Index = Index(1);

if strcmp(oxygen{Index},'aerobic')==1
    fbamodel.vmin(ind_oxy) = -10 ;
else
    fbamodel.vmin(ind_oxy) = 0 ;
end
        
if isempty(glucose{Index})
    fbamodel.vmin(ind_glc) = -10 ;
else
    fbamodel.vmin(ind_glc) = -str2double(glucose{Index}) ;
end

    

M = 2; %number of objectives
V = length(geni);

[v1, out] = evaluate_objective(dati_micro, M, V, fbamodel, geni, reaction_expression, gene_importance);
