# Supplementary material for: Predictive analytics of environmental adaptability in multi-omic network models
Source: Sci Rep. 2015 Oct 20;5:15147. doi: 10.1038/srep15147 (PMC4611489; doi:10.1038/srep15147)
Supplement: Supplementary Information [file srep15147-s5.zip › source code METRADE/1) 466 microarray dataset/textdata_conditions.xlsx]

## Sheet: Foglio1
aerobic, ampicillin:0.14 mM, arabinose:8.3 mM, cell_density:0.3 OD600, culture_shaking:3e+02 RPM, culture_temperature:37 Celsius, culture_type:batch, culture_vessel:96_deep_well_plate, culture_vessel_volume:2 ml, culture_volume:1.6 ml, experimenter:Wierzbowski J, norfloxacin:7.8e-05 mM, note:pBADx53 is a modified pBAD30 vector, has a low copy SC101 origin of replication, does not contain araC, an…
aerobic, ampicillin:0.14 mM, arabinose:8.3 mM, cell_density:0.3 OD600, culture_shaking:3e+02 RPM, culture_temperature:37 Celsius, culture_type:batch, culture_vessel:96_deep_well_plate, culture_vessel_volume:2 ml, culture_volume:1.6 ml, experimenter:Wierzbowski J, norfloxacin:7.8e-05 mM, note:pBADx53 is a modified pBAD30 vector, has a low copy SC101 origin of replication, does not contain araC, an…
aerobic, ampicillin:0.14 mM, arabinose:8.3 mM, cell_density:0.3 OD600, culture_shaking:3e+02 RPM, culture_temperature:37 Celsius, culture_type:batch, culture_vessel:96_deep_well_plate, culture_vessel_volume:2 ml, culture_volume:1.6 ml, experimenter:Wierzbowski J, norfloxacin:7.8e-05 mM, note:pBADx53 is a modified pBAD30 vector, has a low copy SC101 origin of replication, does not contain araC, an…
aerobic, ampicillin:0.14 mM, arabinose:8.3 mM, cell_density:0.3 OD600, culture_shaking:3e+02 RPM, culture_temperature:37 Celsius, culture_type:batch, culture_vessel:96_deep_well_plate, culture_vessel_volume:2 ml, culture_volume:1.6 ml, experimenter:Wierzbowski J, norfloxacin:7.8e-05 mM, note:pBADx53 is a modified pBAD30 vector, has a low copy SC101 origin of replication, does not contain araC, an…
aerobic, ampicillin:0.14 mM, arabinose:8.3 mM, cell_density:0.3 OD600, culture_shaking:3e+02 RPM, culture_temperature:37 Celsius, culture_type:batch, culture_vessel:96_deep_well_plate, culture_vessel_volume:2 ml, culture_volume:1.6 ml, experimenter:Wierzbowski J, norfloxacin:7.8e-05 mM, note:pBADx53 is a modified pBAD30 vector, has a low copy SC101 origin of replication, does not contain araC, an…
aerobic, ampicillin:0.14 mM, arabinose:8.3 mM, cell_density:0.3 OD600, culture_shaking:3e+02 RPM, culture_temperature:37 Celsius, culture_type:batch, culture_vessel:96_deep_well_plate, culture_vessel_volume:2 ml, culture_volume:1.6 ml, experimenter:Wierzbowski J, norfloxacin:7.8e-05 mM, note:pBADx53 is a modified pBAD30 vector, has a low copy SC101 origin of replication, does not contain araC, an…
aerobic, ampicillin:0.14 mM, arabinose:8.3 mM, cell_density:0.3 OD600, culture_shaking:3e+02 RPM, culture_temperature:37 Celsius, culture_type:batch, culture_vessel:96_deep_well_plate, culture_vessel_volume:2 ml, culture_volume:1.6 ml, experimenter:Wierzbowski J, norfloxacin:7.8e-05 mM, note:pBADx53 is a modified pBAD30 vector, has a low copy SC101 origin of replication, does not contain araC, an…
aerobic, ampicillin:0.14 mM, arabinose:8.3 mM, cell_density:0.3 OD600, culture_shaking:3e+02 RPM, culture_temperature:37 Celsius, culture_type:batch, culture_vessel:96_deep_well_plate, culture_vessel_volume:2 ml, culture_volume:1.6 ml, experimenter:Wierzbowski J, norfloxacin:7.8e-05 mM, note:pBADx53 is a modified pBAD30 vector, has a low copy SC101 origin of replication, does not contain araC, an…
aerobic, ampicillin:0.14 mM, arabinose:8.3 mM, cell_density:0.3 OD600, culture_shaking:3e+02 RPM, culture_temperature:37 Celsius, culture_type:batch, culture_vessel:96_deep_well_plate, culture_vessel_volume:2 ml, culture_volume:1.6 ml, experimenter:Wierzbowski J, norfloxacin:7.8e-05 mM, note:pBADx53 is a modified pBAD30 vector, has a low copy SC101 origin of replication, does not contain araC, an…
aerobic, ampicillin:0.14 mM, arabinose:8.3 mM, cell_density:0.3 OD600, culture_shaking:3e+02 RPM, culture_temperature:37 Celsius, culture_type:batch, culture_vessel:96_deep_well_plate, culture_vessel_volume:2 ml, culture_volume:1.6 ml, experimenter:Wierzbowski J, norfloxacin:7.8e-05 mM, note:pBADx53 is a modified pBAD30 vector, has a low copy SC101 origin of replication, does not contain araC, an…
aerobic, ampicillin:0.14 mM, arabinose:8.3 mM, cell_density:0.3 OD600, culture_shaking:3e+02 RPM, culture_temperature:37 Celsius, culture_type:batch, culture_vessel:96_deep_well_plate, culture_vessel_volume:2 ml, culture_volume:1.6 ml, experimenter:Wierzbowski J, norfloxacin:7.8e-05 mM, note:pBADx53 is a modified pBAD30 vector, has a low copy SC101 origin of replication, does not contain araC, an…
aerobic, ampicillin:0.14 mM, arabinose:8.3 mM, cell_density:0.3 OD600, culture_shaking:3e+02 RPM, culture_temperature:37 Celsius, culture_type:batch, culture_vessel:96_deep_well_plate, culture_vessel_volume:2 ml, culture_volume:1.6 ml, experimenter:Wierzbowski J, norfloxacin:7.8e-05 mM, note:pBADx53 is a modified pBAD30 vector, has a low copy SC101 origin of replication, does not contain araC, an…
aerobic, ampicillin:0.14 mM, arabinose:8.3 mM, cell_density:0.3 OD600, culture_shaking:3e+02 RPM, culture_temperature:37 Celsius, culture_type:batch, culture_vessel:96_deep_well_plate, culture_vessel_volume:2 ml, culture_volume:1.6 ml, experimenter:Wierzbowski J, norfloxacin:7.8e-05 mM, note:pBADx53 is a modified pBAD30 vector, has a low copy SC101 origin of replication, does not contain araC, an…
aerobic, ampicillin:0.14 mM, arabinose:8.3 mM, cell_density:0.3 OD600, culture_shaking:3e+02 RPM, culture_temperature:37 Celsius, culture_type:batch, culture_vessel:96_deep_well_plate, culture_vessel_volume:2 ml, culture_volume:1.6 ml, experimenter:Wierzbowski J, norfloxacin:7.8e-05 mM, note:pBADx53 is a modified pBAD30 vector, has a low copy SC101 origin of replication, does not contain araC, an…
aerobic, ampicillin:0.14 mM, arabinose:8.3 mM, cell_density:0.3 OD600, culture_shaking:3e+02 RPM, culture_temperature:37 Celsius, culture_type:batch, culture_vessel:96_deep_well_plate, culture_vessel_volume:2 ml, culture_volume:1.6 ml, experimenter:Wierzbowski J, norfloxacin:7.8e-05 mM, note:pBADx53 is a modified pBAD30 vector, has a low copy SC101 origin of replication, does not contain araC, an…
aerobic, ampicillin:0.14 mM, arabinose:8.3 mM, cell_density:0.3 OD600, culture_shaking:3e+02 RPM, culture_temperature:37 Celsius, culture_type:batch, culture_vessel:96_deep_well_plate, culture_vessel_volume:2 ml, culture_volume:1.6 ml, experimenter:Wierzbowski J, norfloxacin:7.8e-05 mM, note:pBADx53 is a modified pBAD30 vector, has a low copy SC101 origin of replication, does not contain araC, an…
aerobic, ampicillin:0.14 mM, arabinose:8.3 mM, cell_density:0.3 OD600, culture_shaking:3e+02 RPM, culture_temperature:37 Celsius, culture_type:batch, culture_vessel:96_deep_well_plate, culture_vessel_volume:2 ml, culture_volume:1.6 ml, experimenter:Wierzbowski J, norfloxacin:7.8e-05 mM, note:pBADx53 is a modified pBAD30 vector, has a low copy SC101 origin of replication, does not contain araC, an…
aerobic, ampicillin:0.14 mM, arabinose:8.3 mM, cell_density:0.3 OD600, culture_shaking:3e+02 RPM, culture_temperature:37 Celsius, culture_type:batch, culture_vessel:96_deep_well_plate, culture_vessel_volume:2 ml, culture_volume:1.6 ml, experimenter:Wierzbowski J, norfloxacin:7.8e-05 mM, note:pBADx53 is a modified pBAD30 vector, has a low copy SC101 origin of replication, does not contain araC, an…
aerobic, ampicillin:0.14 mM, arabinose:8.3 mM, cell_density:0.3 OD600, culture_shaking:3e+02 RPM, culture_temperature:37 Celsius, culture_type:batch, culture_vessel:96_deep_well_plate, culture_vessel_volume:2 ml, culture_volume:1.6 ml, experimenter:Wierzbowski J, norfloxacin:7.8e-05 mM, note:pBADx53 is a modified pBAD30 vector, has a low copy SC101 origin of replication, does not contain araC, an…
aerobic, ampicillin:0.14 mM, arabinose:8.3 mM, cell_density:0.3 OD600, culture_shaking:3e+02 RPM, culture_temperature:37 Celsius, culture_type:batch, culture_vessel:96_deep_well_plate, culture_vessel_volume:2 ml, culture_volume:1.6 ml, experimenter:Wierzbowski J, norfloxacin:7.8e-05 mM, note:pBADx53 is a modified pBAD30 vector, has a low copy SC101 origin of replication, does not contain araC, an…
aerobic, ampicillin:0.14 mM, arabinose:8.3 mM, cell_density:0.3 OD600, culture_shaking:3e+02 RPM, culture_temperature:37 Celsius, culture_type:batch, culture_vessel:96_deep_well_plate, culture_vessel_volume:2 ml, culture_volume:1.6 ml, experimenter:Wierzbowski J, norfloxacin:7.8e-05 mM, note:pBADx53 is a modified pBAD30 vector, has a low copy SC101 origin of replication, does not contain araC, an…
aerobic, ampicillin:0.14 mM, arabinose:8.3 mM, cell_density:0.3 OD600, culture_shaking:3e+02 RPM, culture_temperature:37 Celsius, culture_type:batch, culture_vessel:96_deep_well_plate, culture_vessel_volume:2 ml, culture_volume:1.6 ml, experimenter:Wierzbowski J, norfloxacin:7.8e-05 mM, note:pBADx53 is a modified pBAD30 vector, has a low copy SC101 origin of replication, does not contain araC, an…
aerobic, ampicillin:0.14 mM, arabinose:8.3 mM, cell_density:0.3 OD600, culture_shaking:3e+02 RPM, culture_temperature:37 Celsius, culture_type:batch, culture_vessel:96_deep_well_plate, culture_vessel_volume:2 ml, culture_volume:1.6 ml, experimenter:Wierzbowski J, norfloxacin:7.8e-05 mM, note:pBADx53 is a modified pBAD30 vector, has a low copy SC101 origin of replication, does not contain araC, an…
aerobic, ampicillin:0.14 mM, arabinose:8.3 mM, cell_density:0.3 OD600, culture_shaking:3e+02 RPM, culture_temperature:37 Celsius, culture_type:batch, culture_vessel:96_deep_well_plate, culture_vessel_volume:2 ml, culture_volume:1.6 ml, experimenter:Wierzbowski J, norfloxacin:7.8e-05 mM, note:pBADx53 is a modified pBAD30 vector, has a low copy SC101 origin of replication, does not contain araC, an…
aerobic, ampicillin:0.14 mM, arabinose:8.3 mM, cell_density:0.3 OD600, culture_shaking:3e+02 RPM, culture_temperature:37 Celsius, culture_type:batch, culture_vessel:96_deep_well_plate, culture_vessel_volume:2 ml, culture_volume:1.6 ml, experimenter:Wierzbowski J, norfloxacin:7.8e-05 mM, note:pBADx53 is a modified pBAD30 vector, has a low copy SC101 origin of replication, does not contain araC, an…
aerobic, ampicillin:0.14 mM, arabinose:8.3 mM, cell_density:0.3 OD600, culture_shaking:3e+02 RPM, culture_temperature:37 Celsius, culture_type:batch, culture_vessel:96_deep_well_plate, culture_vessel_volume:2 ml, culture_volume:1.6 ml, experimenter:Wierzbowski J, norfloxacin:7.8e-05 mM, note:pBADx53 is a modified pBAD30 vector, has a low copy SC101 origin of replication, does not contain araC, an…
aerobic, ampicillin:0.14 mM, arabinose:8.3 mM, cell_density:0.3 OD600, culture_shaking:3e+02 RPM, culture_temperature:37 Celsius, culture_type:batch, culture_vessel:96_deep_well_plate, culture_vessel_volume:2 ml, culture_volume:1.6 ml, experimenter:Wierzbowski J, norfloxacin:7.8e-05 mM, note:pBADx53 is a modified pBAD30 vector, has a low copy SC101 origin of replication, does not contain araC, an…
aerobic, ampicillin:0.14 mM, arabinose:8.3 mM, cell_density:0.3 OD600, culture_shaking:3e+02 RPM, culture_temperature:37 Celsius, culture_type:batch, culture_vessel:96_deep_well_plate, culture_vessel_volume:2 ml, culture_volume:1.6 ml, experimenter:Wierzbowski J, norfloxacin:7.8e-05 mM, note:pBADx53 is a modified pBAD30 vector, has a low copy SC101 origin of replication, does not contain araC, an…
aerobic, ampicillin:0.14 mM, arabinose:8.3 mM, cell_density:0.3 OD600, culture_shaking:3e+02 RPM, culture_temperature:37 Celsius, culture_type:batch, culture_vessel:96_deep_well_plate, culture_vessel_volume:2 ml, culture_volume:1.6 ml, experimenter:Wierzbowski J, norfloxacin:7.8e-05 mM, note:pBADx53 is a modified pBAD30 vector, has a low copy SC101 origin of replication, does not contain araC, an…
aerobic, ampicillin:0.14 mM, arabinose:8.3 mM, cell_density:0.3 OD600, culture_shaking:3e+02 RPM, culture_temperature:37 Celsius, culture_type:batch, culture_vessel:96_deep_well_plate, culture_vessel_volume:2 ml, culture_volume:1.6 ml, experimenter:Wierzbowski J, norfloxacin:7.8e-05 mM, note:pBADx53 is a modified pBAD30 vector, has a low copy SC101 origin of replication, does not contain araC, an…
aerobic, ampicillin:0.14 mM, arabinose:8.3 mM, cell_density:0.3 OD600, culture_shaking:3e+02 RPM, culture_temperature:37 Celsius, culture_type:batch, culture_vessel:96_deep_well_plate, culture_vessel_volume:2 ml, culture_volume:1.6 ml, experimenter:Wierzbowski J, norfloxacin:7.8e-05 mM, note:pBADx53 is a modified pBAD30 vector, has a low copy SC101 origin of replication, does not contain araC, an…
aerobic, ampicillin:0.14 mM, arabinose:8.3 mM, cell_density:0.3 OD600, culture_shaking:3e+02 RPM, culture_temperature:37 Celsius, culture_type:batch, culture_vessel:96_deep_well_plate, culture_vessel_volume:2 ml, culture_volume:1.6 ml, experimenter:Wierzbowski J, norfloxacin:7.8e-05 mM, note:pBADx53 is a modified pBAD30 vector, has a low copy SC101 origin of replication, does not contain araC, an…
aerobic, ampicillin:0.14 mM, arabinose:8.3 mM, cell_density:0.3 OD600, culture_shaking:3e+02 RPM, culture_temperature:37 Celsius, culture_type:batch, culture_vessel:96_deep_well_plate, culture_vessel_volume:2 ml, culture_volume:1.6 ml, experimenter:Wierzbowski J, norfloxacin:7.8e-05 mM, note:pBADx53 is a modified pBAD30 vector, has a low copy SC101 origin of replication, does not contain araC, an…
aerobic, ampicillin:0.14 mM, arabinose:8.3 mM, cell_density:0.3 OD600, culture_shaking:3e+02 RPM, culture_temperature:37 Celsius, culture_type:batch, culture_vessel:96_deep_well_plate, culture_vessel_volume:2 ml, culture_volume:1.6 ml, experimenter:Wierzbowski J, norfloxacin:7.8e-05 mM, note:pBADx53 is a modified pBAD30 vector, has a low copy SC101 origin of replication, does not contain araC, an…
aerobic, ampicillin:0.14 mM, arabinose:8.3 mM, cell_density:0.3 OD600, culture_shaking:3e+02 RPM, culture_temperature:37 Celsius, culture_type:batch, culture_vessel:96_deep_well_plate, culture_vessel_volume:2 ml, culture_volume:1.6 ml, experimenter:Wierzbowski J, norfloxacin:7.8e-05 mM, note:pBADx53 is a modified pBAD30 vector, has a low copy SC101 origin of replication, does not contain araC, an…
aerobic, ampicillin:0.14 mM, arabinose:8.3 mM, cell_density:0.3 OD600, culture_shaking:3e+02 RPM, culture_temperature:37 Celsius, culture_type:batch, culture_vessel:96_deep_well_plate, culture_vessel_volume:2 ml, culture_volume:1.6 ml, experimenter:Wierzbowski J, norfloxacin:7.8e-05 mM, note:pBADx53 is a modified pBAD30 vector, has a low copy SC101 origin of replication, does not contain araC, an…
aerobic, ampicillin:0.14 mM, arabinose:8.3 mM, cell_density:0.3 OD600, culture_shaking:3e+02 RPM, culture_temperature:37 Celsius, culture_type:batch, culture_vessel:96_deep_well_plate, culture_vessel_volume:2 ml, culture_volume:1.6 ml, experimenter:Wierzbowski J, norfloxacin:0.00023 mM, note:pBADx53 is a modified pBAD30 vector, has a low copy SC101 origin of replication, does not contain araC, an…
aerobic, ampicillin:0.14 mM, arabinose:8.3 mM, cell_density:0.3 OD600, culture_shaking:3e+02 RPM, culture_temperature:37 Celsius, culture_type:batch, culture_vessel:96_deep_well_plate, culture_vessel_volume:2 ml, culture_volume:1.6 ml, experimenter:Wierzbowski J, norfloxacin:0.00023 mM, note:pBADx53 is a modified pBAD30 vector, has a low copy SC101 origin of replication, does not contain araC, an…
aerobic, ampicillin:0.14 mM, arabinose:8.3 mM, cell_density:0.3 OD600, culture_shaking:3e+02 RPM, culture_temperature:37 Celsius, culture_type:batch, culture_vessel:96_deep_well_plate, culture_vessel_volume:2 ml, culture_volume:1.6 ml, experimenter:Wierzbowski J, norfloxacin:0.00023 mM, note:pBADx53 is a modified pBAD30 vector, has a low copy SC101 origin of replication, does not contain araC, an…
aerobic, ampicillin:0.14 mM, arabinose:8.3 mM, cell_density:0.3 OD600, culture_shaking:3e+02 RPM, culture_temperature:37 Celsius, culture_type:batch, culture_vessel:96_deep_well_plate, culture_vessel_volume:2 ml, culture_volume:1.6 ml, experimenter:Wierzbowski J, norfloxacin:0.00023 mM, note:pBADx53 is a modified pBAD30 vector, has a low copy SC101 origin of replication, does not contain araC, an…
aerobic, ampicillin:0.14 mM, arabinose:8.3 mM, cell_density:0.3 OD600, culture_shaking:3e+02 RPM, culture_temperature:37 Celsius, culture_type:batch, culture_vessel:96_deep_well_plate, culture_vessel_volume:2 ml, culture_volume:1.6 ml, experimenter:Wierzbowski J, norfloxacin:0.00023 mM, note:pBADx53 is a modified pBAD30 vector, has a low copy SC101 origin of replication, does not contain araC, an…
aerobic, ampicillin:0.14 mM, arabinose:8.3 mM, cell_density:0.3 OD600, culture_shaking:3e+02 RPM, culture_temperature:37 Celsius, culture_type:batch, culture_vessel:96_deep_well_plate, culture_vessel_volume:2 ml, culture_volume:1.6 ml, experimenter:Wierzbowski J, norfloxacin:0.00023 mM, note:pBADx53 is a modified pBAD30 vector, has a low copy SC101 origin of replication, does not contain araC, an…
aerobic, ampicillin:0.14 mM, arabinose:8.3 mM, cell_density:0.3 OD600, culture_shaking:3e+02 RPM, culture_temperature:37 Celsius, culture_type:batch, culture_vessel:96_deep_well_plate, culture_vessel_volume:2 ml, culture_volume:1.6 ml, experimenter:Wierzbowski J, norfloxacin:0.00023 mM, note:pBADx53 is a modified pBAD30 vector, has a low copy SC101 origin of replication, does not contain araC, an…
aerobic, ampicillin:0.14 mM, arabinose:8.3 mM, cell_density:0.3 OD600, culture_shaking:3e+02 RPM, culture_temperature:37 Celsius, culture_type:batch, culture_vessel:96_deep_well_plate, culture_vessel_volume:2 ml, culture_volume:1.6 ml, experimenter:Wierzbowski J, norfloxacin:0.00023 mM, note:pBADx53 is a modified pBAD30 vector, has a low copy SC101 origin of replication, does not contain araC, an…
aerobic, ampicillin:0.14 mM, arabinose:8.3 mM, cell_density:0.3 OD600, culture_shaking:3e+02 RPM, culture_temperature:37 Celsius, culture_type:batch, culture_vessel:96_deep_well_plate, culture_vessel_volume:2 ml, culture_volume:1.6 ml, experimenter:Wierzbowski J, norfloxacin:0.00023 mM, note:pBADx53 is a modified pBAD30 vector, has a low copy SC101 origin of replication, does not contain araC, an…
aerobic, ampicillin:0.14 mM, arabinose:8.3 mM, cell_density:0.3 OD600, culture_shaking:3e+02 RPM, culture_temperature:37 Celsius, culture_type:batch, culture_vessel:96_deep_well_plate, culture_vessel_volume:2 ml, culture_volume:1.6 ml, experimenter:Wierzbowski J, note:pBADx53 is a modified pBAD30 vector, has a low copy SC101 origin of replication, does not contain araC, and yields low and consist…
aerobic, ampicillin:0.14 mM, arabinose:8.3 mM, cell_density:0.3 OD600, culture_shaking:3e+02 RPM, culture_temperature:37 Celsius, culture_type:batch, culture_vessel:96_deep_well_plate, culture_vessel_volume:2 ml, culture_volume:1.6 ml, experimenter:Wierzbowski J, note:pBADx53 is a modified pBAD30 vector, has a low copy SC101 origin of replication, does not contain araC, and yields low and consist…
aerobic, ampicillin:0.14 mM, arabinose:8.3 mM, cell_density:0.3 OD600, culture_shaking:3e+02 RPM, culture_temperature:37 Celsius, culture_type:batch, culture_vessel:96_deep_well_plate, culture_vessel_volume:2 ml, culture_volume:1.6 ml, experimenter:Wierzbowski J, note:pBADx53 is a modified pBAD30 vector, has a low copy SC101 origin of replication, does not contain araC, and yields low and consist…
aerobic, ampicillin:0.14 mM, arabinose:8.3 mM, cell_density:0.3 OD600, culture_shaking:3e+02 RPM, culture_temperature:37 Celsius, culture_type:batch, culture_vessel:96_deep_well_plate, culture_vessel_volume:2 ml, culture_volume:1.6 ml, experimenter:Wierzbowski J, norfloxacin:0.00023 mM, note:pBADx53 is a modified pBAD30 vector, has a low copy SC101 origin of replication, does not contain araC, an…
aerobic, ampicillin:0.14 mM, arabinose:8.3 mM, cell_density:0.3 OD600, culture_shaking:3e+02 RPM, culture_temperature:37 Celsius, culture_type:batch, culture_vessel:96_deep_well_plate, culture_vessel_volume:2 ml, culture_volume:1.6 ml, experimenter:Wierzbowski J, norfloxacin:0.00023 mM, note:pBADx53 is a modified pBAD30 vector, has a low copy SC101 origin of replication, does not contain araC, an…
aerobic, ampicillin:0.14 mM, arabinose:8.3 mM, cell_density:0.3 OD600, culture_shaking:3e+02 RPM, culture_temperature:37 Celsius, culture_type:batch, culture_vessel:96_deep_well_plate, culture_vessel_volume:2 ml, culture_volume:1.6 ml, experimenter:Wierzbowski J, norfloxacin:0.00023 mM, note:pBADx53 is a modified pBAD30 vector, has a low copy SC101 origin of replication, does not contain araC, an…
aerobic, ampicillin:0.14 mM, arabinose:8.3 mM, cell_density:0.3 OD600, culture_shaking:3e+02 RPM, culture_temperature:37 Celsius, culture_type:batch, culture_vessel:96_deep_well_plate, culture_vessel_volume:2 ml, culture_volume:1.6 ml, experimenter:Wierzbowski J, norfloxacin:0.00023 mM, note:pBADx53 is a modified pBAD30 vector, has a low copy SC101 origin of replication, does not contain araC, an…
aerobic, ampicillin:0.14 mM, arabinose:8.3 mM, cell_density:0.3 OD600, culture_shaking:3e+02 RPM, culture_temperature:37 Celsius, culture_type:batch, culture_vessel:96_deep_well_plate, culture_vessel_volume:2 ml, culture_volume:1.6 ml, experimenter:Wierzbowski J, norfloxacin:0.00023 mM, note:pBADx53 is a modified pBAD30 vector, has a low copy SC101 origin of replication, does not contain araC, an…
aerobic, ampicillin:0.14 mM, arabinose:8.3 mM, cell_density:0.3 OD600, culture_shaking:3e+02 RPM, culture_temperature:37 Celsius, culture_type:batch, culture_vessel:96_deep_well_plate, culture_vessel_volume:2 ml, culture_volume:1.6 ml, experimenter:Wierzbowski J, norfloxacin:0.00023 mM, note:pBADx53 is a modified pBAD30 vector, has a low copy SC101 origin of replication, does not contain araC, an…
aerobic, ampicillin:0.14 mM, arabinose:8.3 mM, cell_density:0.3 OD600, culture_shaking:3e+02 RPM, culture_temperature:37 Celsius, culture_type:batch, culture_vessel:96_deep_well_plate, culture_vessel_volume:2 ml, culture_volume:1.6 ml, experimenter:Wierzbowski J, norfloxacin:0.00023 mM, note:pBADx53 is a modified pBAD30 vector, has a low copy SC101 origin of replication, does not contain araC, an…
aerobic, ampicillin:0.14 mM, arabinose:8.3 mM, cell_density:0.3 OD600, culture_shaking:3e+02 RPM, culture_temperature:37 Celsius, culture_type:batch, culture_vessel:96_deep_well_plate, culture_vessel_volume:2 ml, culture_volume:1.6 ml, experimenter:Wierzbowski J, norfloxacin:0.00023 mM, note:pBADx53 is a modified pBAD30 vector, has a low copy SC101 origin of replication, does not contain araC, an…
aerobic, ampicillin:0.14 mM, arabinose:8.3 mM, cell_density:0.3 OD600, culture_shaking:3e+02 RPM, culture_temperature:37 Celsius, culture_type:batch, culture_vessel:96_deep_well_plate, culture_vessel_volume:2 ml, culture_volume:1.6 ml, experimenter:Wierzbowski J, norfloxacin:0.00023 mM, note:pBADx53 is a modified pBAD30 vector, has a low copy SC101 origin of replication, does not contain araC, an…
aerobic, ampicillin:0.14 mM, arabinose:8.3 mM, cell_density:0.3 OD600, culture_shaking:3e+02 RPM, culture_temperature:37 Celsius, culture_type:batch, culture_vessel:96_deep_well_plate, culture_vessel_volume:2 ml, culture_volume:1.6 ml, experimenter:Wierzbowski J, norfloxacin:0.00023 mM, note:pBADx53 is a modified pBAD30 vector, has a low copy SC101 origin of replication, does not contain araC, an…
aerobic, ampicillin:0.14 mM, arabinose:8.3 mM, cell_density:0.3 OD600, culture_shaking:3e+02 RPM, culture_temperature:37 Celsius, culture_type:batch, culture_vessel:96_deep_well_plate, culture_vessel_volume:2 ml, culture_volume:1.6 ml, experimenter:Wierzbowski J, norfloxacin:0.00023 mM, note:pBADx53 is a modified pBAD30 vector, has a low copy SC101 origin of replication, does not contain araC, an…
aerobic, ampicillin:0.14 mM, arabinose:8.3 mM, cell_density:0.3 OD600, culture_shaking:3e+02 RPM, culture_temperature:37 Celsius, culture_type:batch, culture_vessel:96_deep_well_plate, culture_vessel_volume:2 ml, culture_volume:1.6 ml, experimenter:Wierzbowski J, norfloxacin:0.00023 mM, note:pBADx53 is a modified pBAD30 vector, has a low copy SC101 origin of replication, does not contain araC, an…
aerobic, ampicillin:0.14 mM, arabinose:8.3 mM, cell_density:0.3 OD600, culture_shaking:3e+02 RPM, culture_temperature:37 Celsius, culture_type:batch, culture_vessel:96_deep_well_plate, culture_vessel_volume:2 ml, culture_volume:1.6 ml, experimenter:Wierzbowski J, norfloxacin:0.00023 mM, note:pBADx53 is a modified pBAD30 vector, has a low copy SC101 origin of replication, does not contain araC, an…
aerobic, ampicillin:0.14 mM, arabinose:8.3 mM, cell_density:0.3 OD600, culture_shaking:3e+02 RPM, culture_temperature:37 Celsius, culture_type:batch, culture_vessel:96_deep_well_plate, culture_vessel_volume:2 ml, culture_volume:1.6 ml, experimenter:Wierzbowski J, norfloxacin:0.00023 mM, note:pBADx53 is a modified pBAD30 vector, has a low copy SC101 origin of replication, does not contain araC, an…
aerobic, ampicillin:0.14 mM, arabinose:8.3 mM, cell_density:0.3 OD600, culture_shaking:3e+02 RPM, culture_temperature:37 Celsius, culture_type:batch, culture_vessel:96_deep_well_plate, culture_vessel_volume:2 ml, culture_volume:1.6 ml, experimenter:Wierzbowski J, norfloxacin:0.00023 mM, note:pBADx53 is a modified pBAD30 vector, has a low copy SC101 origin of replication, does not contain araC, an…
aerobic, ampicillin:0.14 mM, arabinose:8.3 mM, cell_density:0.3 OD600, culture_shaking:3e+02 RPM, culture_temperature:37 Celsius, culture_type:batch, culture_vessel:96_deep_well_plate, culture_vessel_volume:2 ml, culture_volume:1.6 ml, experimenter:Wierzbowski J, norfloxacin:0.00023 mM, note:pBADx53 is a modified pBAD30 vector, has a low copy SC101 origin of replication, does not contain araC, an…
aerobic, ampicillin:0.14 mM, arabinose:8.3 mM, cell_density:0.3 OD600, culture_shaking:3e+02 RPM, culture_temperature:37 Celsius, culture_type:batch, culture_vessel:96_deep_well_plate, culture_vessel_volume:2 ml, culture_volume:1.6 ml, experimenter:Wierzbowski J, norfloxacin:0.00023 mM, note:pBADx53 is a modified pBAD30 vector, has a low copy SC101 origin of replication, does not contain araC, an…
aerobic, ampicillin:0.14 mM, arabinose:8.3 mM, cell_density:0.3 OD600, culture_shaking:3e+02 RPM, culture_temperature:37 Celsius, culture_type:batch, culture_vessel:96_deep_well_plate, culture_vessel_volume:2 ml, culture_volume:1.6 ml, experimenter:Wierzbowski J, norfloxacin:0.00023 mM, note:pBADx53 is a modified pBAD30 vector, has a low copy SC101 origin of replication, does not contain araC, an…
aerobic, ampicillin:0.14 mM, arabinose:8.3 mM, cell_density:0.3 OD600, culture_shaking:3e+02 RPM, culture_temperature:37 Celsius, culture_type:batch, culture_vessel:96_deep_well_plate, culture_vessel_volume:2 ml, culture_volume:1.6 ml, experimenter:Wierzbowski J, norfloxacin:0.00023 mM, note:pBADx53 is a modified pBAD30 vector, has a low copy SC101 origin of replication, does not contain araC, an…
aerobic, ampicillin:0.14 mM, arabinose:8.3 mM, cell_density:0.3 OD600, culture_shaking:3e+02 RPM, culture_temperature:37 Celsius, culture_type:batch, culture_vessel:96_deep_well_plate, culture_vessel_volume:2 ml, culture_volume:1.6 ml, experimenter:Wierzbowski J, norfloxacin:0.00023 mM, note:pBADx53 is a modified pBAD30 vector, has a low copy SC101 origin of replication, does not contain araC, an…
aerobic, ampicillin:0.14 mM, arabinose:8.3 mM, cell_density:0.3 OD600, culture_shaking:3e+02 RPM, culture_temperature:37 Celsius, culture_type:batch, culture_vessel:96_deep_well_plate, culture_vessel_volume:2 ml, culture_volume:1.6 ml, experimenter:Wierzbowski J, norfloxacin:0.00023 mM, note:pBADx53 is a modified pBAD30 vector, has a low copy SC101 origin of replication, does not contain araC, an…
aerobic, ampicillin:0.14 mM, arabinose:8.3 mM, cell_density:0.3 OD600, culture_shaking:3e+02 RPM, culture_temperature:37 Celsius, culture_type:batch, culture_vessel:96_deep_well_plate, culture_vessel_volume:2 ml, culture_volume:1.6 ml, experimenter:Wierzbowski J, norfloxacin:0.00023 mM, note:pBADx53 is a modified pBAD30 vector, has a low copy SC101 origin of replication, does not contain araC, an…
aerobic, ampicillin:0.14 mM, arabinose:8.3 mM, cell_density:0.3 OD600, culture_shaking:3e+02 RPM, culture_temperature:37 Celsius, culture_type:batch, culture_vessel:96_deep_well_plate, culture_vessel_volume:2 ml, culture_volume:1.6 ml, experimenter:Wierzbowski J, norfloxacin:0.00023 mM, note:pBADx53 is a modified pBAD30 vector, has a low copy SC101 origin of replication, does not contain araC, an…
aerobic, ampicillin:0.14 mM, arabinose:8.3 mM, cell_density:0.3 OD600, culture_shaking:3e+02 RPM, culture_temperature:37 Celsius, culture_type:batch, culture_vessel:96_deep_well_plate, culture_vessel_volume:2 ml, culture_volume:1.6 ml, experimenter:Wierzbowski J, norfloxacin:0.00023 mM, note:pBADx53 is a modified pBAD30 vector, has a low copy SC101 origin of replication, does not contain araC, an…
aerobic, ampicillin:0.14 mM, arabinose:8.3 mM, cell_density:0.3 OD600, culture_shaking:3e+02 RPM, culture_temperature:37 Celsius, culture_type:batch, culture_vessel:96_deep_well_plate, culture_vessel_volume:2 ml, culture_volume:1.6 ml, experimenter:Wierzbowski J, norfloxacin:0.00023 mM, note:pBADx53 is a modified pBAD30 vector, has a low copy SC101 origin of replication, does not contain araC, an…
aerobic, ampicillin:0.14 mM, arabinose:8.3 mM, cell_density:0.3 OD600, culture_shaking:3e+02 RPM, culture_temperature:37 Celsius, culture_type:batch, culture_vessel:96_deep_well_plate, culture_vessel_volume:2 ml, culture_volume:1.6 ml, experimenter:Wierzbowski J, norfloxacin:0.00023 mM, note:pBADx53 is a modified pBAD30 vector, has a low copy SC101 origin of replication, does not contain araC, an…
aerobic, ampicillin:0.14 mM, arabinose:8.3 mM, cell_density:0.3 OD600, culture_shaking:3e+02 RPM, culture_temperature:37 Celsius, culture_type:batch, culture_vessel:96_deep_well_plate, culture_vessel_volume:2 ml, culture_volume:1.6 ml, experimenter:Wierzbowski J, norfloxacin:0.00023 mM, note:pBADx53 is a modified pBAD30 vector, has a low copy SC101 origin of replication, does not contain araC, an…
aerobic, ampicillin:0.14 mM, arabinose:8.3 mM, cell_density:0.3 OD600, culture_shaking:3e+02 RPM, culture_temperature:37 Celsius, culture_type:batch, culture_vessel:96_deep_well_plate, culture_vessel_volume:2 ml, culture_volume:1.6 ml, experimenter:Wierzbowski J, norfloxacin:0.00023 mM, note:pBADx53 is a modified pBAD30 vector, has a low copy SC101 origin of replication, does not contain araC, an…
aerobic, ampicillin:0.14 mM, arabinose:8.3 mM, cell_density:0.3 OD600, culture_shaking:3e+02 RPM, culture_temperature:37 Celsius, culture_type:batch, culture_vessel:96_deep_well_plate, culture_vessel_volume:2 ml, culture_volume:1.6 ml, experimenter:Wierzbowski J, norfloxacin:0.00023 mM, note:pBADx53 is a modified pBAD30 vector, has a low copy SC101 origin of replication, does not contain araC, an…
aerobic, ampicillin:0.14 mM, arabinose:8.3 mM, cell_density:0.3 OD600, culture_shaking:3e+02 RPM, culture_temperature:37 Celsius, culture_type:batch, culture_vessel:96_deep_well_plate, culture_vessel_volume:2 ml, culture_volume:1.6 ml, experimenter:Wierzbowski J, norfloxacin:0.00023 mM, note:pBADx53 is a modified pBAD30 vector, has a low copy SC101 origin of replication, does not contain araC, an…
aerobic, ampicillin:0.14 mM, arabinose:8.3 mM, cell_density:0.3 OD600, culture_shaking:3e+02 RPM, culture_temperature:37 Celsius, culture_type:batch, culture_vessel:96_deep_well_plate, culture_vessel_volume:2 ml, culture_volume:1.6 ml, experimenter:Wierzbowski J, norfloxacin:0.00023 mM, note:pBADx53 is a modified pBAD30 vector, has a low copy SC101 origin of replication, does not contain araC, an…
aerobic, ampicillin:0.14 mM, arabinose:8.3 mM, cell_density:0.3 OD600, culture_shaking:3e+02 RPM, culture_temperature:37 Celsius, culture_type:batch, culture_vessel:96_deep_well_plate, culture_vessel_volume:2 ml, culture_volume:1.6 ml, experimenter:Wierzbowski J, norfloxacin:0.00023 mM, note:pBADx53 is a modified pBAD30 vector, has a low copy SC101 origin of replication, does not contain araC, an…
aerobic, ampicillin:0.14 mM, arabinose:8.3 mM, cell_density:0.3 OD600, culture_shaking:3e+02 RPM, culture_temperature:37 Celsius, culture_type:batch, culture_vessel:96_deep_well_plate, culture_vessel_volume:2 ml, culture_volume:1.6 ml, experimenter:Wierzbowski J, norfloxacin:0.00023 mM, note:pBADx53 is a modified pBAD30 vector, has a low copy SC101 origin of replication, does not contain araC, an…
aerobic, ampicillin:0.14 mM, arabinose:8.3 mM, cell_density:0.3 OD600, culture_shaking:3e+02 RPM, culture_temperature:37 Celsius, culture_type:batch, culture_vessel:96_deep_well_plate, culture_vessel_volume:2 ml, culture_volume:1.6 ml, experimenter:Wierzbowski J, norfloxacin:0.00023 mM, note:pBADx53 is a modified pBAD30 vector, has a low copy SC101 origin of replication, does not contain araC, an…
aerobic, ampicillin:0.14 mM, arabinose:8.3 mM, cell_density:0.3 OD600, culture_shaking:3e+02 RPM, culture_temperature:37 Celsius, culture_type:batch, culture_vessel:96_deep_well_plate, culture_vessel_volume:2 ml, culture_volume:1.6 ml, experimenter:Wierzbowski J, norfloxacin:0.00023 mM, note:pBADx53 is a modified pBAD30 vector, has a low copy SC101 origin of replication, does not contain araC, an…
aerobic, ampicillin:0.14 mM, arabinose:8.3 mM, cell_density:0.3 OD600, culture_shaking:3e+02 RPM, culture_temperature:37 Celsius, culture_type:batch, culture_vessel:96_deep_well_plate, culture_vessel_volume:2 ml, culture_volume:1.6 ml, experimenter:Wierzbowski J, norfloxacin:0.00023 mM, note:pBADx53 is a modified pBAD30 vector, has a low copy SC101 origin of replication, does not contain araC, an…
aerobic, ampicillin:0.14 mM, arabinose:8.3 mM, cell_density:0.3 OD600, culture_shaking:3e+02 RPM, culture_temperature:37 Celsius, culture_type:batch, culture_vessel:96_deep_well_plate, culture_vessel_volume:2 ml, culture_volume:1.6 ml, experimenter:Wierzbowski J, norfloxacin:0.00023 mM, note:pBADx53 is a modified pBAD30 vector, has a low copy SC101 origin of replication, does not contain araC, an…
aerobic, ampicillin:0.14 mM, arabinose:8.3 mM, cell_density:0.3 OD600, culture_shaking:3e+02 RPM, culture_temperature:37 Celsius, culture_type:batch, culture_vessel:96_deep_well_plate, culture_vessel_volume:2 ml, culture_volume:1.6 ml, experimenter:Wierzbowski J, norfloxacin:0.00023 mM, note:pBADx53 is a modified pBAD30 vector, has a low copy SC101 origin of replication, does not contain araC, an…
aerobic, ampicillin:0.14 mM, arabinose:8.3 mM, cell_density:0.3 OD600, culture_shaking:3e+02 RPM, culture_temperature:37 Celsius, culture_type:batch, culture_vessel:96_deep_well_plate, culture_vessel_volume:2 ml, culture_volume:1.6 ml, experimenter:Wierzbowski J, norfloxacin:0.00023 mM, note:pBADx53 is a modified pBAD30 vector, has a low copy SC101 origin of replication, does not contain araC, an…
aerobic, ampicillin:0.14 mM, arabinose:8.3 mM, cell_density:0.3 OD600, culture_shaking:3e+02 RPM, culture_temperature:37 Celsius, culture_type:batch, culture_vessel:96_deep_well_plate, culture_vessel_volume:2 ml, culture_volume:1.6 ml, experimenter:Wierzbowski J, norfloxacin:0.00023 mM, note:pBADx53 is a modified pBAD30 vector, has a low copy SC101 origin of replication, does not contain araC, an…
aerobic, ampicillin:0.14 mM, arabinose:8.3 mM, cell_density:0.3 OD600, culture_shaking:3e+02 RPM, culture_temperature:37 Celsius, culture_type:batch, culture_vessel:96_deep_well_plate, culture_vessel_volume:2 ml, culture_volume:1.6 ml, experimenter:Wierzbowski J, norfloxacin:0.00023 mM, note:pBADx53 is a modified pBAD30 vector, has a low copy SC101 origin of replication, does not contain araC, an…
aerobic, ampicillin:0.14 mM, arabinose:8.3 mM, cell_density:0.3 OD600, culture_shaking:3e+02 RPM, culture_temperature:37 Celsius, culture_type:batch, culture_vessel:96_deep_well_plate, culture_vessel_volume:2 ml, culture_volume:1.6 ml, experimenter:Wierzbowski J, norfloxacin:0.00023 mM, note:pBADx53 is a modified pBAD30 vector, has a low copy SC101 origin of replication, does not contain araC, an…
aerobic, ampicillin:0.14 mM, arabinose:8.3 mM, cell_density:0.3 OD600, culture_shaking:3e+02 RPM, culture_temperature:37 Celsius, culture_type:batch, culture_vessel:96_deep_well_plate, culture_vessel_volume:2 ml, culture_volume:1.6 ml, experimenter:Wierzbowski J, norfloxacin:0.00023 mM, note:pBADx53 is a modified pBAD30 vector, has a low copy SC101 origin of replication, does not contain araC, an…
aerobic, ampicillin:0.14 mM, arabinose:8.3 mM, cell_density:0.3 OD600, culture_shaking:3e+02 RPM, culture_temperature:37 Celsius, culture_type:batch, culture_vessel:96_deep_well_plate, culture_vessel_volume:2 ml, culture_volume:1.6 ml, experimenter:Wierzbowski J, norfloxacin:0.00023 mM, note:pBADx53 is a modified pBAD30 vector, has a low copy SC101 origin of replication, does not contain araC, an…
aerobic, ampicillin:0.14 mM, arabinose:8.3 mM, cell_density:0.3 OD600, culture_shaking:3e+02 RPM, culture_temperature:37 Celsius, culture_type:batch, culture_vessel:96_deep_well_plate, culture_vessel_volume:2 ml, culture_volume:1.6 ml, experimenter:Wierzbowski J, norfloxacin:0.00023 mM, note:pBADx53 is a modified pBAD30 vector, has a low copy SC101 origin of replication, does not contain araC, an…
aerobic, ampicillin:0.14 mM, arabinose:8.3 mM, cell_density:0.3 OD600, culture_shaking:3e+02 RPM, culture_temperature:37 Celsius, culture_type:batch, culture_vessel:96_deep_well_plate, culture_vessel_volume:2 ml, culture_volume:1.6 ml, experimenter:Wierzbowski J, norfloxacin:0.00023 mM, note:pBADx53 is a modified pBAD30 vector, has a low copy SC101 origin of replication, does not contain araC, an…
aerobic, ampicillin:0.14 mM, arabinose:8.3 mM, cell_density:0.3 OD600, culture_shaking:3e+02 RPM, culture_temperature:37 Celsius, culture_type:batch, culture_vessel:96_deep_well_plate, culture_vessel_volume:2 ml, culture_volume:1.6 ml, experimenter:Wierzbowski J, norfloxacin:0.00023 mM, note:pBADx53 is a modified pBAD30 vector, has a low copy SC101 origin of replication, does not contain araC, an…
aerobic, ampicillin:0.14 mM, arabinose:8.3 mM, cell_density:0.3 OD600, culture_shaking:3e+02 RPM, culture_temperature:37 Celsius, culture_type:batch, culture_vessel:96_deep_well_plate, culture_vessel_volume:2 ml, culture_volume:1.6 ml, experimenter:Wierzbowski J, norfloxacin:0.00023 mM, note:pBADx53 is a modified pBAD30 vector, has a low copy SC101 origin of replication, does not contain araC, an…
aerobic, ampicillin:0.14 mM, arabinose:8.3 mM, cell_density:0.3 OD600, culture_shaking:3e+02 RPM, culture_temperature:37 Celsius, culture_type:batch, culture_vessel:96_deep_well_plate, culture_vessel_volume:2 ml, culture_volume:1.6 ml, experimenter:Wierzbowski J, norfloxacin:0.00023 mM, note:pBADx53 is a modified pBAD30 vector, has a low copy SC101 origin of replication, does not contain araC, an…
aerobic, ampicillin:0.14 mM, arabinose:8.3 mM, cell_density:0.3 OD600, culture_shaking:3e+02 RPM, culture_temperature:37 Celsius, culture_type:batch, culture_vessel:96_deep_well_plate, culture_vessel_volume:2 ml, culture_volume:1.6 ml, experimenter:Wierzbowski J, norfloxacin:0.00023 mM, note:pBADx53 is a modified pBAD30 vector, has a low copy SC101 origin of replication, does not contain araC, an…
aerobic, ampicillin:0.14 mM, arabinose:8.3 mM, cell_density:0.3 OD600, culture_shaking:3e+02 RPM, culture_temperature:37 Celsius, culture_type:batch, culture_vessel:96_deep_well_plate, culture_vessel_volume:2 ml, culture_volume:1.6 ml, experimenter:Wierzbowski J, norfloxacin:0.00023 mM, note:pBADx53 is a modified pBAD30 vector, has a low copy SC101 origin of replication, does not contain araC, an…
aerobic, ampicillin:0.14 mM, arabinose:8.3 mM, cell_density:0.3 OD600, culture_shaking:3e+02 RPM, culture_temperature:37 Celsius, culture_type:batch, culture_vessel:96_deep_well_plate, culture_vessel_volume:2 ml, culture_volume:1.6 ml, experimenter:Wierzbowski J, norfloxacin:0.00023 mM, note:pBADx53 is a modified pBAD30 vector, has a low copy SC101 origin of replication, does not contain araC, an…
aerobic, ampicillin:0.14 mM, arabinose:8.3 mM, cell_density:0.3 OD600, culture_shaking:3e+02 RPM, culture_temperature:37 Celsius, culture_type:batch, culture_vessel:96_deep_well_plate, culture_vessel_volume:2 ml, culture_volume:1.6 ml, experimenter:Wierzbowski J, norfloxacin:0.00023 mM, note:pBADx53 is a modified pBAD30 vector, has a low copy SC101 origin of replication, does not contain araC, an…
aerobic, ampicillin:0.14 mM, arabinose:8.3 mM, cell_density:0.3 OD600, culture_shaking:3e+02 RPM, culture_temperature:37 Celsius, culture_type:batch, culture_vessel:96_deep_well_plate, culture_vessel_volume:2 ml, culture_volume:1.6 ml, experimenter:Wierzbowski J, norfloxacin:0.00023 mM, note:pBADx53 is a modified pBAD30 vector, has a low copy SC101 origin of replication, does not contain araC, an…
aerobic, ampicillin:0.14 mM, arabinose:8.3 mM, cell_density:0.3 OD600, culture_shaking:3e+02 RPM, culture_temperature:37 Celsius, culture_type:batch, culture_vessel:96_deep_well_plate, culture_vessel_volume:2 ml, culture_volume:1.6 ml, experimenter:Wierzbowski J, norfloxacin:0.00023 mM, note:pBADx53 is a modified pBAD30 vector, has a low copy SC101 origin of replication, does not contain araC, an…
aerobic, ampicillin:0.14 mM, arabinose:8.3 mM, cell_density:0.3 OD600, culture_shaking:3e+02 RPM, culture_temperature:37 Celsius, culture_type:batch, culture_vessel:96_deep_well_plate, culture_vessel_volume:2 ml, culture_volume:1.6 ml, experimenter:Wierzbowski J, norfloxacin:0.00023 mM, note:pBADx53 is a modified pBAD30 vector, has a low copy SC101 origin of replication, does not contain araC, an…
aerobic, ampicillin:0.14 mM, arabinose:8.3 mM, cell_density:0.3 OD600, culture_shaking:3e+02 RPM, culture_temperature:37 Celsius, culture_type:batch, culture_vessel:96_deep_well_plate, culture_vessel_volume:2 ml, culture_volume:1.6 ml, experimenter:Wierzbowski J, norfloxacin:0.00023 mM, note:pBADx53 is a modified pBAD30 vector, has a low copy SC101 origin of replication, does not contain araC, an…
aerobic, ampicillin:0.14 mM, arabinose:8.3 mM, cell_density:0.3 OD600, culture_shaking:3e+02 RPM, culture_temperature:37 Celsius, culture_type:batch, culture_vessel:96_deep_well_plate, culture_vessel_volume:2 ml, culture_volume:1.6 ml, experimenter:Wierzbowski J, norfloxacin:0.00023 mM, note:pBADx53 is a modified pBAD30 vector, has a low copy SC101 origin of replication, does not contain araC, an…
aerobic, ampicillin:0.14 mM, arabinose:8.3 mM, cell_density:0.3 OD600, culture_shaking:3e+02 RPM, culture_temperature:37 Celsius, culture_type:batch, culture_vessel:96_deep_well_plate, culture_vessel_volume:2 ml, culture_volume:1.6 ml, experimenter:Wierzbowski J, norfloxacin:0.00023 mM, note:pBADx53 is a modified pBAD30 vector, has a low copy SC101 origin of replication, does not contain araC, an…
aerobic, ampicillin:0.14 mM, arabinose:8.3 mM, cell_density:0.3 OD600, culture_shaking:3e+02 RPM, culture_temperature:37 Celsius, culture_type:batch, culture_vessel:96_deep_well_plate, culture_vessel_volume:2 ml, culture_volume:1.6 ml, experimenter:Wierzbowski J, norfloxacin:0.00023 mM, note:pBADx53 is a modified pBAD30 vector, has a low copy SC101 origin of replication, does not contain araC, an…
aerobic, ampicillin:0.14 mM, arabinose:8.3 mM, cell_density:0.3 OD600, culture_shaking:3e+02 RPM, culture_temperature:37 Celsius, culture_type:batch, culture_vessel:96_deep_well_plate, culture_vessel_volume:2 ml, culture_volume:1.6 ml, experimenter:Wierzbowski J, norfloxacin:0.00023 mM, note:pBADx53 is a modified pBAD30 vector, has a low copy SC101 origin of replication, does not contain araC, an…
aerobic, ampicillin:0.14 mM, arabinose:8.3 mM, cell_density:0.3 OD600, culture_shaking:3e+02 RPM, culture_temperature:37 Celsius, culture_type:batch, culture_vessel:96_deep_well_plate, culture_vessel_volume:2 ml, culture_volume:1.6 ml, experimenter:Wierzbowski J, norfloxacin:0.00023 mM, note:pBADx53 is a modified pBAD30 vector, has a low copy SC101 origin of replication, does not contain araC, an…
aerobic, ampicillin:0.14 mM, arabinose:8.3 mM, cell_density:0.3 OD600, culture_shaking:3e+02 RPM, culture_temperature:37 Celsius, culture_type:batch, culture_vessel:96_deep_well_plate, culture_vessel_volume:2 ml, culture_volume:1.6 ml, experimenter:Wierzbowski J, norfloxacin:0.00023 mM, note:pBADx53 is a modified pBAD30 vector, has a low copy SC101 origin of replication, does not contain araC, an…
aerobic, ampicillin:0.14 mM, arabinose:8.3 mM, cell_density:0.3 OD600, culture_shaking:3e+02 RPM, culture_temperature:37 Celsius, culture_type:batch, culture_vessel:96_deep_well_plate, culture_vessel_volume:2 ml, culture_volume:1.6 ml, experimenter:Wierzbowski J, norfloxacin:0.00023 mM, note:pBADx53 is a modified pBAD30 vector, has a low copy SC101 origin of replication, does not contain araC, an…
aerobic, ampicillin:0.14 mM, arabinose:8.3 mM, cell_density:0.3 OD600, culture_shaking:3e+02 RPM, culture_temperature:37 Celsius, culture_type:batch, culture_vessel:96_deep_well_plate, culture_vessel_volume:2 ml, culture_volume:1.6 ml, experimenter:Wierzbowski J, norfloxacin:0.00023 mM, note:pBADx53 is a modified pBAD30 vector, has a low copy SC101 origin of replication, does not contain araC, an…
aerobic, ampicillin:0.14 mM, arabinose:8.3 mM, cell_density:0.3 OD600, culture_shaking:3e+02 RPM, culture_temperature:37 Celsius, culture_type:batch, culture_vessel:96_deep_well_plate, culture_vessel_volume:2 ml, culture_volume:1.6 ml, experimenter:Wierzbowski J, norfloxacin:0.00023 mM, note:pBADx53 is a modified pBAD30 vector, has a low copy SC101 origin of replication, does not contain araC, an…
aerobic, ampicillin:0.14 mM, arabinose:8.3 mM, cell_density:0.3 OD600, culture_shaking:3e+02 RPM, culture_temperature:37 Celsius, culture_type:batch, culture_vessel:96_deep_well_plate, culture_vessel_volume:2 ml, culture_volume:1.6 ml, experimenter:Wierzbowski J, norfloxacin:0.00023 mM, note:pBADx53 is a modified pBAD30 vector, has a low copy SC101 origin of replication, does not contain araC, an…
aerobic, ampicillin:0.14 mM, arabinose:8.3 mM, cell_density:0.3 OD600, culture_shaking:3e+02 RPM, culture_temperature:37 Celsius, culture_type:batch, culture_vessel:96_deep_well_plate, culture_vessel_volume:2 ml, culture_volume:1.6 ml, experimenter:Wierzbowski J, norfloxacin:0.00023 mM, note:pBADx53 is a modified pBAD30 vector, has a low copy SC101 origin of replication, does not contain araC, an…
aerobic, ampicillin:0.14 mM, arabinose:8.3 mM, cell_density:0.3 OD600, culture_shaking:3e+02 RPM, culture_temperature:37 Celsius, culture_type:batch, culture_vessel:96_deep_well_plate, culture_vessel_volume:2 ml, culture_volume:1.6 ml, experimenter:Wierzbowski J, norfloxacin:0.00023 mM, note:pBADx53 is a modified pBAD30 vector, has a low copy SC101 origin of replication, does not contain araC, an…
aerobic, ampicillin:0.14 mM, arabinose:8.3 mM, cell_density:0.3 OD600, culture_shaking:3e+02 RPM, culture_temperature:37 Celsius, culture_type:batch, culture_vessel:96_deep_well_plate, culture_vessel_volume:2 ml, culture_volume:1.6 ml, experimenter:Wierzbowski J, norfloxacin:0.00023 mM, note:pBADx53 is a modified pBAD30 vector, has a low copy SC101 origin of replication, does not contain araC, an…
aerobic, ampicillin:0.14 mM, arabinose:8.3 mM, cell_density:0.3 OD600, culture_shaking:3e+02 RPM, culture_temperature:37 Celsius, culture_type:batch, culture_vessel:96_deep_well_plate, culture_vessel_volume:2 ml, culture_volume:1.6 ml, experimenter:Wierzbowski J, norfloxacin:0.00023 mM, note:pBADx53 is a modified pBAD30 vector, has a low copy SC101 origin of replication, does not contain araC, an…
aerobic, ampicillin:0.14 mM, arabinose:8.3 mM, cell_density:0.3 OD600, culture_shaking:3e+02 RPM, culture_temperature:37 Celsius, culture_type:batch, culture_vessel:96_deep_well_plate, culture_vessel_volume:2 ml, culture_volume:1.6 ml, experimenter:Wierzbowski J, norfloxacin:0.00023 mM, note:pBADx53 is a modified pBAD30 vector, has a low copy SC101 origin of replication, does not contain araC, an…
aerobic, ampicillin:0.14 mM, arabinose:8.3 mM, cell_density:0.3 OD600, culture_shaking:3e+02 RPM, culture_temperature:37 Celsius, culture_type:batch, culture_vessel:96_deep_well_plate, culture_vessel_volume:2 ml, culture_volume:1.6 ml, experimenter:Wierzbowski J, norfloxacin:0.00023 mM, note:pBADx53 is a modified pBAD30 vector, has a low copy SC101 origin of replication, does not contain araC, an…
aerobic, ampicillin:0.14 mM, arabinose:8.3 mM, cell_density:0.3 OD600, culture_shaking:3e+02 RPM, culture_temperature:37 Celsius, culture_type:batch, culture_vessel:96_deep_well_plate, culture_vessel_volume:2 ml, culture_volume:1.6 ml, experimenter:Wierzbowski J, norfloxacin:0.00023 mM, note:pBADx53 is a modified pBAD30 vector, has a low copy SC101 origin of replication, does not contain araC, an…
aerobic, ampicillin:0.14 mM, arabinose:8.3 mM, cell_density:0.3 OD600, culture_shaking:3e+02 RPM, culture_temperature:37 Celsius, culture_type:batch, culture_vessel:96_deep_well_plate, culture_vessel_volume:2 ml, culture_volume:1.6 ml, experimenter:Wierzbowski J, norfloxacin:0.00023 mM, note:pBADx53 is a modified pBAD30 vector, has a low copy SC101 origin of replication, does not contain araC, an…
aerobic, ampicillin:0.14 mM, arabinose:8.3 mM, cell_density:0.3 OD600, culture_shaking:3e+02 RPM, culture_temperature:37 Celsius, culture_type:batch, culture_vessel:96_deep_well_plate, culture_vessel_volume:2 ml, culture_volume:1.6 ml, experimenter:Wierzbowski J, norfloxacin:0.00023 mM, note:pBADx53 is a modified pBAD30 vector, has a low copy SC101 origin of replication, does not contain araC, an…
aerobic, ampicillin:0.14 mM, arabinose:8.3 mM, cell_density:0.3 OD600, culture_shaking:3e+02 RPM, culture_temperature:37 Celsius, culture_type:batch, culture_vessel:96_deep_well_plate, culture_vessel_volume:2 ml, culture_volume:1.6 ml, experimenter:Wierzbowski J, norfloxacin:0.00023 mM, note:pBADx53 is a modified pBAD30 vector, has a low copy SC101 origin of replication, does not contain araC, an…
aerobic, ampicillin:0.14 mM, arabinose:8.3 mM, cell_density:0.3 OD600, culture_shaking:3e+02 RPM, culture_temperature:37 Celsius, culture_type:batch, culture_vessel:96_deep_well_plate, culture_vessel_volume:2 ml, culture_volume:1.6 ml, experimenter:Wierzbowski J, norfloxacin:0.00023 mM, note:pBADx53 is a modified pBAD30 vector, has a low copy SC101 origin of replication, does not contain araC, an…
aerobic, ampicillin:0.14 mM, arabinose:8.3 mM, cell_density:0.3 OD600, culture_shaking:3e+02 RPM, culture_temperature:37 Celsius, culture_type:batch, culture_vessel:96_deep_well_plate, culture_vessel_volume:2 ml, culture_volume:1.6 ml, experimenter:Wierzbowski J, norfloxacin:0.00023 mM, note:pBADx53 is a modified pBAD30 vector, has a low copy SC101 origin of replication, does not contain araC, an…
aerobic, ampicillin:0.14 mM, arabinose:8.3 mM, cell_density:0.3 OD600, culture_shaking:3e+02 RPM, culture_temperature:37 Celsius, culture_type:batch, culture_vessel:96_deep_well_plate, culture_vessel_volume:2 ml, culture_volume:1.6 ml, experimenter:Wierzbowski J, norfloxacin:0.00023 mM, note:pBADx53 is a modified pBAD30 vector, has a low copy SC101 origin of replication, does not contain araC, an…
aerobic, ampicillin:0.14 mM, arabinose:8.3 mM, cell_density:0.3 OD600, culture_shaking:3e+02 RPM, culture_temperature:37 Celsius, culture_type:batch, culture_vessel:96_deep_well_plate, culture_vessel_volume:2 ml, culture_volume:1.6 ml, experimenter:Wierzbowski J, norfloxacin:0.00023 mM, note:pBADx53 is a modified pBAD30 vector, has a low copy SC101 origin of replication, does not contain araC, an…
aerobic, ampicillin:0.14 mM, arabinose:8.3 mM, cell_density:0.3 OD600, culture_shaking:3e+02 RPM, culture_temperature:37 Celsius, culture_type:batch, culture_vessel:96_deep_well_plate, culture_vessel_volume:2 ml, culture_volume:1.6 ml, experimenter:Wierzbowski J, norfloxacin:0.00023 mM, note:pBADx53 is a modified pBAD30 vector, has a low copy SC101 origin of replication, does not contain araC, an…
aerobic, ampicillin:0.14 mM, arabinose:8.3 mM, cell_density:0.3 OD600, culture_shaking:3e+02 RPM, culture_temperature:37 Celsius, culture_type:batch, culture_vessel:96_deep_well_plate, culture_vessel_volume:2 ml, culture_volume:1.6 ml, experimenter:Wierzbowski J, norfloxacin:0.00023 mM, note:pBADx53 is a modified pBAD30 vector, has a low copy SC101 origin of replication, does not contain araC, an…
aerobic, ampicillin:0.14 mM, arabinose:8.3 mM, cell_density:0.3 OD600, culture_shaking:3e+02 RPM, culture_temperature:37 Celsius, culture_type:batch, culture_vessel:96_deep_well_plate, culture_vessel_volume:2 ml, culture_volume:1.6 ml, experimenter:Wierzbowski J, norfloxacin:0.00023 mM, note:pBADx53 is a modified pBAD30 vector, has a low copy SC101 origin of replication, does not contain araC, an…
aerobic, ampicillin:0.14 mM, arabinose:8.3 mM, cell_density:0.3 OD600, culture_shaking:3e+02 RPM, culture_temperature:37 Celsius, culture_type:batch, culture_vessel:96_deep_well_plate, culture_vessel_volume:2 ml, culture_volume:1.6 ml, experimenter:Wierzbowski J, norfloxacin:0.00023 mM, note:pBADx53 is a modified pBAD30 vector, has a low copy SC101 origin of replication, does not contain araC, an…
aerobic, ampicillin:0.14 mM, arabinose:8.3 mM, cell_density:0.3 OD600, culture_shaking:3e+02 RPM, culture_temperature:37 Celsius, culture_type:batch, culture_vessel:96_deep_well_plate, culture_vessel_volume:2 ml, culture_volume:1.6 ml, experimenter:Wierzbowski J, norfloxacin:0.00023 mM, note:pBADx53 is a modified pBAD30 vector, has a low copy SC101 origin of replication, does not contain araC, an…
aerobic, ampicillin:0.14 mM, arabinose:8.3 mM, cell_density:0.3 OD600, culture_shaking:3e+02 RPM, culture_temperature:37 Celsius, culture_type:batch, culture_vessel:96_deep_well_plate, culture_vessel_volume:2 ml, culture_volume:1.6 ml, experimenter:Wierzbowski J, norfloxacin:0.00023 mM, note:pBADx53 is a modified pBAD30 vector, has a low copy SC101 origin of replication, does not contain araC, an…
aerobic, ampicillin:0.14 mM, arabinose:8.3 mM, cell_density:0.3 OD600, culture_shaking:3e+02 RPM, culture_temperature:37 Celsius, culture_type:batch, culture_vessel:96_deep_well_plate, culture_vessel_volume:2 ml, culture_volume:1.6 ml, experimenter:Wierzbowski J, norfloxacin:0.00023 mM, note:pBADx53 is a modified pBAD30 vector, has a low copy SC101 origin of replication, does not contain araC, an…
aerobic, ampicillin:0.14 mM, arabinose:8.3 mM, cell_density:0.3 OD600, culture_shaking:3e+02 RPM, culture_temperature:37 Celsius, culture_type:batch, culture_vessel:96_deep_well_plate, culture_vessel_volume:2 ml, culture_volume:1.6 ml, experimenter:Wierzbowski J, norfloxacin:0.00023 mM, note:pBADx53 is a modified pBAD30 vector, has a low copy SC101 origin of replication, does not contain araC, an…
aerobic, ampicillin:0.14 mM, arabinose:8.3 mM, cell_density:0.3 OD600, culture_shaking:3e+02 RPM, culture_temperature:37 Celsius, culture_type:batch, culture_vessel:96_deep_well_plate, culture_vessel_volume:2 ml, culture_volume:1.6 ml, experimenter:Wierzbowski J, norfloxacin:0.00023 mM, note:pBADx53 is a modified pBAD30 vector, has a low copy SC101 origin of replication, does not contain araC, an…
aerobic, ampicillin:0.14 mM, arabinose:8.3 mM, cell_density:0.3 OD600, culture_shaking:3e+02 RPM, culture_temperature:37 Celsius, culture_type:batch, culture_vessel:96_deep_well_plate, culture_vessel_volume:2 ml, culture_volume:1.6 ml, experimenter:Wierzbowski J, norfloxacin:0.00023 mM, note:pBADx53 is a modified pBAD30 vector, has a low copy SC101 origin of replication, does not contain araC, an…
aerobic, ampicillin:0.14 mM, arabinose:8.3 mM, cell_density:0.3 OD600, culture_shaking:3e+02 RPM, culture_temperature:37 Celsius, culture_type:batch, culture_vessel:96_deep_well_plate, culture_vessel_volume:2 ml, culture_volume:1.6 ml, experimenter:Wierzbowski J, norfloxacin:0.00023 mM, note:pBADx53 is a modified pBAD30 vector, has a low copy SC101 origin of replication, does not contain araC, an…
aerobic, ampicillin:0.14 mM, arabinose:8.3 mM, cell_density:0.3 OD600, culture_shaking:3e+02 RPM, culture_temperature:37 Celsius, culture_type:batch, culture_vessel:96_deep_well_plate, culture_vessel_volume:2 ml, culture_volume:1.6 ml, experimenter:Wierzbowski J, norfloxacin:0.00023 mM, note:pBADx53 is a modified pBAD30 vector, has a low copy SC101 origin of replication, does not contain araC, an…
aerobic, ampicillin:0.14 mM, arabinose:8.3 mM, cell_density:0.3 OD600, culture_shaking:3e+02 RPM, culture_temperature:37 Celsius, culture_type:batch, culture_vessel:96_deep_well_plate, culture_vessel_volume:2 ml, culture_volume:1.6 ml, experimenter:Wierzbowski J, norfloxacin:0.00023 mM, note:pBADx53 is a modified pBAD30 vector, has a low copy SC101 origin of replication, does not contain araC, an…
aerobic, ampicillin:0.14 mM, arabinose:8.3 mM, cell_density:0.3 OD600, culture_shaking:3e+02 RPM, culture_temperature:37 Celsius, culture_type:batch, culture_vessel:96_deep_well_plate, culture_vessel_volume:2 ml, culture_volume:1.6 ml, experimenter:Wierzbowski J, norfloxacin:0.00023 mM, note:pBADx53 is a modified pBAD30 vector, has a low copy SC101 origin of replication, does not contain araC, an…
aerobic, ampicillin:0.14 mM, arabinose:8.3 mM, cell_density:0.3 OD600, culture_shaking:3e+02 RPM, culture_temperature:37 Celsius, culture_type:batch, culture_vessel:96_deep_well_plate, culture_vessel_volume:2 ml, culture_volume:1.6 ml, experimenter:Wierzbowski J, norfloxacin:0.00023 mM, note:pBADx53 is a modified pBAD30 vector, has a low copy SC101 origin of replication, does not contain araC, an…
aerobic, ampicillin:0.14 mM, arabinose:8.3 mM, cell_density:0.3 OD600, culture_shaking:3e+02 RPM, culture_temperature:37 Celsius, culture_type:batch, culture_vessel:96_deep_well_plate, culture_vessel_volume:2 ml, culture_volume:1.6 ml, experimenter:Wierzbowski J, norfloxacin:0.00023 mM, note:pBADx53 is a modified pBAD30 vector, has a low copy SC101 origin of replication, does not contain araC, an…
aerobic, ampicillin:0.14 mM, arabinose:8.3 mM, cell_density:0.3 OD600, culture_shaking:3e+02 RPM, culture_temperature:37 Celsius, culture_type:batch, culture_vessel:96_deep_well_plate, culture_vessel_volume:2 ml, culture_volume:1.6 ml, experimenter:Wierzbowski J, norfloxacin:0.00023 mM, note:pBADx53 is a modified pBAD30 vector, has a low copy SC101 origin of replication, does not contain araC, an…
aerobic, ampicillin:0.14 mM, arabinose:8.3 mM, cell_density:0.3 OD600, culture_shaking:3e+02 RPM, culture_temperature:37 Celsius, culture_type:batch, culture_vessel:96_deep_well_plate, culture_vessel_volume:2 ml, culture_volume:1.6 ml, experimenter:Wierzbowski J, norfloxacin:0.00023 mM, note:pBADx53 is a modified pBAD30 vector, has a low copy SC101 origin of replication, does not contain araC, an…
aerobic, ampicillin:0.14 mM, arabinose:8.3 mM, cell_density:0.3 OD600, culture_shaking:3e+02 RPM, culture_temperature:37 Celsius, culture_type:batch, culture_vessel:96_deep_well_plate, culture_vessel_volume:2 ml, culture_volume:1.6 ml, experimenter:Wierzbowski J, norfloxacin:0.00023 mM, note:pBADx53 is a modified pBAD30 vector, has a low copy SC101 origin of replication, does not contain araC, an…
aerobic, ampicillin:0.14 mM, arabinose:8.3 mM, cell_density:0.3 OD600, culture_shaking:3e+02 RPM, culture_temperature:37 Celsius, culture_type:batch, culture_vessel:96_deep_well_plate, culture_vessel_volume:2 ml, culture_volume:1.6 ml, experimenter:Wierzbowski J, norfloxacin:0.00023 mM, note:pBADx53 is a modified pBAD30 vector, has a low copy SC101 origin of replication, does not contain araC, an…
aerobic, ampicillin:0.14 mM, arabinose:8.3 mM, cell_density:0.3 OD600, culture_shaking:3e+02 RPM, culture_temperature:37 Celsius, culture_type:batch, culture_vessel:96_deep_well_plate, culture_vessel_volume:2 ml, culture_volume:1.6 ml, experimenter:Wierzbowski J, norfloxacin:0.00023 mM, note:pBADx53 is a modified pBAD30 vector, has a low copy SC101 origin of replication, does not contain araC, an…
aerobic, ampicillin:0.14 mM, arabinose:8.3 mM, cell_density:0.3 OD600, culture_shaking:3e+02 RPM, culture_temperature:37 Celsius, culture_type:batch, culture_vessel:96_deep_well_plate, culture_vessel_volume:2 ml, culture_volume:1.6 ml, experimenter:Wierzbowski J, norfloxacin:0.00023 mM, note:pBADx53 is a modified pBAD30 vector, has a low copy SC101 origin of replication, does not contain araC, an…
aerobic, ampicillin:0.14 mM, arabinose:8.3 mM, cell_density:0.3 OD600, culture_shaking:3e+02 RPM, culture_temperature:37 Celsius, culture_type:batch, culture_vessel:96_deep_well_plate, culture_vessel_volume:2 ml, culture_volume:1.6 ml, experimenter:Wierzbowski J, norfloxacin:0.00023 mM, note:pBADx53 is a modified pBAD30 vector, has a low copy SC101 origin of replication, does not contain araC, an…
aerobic, ampicillin:0.14 mM, arabinose:8.3 mM, cell_density:0.3 OD600, culture_shaking:3e+02 RPM, culture_temperature:37 Celsius, culture_type:batch, culture_vessel:96_deep_well_plate, culture_vessel_volume:2 ml, culture_volume:1.6 ml, experimenter:Wierzbowski J, norfloxacin:0.00023 mM, note:pBADx53 is a modified pBAD30 vector, has a low copy SC101 origin of replication, does not contain araC, an…
aerobic, ampicillin:0.14 mM, arabinose:8.3 mM, cell_density:0.3 OD600, culture_shaking:3e+02 RPM, culture_temperature:37 Celsius, culture_type:batch, culture_vessel:96_deep_well_plate, culture_vessel_volume:2 ml, culture_volume:1.6 ml, experimenter:Wierzbowski J, norfloxacin:0.00023 mM, note:pBADx53 is a modified pBAD30 vector, has a low copy SC101 origin of replication, does not contain araC, an…
aerobic, ampicillin:0.14 mM, arabinose:8.3 mM, cell_density:0.3 OD600, culture_shaking:3e+02 RPM, culture_temperature:37 Celsius, culture_type:batch, culture_vessel:96_deep_well_plate, culture_vessel_volume:2 ml, culture_volume:1.6 ml, experimenter:Wierzbowski J, norfloxacin:0.00023 mM, note:pBADx53 is a modified pBAD30 vector, has a low copy SC101 origin of replication, does not contain araC, an…
aerobic, ampicillin:0.14 mM, arabinose:8.3 mM, cell_density:0.3 OD600, culture_shaking:3e+02 RPM, culture_temperature:37 Celsius, culture_type:batch, culture_vessel:96_deep_well_plate, culture_vessel_volume:2 ml, culture_volume:1.6 ml, experimenter:Wierzbowski J, norfloxacin:0.00023 mM, note:pBADx53 is a modified pBAD30 vector, has a low copy SC101 origin of replication, does not contain araC, an…
aerobic, ampicillin:0.14 mM, arabinose:8.3 mM, cell_density:0.3 OD600, culture_shaking:3e+02 RPM, culture_temperature:37 Celsius, culture_type:batch, culture_vessel:96_deep_well_plate, culture_vessel_volume:2 ml, culture_volume:1.6 ml, experimenter:Wierzbowski J, norfloxacin:0.00023 mM, note:pBADx53 is a modified pBAD30 vector, has a low copy SC101 origin of replication, does not contain araC, an…
aerobic, ampicillin:0.14 mM, arabinose:8.3 mM, cell_density:0.3 OD600, culture_shaking:3e+02 RPM, culture_temperature:37 Celsius, culture_type:batch, culture_vessel:96_deep_well_plate, culture_vessel_volume:2 ml, culture_volume:1.6 ml, experimenter:Wierzbowski J, norfloxacin:0.00023 mM, note:pBADx53 is a modified pBAD30 vector, has a low copy SC101 origin of replication, does not contain araC, an…
aerobic, ampicillin:0.14 mM, arabinose:8.3 mM, cell_density:0.3 OD600, culture_shaking:3e+02 RPM, culture_temperature:37 Celsius, culture_type:batch, culture_vessel:96_deep_well_plate, culture_vessel_volume:2 ml, culture_volume:1.6 ml, experimenter:Wierzbowski J, norfloxacin:0.00023 mM, note:pBADx53 is a modified pBAD30 vector, has a low copy SC101 origin of replication, does not contain araC, an…
aerobic, ampicillin:0.14 mM, arabinose:8.3 mM, cell_density:0.3 OD600, culture_shaking:3e+02 RPM, culture_temperature:37 Celsius, culture_type:batch, culture_vessel:96_deep_well_plate, culture_vessel_volume:2 ml, culture_volume:1.6 ml, experimenter:Wierzbowski J, norfloxacin:0.00023 mM, note:pBADx53 is a modified pBAD30 vector, has a low copy SC101 origin of replication, does not contain araC, an…
aerobic, ampicillin:0.14 mM, arabinose:8.3 mM, cell_density:0.3 OD600, culture_shaking:3e+02 RPM, culture_temperature:37 Celsius, culture_type:batch, culture_vessel:96_deep_well_plate, culture_vessel_volume:2 ml, culture_volume:1.6 ml, experimenter:Wierzbowski J, norfloxacin:0.00023 mM, note:pBADx53 is a modified pBAD30 vector, has a low copy SC101 origin of replication, does not contain araC, an…
aerobic, ampicillin:0.14 mM, arabinose:8.3 mM, cell_density:0.3 OD600, culture_shaking:3e+02 RPM, culture_temperature:37 Celsius, culture_type:batch, culture_vessel:96_deep_well_plate, culture_vessel_volume:2 ml, culture_volume:1.6 ml, experimenter:Wierzbowski J, norfloxacin:0.00023 mM, note:pBADx53 is a modified pBAD30 vector, has a low copy SC101 origin of replication, does not contain araC, an…
aerobic, ampicillin:0.14 mM, arabinose:8.3 mM, cell_density:0.3 OD600, culture_shaking:3e+02 RPM, culture_temperature:37 Celsius, culture_type:batch, culture_vessel:96_deep_well_plate, culture_vessel_volume:2 ml, culture_volume:1.6 ml, experimenter:Wierzbowski J, norfloxacin:0.00023 mM, note:pBADx53 is a modified pBAD30 vector, has a low copy SC101 origin of replication, does not contain araC, an…
aerobic, ampicillin:0.14 mM, arabinose:8.3 mM, cell_density:0.3 OD600, culture_shaking:3e+02 RPM, culture_temperature:37 Celsius, culture_type:batch, culture_vessel:96_deep_well_plate, culture_vessel_volume:2 ml, culture_volume:1.6 ml, experimenter:Wierzbowski J, norfloxacin:0.00023 mM, note:pBADx53 is a modified pBAD30 vector, has a low copy SC101 origin of replication, does not contain araC, an…
aerobic, ampicillin:0.14 mM, arabinose:8.3 mM, cell_density:0.3 OD600, culture_shaking:3e+02 RPM, culture_temperature:37 Celsius, culture_type:batch, culture_vessel:96_deep_well_plate, culture_vessel_volume:2 ml, culture_volume:1.6 ml, experimenter:Wierzbowski J, norfloxacin:0.00023 mM, note:pBADx53 is a modified pBAD30 vector, has a low copy SC101 origin of replication, does not contain araC, an…
aerobic, ampicillin:0.14 mM, arabinose:8.3 mM, cell_density:0.3 OD600, culture_shaking:3e+02 RPM, culture_temperature:37 Celsius, culture_type:batch, culture_vessel:96_deep_well_plate, culture_vessel_volume:2 ml, culture_volume:1.6 ml, experimenter:Wierzbowski J, norfloxacin:0.00023 mM, note:pBADx53 is a modified pBAD30 vector, has a low copy SC101 origin of replication, does not contain araC, an…
aerobic, ampicillin:0.14 mM, arabinose:8.3 mM, cell_density:0.3 OD600, culture_shaking:3e+02 RPM, culture_temperature:37 Celsius, culture_type:batch, culture_vessel:96_deep_well_plate, culture_vessel_volume:2 ml, culture_volume:1.6 ml, experimenter:Wierzbowski J, norfloxacin:0.00023 mM, note:pBADx53 is a modified pBAD30 vector, has a low copy SC101 origin of replication, does not contain araC, an…
aerobic, ampicillin:0.14 mM, arabinose:8.3 mM, cell_density:0.3 OD600, culture_shaking:3e+02 RPM, culture_temperature:37 Celsius, culture_type:batch, culture_vessel:96_deep_well_plate, culture_vessel_volume:2 ml, culture_volume:1.6 ml, experimenter:Wierzbowski J, norfloxacin:0.00023 mM, note:pBADx53 is a modified pBAD30 vector, has a low copy SC101 origin of replication, does not contain araC, an…
aerobic, cell_density:0.3 OD600, culture_shaking:3e+02 RPM, culture_temperature:37 Celsius, culture_type:batch, culture_vessel:96_deep_well_plate, culture_vessel_volume:2 ml, culture_volume:1.6 ml, experimenter:Wierzbowski J, note:Gene deletions were constructed from E. coli strain MG1655 by replacing the coding sequence from start codon to stop codon, peptone:10 mg/mL, rna_prep_type:RNeasy, rna_…
aerobic, cell_density:0.3 OD600, culture_shaking:3e+02 RPM, culture_temperature:37 Celsius, culture_type:batch, culture_vessel:96_deep_well_plate, culture_vessel_volume:2 ml, culture_volume:1.6 ml, experimenter:Wierzbowski J, note:Gene deletions were constructed from E. coli strain MG1655 by replacing the coding sequence from start codon to stop codon, peptone:10 mg/mL, rna_prep_type:RNeasy, rna_…
aerobic, cell_density:0.3 OD600, culture_shaking:3e+02 RPM, culture_temperature:37 Celsius, culture_type:batch, culture_vessel:96_deep_well_plate, culture_vessel_volume:2 ml, culture_volume:1.6 ml, experimenter:Wierzbowski J, norfloxacin:7.8e-05 mM, note:Gene deletions were constructed from E. coli strain MG1655 by replacing the coding sequence from start codon to stop codon, peptone:10 mg/mL, rn…
aerobic, cell_density:0.3 OD600, culture_shaking:3e+02 RPM, culture_temperature:37 Celsius, culture_type:batch, culture_vessel:96_deep_well_plate, culture_vessel_volume:2 ml, culture_volume:1.6 ml, experimenter:Wierzbowski J, norfloxacin:7.8e-05 mM, note:Gene deletions were constructed from E. coli strain MG1655 by replacing the coding sequence from start codon to stop codon, peptone:10 mg/mL, rn…
aerobic, cell_density:0.3 OD600, culture_shaking:3e+02 RPM, culture_temperature:37 Celsius, culture_type:batch, culture_vessel:96_deep_well_plate, culture_vessel_volume:2 ml, culture_volume:1.6 ml, experimenter:Wierzbowski J, norfloxacin:0.00016 mM, note:Gene deletions were constructed from E. coli strain MG1655 by replacing the coding sequence from start codon to stop codon, peptone:10 mg/mL, rn…
aerobic, cell_density:0.3 OD600, culture_shaking:3e+02 RPM, culture_temperature:37 Celsius, culture_type:batch, culture_vessel:96_deep_well_plate, culture_vessel_volume:2 ml, culture_volume:1.6 ml, experimenter:Wierzbowski J, norfloxacin:0.00016 mM, note:Gene deletions were constructed from E. coli strain MG1655 by replacing the coding sequence from start codon to stop codon, peptone:10 mg/mL, rn…
aerobic, cell_density:0.3 OD600, culture_shaking:3e+02 RPM, culture_temperature:37 Celsius, culture_type:batch, culture_vessel:96_deep_well_plate, culture_vessel_volume:2 ml, culture_volume:1.6 ml, experimenter:Wierzbowski J, norfloxacin:0.00023 mM, note:Gene deletions were constructed from E. coli strain MG1655 by replacing the coding sequence from start codon to stop codon, peptone:10 mg/mL, rn…
aerobic, cell_density:0.3 OD600, culture_shaking:3e+02 RPM, culture_temperature:37 Celsius, culture_type:batch, culture_vessel:96_deep_well_plate, culture_vessel_volume:2 ml, culture_volume:1.6 ml, experimenter:Wierzbowski J, norfloxacin:0.00023 mM, note:Gene deletions were constructed from E. coli strain MG1655 by replacing the coding sequence from start codon to stop codon, peptone:10 mg/mL, rn…
aerobic, cell_density:0.3 OD600, culture_shaking:3e+02 RPM, culture_temperature:37 Celsius, culture_type:batch, culture_vessel:96_deep_well_plate, culture_vessel_volume:2 ml, culture_volume:1.6 ml, experimenter:Wierzbowski J, note:Gene deletions were constructed from E. coli strain MG1655 by replacing the coding sequence from start codon to stop codon, peptone:10 mg/mL, perturbation:knockout, per…
aerobic, cell_density:0.3 OD600, culture_shaking:3e+02 RPM, culture_temperature:37 Celsius, culture_type:batch, culture_vessel:96_deep_well_plate, culture_vessel_volume:2 ml, culture_volume:1.6 ml, experimenter:Wierzbowski J, note:Gene deletions were constructed from E. coli strain MG1655 by replacing the coding sequence from start codon to stop codon, peptone:10 mg/mL, perturbation:knockout, per…
aerobic, cell_density:0.3 OD600, culture_shaking:3e+02 RPM, culture_temperature:37 Celsius, culture_type:batch, culture_vessel:96_deep_well_plate, culture_vessel_volume:2 ml, culture_volume:1.6 ml, experimenter:Wierzbowski J, norfloxacin:0.00016 mM, note:Gene deletions were constructed from E. coli strain MG1655 by replacing the coding sequence from start codon to stop codon, peptone:10 mg/mL, pe…
aerobic, cell_density:0.3 OD600, culture_shaking:3e+02 RPM, culture_temperature:37 Celsius, culture_type:batch, culture_vessel:96_deep_well_plate, culture_vessel_volume:2 ml, culture_volume:1.6 ml, experimenter:Wierzbowski J, norfloxacin:0.00016 mM, note:Gene deletions were constructed from E. coli strain MG1655 by replacing the coding sequence from start codon to stop codon, peptone:10 mg/mL, pe…
aerobic, cell_density:0.3 OD600, culture_shaking:3e+02 RPM, culture_temperature:37 Celsius, culture_type:batch, culture_vessel:96_deep_well_plate, culture_vessel_volume:2 ml, culture_volume:1.6 ml, experimenter:Wierzbowski J, norfloxacin:0.00031 mM, note:Gene deletions were constructed from E. coli strain MG1655 by replacing the coding sequence from start codon to stop codon, peptone:10 mg/mL, pe…
aerobic, cell_density:0.3 OD600, culture_shaking:3e+02 RPM, culture_temperature:37 Celsius, culture_type:batch, culture_vessel:96_deep_well_plate, culture_vessel_volume:2 ml, culture_volume:1.6 ml, experimenter:Wierzbowski J, norfloxacin:0.00031 mM, note:Gene deletions were constructed from E. coli strain MG1655 by replacing the coding sequence from start codon to stop codon, peptone:10 mg/mL, pe…
aerobic, cell_density:0.3 OD600, culture_shaking:3e+02 RPM, culture_temperature:37 Celsius, culture_type:batch, culture_vessel:96_deep_well_plate, culture_vessel_volume:2 ml, culture_volume:1.6 ml, experimenter:Wierzbowski J, norfloxacin:0.00031 mM, note:Gene deletions were constructed from E. coli strain MG1655 by replacing the coding sequence from start codon to stop codon, peptone:10 mg/mL, rn…
aerobic, cell_density:0.3 OD600, culture_shaking:3e+02 RPM, culture_temperature:37 Celsius, culture_type:batch, culture_vessel:96_deep_well_plate, culture_vessel_volume:2 ml, culture_volume:1.6 ml, experimenter:Wierzbowski J, norfloxacin:0.00031 mM, note:Gene deletions were constructed from E. coli strain MG1655 by replacing the coding sequence from start codon to stop codon, peptone:10 mg/mL, rn…
aerobic, ampicillin:0.14 mM, arabinose:8.3 mM, cell_density:0.3 OD600, culture_shaking:3e+02 RPM, culture_temperature:37 Celsius, culture_type:batch, culture_vessel:96_deep_well_plate, culture_vessel_volume:2 ml, culture_volume:1.6 ml, experimenter:Wierzbowski J, norfloxacin:7.8e-05 mM, note:Gene deletions were constructed from E. coli strain MG1655 by replacing the coding sequence from start cod…
aerobic, ampicillin:0.14 mM, arabinose:8.3 mM, cell_density:0.3 OD600, culture_shaking:3e+02 RPM, culture_temperature:37 Celsius, culture_type:batch, culture_vessel:96_deep_well_plate, culture_vessel_volume:2 ml, culture_volume:1.6 ml, experimenter:Wierzbowski J, norfloxacin:7.8e-05 mM, note:Gene deletions were constructed from E. coli strain MG1655 by replacing the coding sequence from start cod…
aerobic, ampicillin:0.14 mM, arabinose:8.3 mM, cell_density:0.3 OD600, culture_shaking:3e+02 RPM, culture_temperature:37 Celsius, culture_type:batch, culture_vessel:96_deep_well_plate, culture_vessel_volume:2 ml, culture_volume:1.6 ml, experimenter:Wierzbowski J, note:Gene deletions were constructed from E. coli strain MG1655 by replacing the coding sequence from start codon to stop codon, note2:…
aerobic, ampicillin:0.14 mM, arabinose:8.3 mM, cell_density:0.3 OD600, culture_shaking:3e+02 RPM, culture_temperature:37 Celsius, culture_type:batch, culture_vessel:96_deep_well_plate, culture_vessel_volume:2 ml, culture_volume:1.6 ml, experimenter:Wierzbowski J, note:Gene deletions were constructed from E. coli strain MG1655 by replacing the coding sequence from start codon to stop codon, note2:…
aerobic, cell_density:0.4 OD600, culture_shaking:2.5e+02 RPM, culture_temperature:37 Celsius, culture_type:batch, culture_vessel:flask, culture_vessel_volume:2.5e+02 ml, culture_volume:75 ml, experimenter:Wierzbowski J, peptone:10 mg/mL, rna_prep_type:RNeasy, rna_stop_solution:RNAprotect, sodium_chloride:1.7e+02 mM, strain:MG1655_yale, structured_metadata:complete, time_point:0 minutes, yeast_ext…
aerobic, cell_density:0.4 OD600, culture_shaking:2.5e+02 RPM, culture_temperature:37 Celsius, culture_type:batch, culture_vessel:flask, culture_vessel_volume:2.5e+02 ml, culture_volume:75 ml, experimenter:Wierzbowski J, peptone:10 mg/mL, rna_prep_type:RNeasy, rna_stop_solution:RNAprotect, sodium_chloride:1.7e+02 mM, strain:MG1655_yale, structured_metadata:complete, time_point:0 minutes, yeast_ext…
aerobic, cell_density:0.4 OD600, culture_shaking:2.5e+02 RPM, culture_temperature:37 Celsius, culture_type:batch, culture_vessel:flask, culture_vessel_volume:2.5e+02 ml, culture_volume:75 ml, experimenter:Wierzbowski J, peptone:10 mg/mL, rna_prep_type:RNeasy, rna_stop_solution:RNAprotect, sodium_chloride:1.7e+02 mM, strain:MG1655_yale, structured_metadata:complete, time_point:0 minutes, yeast_ext…
aerobic, cell_density:0.4 OD600, culture_shaking:2.5e+02 RPM, culture_temperature:37 Celsius, culture_type:batch, culture_vessel:flask, culture_vessel_volume:2.5e+02 ml, culture_volume:75 ml, experimenter:Wierzbowski J, norfloxacin:0.031 mM, peptone:10 mg/mL, rna_prep_type:RNeasy, rna_stop_solution:RNAprotect, sodium_chloride:1.7e+02 mM, strain:MG1655_yale, structured_metadata:complete, time_poin…
aerobic, cell_density:0.4 OD600, culture_shaking:2.5e+02 RPM, culture_temperature:37 Celsius, culture_type:batch, culture_vessel:flask, culture_vessel_volume:2.5e+02 ml, culture_volume:75 ml, experimenter:Wierzbowski J, norfloxacin:0.031 mM, peptone:10 mg/mL, rna_prep_type:RNeasy, rna_stop_solution:RNAprotect, sodium_chloride:1.7e+02 mM, strain:MG1655_yale, structured_metadata:complete, time_poin…
aerobic, cell_density:0.4 OD600, culture_shaking:2.5e+02 RPM, culture_temperature:37 Celsius, culture_type:batch, culture_vessel:flask, culture_vessel_volume:2.5e+02 ml, culture_volume:75 ml, experimenter:Wierzbowski J, norfloxacin:0.031 mM, peptone:10 mg/mL, rna_prep_type:RNeasy, rna_stop_solution:RNAprotect, sodium_chloride:1.7e+02 mM, strain:MG1655_yale, structured_metadata:complete, time_poin…
aerobic, cell_density:0.4 OD600, culture_shaking:2.5e+02 RPM, culture_temperature:37 Celsius, culture_type:batch, culture_vessel:flask, culture_vessel_volume:2.5e+02 ml, culture_volume:75 ml, experimenter:Wierzbowski J, norfloxacin:0.031 mM, peptone:10 mg/mL, rna_prep_type:RNeasy, rna_stop_solution:RNAprotect, sodium_chloride:1.7e+02 mM, strain:MG1655_yale, structured_metadata:complete, time_poin…
aerobic, cell_density:0.4 OD600, culture_shaking:2.5e+02 RPM, culture_temperature:37 Celsius, culture_type:batch, culture_vessel:flask, culture_vessel_volume:2.5e+02 ml, culture_volume:75 ml, experimenter:Wierzbowski J, norfloxacin:0.031 mM, peptone:10 mg/mL, rna_prep_type:RNeasy, rna_stop_solution:RNAprotect, sodium_chloride:1.7e+02 mM, strain:MG1655_yale, structured_metadata:complete, time_poin…
aerobic, cell_density:0.4 OD600, culture_shaking:2.5e+02 RPM, culture_temperature:37 Celsius, culture_type:batch, culture_vessel:flask, culture_vessel_volume:2.5e+02 ml, culture_volume:75 ml, experimenter:Wierzbowski J, norfloxacin:0.031 mM, peptone:10 mg/mL, rna_prep_type:RNeasy, rna_stop_solution:RNAprotect, sodium_chloride:1.7e+02 mM, strain:MG1655_yale, structured_metadata:complete, time_poin…
aerobic, cell_density:0.4 OD600, culture_shaking:2.5e+02 RPM, culture_temperature:37 Celsius, culture_type:batch, culture_vessel:flask, culture_vessel_volume:2.5e+02 ml, culture_volume:75 ml, experimenter:Wierzbowski J, peptone:10 mg/mL, rna_prep_type:RNeasy, rna_stop_solution:RNAprotect, sodium_chloride:1.7e+02 mM, strain:MG1655_yale, structured_metadata:complete, time_point:24 minutes, yeast_ex…
aerobic, cell_density:0.4 OD600, culture_shaking:2.5e+02 RPM, culture_temperature:37 Celsius, culture_type:batch, culture_vessel:flask, culture_vessel_volume:2.5e+02 ml, culture_volume:75 ml, experimenter:Wierzbowski J, peptone:10 mg/mL, rna_prep_type:RNeasy, rna_stop_solution:RNAprotect, sodium_chloride:1.7e+02 mM, strain:MG1655_yale, structured_metadata:complete, time_point:24 minutes, yeast_ex…
aerobic, cell_density:0.4 OD600, culture_shaking:2.5e+02 RPM, culture_temperature:37 Celsius, culture_type:batch, culture_vessel:flask, culture_vessel_volume:2.5e+02 ml, culture_volume:75 ml, experimenter:Wierzbowski J, peptone:10 mg/mL, rna_prep_type:RNeasy, rna_stop_solution:RNAprotect, sodium_chloride:1.7e+02 mM, strain:MG1655_yale, structured_metadata:complete, time_point:24 minutes, yeast_ex…
aerobic, cell_density:0.4 OD600, culture_shaking:2.5e+02 RPM, culture_temperature:37 Celsius, culture_type:batch, culture_vessel:flask, culture_vessel_volume:2.5e+02 ml, culture_volume:75 ml, experimenter:Wierzbowski J, norfloxacin:0.031 mM, peptone:10 mg/mL, rna_prep_type:RNeasy, rna_stop_solution:RNAprotect, sodium_chloride:1.7e+02 mM, strain:MG1655_yale, structured_metadata:complete, time_poin…
aerobic, cell_density:0.4 OD600, culture_shaking:2.5e+02 RPM, culture_temperature:37 Celsius, culture_type:batch, culture_vessel:flask, culture_vessel_volume:2.5e+02 ml, culture_volume:75 ml, experimenter:Wierzbowski J, norfloxacin:0.031 mM, peptone:10 mg/mL, rna_prep_type:RNeasy, rna_stop_solution:RNAprotect, sodium_chloride:1.7e+02 mM, strain:MG1655_yale, structured_metadata:complete, time_poin…
aerobic, cell_density:0.4 OD600, culture_shaking:2.5e+02 RPM, culture_temperature:37 Celsius, culture_type:batch, culture_vessel:flask, culture_vessel_volume:2.5e+02 ml, culture_volume:75 ml, experimenter:Wierzbowski J, norfloxacin:0.031 mM, peptone:10 mg/mL, rna_prep_type:RNeasy, rna_stop_solution:RNAprotect, sodium_chloride:1.7e+02 mM, strain:MG1655_yale, structured_metadata:complete, time_poin…
aerobic, cell_density:0.4 OD600, culture_shaking:2.5e+02 RPM, culture_temperature:37 Celsius, culture_type:batch, culture_vessel:flask, culture_vessel_volume:2.5e+02 ml, culture_volume:75 ml, experimenter:Wierzbowski J, norfloxacin:0.031 mM, peptone:10 mg/mL, rna_prep_type:RNeasy, rna_stop_solution:RNAprotect, sodium_chloride:1.7e+02 mM, strain:MG1655_yale, structured_metadata:complete, time_poin…
aerobic, cell_density:0.4 OD600, culture_shaking:2.5e+02 RPM, culture_temperature:37 Celsius, culture_type:batch, culture_vessel:flask, culture_vessel_volume:2.5e+02 ml, culture_volume:75 ml, experimenter:Wierzbowski J, norfloxacin:0.031 mM, peptone:10 mg/mL, rna_prep_type:RNeasy, rna_stop_solution:RNAprotect, sodium_chloride:1.7e+02 mM, strain:MG1655_yale, structured_metadata:complete, time_poin…
aerobic, cell_density:0.4 OD600, culture_shaking:2.5e+02 RPM, culture_temperature:37 Celsius, culture_type:batch, culture_vessel:flask, culture_vessel_volume:2.5e+02 ml, culture_volume:75 ml, experimenter:Wierzbowski J, norfloxacin:0.031 mM, peptone:10 mg/mL, rna_prep_type:RNeasy, rna_stop_solution:RNAprotect, sodium_chloride:1.7e+02 mM, strain:MG1655_yale, structured_metadata:complete, time_poin…
aerobic, cell_density:0.4 OD600, culture_shaking:2.5e+02 RPM, culture_temperature:37 Celsius, culture_type:batch, culture_vessel:flask, culture_vessel_volume:2.5e+02 ml, culture_volume:75 ml, experimenter:Wierzbowski J, norfloxacin:0.031 mM, peptone:10 mg/mL, rna_prep_type:RNeasy, rna_stop_solution:RNAprotect, sodium_chloride:1.7e+02 mM, strain:MG1655_yale, structured_metadata:complete, time_poin…
aerobic, cell_density:0.4 OD600, culture_shaking:2.5e+02 RPM, culture_temperature:37 Celsius, culture_type:batch, culture_vessel:flask, culture_vessel_volume:2.5e+02 ml, culture_volume:75 ml, experimenter:Wierzbowski J, norfloxacin:0.031 mM, peptone:10 mg/mL, rna_prep_type:RNeasy, rna_stop_solution:RNAprotect, sodium_chloride:1.7e+02 mM, strain:MG1655_yale, structured_metadata:complete, time_poin…
aerobic, cell_density:0.4 OD600, culture_shaking:2.5e+02 RPM, culture_temperature:37 Celsius, culture_type:batch, culture_vessel:flask, culture_vessel_volume:2.5e+02 ml, culture_volume:75 ml, experimenter:Wierzbowski J, norfloxacin:0.031 mM, peptone:10 mg/mL, rna_prep_type:RNeasy, rna_stop_solution:RNAprotect, sodium_chloride:1.7e+02 mM, strain:MG1655_yale, structured_metadata:complete, time_poin…
aerobic, cell_density:0.4 OD600, culture_shaking:2.5e+02 RPM, culture_temperature:37 Celsius, culture_type:batch, culture_vessel:flask, culture_vessel_volume:2.5e+02 ml, culture_volume:75 ml, experimenter:Wierzbowski J, peptone:10 mg/mL, rna_prep_type:RNeasy, rna_stop_solution:RNAprotect, sodium_chloride:1.7e+02 mM, strain:MG1655_yale, structured_metadata:complete, time_point:60 minutes, yeast_ex…
aerobic, cell_density:0.4 OD600, culture_shaking:2.5e+02 RPM, culture_temperature:37 Celsius, culture_type:batch, culture_vessel:flask, culture_vessel_volume:2.5e+02 ml, culture_volume:75 ml, experimenter:Wierzbowski J, peptone:10 mg/mL, rna_prep_type:RNeasy, rna_stop_solution:RNAprotect, sodium_chloride:1.7e+02 mM, strain:MG1655_yale, structured_metadata:complete, time_point:60 minutes, yeast_ex…
aerobic, cell_density:0.4 OD600, culture_shaking:2.5e+02 RPM, culture_temperature:37 Celsius, culture_type:batch, culture_vessel:flask, culture_vessel_volume:2.5e+02 ml, culture_volume:75 ml, experimenter:Wierzbowski J, peptone:10 mg/mL, rna_prep_type:RNeasy, rna_stop_solution:RNAprotect, sodium_chloride:1.7e+02 mM, strain:MG1655_yale, structured_metadata:complete, time_point:60 minutes, yeast_ex…
aerobic, ampicillin:0.14 mM, arabinose:8.3 mM, cell_density:0.3 OD600, culture_shaking:3e+02 RPM, culture_temperature:37 Celsius, culture_type:batch, culture_vessel:flask, culture_vessel_volume:2.5e+02 ml, culture_volume:50 ml, experimenter:Dwyer DJ, note:For details on the plasmid: see "Engineered riboregulators enable post-transcriptional control of gene expression" Nat Biotech 2004, peptone:10…
aerobic, ampicillin:0.14 mM, arabinose:8.3 mM, cell_density:0.3 OD600, culture_shaking:3e+02 RPM, culture_temperature:37 Celsius, culture_type:batch, culture_vessel:flask, culture_vessel_volume:2.5e+02 ml, culture_volume:50 ml, experimenter:Dwyer DJ, note:For details on the plasmid: see "Engineered riboregulators enable post-transcriptional control of gene expression" Nat Biotech 2004, peptone:10…
aerobic, ampicillin:0.14 mM, arabinose:8.3 mM, cell_density:0.3 OD600, culture_shaking:3e+02 RPM, culture_temperature:37 Celsius, culture_type:batch, culture_vessel:flask, culture_vessel_volume:2.5e+02 ml, culture_volume:50 ml, experimenter:Dwyer DJ, note:For details on the plasmid: see "Engineered riboregulators enable post-transcriptional control of gene expression" Nat Biotech 2004, peptone:10…
aerobic, ampicillin:0.14 mM, arabinose:8.3 mM, cell_density:0.3 OD600, culture_shaking:3e+02 RPM, culture_temperature:37 Celsius, culture_type:batch, culture_vessel:flask, culture_vessel_volume:2.5e+02 ml, culture_volume:50 ml, experimenter:Dwyer DJ, note:For details on the plasmid: see "Engineered riboregulators enable post-transcriptional control of gene expression" Nat Biotech 2004, peptone:10…
aerobic, ampicillin:0.14 mM, arabinose:8.3 mM, cell_density:0.3 OD600, culture_shaking:3e+02 RPM, culture_temperature:37 Celsius, culture_type:batch, culture_vessel:flask, culture_vessel_volume:2.5e+02 ml, culture_volume:50 ml, experimenter:Dwyer DJ, note:For details on the plasmid: see "Engineered riboregulators enable post-transcriptional control of gene expression" Nat Biotech 2004, peptone:10…
aerobic, ampicillin:0.14 mM, arabinose:8.3 mM, cell_density:0.3 OD600, culture_shaking:3e+02 RPM, culture_temperature:37 Celsius, culture_type:batch, culture_vessel:flask, culture_vessel_volume:2.5e+02 ml, culture_volume:50 ml, experimenter:Dwyer DJ, note:For details on the plasmid: see "Engineered riboregulators enable post-transcriptional control of gene expression" Nat Biotech 2004, peptone:10…
aerobic, ampicillin:0.14 mM, arabinose:8.3 mM, cell_density:0.3 OD600, culture_shaking:3e+02 RPM, culture_temperature:37 Celsius, culture_type:batch, culture_vessel:flask, culture_vessel_volume:2.5e+02 ml, culture_volume:50 ml, experimenter:Dwyer DJ, note:For details on the plasmid: see "Engineered riboregulators enable post-transcriptional control of gene expression" Nat Biotech 2004, peptone:10…
aerobic, ampicillin:0.14 mM, arabinose:8.3 mM, cell_density:0.3 OD600, culture_shaking:3e+02 RPM, culture_temperature:37 Celsius, culture_type:batch, culture_vessel:flask, culture_vessel_volume:2.5e+02 ml, culture_volume:50 ml, experimenter:Dwyer DJ, note:For details on the plasmid: see "Engineered riboregulators enable post-transcriptional control of gene expression" Nat Biotech 2004, peptone:10…
aerobic, ampicillin:0.14 mM, arabinose:8.3 mM, cell_density:0.3 OD600, culture_shaking:3e+02 RPM, culture_temperature:37 Celsius, culture_type:batch, culture_vessel:flask, culture_vessel_volume:2.5e+02 ml, culture_volume:50 ml, experimenter:Dwyer DJ, note:For details on the plasmid: see "Engineered riboregulators enable post-transcriptional control of gene expression" Nat Biotech 2004, peptone:10…
aerobic, ampicillin:0.14 mM, arabinose:8.3 mM, cell_density:0.3 OD600, culture_shaking:3e+02 RPM, culture_temperature:37 Celsius, culture_type:batch, culture_vessel:flask, culture_vessel_volume:2.5e+02 ml, culture_volume:50 ml, experimenter:Dwyer DJ, note:For details on the plasmid: see "Engineered riboregulators enable post-transcriptional control of gene expression" Nat Biotech 2004, peptone:10…
aerobic, ampicillin:0.14 mM, arabinose:8.3 mM, cell_density:0.3 OD600, culture_shaking:3e+02 RPM, culture_temperature:37 Celsius, culture_type:batch, culture_vessel:flask, culture_vessel_volume:2.5e+02 ml, culture_volume:50 ml, experimenter:Dwyer DJ, note:For details on the plasmid: see "Engineered riboregulators enable post-transcriptional control of gene expression" Nat Biotech 2004, peptone:10…
aerobic, ampicillin:0.14 mM, arabinose:8.3 mM, cell_density:0.3 OD600, culture_shaking:3e+02 RPM, culture_temperature:37 Celsius, culture_type:batch, culture_vessel:flask, culture_vessel_volume:2.5e+02 ml, culture_volume:50 ml, experimenter:Dwyer DJ, note:For details on the plasmid: see "Engineered riboregulators enable post-transcriptional control of gene expression" Nat Biotech 2004, peptone:10…
aerobic, ampicillin:0.14 mM, arabinose:8.3 mM, cell_density:0.3 OD600, culture_shaking:3e+02 RPM, culture_temperature:37 Celsius, culture_type:batch, culture_vessel:flask, culture_vessel_volume:2.5e+02 ml, culture_volume:50 ml, experimenter:Dwyer DJ, note:For details on the plasmid: see "Engineered riboregulators enable post-transcriptional control of gene expression" Nat Biotech 2004, peptone:10…
aerobic, ampicillin:0.14 mM, arabinose:8.3 mM, cell_density:0.3 OD600, culture_shaking:3e+02 RPM, culture_temperature:37 Celsius, culture_type:batch, culture_vessel:flask, culture_vessel_volume:2.5e+02 ml, culture_volume:50 ml, experimenter:Dwyer DJ, note:For details on the plasmid: see "Engineered riboregulators enable post-transcriptional control of gene expression" Nat Biotech 2004, peptone:10…
aerobic, ampicillin:0.14 mM, arabinose:8.3 mM, cell_density:0.3 OD600, culture_shaking:3e+02 RPM, culture_temperature:37 Celsius, culture_type:batch, culture_vessel:flask, culture_vessel_volume:2.5e+02 ml, culture_volume:50 ml, experimenter:Dwyer DJ, note:For details on the plasmid: see "Engineered riboregulators enable post-transcriptional control of gene expression" Nat Biotech 2004, peptone:10…
aerobic, ampicillin:0.14 mM, arabinose:8.3 mM, cell_density:0.3 OD600, culture_shaking:3e+02 RPM, culture_temperature:37 Celsius, culture_type:batch, culture_vessel:flask, culture_vessel_volume:2.5e+02 ml, culture_volume:50 ml, experimenter:Dwyer DJ, note:For details on the plasmid: see "Engineered riboregulators enable post-transcriptional control of gene expression" Nat Biotech 2004, peptone:10…
aerobic, ampicillin:0.14 mM, arabinose:8.3 mM, cell_density:0.3 OD600, culture_shaking:3e+02 RPM, culture_temperature:37 Celsius, culture_type:batch, culture_vessel:flask, culture_vessel_volume:2.5e+02 ml, culture_volume:50 ml, experimenter:Dwyer DJ, note:For details on the plasmid: see "Engineered riboregulators enable post-transcriptional control of gene expression" Nat Biotech 2004, peptone:10…
aerobic, ampicillin:0.14 mM, arabinose:8.3 mM, cell_density:0.3 OD600, culture_shaking:3e+02 RPM, culture_temperature:37 Celsius, culture_type:batch, culture_vessel:flask, culture_vessel_volume:2.5e+02 ml, culture_volume:50 ml, experimenter:Dwyer DJ, note:For details on the plasmid: see "Engineered riboregulators enable post-transcriptional control of gene expression" Nat Biotech 2004, peptone:10…
aerobic, ampicillin:0.14 mM, arabinose:8.3 mM, cell_density:0.3 OD600, culture_shaking:3e+02 RPM, culture_temperature:37 Celsius, culture_type:batch, culture_vessel:flask, culture_vessel_volume:2.5e+02 ml, culture_volume:50 ml, experimenter:Dwyer DJ, note:For details on the plasmid: see "Engineered riboregulators enable post-transcriptional control of gene expression" Nat Biotech 2004, peptone:10…
aerobic, ampicillin:0.14 mM, arabinose:8.3 mM, cell_density:0.3 OD600, culture_shaking:3e+02 RPM, culture_temperature:37 Celsius, culture_type:batch, culture_vessel:flask, culture_vessel_volume:2.5e+02 ml, culture_volume:50 ml, experimenter:Dwyer DJ, note:For details on the plasmid: see "Engineered riboregulators enable post-transcriptional control of gene expression" Nat Biotech 2004, peptone:10…
aerobic, ampicillin:0.14 mM, arabinose:8.3 mM, cell_density:0.3 OD600, culture_shaking:3e+02 RPM, culture_temperature:37 Celsius, culture_type:batch, culture_vessel:flask, culture_vessel_volume:2.5e+02 ml, culture_volume:50 ml, experimenter:Dwyer DJ, note:For details on the plasmid: see "Engineered riboregulators enable post-transcriptional control of gene expression" Nat Biotech 2004, peptone:10…
aerobic, ampicillin:0.14 mM, arabinose:8.3 mM, cell_density:0.3 OD600, culture_shaking:3e+02 RPM, culture_temperature:37 Celsius, culture_type:batch, culture_vessel:flask, culture_vessel_volume:2.5e+02 ml, culture_volume:50 ml, experimenter:Dwyer DJ, note:For details on the plasmid: see "Engineered riboregulators enable post-transcriptional control of gene expression" Nat Biotech 2004, peptone:10…
aerobic, ampicillin:0.14 mM, arabinose:8.3 mM, cell_density:0.3 OD600, culture_shaking:3e+02 RPM, culture_temperature:37 Celsius, culture_type:batch, culture_vessel:flask, culture_vessel_volume:2.5e+02 ml, culture_volume:50 ml, experimenter:Dwyer DJ, note:For details on the plasmid: see "Engineered riboregulators enable post-transcriptional control of gene expression" Nat Biotech 2004, peptone:10…
aerobic, ampicillin:0.14 mM, arabinose:8.3 mM, cell_density:0.3 OD600, culture_shaking:3e+02 RPM, culture_temperature:37 Celsius, culture_type:batch, culture_vessel:flask, culture_vessel_volume:2.5e+02 ml, culture_volume:50 ml, experimenter:Dwyer DJ, note:For details on the plasmid: see "Engineered riboregulators enable post-transcriptional control of gene expression" Nat Biotech 2004, peptone:10…
aerobic, ampicillin:0.14 mM, arabinose:8.3 mM, cell_density:0.3 OD600, culture_shaking:3e+02 RPM, culture_temperature:37 Celsius, culture_type:batch, culture_vessel:flask, culture_vessel_volume:2.5e+02 ml, culture_volume:50 ml, experimenter:Dwyer DJ, note:For details on the plasmid: see "Engineered riboregulators enable post-transcriptional control of gene expression" Nat Biotech 2004, peptone:10…
aerobic, ampicillin:0.14 mM, arabinose:8.3 mM, cell_density:0.3 OD600, culture_shaking:3e+02 RPM, culture_temperature:37 Celsius, culture_type:batch, culture_vessel:flask, culture_vessel_volume:2.5e+02 ml, culture_volume:50 ml, experimenter:Dwyer DJ, note:For details on the plasmid: see "Engineered riboregulators enable post-transcriptional control of gene expression" Nat Biotech 2004, peptone:10…
aerobic, ampicillin:0.14 mM, arabinose:8.3 mM, cell_density:0.3 OD600, culture_shaking:3e+02 RPM, culture_temperature:37 Celsius, culture_type:batch, culture_vessel:flask, culture_vessel_volume:2.5e+02 ml, culture_volume:50 ml, experimenter:Dwyer DJ, note:For details on the plasmid: see "Engineered riboregulators enable post-transcriptional control of gene expression" Nat Biotech 2004, peptone:10…
aerobic, ampicillin:0.14 mM, arabinose:8.3 mM, cell_density:0.3 OD600, culture_shaking:3e+02 RPM, culture_temperature:37 Celsius, culture_type:batch, culture_vessel:flask, culture_vessel_volume:2.5e+02 ml, culture_volume:50 ml, experimenter:Dwyer DJ, note:For details on the plasmid: see "Engineered riboregulators enable post-transcriptional control of gene expression" Nat Biotech 2004, peptone:10…
aerobic, ampicillin:0.14 mM, arabinose:8.3 mM, cell_density:0.3 OD600, culture_shaking:3e+02 RPM, culture_temperature:37 Celsius, culture_type:batch, culture_vessel:flask, culture_vessel_volume:2.5e+02 ml, culture_volume:50 ml, experimenter:Dwyer DJ, note:For details on the plasmid: see "Engineered riboregulators enable post-transcriptional control of gene expression" Nat Biotech 2004, peptone:10…
aerobic, ampicillin:0.14 mM, arabinose:8.3 mM, cell_density:0.3 OD600, culture_shaking:3e+02 RPM, culture_temperature:37 Celsius, culture_type:batch, culture_vessel:flask, culture_vessel_volume:2.5e+02 ml, culture_volume:50 ml, experimenter:Dwyer DJ, note:For details on the plasmid: see "Engineered riboregulators enable post-transcriptional control of gene expression" Nat Biotech 2004, peptone:10…
aerobic, ampicillin:0.14 mM, arabinose:8.3 mM, cell_density:0.3 OD600, culture_shaking:3e+02 RPM, culture_temperature:37 Celsius, culture_type:batch, culture_vessel:flask, culture_vessel_volume:2.5e+02 ml, culture_volume:50 ml, experimenter:Dwyer DJ, note:For details on the plasmid: see "Engineered riboregulators enable post-transcriptional control of gene expression" Nat Biotech 2004, peptone:10…
aerobic, ampicillin:0.14 mM, arabinose:8.3 mM, cell_density:0.3 OD600, culture_shaking:3e+02 RPM, culture_temperature:37 Celsius, culture_type:batch, culture_vessel:flask, culture_vessel_volume:2.5e+02 ml, culture_volume:50 ml, experimenter:Dwyer DJ, note:For details on the plasmid: see "Engineered riboregulators enable post-transcriptional control of gene expression" Nat Biotech 2004, peptone:10…
aerobic, ampicillin:0.14 mM, arabinose:8.3 mM, cell_density:0.3 OD600, culture_shaking:3e+02 RPM, culture_temperature:37 Celsius, culture_type:batch, culture_vessel:flask, culture_vessel_volume:2.5e+02 ml, culture_volume:50 ml, experimenter:Dwyer DJ, note:For details on the plasmid: see "Engineered riboregulators enable post-transcriptional control of gene expression" Nat Biotech 2004, peptone:10…
aerobic, ampicillin:0.14 mM, arabinose:8.3 mM, cell_density:0.3 OD600, culture_shaking:3e+02 RPM, culture_temperature:37 Celsius, culture_type:batch, culture_vessel:flask, culture_vessel_volume:2.5e+02 ml, culture_volume:50 ml, experimenter:Dwyer DJ, note:For details on the plasmid: see "Engineered riboregulators enable post-transcriptional control of gene expression" Nat Biotech 2004, peptone:10…
aerobic, ampicillin:0.14 mM, arabinose:8.3 mM, cell_density:0.3 OD600, culture_shaking:3e+02 RPM, culture_temperature:37 Celsius, culture_type:batch, culture_vessel:flask, culture_vessel_volume:2.5e+02 ml, culture_volume:50 ml, experimenter:Dwyer DJ, note:For details on the plasmid: see "Engineered riboregulators enable post-transcriptional control of gene expression" Nat Biotech 2004, peptone:10…
aerobic, ampicillin:0.14 mM, arabinose:8.3 mM, cell_density:0.3 OD600, culture_shaking:3e+02 RPM, culture_temperature:37 Celsius, culture_type:batch, culture_vessel:flask, culture_vessel_volume:2.5e+02 ml, culture_volume:50 ml, experimenter:Dwyer DJ, note:For details on the plasmid: see "Engineered riboregulators enable post-transcriptional control of gene expression" Nat Biotech 2004, peptone:10…
aerobic, ammonium_chloride:93 mM, calcium_chloride:0.1 mM, culture_temperature:37 Celsius, disodium_hydrogen_phosphate:2.4e+02 mM, experimenter:Covert MW, glucose:11 mM, growth_phase:log, magnesium_chloride:2 mM, note:assumed log phase as cultures were kept exponential with bioreactor or large flask (not sure which), perturbation:knockout, perturbation_gene:appY, potassium_phosphate_dibasic:1.1e+…
aerobic, ammonium_chloride:93 mM, calcium_chloride:0.1 mM, culture_temperature:37 Celsius, disodium_hydrogen_phosphate:2.4e+02 mM, experimenter:Covert MW, glucose:11 mM, growth_phase:log, magnesium_chloride:2 mM, note:assumed log phase as cultures were kept exponential with bioreactor or large flask (not sure which), perturbation:knockout, perturbation_gene:appY, potassium_phosphate_dibasic:1.1e+…
aerobic, ammonium_chloride:93 mM, calcium_chloride:0.1 mM, culture_temperature:37 Celsius, disodium_hydrogen_phosphate:2.4e+02 mM, experimenter:Covert MW, glucose:11 mM, growth_phase:log, magnesium_chloride:2 mM, note:assumed log phase as cultures were kept exponential with bioreactor or large flask (not sure which), perturbation:knockout, perturbation_gene:appY, potassium_phosphate_dibasic:1.1e+…
aerobic, ammonium_chloride:93 mM, calcium_chloride:0.1 mM, culture_temperature:37 Celsius, disodium_hydrogen_phosphate:2.4e+02 mM, experimenter:Covert MW, glucose:11 mM, growth_phase:log, magnesium_chloride:2 mM, note:assumed log phase as cultures were kept exponential with bioreactor or large flask (not sure which), perturbation:knockout, perturbation_gene:arcA, potassium_phosphate_dibasic:1.1e+…
aerobic, ammonium_chloride:93 mM, calcium_chloride:0.1 mM, culture_temperature:37 Celsius, disodium_hydrogen_phosphate:2.4e+02 mM, experimenter:Covert MW, glucose:11 mM, growth_phase:log, magnesium_chloride:2 mM, note:assumed log phase as cultures were kept exponential with bioreactor or large flask (not sure which), perturbation:knockout, perturbation_gene:arcA, potassium_phosphate_dibasic:1.1e+…
aerobic, ammonium_chloride:93 mM, calcium_chloride:0.1 mM, culture_temperature:37 Celsius, disodium_hydrogen_phosphate:2.4e+02 mM, experimenter:Covert MW, glucose:11 mM, growth_phase:log, magnesium_chloride:2 mM, note:assumed log phase as cultures were kept exponential with bioreactor or large flask (not sure which), perturbation:knockout, perturbation_gene:arcA, potassium_phosphate_dibasic:1.1e+…
aerobic, ammonium_chloride:93 mM, calcium_chloride:0.1 mM, culture_temperature:37 Celsius, disodium_hydrogen_phosphate:2.4e+02 mM, experimenter:Covert MW, glucose:11 mM, growth_phase:log, magnesium_chloride:2 mM, note:assumed log phase as cultures were kept exponential with bioreactor or large flask (not sure which), perturbation:knockout, perturbation_gene:arcA and fnr, potassium_phosphate_dibas…
aerobic, ammonium_chloride:93 mM, calcium_chloride:0.1 mM, culture_temperature:37 Celsius, disodium_hydrogen_phosphate:2.4e+02 mM, experimenter:Covert MW, glucose:11 mM, growth_phase:log, magnesium_chloride:2 mM, note:assumed log phase as cultures were kept exponential with bioreactor or large flask (not sure which), perturbation:knockout, perturbation_gene:arcA and fnr, potassium_phosphate_dibas…
aerobic, ammonium_chloride:93 mM, calcium_chloride:0.1 mM, culture_temperature:37 Celsius, disodium_hydrogen_phosphate:2.4e+02 mM, experimenter:Covert MW, glucose:11 mM, growth_phase:log, magnesium_chloride:2 mM, note:assumed log phase as cultures were kept exponential with bioreactor or large flask (not sure which), perturbation:knockout, perturbation_gene:arcA and fnr, potassium_phosphate_dibas…
aerobic, ammonium_chloride:93 mM, calcium_chloride:0.1 mM, culture_temperature:37 Celsius, disodium_hydrogen_phosphate:2.4e+02 mM, experimenter:Covert MW, glucose:11 mM, growth_phase:log, magnesium_chloride:2 mM, note:assumed log phase as cultures were kept exponential with bioreactor or large flask (not sure which), perturbation:knockout, perturbation_gene:fnr, potassium_phosphate_dibasic:1.1e+0…
aerobic, ammonium_chloride:93 mM, calcium_chloride:0.1 mM, culture_temperature:37 Celsius, disodium_hydrogen_phosphate:2.4e+02 mM, experimenter:Covert MW, glucose:11 mM, growth_phase:log, magnesium_chloride:2 mM, note:assumed log phase as cultures were kept exponential with bioreactor or large flask (not sure which), perturbation:knockout, perturbation_gene:fnr, potassium_phosphate_dibasic:1.1e+0…
aerobic, ammonium_chloride:93 mM, calcium_chloride:0.1 mM, culture_temperature:37 Celsius, disodium_hydrogen_phosphate:2.4e+02 mM, experimenter:Covert MW, glucose:11 mM, growth_phase:log, magnesium_chloride:2 mM, note:assumed log phase as cultures were kept exponential with bioreactor or large flask (not sure which), perturbation:knockout, perturbation_gene:fnr, potassium_phosphate_dibasic:1.1e+0…
aerobic, ammonium_chloride:93 mM, calcium_chloride:0.1 mM, culture_temperature:37 Celsius, disodium_hydrogen_phosphate:2.4e+02 mM, experimenter:Covert MW, glucose:11 mM, growth_phase:log, magnesium_chloride:2 mM, note:assumed log phase as cultures were kept exponential with bioreactor or large flask (not sure which), perturbation:knockout, perturbation_gene:oxyR, potassium_phosphate_dibasic:1.1e+…
aerobic, ammonium_chloride:93 mM, calcium_chloride:0.1 mM, culture_temperature:37 Celsius, disodium_hydrogen_phosphate:2.4e+02 mM, experimenter:Covert MW, glucose:11 mM, growth_phase:log, magnesium_chloride:2 mM, note:assumed log phase as cultures were kept exponential with bioreactor or large flask (not sure which), perturbation:knockout, perturbation_gene:oxyR, potassium_phosphate_dibasic:1.1e+…
aerobic, ammonium_chloride:93 mM, calcium_chloride:0.1 mM, culture_temperature:37 Celsius, disodium_hydrogen_phosphate:2.4e+02 mM, experimenter:Covert MW, glucose:11 mM, growth_phase:log, magnesium_chloride:2 mM, note:assumed log phase as cultures were kept exponential with bioreactor or large flask (not sure which), perturbation:knockout, perturbation_gene:oxyR, potassium_phosphate_dibasic:1.1e+…
aerobic, ammonium_chloride:93 mM, calcium_chloride:0.1 mM, culture_temperature:37 Celsius, disodium_hydrogen_phosphate:2.4e+02 mM, experimenter:Covert MW, glucose:11 mM, growth_phase:log, magnesium_chloride:2 mM, note:assumed log phase as cultures were kept exponential with bioreactor or large flask (not sure which), perturbation:knockout, perturbation_gene:soxS, potassium_phosphate_dibasic:1.1e+…
aerobic, ammonium_chloride:93 mM, calcium_chloride:0.1 mM, culture_temperature:37 Celsius, disodium_hydrogen_phosphate:2.4e+02 mM, experimenter:Covert MW, glucose:11 mM, growth_phase:log, magnesium_chloride:2 mM, note:assumed log phase as cultures were kept exponential with bioreactor or large flask (not sure which), perturbation:knockout, perturbation_gene:soxS, potassium_phosphate_dibasic:1.1e+…
aerobic, ammonium_chloride:93 mM, calcium_chloride:0.1 mM, culture_temperature:37 Celsius, disodium_hydrogen_phosphate:2.4e+02 mM, experimenter:Covert MW, glucose:11 mM, growth_phase:log, magnesium_chloride:2 mM, note:assumed log phase as cultures were kept exponential with bioreactor or large flask (not sure which), perturbation:knockout, perturbation_gene:soxS, potassium_phosphate_dibasic:1.1e+…
aerobic, ammonium_chloride:93 mM, calcium_chloride:0.1 mM, culture_temperature:37 Celsius, disodium_hydrogen_phosphate:2.4e+02 mM, experimenter:Covert MW, glucose:11 mM, growth_phase:log, magnesium_chloride:2 mM, note:assumed log phase as cultures were kept exponential with bioreactor or large flask (not sure which), potassium_phosphate_dibasic:1.1e+02 mM, rna_prep_type:RNeasy, rna_stop_solution:…
aerobic, ammonium_chloride:93 mM, calcium_chloride:0.1 mM, culture_temperature:37 Celsius, disodium_hydrogen_phosphate:2.4e+02 mM, experimenter:Covert MW, glucose:11 mM, growth_phase:log, magnesium_chloride:2 mM, note:assumed log phase as cultures were kept exponential with bioreactor or large flask (not sure which), potassium_phosphate_dibasic:1.1e+02 mM, rna_prep_type:RNeasy, rna_stop_solution:…
aerobic, ammonium_chloride:93 mM, calcium_chloride:0.1 mM, culture_temperature:37 Celsius, disodium_hydrogen_phosphate:2.4e+02 mM, experimenter:Covert MW, glucose:11 mM, growth_phase:log, magnesium_chloride:2 mM, note:assumed log phase as cultures were kept exponential with bioreactor or large flask (not sure which), potassium_phosphate_dibasic:1.1e+02 mM, rna_prep_type:RNeasy, rna_stop_solution:…
anaerobic, ammonium_chloride:93 mM, calcium_chloride:0.1 mM, culture_temperature:37 Celsius, disodium_hydrogen_phosphate:2.4e+02 mM, experimenter:Covert MW, glucose:11 mM, growth_phase:log, magnesium_chloride:2 mM, note:assumed log phase as cultures were kept exponential with bioreactor or large flask (not sure which), perturbation:knockout, perturbation_gene:appY, potassium_phosphate_dibasic:1.1…
anaerobic, ammonium_chloride:93 mM, calcium_chloride:0.1 mM, culture_temperature:37 Celsius, disodium_hydrogen_phosphate:2.4e+02 mM, experimenter:Covert MW, glucose:11 mM, growth_phase:log, magnesium_chloride:2 mM, note:assumed log phase as cultures were kept exponential with bioreactor or large flask (not sure which), perturbation:knockout, perturbation_gene:appY, potassium_phosphate_dibasic:1.1…
anaerobic, ammonium_chloride:93 mM, calcium_chloride:0.1 mM, culture_temperature:37 Celsius, disodium_hydrogen_phosphate:2.4e+02 mM, experimenter:Covert MW, glucose:11 mM, growth_phase:log, magnesium_chloride:2 mM, note:assumed log phase as cultures were kept exponential with bioreactor or large flask (not sure which), perturbation:knockout, perturbation_gene:appY, potassium_phosphate_dibasic:1.1…
anaerobic, ammonium_chloride:93 mM, calcium_chloride:0.1 mM, culture_temperature:37 Celsius, disodium_hydrogen_phosphate:2.4e+02 mM, experimenter:Covert MW, glucose:11 mM, growth_phase:log, magnesium_chloride:2 mM, note:assumed log phase as cultures were kept exponential with bioreactor or large flask (not sure which), perturbation:knockout, perturbation_gene:arcA, potassium_phosphate_dibasic:1.1…
anaerobic, ammonium_chloride:93 mM, calcium_chloride:0.1 mM, culture_temperature:37 Celsius, disodium_hydrogen_phosphate:2.4e+02 mM, experimenter:Covert MW, glucose:11 mM, growth_phase:log, magnesium_chloride:2 mM, note:assumed log phase as cultures were kept exponential with bioreactor or large flask (not sure which), perturbation:knockout, perturbation_gene:arcA, potassium_phosphate_dibasic:1.1…
anaerobic, ammonium_chloride:93 mM, calcium_chloride:0.1 mM, culture_temperature:37 Celsius, disodium_hydrogen_phosphate:2.4e+02 mM, experimenter:Covert MW, glucose:11 mM, growth_phase:log, magnesium_chloride:2 mM, note:assumed log phase as cultures were kept exponential with bioreactor or large flask (not sure which), perturbation:knockout, perturbation_gene:arcA, potassium_phosphate_dibasic:1.1…
anaerobic, ammonium_chloride:93 mM, calcium_chloride:0.1 mM, culture_temperature:37 Celsius, disodium_hydrogen_phosphate:2.4e+02 mM, experimenter:Covert MW, glucose:11 mM, growth_phase:log, magnesium_chloride:2 mM, note:assumed log phase as cultures were kept exponential with bioreactor or large flask (not sure which), perturbation:knockout, perturbation_gene:arcA and fnr, potassium_phosphate_dib…
anaerobic, ammonium_chloride:93 mM, calcium_chloride:0.1 mM, culture_temperature:37 Celsius, disodium_hydrogen_phosphate:2.4e+02 mM, experimenter:Covert MW, glucose:11 mM, growth_phase:log, magnesium_chloride:2 mM, note:assumed log phase as cultures were kept exponential with bioreactor or large flask (not sure which), perturbation:knockout, perturbation_gene:arcA and fnr, potassium_phosphate_dib…
anaerobic, ammonium_chloride:93 mM, calcium_chloride:0.1 mM, culture_temperature:37 Celsius, disodium_hydrogen_phosphate:2.4e+02 mM, experimenter:Covert MW, glucose:11 mM, growth_phase:log, magnesium_chloride:2 mM, note:assumed log phase as cultures were kept exponential with bioreactor or large flask (not sure which), perturbation:knockout, perturbation_gene:arcA and fnr, potassium_phosphate_dib…
anaerobic, ammonium_chloride:93 mM, calcium_chloride:0.1 mM, culture_temperature:37 Celsius, disodium_hydrogen_phosphate:2.4e+02 mM, experimenter:Covert MW, glucose:11 mM, growth_phase:log, magnesium_chloride:2 mM, note:assumed log phase as cultures were kept exponential with bioreactor or large flask (not sure which), perturbation:knockout, perturbation_gene:fnr, potassium_phosphate_dibasic:1.1e…
anaerobic, ammonium_chloride:93 mM, calcium_chloride:0.1 mM, culture_temperature:37 Celsius, disodium_hydrogen_phosphate:2.4e+02 mM, experimenter:Covert MW, glucose:11 mM, growth_phase:log, magnesium_chloride:2 mM, note:assumed log phase as cultures were kept exponential with bioreactor or large flask (not sure which), perturbation:knockout, perturbation_gene:fnr, potassium_phosphate_dibasic:1.1e…
anaerobic, ammonium_chloride:93 mM, calcium_chloride:0.1 mM, culture_temperature:37 Celsius, disodium_hydrogen_phosphate:2.4e+02 mM, experimenter:Covert MW, glucose:11 mM, growth_phase:log, magnesium_chloride:2 mM, note:assumed log phase as cultures were kept exponential with bioreactor or large flask (not sure which), perturbation:knockout, perturbation_gene:fnr, potassium_phosphate_dibasic:1.1e…
anaerobic, ammonium_chloride:93 mM, calcium_chloride:0.1 mM, culture_temperature:37 Celsius, disodium_hydrogen_phosphate:2.4e+02 mM, experimenter:Covert MW, glucose:11 mM, growth_phase:log, magnesium_chloride:2 mM, note:assumed log phase as cultures were kept exponential with bioreactor or large flask (not sure which), perturbation:knockout, perturbation_gene:oxyR, potassium_phosphate_dibasic:1.1…
anaerobic, ammonium_chloride:93 mM, calcium_chloride:0.1 mM, culture_temperature:37 Celsius, disodium_hydrogen_phosphate:2.4e+02 mM, experimenter:Covert MW, glucose:11 mM, growth_phase:log, magnesium_chloride:2 mM, note:assumed log phase as cultures were kept exponential with bioreactor or large flask (not sure which), perturbation:knockout, perturbation_gene:oxyR, potassium_phosphate_dibasic:1.1…
anaerobic, ammonium_chloride:93 mM, calcium_chloride:0.1 mM, culture_temperature:37 Celsius, disodium_hydrogen_phosphate:2.4e+02 mM, experimenter:Covert MW, glucose:11 mM, growth_phase:log, magnesium_chloride:2 mM, note:assumed log phase as cultures were kept exponential with bioreactor or large flask (not sure which), perturbation:knockout, perturbation_gene:oxyR, potassium_phosphate_dibasic:1.1…
anaerobic, ammonium_chloride:93 mM, calcium_chloride:0.1 mM, culture_temperature:37 Celsius, disodium_hydrogen_phosphate:2.4e+02 mM, experimenter:Covert MW, glucose:11 mM, growth_phase:log, magnesium_chloride:2 mM, note:assumed log phase as cultures were kept exponential with bioreactor or large flask (not sure which), perturbation:knockout, perturbation_gene:soxS, potassium_phosphate_dibasic:1.1…
anaerobic, ammonium_chloride:93 mM, calcium_chloride:0.1 mM, culture_temperature:37 Celsius, disodium_hydrogen_phosphate:2.4e+02 mM, experimenter:Covert MW, glucose:11 mM, growth_phase:log, magnesium_chloride:2 mM, note:assumed log phase as cultures were kept exponential with bioreactor or large flask (not sure which), perturbation:knockout, perturbation_gene:soxS, potassium_phosphate_dibasic:1.1…
anaerobic, ammonium_chloride:93 mM, calcium_chloride:0.1 mM, culture_temperature:37 Celsius, disodium_hydrogen_phosphate:2.4e+02 mM, experimenter:Covert MW, glucose:11 mM, growth_phase:log, magnesium_chloride:2 mM, note:assumed log phase as cultures were kept exponential with bioreactor or large flask (not sure which), perturbation:knockout, perturbation_gene:soxS, potassium_phosphate_dibasic:1.1…
anaerobic, ammonium_chloride:93 mM, calcium_chloride:0.1 mM, culture_temperature:37 Celsius, disodium_hydrogen_phosphate:2.4e+02 mM, experimenter:Covert MW, glucose:11 mM, growth_phase:log, magnesium_chloride:2 mM, note:assumed log phase as cultures were kept exponential with bioreactor or large flask (not sure which), potassium_phosphate_dibasic:1.1e+02 mM, rna_prep_type:RNeasy, rna_stop_solutio…
anaerobic, ammonium_chloride:93 mM, calcium_chloride:0.1 mM, culture_temperature:37 Celsius, disodium_hydrogen_phosphate:2.4e+02 mM, experimenter:Covert MW, glucose:11 mM, growth_phase:log, magnesium_chloride:2 mM, note:assumed log phase as cultures were kept exponential with bioreactor or large flask (not sure which), potassium_phosphate_dibasic:1.1e+02 mM, rna_prep_type:RNeasy, rna_stop_solutio…
anaerobic, ammonium_chloride:93 mM, calcium_chloride:0.1 mM, culture_temperature:37 Celsius, disodium_hydrogen_phosphate:2.4e+02 mM, experimenter:Covert MW, glucose:11 mM, growth_phase:log, magnesium_chloride:2 mM, note:assumed log phase as cultures were kept exponential with bioreactor or large flask (not sure which), potassium_phosphate_dibasic:1.1e+02 mM, rna_prep_type:RNeasy, rna_stop_solutio…
anaerobic, ammonium_chloride:93 mM, calcium_chloride:0.1 mM, culture_temperature:37 Celsius, disodium_hydrogen_phosphate:2.4e+02 mM, experimenter:Covert MW, glucose:11 mM, growth_phase:log, magnesium_chloride:2 mM, note:assumed log phase as cultures were kept exponential with bioreactor or large flask (not sure which), potassium_phosphate_dibasic:1.1e+02 mM, rna_prep_type:RNeasy, rna_stop_solutio…
aerobic, ammonium_chloride:9.5 mM, ammonium_molybdate:2.9e-06 mM, boric_acid:0.0004 mM, calcium_chloride:0.0005 mM, cell_density:0.2 OD600, cobalt_chloride:3e-05 mM, culture_ph:7.2 , culture_temperature:37 Celsius, cupric_sulfate:9.6e-06 mM, experimenter:Allen TE, ferrous_sulfate:0.01 mM, glucose:5.6 mM, growth_phase:log, magnesium_chloride:0.53 mM, manganese(ii)_chloride:8.1e-05 mM, mops:40 mM, …
aerobic, ammonium_chloride:9.5 mM, ammonium_molybdate:2.9e-06 mM, boric_acid:0.0004 mM, calcium_chloride:0.0005 mM, cell_density:0.2 OD600, cobalt_chloride:3e-05 mM, culture_ph:7.2 , culture_temperature:37 Celsius, cupric_sulfate:9.6e-06 mM, experimenter:Allen TE, ferrous_sulfate:0.01 mM, glucose:5.6 mM, growth_phase:log, magnesium_chloride:0.53 mM, manganese(ii)_chloride:8.1e-05 mM, mops:40 mM, …
aerobic, ammonium_chloride:9.5 mM, ammonium_molybdate:2.9e-06 mM, boric_acid:0.0004 mM, calcium_chloride:0.0005 mM, cell_density:0.2 OD600, cobalt_chloride:3e-05 mM, culture_ph:7.2 , culture_temperature:37 Celsius, cupric_sulfate:9.6e-06 mM, experimenter:Allen TE, ferrous_sulfate:0.01 mM, glucose:5.6 mM, growth_phase:log, magnesium_chloride:0.53 mM, manganese(ii)_chloride:8.1e-05 mM, mops:40 mM, …
aerobic, ammonium_chloride:9.5 mM, ammonium_molybdate:2.9e-06 mM, boric_acid:0.0004 mM, calcium_chloride:0.0005 mM, cell_density:0.2 OD600, cobalt_chloride:3e-05 mM, culture_ph:7.2 , culture_temperature:37 Celsius, cupric_sulfate:9.6e-06 mM, experimenter:Allen TE, ferrous_sulfate:0.01 mM, glucose:5.6 mM, growth_phase:log, magnesium_chloride:0.53 mM, manganese(ii)_chloride:8.1e-05 mM, mops:40 mM, …
aerobic, ammonium_chloride:9.5 mM, ammonium_molybdate:2.9e-06 mM, boric_acid:0.0004 mM, calcium_chloride:0.0005 mM, cell_density:0.2 OD600, cobalt_chloride:3e-05 mM, culture_ph:7.2 , culture_temperature:37 Celsius, cupric_sulfate:9.6e-06 mM, experimenter:Allen TE, ferrous_sulfate:0.01 mM, glucose:5.6 mM, growth_phase:log, magnesium_chloride:0.53 mM, manganese(ii)_chloride:8.1e-05 mM, mops:40 mM, …
aerobic, acetate:17 mM, ammonium_chloride:9.5 mM, ammonium_molybdate:2.9e-06 mM, boric_acid:0.0004 mM, calcium_chloride:0.0005 mM, cell_density:0.2 OD600, cobalt_chloride:3e-05 mM, culture_ph:7.2 , culture_temperature:37 Celsius, cupric_sulfate:9.6e-06 mM, experimenter:Allen TE, ferrous_sulfate:0.01 mM, growth_phase:log, magnesium_chloride:0.53 mM, manganese(ii)_chloride:8.1e-05 mM, mops:40 mM, n…
aerobic, acetate:17 mM, ammonium_chloride:9.5 mM, ammonium_molybdate:2.9e-06 mM, boric_acid:0.0004 mM, calcium_chloride:0.0005 mM, cell_density:0.2 OD600, cobalt_chloride:3e-05 mM, culture_ph:7.2 , culture_temperature:37 Celsius, cupric_sulfate:9.6e-06 mM, experimenter:Allen TE, ferrous_sulfate:0.01 mM, growth_phase:log, magnesium_chloride:0.53 mM, manganese(ii)_chloride:8.1e-05 mM, mops:40 mM, n…
aerobic, ammonium_chloride:9.5 mM, ammonium_molybdate:2.9e-06 mM, boric_acid:0.0004 mM, calcium_chloride:0.0005 mM, cell_density:0.2 OD600, cobalt_chloride:3e-05 mM, culture_ph:7.2 , culture_temperature:37 Celsius, cupric_sulfate:9.6e-06 mM, experimenter:Allen TE, ferrous_sulfate:0.01 mM, glycerol:11 mM, growth_phase:log, magnesium_chloride:0.53 mM, manganese(ii)_chloride:8.1e-05 mM, mops:40 mM, …
aerobic, ammonium_chloride:9.5 mM, ammonium_molybdate:2.9e-06 mM, boric_acid:0.0004 mM, calcium_chloride:0.0005 mM, cell_density:0.2 OD600, cobalt_chloride:3e-05 mM, culture_ph:7.2 , culture_temperature:37 Celsius, cupric_sulfate:9.6e-06 mM, experimenter:Allen TE, ferrous_sulfate:0.01 mM, glycerol:11 mM, growth_phase:log, magnesium_chloride:0.53 mM, manganese(ii)_chloride:8.1e-05 mM, mops:40 mM, …
aerobic, ammonium_chloride:9.5 mM, ammonium_molybdate:2.9e-06 mM, boric_acid:0.0004 mM, calcium_chloride:0.0005 mM, cell_density:0.2 OD600, cobalt_chloride:3e-05 mM, culture_ph:7.2 , culture_temperature:37 Celsius, cupric_sulfate:9.6e-06 mM, experimenter:Allen TE, ferrous_sulfate:0.01 mM, growth_phase:log, l-proline:6.7 mM, magnesium_chloride:0.53 mM, manganese(ii)_chloride:8.1e-05 mM, mops:40 mM…
aerobic, ammonium_chloride:9.5 mM, ammonium_molybdate:2.9e-06 mM, boric_acid:0.0004 mM, calcium_chloride:0.0005 mM, cell_density:0.2 OD600, cobalt_chloride:3e-05 mM, culture_ph:7.2 , culture_temperature:37 Celsius, cupric_sulfate:9.6e-06 mM, experimenter:Allen TE, ferrous_sulfate:0.01 mM, growth_phase:log, l-proline:6.7 mM, magnesium_chloride:0.53 mM, manganese(ii)_chloride:8.1e-05 mM, mops:40 mM…
aerobic, ammonium_chloride:9.5 mM, ammonium_molybdate:2.9e-06 mM, boric_acid:0.0004 mM, calcium_chloride:0.0005 mM, cobalt_chloride:3e-05 mM, culture_ph:7.2 , culture_temperature:37 Celsius, cupric_sulfate:9.6e-06 mM, experimenter:Allen TE, ferrous_sulfate:0.01 mM, glucose:5.6 mM, growth_phase:late_log, magnesium_chloride:0.53 mM, manganese(ii)_chloride:8.1e-05 mM, mops:40 mM, note:some of these …
aerobic, ammonium_chloride:9.5 mM, ammonium_molybdate:2.9e-06 mM, boric_acid:0.0004 mM, calcium_chloride:0.0005 mM, cobalt_chloride:3e-05 mM, culture_ph:7.2 , culture_temperature:37 Celsius, cupric_sulfate:9.6e-06 mM, experimenter:Allen TE, ferrous_sulfate:0.01 mM, glucose:5.6 mM, growth_phase:late_log, magnesium_chloride:0.53 mM, manganese(ii)_chloride:8.1e-05 mM, mops:40 mM, note:some of these …
aerobic, ammonium_chloride:9.5 mM, ammonium_molybdate:2.9e-06 mM, boric_acid:0.0004 mM, calcium_chloride:0.0005 mM, cobalt_chloride:3e-05 mM, culture_ph:7.2 , culture_temperature:37 Celsius, cupric_sulfate:9.6e-06 mM, experimenter:Allen TE, ferrous_sulfate:0.01 mM, glucose:5.6 mM, growth_phase:late_log, magnesium_chloride:0.53 mM, manganese(ii)_chloride:8.1e-05 mM, mops:40 mM, note:some of these …
aerobic, ammonium_chloride:9.5 mM, ammonium_molybdate:2.9e-06 mM, boric_acid:0.0004 mM, calcium_chloride:0.0005 mM, cobalt_chloride:3e-05 mM, culture_ph:7.2 , culture_temperature:37 Celsius, cupric_sulfate:9.6e-06 mM, experimenter:Allen TE, ferrous_sulfate:0.01 mM, glucose:5.6 mM, growth_phase:stationary, magnesium_chloride:0.53 mM, manganese(ii)_chloride:8.1e-05 mM, mops:40 mM, note:some of thes…
aerobic, ammonium_chloride:9.5 mM, ammonium_molybdate:2.9e-06 mM, boric_acid:0.0004 mM, calcium_chloride:0.0005 mM, cobalt_chloride:3e-05 mM, culture_ph:7.2 , culture_temperature:37 Celsius, cupric_sulfate:9.6e-06 mM, experimenter:Allen TE, ferrous_sulfate:0.01 mM, glucose:5.6 mM, growth_phase:stationary, magnesium_chloride:0.53 mM, manganese(ii)_chloride:8.1e-05 mM, mops:40 mM, note:some of thes…
aerobic, ammonium_chloride:9.5 mM, ammonium_molybdate:2.9e-06 mM, boric_acid:0.0004 mM, calcium_chloride:0.0005 mM, cobalt_chloride:3e-05 mM, culture_ph:7.2 , culture_temperature:37 Celsius, cupric_sulfate:9.6e-06 mM, experimenter:Allen TE, ferrous_sulfate:0.01 mM, glucose:5.6 mM, growth_phase:stationary, magnesium_chloride:0.53 mM, manganese(ii)_chloride:8.1e-05 mM, mops:40 mM, note:some of thes…
aerobic, ammonium_chloride:9.5 mM, ammonium_molybdate:2.9e-06 mM, boric_acid:0.0004 mM, calcium_chloride:0.0005 mM, cobalt_chloride:3e-05 mM, culture_ph:7.2 , culture_temperature:37 Celsius, cupric_sulfate:9.6e-06 mM, experimenter:Allen TE, ferrous_sulfate:0.01 mM, glucose:5.6 mM, growth_phase:stationary, magnesium_chloride:0.53 mM, manganese(ii)_chloride:8.1e-05 mM, mops:40 mM, note:some of thes…
aerobic, ammonium_chloride:9.5 mM, ammonium_molybdate:2.9e-06 mM, boric_acid:0.0004 mM, calcium_chloride:0.0005 mM, cobalt_chloride:3e-05 mM, culture_ph:7.2 , culture_temperature:37 Celsius, cupric_sulfate:9.6e-06 mM, experimenter:Allen TE, ferrous_sulfate:0.01 mM, glucose:5.6 mM, growth_phase:stationary, magnesium_chloride:0.53 mM, manganese(ii)_chloride:8.1e-05 mM, mops:40 mM, note:some of thes…
aerobic, ammonium_chloride:9.5 mM, ammonium_molybdate:2.9e-06 mM, boric_acid:0.0004 mM, calcium_chloride:0.0005 mM, cobalt_chloride:3e-05 mM, culture_ph:7.2 , culture_temperature:37 Celsius, cupric_sulfate:9.6e-06 mM, experimenter:Allen TE, ferrous_sulfate:0.01 mM, glucose:5.6 mM, growth_phase:stationary, magnesium_chloride:0.53 mM, manganese(ii)_chloride:8.1e-05 mM, mops:40 mM, note:some of thes…
aerobic, ammonium_chloride:9.5 mM, ammonium_molybdate:2.9e-06 mM, boric_acid:0.0004 mM, calcium_chloride:0.0005 mM, cobalt_chloride:3e-05 mM, culture_ph:7.2 , culture_temperature:37 Celsius, cupric_sulfate:9.6e-06 mM, experimenter:Allen TE, ferrous_sulfate:0.01 mM, glucose:5.6 mM, growth_phase:stationary, magnesium_chloride:0.53 mM, manganese(ii)_chloride:8.1e-05 mM, mops:40 mM, note:some of thes…
aerobic, ammonium_chloride:9.5 mM, ammonium_molybdate:2.9e-06 mM, boric_acid:0.0004 mM, calcium_chloride:0.0005 mM, cobalt_chloride:3e-05 mM, culture_ph:7.2 , culture_temperature:37 Celsius, cupric_sulfate:9.6e-06 mM, experimenter:Allen TE, ferrous_sulfate:0.01 mM, glucose:5.6 mM, growth_phase:stationary, magnesium_chloride:0.53 mM, manganese(ii)_chloride:8.1e-05 mM, mops:40 mM, note:some of thes…
aerobic, ammonium_chloride:9.5 mM, ammonium_molybdate:2.9e-06 mM, boric_acid:0.0004 mM, calcium_chloride:0.0005 mM, cell_density:0.2 OD600, cobalt_chloride:3e-05 mM, culture_ph:7.2 , culture_temperature:50 Celsius, cupric_sulfate:9.6e-06 mM, experimenter:Allen TE, ferrous_sulfate:0.01 mM, glucose:5.6 mM, growth_phase:log, magnesium_chloride:0.53 mM, manganese(ii)_chloride:8.1e-05 mM, mops:40 mM, …
aerobic, ammonium_chloride:9.5 mM, ammonium_molybdate:2.9e-06 mM, boric_acid:0.0004 mM, calcium_chloride:0.0005 mM, cell_density:0.2 OD600, cobalt_chloride:3e-05 mM, culture_ph:2 , culture_temperature:37 Celsius, cupric_sulfate:9.6e-06 mM, experimenter:Allen TE, ferrous_sulfate:0.01 mM, glucose:5.6 mM, growth_phase:log, magnesium_chloride:0.53 mM, manganese(ii)_chloride:8.1e-05 mM, mops:40 mM, no…
aerobic, ammonium_chloride:9.5 mM, ammonium_molybdate:2.9e-06 mM, boric_acid:0.0004 mM, calcium_chloride:0.0005 mM, cell_density:0.2 OD600, cobalt_chloride:3e-05 mM, culture_ph:2 , culture_temperature:37 Celsius, cupric_sulfate:9.6e-06 mM, experimenter:Allen TE, ferrous_sulfate:0.01 mM, glucose:5.6 mM, growth_phase:log, magnesium_chloride:0.53 mM, manganese(ii)_chloride:8.1e-05 mM, mops:40 mM, no…
aerobic, ammonium_chloride:9.5 mM, ammonium_molybdate:2.9e-06 mM, boric_acid:0.0004 mM, calcium_chloride:0.0005 mM, cell_density:0.2 OD600, ciprofloxacin:6e-05 mM, cobalt_chloride:3e-05 mM, culture_ph:7.2 , culture_temperature:37 Celsius, cupric_sulfate:9.6e-06 mM, experimenter:Allen TE, ferrous_sulfate:0.01 mM, glucose:5.6 mM, growth_phase:log, magnesium_chloride:0.53 mM, manganese(ii)_chloride:…
aerobic, ammonium_chloride:9.5 mM, ammonium_molybdate:2.9e-06 mM, boric_acid:0.0004 mM, calcium_chloride:0.0005 mM, cell_density:0.2 OD600, ciprofloxacin:6e-05 mM, cobalt_chloride:3e-05 mM, culture_ph:7.2 , culture_temperature:37 Celsius, cupric_sulfate:9.6e-06 mM, experimenter:Allen TE, ferrous_sulfate:0.01 mM, glucose:5.6 mM, growth_phase:log, magnesium_chloride:0.53 mM, manganese(ii)_chloride:…
aerobic, ammonium_chloride:9.5 mM, ammonium_molybdate:2.9e-06 mM, boric_acid:0.0004 mM, calcium_chloride:0.0005 mM, cell_density:0.2 OD600, cobalt_chloride:3e-05 mM, culture_ph:7.2 , culture_temperature:37 Celsius, cupric_sulfate:9.6e-06 mM, experimenter:Allen TE, ferrous_sulfate:0.01 mM, glucose:5.6 mM, growth_phase:log, magnesium_chloride:0.53 mM, manganese(ii)_chloride:8.1e-05 mM, mops:40 mM, …
aerobic, ammonium_chloride:9.5 mM, ammonium_molybdate:2.9e-06 mM, boric_acid:0.0004 mM, calcium_chloride:0.0005 mM, cell_density:0.2 OD600, cobalt_chloride:3e-05 mM, culture_ph:7.2 , culture_temperature:37 Celsius, cupric_sulfate:9.6e-06 mM, experimenter:Allen TE, ferrous_sulfate:0.01 mM, glucose:5.6 mM, growth_phase:log, magnesium_chloride:0.53 mM, manganese(ii)_chloride:8.1e-05 mM, mops:40 mM, …
aerobic, ammonium_chloride:9.5 mM, ammonium_molybdate:2.9e-06 mM, boric_acid:0.0004 mM, calcium_chloride:0.0005 mM, cell_density:0.2 OD600, cobalt_chloride:3e-05 mM, culture_ph:7.2 , culture_temperature:37 Celsius, cupric_sulfate:9.6e-06 mM, experimenter:Allen TE, ferrous_sulfate:0.01 mM, glucose:5.6 mM, growth_phase:log, magnesium_chloride:0.53 mM, manganese(ii)_chloride:8.1e-05 mM, mops:40 mM, …
aerobic, ammonium_chloride:9.5 mM, ammonium_molybdate:2.9e-06 mM, boric_acid:0.0004 mM, calcium_chloride:0.0005 mM, cell_density:0.2 OD600, cobalt_chloride:3e-05 mM, culture_ph:7.2 , culture_temperature:37 Celsius, cupric_sulfate:9.6e-06 mM, experimenter:Allen TE, ferrous_sulfate:0.01 mM, glucose:5.6 mM, growth_phase:log, magnesium_chloride:0.53 mM, manganese(ii)_chloride:8.1e-05 mM, mops:40 mM, …
aerobic, ammonium_chloride:9.5 mM, ammonium_molybdate:2.9e-06 mM, boric_acid:0.0004 mM, calcium_chloride:0.0005 mM, cell_density:0.2 OD600, cobalt_chloride:3e-05 mM, culture_ph:7.2 , culture_temperature:37 Celsius, cupric_sulfate:9.6e-06 mM, experimenter:Allen TE, ferrous_sulfate:0.01 mM, glucose:5.6 mM, growth_phase:log, magnesium_chloride:0.53 mM, manganese(ii)_chloride:8.1e-05 mM, mops:40 mM, …
aerobic, ammonium_chloride:9.5 mM, ammonium_molybdate:2.9e-06 mM, boric_acid:0.0004 mM, calcium_chloride:0.0005 mM, cell_density:0.2 OD600, cobalt_chloride:3e-05 mM, culture_ph:7.2 , culture_temperature:37 Celsius, cupric_sulfate:9.6e-06 mM, experimenter:Allen TE, ferrous_sulfate:0.01 mM, glucose:5.6 mM, growth_phase:log, magnesium_chloride:0.53 mM, manganese(ii)_chloride:8.1e-05 mM, mops:40 mM, …
aerobic, ammonium_chloride:9.5 mM, ammonium_molybdate:2.9e-06 mM, boric_acid:0.0004 mM, calcium_chloride:0.0005 mM, cell_density:0.2 OD600, cobalt_chloride:3e-05 mM, culture_ph:7.2 , culture_temperature:37 Celsius, cupric_sulfate:9.6e-06 mM, experimenter:Allen TE, ferrous_sulfate:0.01 mM, glucose:5.6 mM, growth_phase:log, magnesium_chloride:0.53 mM, manganese(ii)_chloride:8.1e-05 mM, mops:40 mM, …
aerobic, ammonium_chloride:9.5 mM, ammonium_molybdate:2.9e-06 mM, boric_acid:0.0004 mM, calcium_chloride:0.0005 mM, cell_density:0.2 OD600, cobalt_chloride:3e-05 mM, culture_ph:7.2 , culture_temperature:37 Celsius, cupric_sulfate:9.6e-06 mM, experimenter:Allen TE, ferrous_sulfate:0.01 mM, glucose:5.6 mM, growth_phase:stationary, magnesium_chloride:0.53 mM, manganese(ii)_chloride:8.1e-05 mM, mops:…
aerobic, ammonium_chloride:9.5 mM, ammonium_molybdate:2.9e-06 mM, boric_acid:0.0004 mM, calcium_chloride:0.0005 mM, cell_density:0.2 OD600, cobalt_chloride:3e-05 mM, culture_ph:7.2 , culture_temperature:37 Celsius, cupric_sulfate:9.6e-06 mM, experimenter:Allen TE, ferrous_sulfate:0.01 mM, glucose:5.6 mM, growth_phase:stationary, magnesium_chloride:0.53 mM, manganese(ii)_chloride:8.1e-05 mM, mops:…
aerobic, ammonium_chloride:9.5 mM, ammonium_molybdate:2.9e-06 mM, boric_acid:0.0004 mM, calcium_chloride:0.0005 mM, cell_density:0.2 OD600, cobalt_chloride:3e-05 mM, culture_ph:7.2 , culture_temperature:37 Celsius, cupric_sulfate:9.6e-06 mM, experimenter:Allen TE, ferrous_sulfate:0.01 mM, glucose:5.6 mM, growth_phase:stationary, magnesium_chloride:0.53 mM, manganese(ii)_chloride:8.1e-05 mM, mops:…
aerobic, ammonium_chloride:9.5 mM, ammonium_molybdate:2.9e-06 mM, boric_acid:0.0004 mM, calcium_chloride:0.0005 mM, cell_density:0.2 OD600, cobalt_chloride:3e-05 mM, culture_ph:7.2 , culture_temperature:37 Celsius, cupric_sulfate:9.6e-06 mM, experimenter:Allen TE, ferrous_sulfate:0.01 mM, glucose:5.6 mM, growth_phase:log, magnesium_chloride:0.53 mM, manganese(ii)_chloride:8.1e-05 mM, mops:40 mM, …
aerobic, ammonium_chloride:9.5 mM, ammonium_molybdate:2.9e-06 mM, boric_acid:0.0004 mM, calcium_chloride:0.0005 mM, cell_density:0.2 OD600, cobalt_chloride:3e-05 mM, culture_ph:7.2 , culture_temperature:37 Celsius, cupric_sulfate:9.6e-06 mM, experimenter:Allen TE, ferrous_sulfate:0.01 mM, glucose:5.6 mM, growth_phase:log, magnesium_chloride:0.53 mM, manganese(ii)_chloride:8.1e-05 mM, mops:40 mM, …
aerobic, ammonium_chloride:9.5 mM, ammonium_molybdate:2.9e-06 mM, boric_acid:0.0004 mM, calcium_chloride:0.0005 mM, cell_density:0.2 OD600, cobalt_chloride:3e-05 mM, culture_ph:7.2 , culture_temperature:37 Celsius, cupric_sulfate:9.6e-06 mM, experimenter:Allen TE, ferrous_sulfate:0.01 mM, glucose:5.6 mM, growth_phase:log, magnesium_chloride:0.53 mM, manganese(ii)_chloride:8.1e-05 mM, mops:40 mM, …
aerobic, ammonium_chloride:9.5 mM, ammonium_molybdate:2.9e-06 mM, boric_acid:0.0004 mM, calcium_chloride:0.0005 mM, cell_density:0.2 OD600, cobalt_chloride:3e-05 mM, culture_ph:7.2 , culture_temperature:37 Celsius, cupric_sulfate:9.6e-06 mM, experimenter:Allen TE, ferrous_sulfate:0.01 mM, glucose:5.6 mM, growth_phase:log, magnesium_chloride:0.53 mM, manganese(ii)_chloride:8.1e-05 mM, mops:40 mM, …
aerobic, ampicillin:0.29 mM, cell_density:0.3 OD600, culture_shaking:2.2e+02 RPM, culture_temperature:37 Celsius, culture_type:batch, culture_vessel:shake_flask, culture_volume:3e+02 ml, curator_interpretation:the authors state "supplemented with 100 mg/ml"; I assume this was their stock? and they used the more typical 100 ug/mg for inoculation, dnase_treatment:yes, experimenter:Bonomo J, growth_…
aerobic, ampicillin:0.29 mM, cell_density:0.3 OD600, culture_shaking:2.2e+02 RPM, culture_temperature:37 Celsius, culture_type:batch, culture_vessel:shake_flask, culture_volume:3e+02 ml, curator_interpretation:the authors state "supplemented with 100 mg/ml"; I assume this was their stock? and they used the more typical 100 ug/mg for inoculation, dnase_treatment:yes, experimenter:Bonomo J, growth_…
aerobic, ampicillin:0.29 mM, cell_density:0.3 OD600, culture_shaking:2.2e+02 RPM, culture_temperature:37 Celsius, culture_type:batch, culture_vessel:shake_flask, culture_volume:3e+02 ml, curator_interpretation:the authors state "supplemented with 100 mg/ml"; I assume this was their stock? and they used the more typical 100 ug/mg for inoculation, dnase_treatment:yes, experimenter:Bonomo J, growth_…
aerobic, ampicillin:0.29 mM, cell_density:0.3 OD600, culture_shaking:2.2e+02 RPM, culture_temperature:37 Celsius, culture_type:batch, culture_vessel:shake_flask, culture_volume:3e+02 ml, curator_interpretation:the authors state "supplemented with 100 mg/ml"; I assume this was their stock? and they used the more typical 100 ug/mg for inoculation, dnase_treatment:yes, experimenter:Bonomo J, growth_…
aerobic, ampicillin:0.29 mM, cell_density:0.3 OD600, culture_shaking:2.2e+02 RPM, culture_temperature:37 Celsius, culture_type:batch, culture_vessel:shake_flask, culture_volume:3e+02 ml, curator_interpretation:the authors state "supplemented with 100 mg/ml"; I assume this was their stock? and they used the more typical 100 ug/mg for inoculation, dnase_treatment:yes, experimenter:Bonomo J, growth_…
aerobic, ampicillin:0.29 mM, cell_density:0.3 OD600, culture_shaking:2.2e+02 RPM, culture_temperature:37 Celsius, culture_type:batch, culture_vessel:shake_flask, culture_volume:3e+02 ml, curator_interpretation:the authors state "supplemented with 100 mg/ml"; I assume this was their stock? and they used the more typical 100 ug/mg for inoculation, dnase_treatment:yes, experimenter:Bonomo J, growth_…
aerobic, ampicillin:0.29 mM, cell_density:0.3 OD600, culture_shaking:2.2e+02 RPM, culture_temperature:37 Celsius, culture_type:batch, culture_vessel:shake_flask, culture_volume:3e+02 ml, curator_interpretation:the authors state "supplemented with 100 mg/ml"; I assume this was their stock? and they used the more typical 100 ug/mg for inoculation, dnase_treatment:yes, experimenter:Bonomo J, growth_…
aerobic, ampicillin:0.29 mM, cell_density:0.3 OD600, culture_shaking:2.2e+02 RPM, culture_temperature:37 Celsius, culture_type:batch, culture_vessel:shake_flask, culture_volume:3e+02 ml, curator_interpretation:the authors state "supplemented with 100 mg/ml"; I assume this was their stock? and they used the more typical 100 ug/mg for inoculation, dnase_treatment:yes, experimenter:Bonomo J, growth_…
aerobic, ampicillin:0.29 mM, cell_density:0.3 OD600, culture_shaking:2.2e+02 RPM, culture_temperature:37 Celsius, culture_type:batch, culture_vessel:shake_flask, culture_volume:3e+02 ml, curator_interpretation:the authors state "supplemented with 100 mg/ml"; I assume this was their stock? and they used the more typical 100 ug/mg for inoculation, dnase_treatment:yes, experimenter:Bonomo J, growth_…
aerobic, ampicillin:0.29 mM, cell_density:0.3 OD600, culture_shaking:2.2e+02 RPM, culture_temperature:37 Celsius, culture_type:batch, culture_vessel:shake_flask, culture_volume:3e+02 ml, curator_interpretation:the authors state "supplemented with 100 mg/ml"; I assume this was their stock? and they used the more typical 100 ug/mg for inoculation, dnase_treatment:yes, experimenter:Bonomo J, growth_…
aerobic, ampicillin:0.29 mM, cell_density:0.3 OD600, culture_shaking:2.2e+02 RPM, culture_temperature:37 Celsius, culture_type:batch, culture_vessel:shake_flask, culture_volume:3e+02 ml, curator_interpretation:the authors state "supplemented with 100 mg/ml"; I assume this was their stock? and they used the more typical 100 ug/mg for inoculation, dnase_treatment:yes, experimenter:Bonomo J, growth_…
aerobic, ampicillin:0.29 mM, cell_density:0.3 OD600, culture_shaking:2.2e+02 RPM, culture_temperature:37 Celsius, culture_type:batch, culture_vessel:shake_flask, culture_volume:3e+02 ml, curator_interpretation:the authors state "supplemented with 100 mg/ml"; I assume this was their stock? and they used the more typical 100 ug/mg for inoculation, dnase_treatment:yes, experimenter:Bonomo J, growth_…
aerobic, ampicillin:0.29 mM, cell_density:0.3 OD600, culture_shaking:2.2e+02 RPM, culture_temperature:37 Celsius, culture_type:batch, culture_vessel:shake_flask, culture_volume:3e+02 ml, curator_interpretation:the authors state "supplemented with 100 mg/ml"; I assume this was their stock? and they used the more typical 100 ug/mg for inoculation, dnase_treatment:yes, experimenter:Bonomo J, growth_…
aerobic, ampicillin:0.29 mM, cell_density:0.3 OD600, culture_shaking:2.2e+02 RPM, culture_temperature:37 Celsius, culture_type:batch, culture_vessel:shake_flask, culture_volume:3e+02 ml, curator_interpretation:the authors state "supplemented with 100 mg/ml"; I assume this was their stock? and they used the more typical 100 ug/mg for inoculation, dnase_treatment:yes, experimenter:Bonomo J, growth_…
aerobic, ampicillin:0.29 mM, cell_density:0.3 OD600, culture_shaking:2.2e+02 RPM, culture_temperature:37 Celsius, culture_type:batch, culture_vessel:shake_flask, culture_volume:3e+02 ml, curator_interpretation:the authors state "supplemented with 100 mg/ml"; I assume this was their stock? and they used the more typical 100 ug/mg for inoculation, dnase_treatment:yes, experimenter:Bonomo J, growth_…
aerobic, ampicillin:0.29 mM, cell_density:0.3 OD600, culture_shaking:2.2e+02 RPM, culture_temperature:37 Celsius, culture_type:batch, culture_vessel:shake_flask, culture_volume:3e+02 ml, curator_interpretation:the authors state "supplemented with 100 mg/ml"; I assume this was their stock? and they used the more typical 100 ug/mg for inoculation, dnase_treatment:yes, experimenter:Bonomo J, growth_…
aerobic, ammonium_chloride:9.5 mM, ammonium_molybdate:2.9e-06 mM, boric_acid:0.0004 mM, calcium_chloride:0.0005 mM, cell_density:0.2 OD600, cobalt_chloride:3e-05 mM, culture_temperature:37 Celsius, cupric_sulfate:9.6e-06 mM, experimenter:Mingzhu L, ferrous_sulfate:0.01 mM, magnesium_chloride:0.53 mM, manganese(ii)_chloride:8.1e-05 mM, mops:40 mM, note:succinate:4, glucose:6 "the carbon compound c…
aerobic, ammonium_chloride:9.5 mM, ammonium_molybdate:2.9e-06 mM, boric_acid:0.0004 mM, calcium_chloride:0.0005 mM, cell_density:0.2 OD600, cobalt_chloride:3e-05 mM, culture_temperature:37 Celsius, cupric_sulfate:9.6e-06 mM, experimenter:Mingzhu L, ferrous_sulfate:0.01 mM, magnesium_chloride:0.53 mM, manganese(ii)_chloride:8.1e-05 mM, mops:40 mM, note:succinate:4, glucose:6 "the carbon compound c…
aerobic, ammonium_chloride:9.5 mM, ammonium_molybdate:2.9e-06 mM, arabinose:6.7 mM, boric_acid:0.0004 mM, calcium_chloride:0.0005 mM, cell_density:0.2 OD600, cobalt_chloride:3e-05 mM, culture_type:batch, culture_vessel:flask, culture_vessel_volume:1e+03 ml, culture_volume:1e+02 ml, cupric_sulfate:9.6e-06 mM, experimenter:Herring CD, ferrous_sulfate:0.01 mM, glucose:5.6 mM, inoculum_dilution:0.02 …
aerobic, ammonium_chloride:9.5 mM, ammonium_molybdate:2.9e-06 mM, arabinose:6.7 mM, boric_acid:0.0004 mM, calcium_chloride:0.0005 mM, cell_density:0.2 OD600, cobalt_chloride:3e-05 mM, culture_type:batch, culture_vessel:flask, culture_vessel_volume:1e+03 ml, culture_volume:1e+02 ml, cupric_sulfate:9.6e-06 mM, experimenter:Herring CD, ferrous_sulfate:0.01 mM, glucose:5.6 mM, inoculum_dilution:0.02 …
aerobic, ammonium_chloride:9.5 mM, ammonium_molybdate:2.9e-06 mM, arabinose:6.7 mM, boric_acid:0.0004 mM, calcium_chloride:0.0005 mM, cell_density:0.2 OD600, cobalt_chloride:3e-05 mM, culture_type:batch, culture_vessel:flask, culture_vessel_volume:1e+03 ml, culture_volume:1e+02 ml, cupric_sulfate:9.6e-06 mM, experimenter:Herring CD, ferrous_sulfate:0.01 mM, glucose:5.6 mM, inoculum_dilution:0.02 …
aerobic, ammonium_chloride:9.5 mM, ammonium_molybdate:2.9e-06 mM, arabinose:6.7 mM, boric_acid:0.0004 mM, calcium_chloride:0.0005 mM, cell_density:0.2 OD600, cobalt_chloride:3e-05 mM, culture_type:batch, culture_vessel:flask, culture_vessel_volume:1e+03 ml, culture_volume:1e+02 ml, cupric_sulfate:9.6e-06 mM, experimenter:Herring CD, ferrous_sulfate:0.01 mM, glucose:5.6 mM, inoculum_dilution:0.02 …
aerobic, ammonium_chloride:9.5 mM, ammonium_molybdate:2.9e-06 mM, arabinose:6.7 mM, boric_acid:0.0004 mM, calcium_chloride:0.0005 mM, cell_density:0.2 OD600, cobalt_chloride:3e-05 mM, culture_type:batch, culture_vessel:flask, culture_vessel_volume:1e+03 ml, culture_volume:1e+02 ml, cupric_sulfate:9.6e-06 mM, experimenter:Herring CD, ferrous_sulfate:0.01 mM, glucose:5.6 mM, inoculum_dilution:0.02 …
aerobic, ammonium_chloride:9.5 mM, ammonium_molybdate:2.9e-06 mM, arabinose:6.7 mM, boric_acid:0.0004 mM, calcium_chloride:0.0005 mM, cell_density:0.2 OD600, cobalt_chloride:3e-05 mM, culture_type:batch, culture_vessel:flask, culture_vessel_volume:1e+03 ml, culture_volume:1e+02 ml, cupric_sulfate:9.6e-06 mM, experimenter:Herring CD, ferrous_sulfate:0.01 mM, glucose:5.6 mM, inoculum_dilution:0.02 …
anaerobic, ammonium_chloride:9.5 mM, ammonium_molybdate:2.9e-06 mM, boric_acid:0.0004 mM, calcium_chloride:0.0005 mM, cell_density:0.1 OD600, cobalt_chloride:3e-05 mM, culture_temperature:37 Celsius, culture_type:batch, culture_vessel:Cytolift Glass Airlift Bioreactor, cupric_sulfate:9.6e-06 mM, experimenter:Kang Y, ferrous_sulfate:0.01 mM, glucose:5.6 mM, magnesium_chloride:0.53 mM, manganese(ii…
anaerobic, ammonium_chloride:9.5 mM, ammonium_molybdate:2.9e-06 mM, boric_acid:0.0004 mM, calcium_chloride:0.0005 mM, cell_density:0.1 OD600, cobalt_chloride:3e-05 mM, culture_temperature:37 Celsius, culture_type:batch, culture_vessel:Cytolift Glass Airlift Bioreactor, cupric_sulfate:9.6e-06 mM, experimenter:Kang Y, ferrous_sulfate:0.01 mM, glucose:5.6 mM, magnesium_chloride:0.53 mM, manganese(ii…
anaerobic, ammonium_chloride:9.5 mM, ammonium_molybdate:2.9e-06 mM, boric_acid:0.0004 mM, calcium_chloride:0.0005 mM, cell_density:0.1 OD600, cobalt_chloride:3e-05 mM, culture_temperature:37 Celsius, culture_type:batch, culture_vessel:Cytolift Glass Airlift Bioreactor, cupric_sulfate:9.6e-06 mM, experimenter:Kang Y, ferrous_sulfate:0.01 mM, glucose:5.6 mM, magnesium_chloride:0.53 mM, manganese(ii…
aerobic, ammonium_chloride:9.5 mM, ammonium_molybdate:2.9e-06 mM, boric_acid:0.0004 mM, calcium_chloride:0.0005 mM, cell_density:0.2 OD600, cobalt_chloride:3e-05 mM, culture_temperature:37 Celsius, culture_type:batch, culture_vessel:flask, culture_vessel_volume:1e+03 ml, culture_volume:1e+02 ml, cupric_sulfate:9.6e-06 mM, experimenter:Kang Y, ferrous_sulfate:0.01 mM, glucose:5.6 mM, magnesium_chl…
aerobic, ammonium_chloride:9.5 mM, ammonium_molybdate:2.9e-06 mM, boric_acid:0.0004 mM, calcium_chloride:0.0005 mM, cell_density:0.2 OD600, cobalt_chloride:3e-05 mM, culture_temperature:37 Celsius, culture_type:batch, culture_vessel:flask, culture_vessel_volume:1e+03 ml, culture_volume:1e+02 ml, cupric_sulfate:9.6e-06 mM, experimenter:Kang Y, ferrous_sulfate:0.01 mM, glucose:5.6 mM, magnesium_chl…
aerobic, ammonium_chloride:9.5 mM, ammonium_molybdate:2.9e-06 mM, boric_acid:0.0004 mM, calcium_chloride:0.0005 mM, cell_density:0.2 OD600, cobalt_chloride:3e-05 mM, culture_temperature:37 Celsius, culture_type:batch, culture_vessel:flask, culture_vessel_volume:1e+03 ml, culture_volume:1e+02 ml, cupric_sulfate:9.6e-06 mM, experimenter:Kang Y, ferrous_sulfate:0.01 mM, glucose:5.6 mM, magnesium_chl…
anaerobic, ammonium_chloride:9.5 mM, ammonium_molybdate:2.9e-06 mM, boric_acid:0.0004 mM, calcium_chloride:0.0005 mM, cell_density:0.1 OD600, cobalt_chloride:3e-05 mM, culture_temperature:37 Celsius, culture_type:batch, culture_vessel:Cytolift Glass Airlift Bioreactor, cupric_sulfate:9.6e-06 mM, experimenter:Kang Y, ferrous_sulfate:0.01 mM, glucose:5.6 mM, magnesium_chloride:0.53 mM, manganese(ii…
anaerobic, ammonium_chloride:9.5 mM, ammonium_molybdate:2.9e-06 mM, boric_acid:0.0004 mM, calcium_chloride:0.0005 mM, cell_density:0.1 OD600, cobalt_chloride:3e-05 mM, culture_temperature:37 Celsius, culture_type:batch, culture_vessel:Cytolift Glass Airlift Bioreactor, cupric_sulfate:9.6e-06 mM, experimenter:Kang Y, ferrous_sulfate:0.01 mM, glucose:5.6 mM, magnesium_chloride:0.53 mM, manganese(ii…
anaerobic, ammonium_chloride:9.5 mM, ammonium_molybdate:2.9e-06 mM, boric_acid:0.0004 mM, calcium_chloride:0.0005 mM, cell_density:0.1 OD600, cobalt_chloride:3e-05 mM, culture_temperature:37 Celsius, culture_type:batch, culture_vessel:Cytolift Glass Airlift Bioreactor, cupric_sulfate:9.6e-06 mM, experimenter:Kang Y, ferrous_sulfate:0.01 mM, glucose:5.6 mM, magnesium_chloride:0.53 mM, manganese(ii…
anaerobic, ammonium_chloride:9.5 mM, ammonium_molybdate:2.9e-06 mM, boric_acid:0.0004 mM, calcium_chloride:0.0005 mM, cell_density:0.1 OD600, cobalt_chloride:3e-05 mM, culture_temperature:37 Celsius, culture_type:batch, culture_vessel:Cytolift Glass Airlift Bioreactor, cupric_sulfate:9.6e-06 mM, experimenter:Kang Y, ferrous_sulfate:0.01 mM, glucose:5.6 mM, magnesium_chloride:0.53 mM, manganese(ii…
aerobic, antifoam:0.1 %, cell_density:12 OD600, culture_o2:40 %, culture_ph:7 , culture_type:fed_batch, culture_vessel:fermenter, culture_vessel_volume:4e+03 ml, culture_volume:1.5e+03 ml, experimenter:Haddadin FT, glucose:5.5 mM, growth_phase:late_log, inoculum_dilution:0.066 ratio (1:100 = 0.01), note:time 0 defined as time at which culture reached OD595 of 11.5; glucose/MgSO4 feed, peptone:10 …
aerobic, antifoam:0.1 %, cell_density:12 OD600, culture_o2:40 %, culture_ph:7 , culture_type:fed_batch, culture_vessel:fermenter, culture_vessel_volume:4e+03 ml, culture_volume:1.5e+03 ml, experimenter:Haddadin FT, glucose:5.5 mM, growth_phase:late_log, inoculum_dilution:0.066 ratio (1:100 = 0.01), note:time 0 defined as time at which culture reached OD595 of 11.5; glucose/MgSO4 feed, peptone:10 …
aerobic, antifoam:0.1 %, cell_density:12 OD600, culture_o2:40 %, culture_ph:7 , culture_type:fed_batch, culture_vessel:fermenter, culture_vessel_volume:4e+03 ml, culture_volume:1.5e+03 ml, experimenter:Haddadin FT, glucose:5.5 mM, growth_phase:late_log, inoculum_dilution:0.066 ratio (1:100 = 0.01), note:time 0 defined as time at which culture reached OD595 of 11.5; glucose/MgSO4 feed, peptone:10 …
aerobic, ampicillin:0.11 mM, antifoam:0.1 %, cell_density:12 OD600, culture_o2:40 %, culture_ph:7 , culture_type:fed_batch, culture_vessel:fermenter, culture_vessel_volume:4e+03 ml, culture_volume:1.5e+03 ml, experimenter:Haddadin FT, glucose:5.5 mM, growth_phase:late_log, inoculum_dilution:0.066 ratio (1:100 = 0.01), note:time 0 defined as time at which culture reached OD595 of 11.5; glucose/MgS…
aerobic, ampicillin:0.11 mM, antifoam:0.1 %, cell_density:12 OD600, culture_o2:40 %, culture_ph:7 , culture_type:fed_batch, culture_vessel:fermenter, culture_vessel_volume:4e+03 ml, culture_volume:1.5e+03 ml, experimenter:Haddadin FT, glucose:5.5 mM, growth_phase:late_log, inoculum_dilution:0.066 ratio (1:100 = 0.01), note:time 0 defined as time at which culture reached OD595 of 11.5; glucose/MgS…
aerobic, ampicillin:0.11 mM, antifoam:0.1 %, cell_density:12 OD600, culture_o2:40 %, culture_ph:7 , culture_type:fed_batch, culture_vessel:fermenter, culture_vessel_volume:4e+03 ml, culture_volume:1.5e+03 ml, experimenter:Haddadin FT, glucose:5.5 mM, growth_phase:late_log, inoculum_dilution:0.066 ratio (1:100 = 0.01), note:time 0 defined as time at which culture reached OD595 of 11.5; glucose/MgS…
aerobic, ampicillin:0.11 mM, antifoam:0.1 %, cell_density:12 OD600, culture_o2:40 %, culture_ph:7 , culture_type:fed_batch, culture_vessel:fermenter, culture_vessel_volume:4e+03 ml, culture_volume:1.5e+03 ml, experimenter:Haddadin FT, glucose:5.5 mM, growth_phase:late_log, inoculum_dilution:0.066 ratio (1:100 = 0.01), note:time 0 defined as time at which culture reached OD595 of 11.5; glucose/MgS…
aerobic, ampicillin:0.11 mM, antifoam:0.1 %, cell_density:12 OD600, culture_o2:40 %, culture_ph:7 , culture_type:fed_batch, culture_vessel:fermenter, culture_vessel_volume:4e+03 ml, culture_volume:1.5e+03 ml, experimenter:Haddadin FT, glucose:5.5 mM, growth_phase:late_log, inoculum_dilution:0.066 ratio (1:100 = 0.01), note:time 0 defined as time at which culture reached OD595 of 11.5; glucose/MgS…
aerobic, antifoam:0.1 %, culture_o2:40 %, culture_ph:7 , culture_type:fed_batch, culture_vessel:fermenter, culture_vessel_volume:4e+03 ml, culture_volume:1.5e+03 ml, experimenter:Haddadin FT, glucose:5.5 mM, growth_phase:late_log, inoculum_dilution:0.066 ratio (1:100 = 0.01), note:time 0 defined as time at which culture reached OD595 of 11.5; glucose/MgSO4 feed, peptone:10 mg/mL, rna_prep_type:RN…
aerobic, antifoam:0.1 %, culture_o2:40 %, culture_ph:7 , culture_type:fed_batch, culture_vessel:fermenter, culture_vessel_volume:4e+03 ml, culture_volume:1.5e+03 ml, experimenter:Haddadin FT, glucose:5.5 mM, growth_phase:late_log, inoculum_dilution:0.066 ratio (1:100 = 0.01), note:time 0 defined as time at which culture reached OD595 of 11.5; glucose/MgSO4 feed, peptone:10 mg/mL, rna_prep_type:RN…
aerobic, antifoam:0.1 %, culture_o2:40 %, culture_ph:7 , culture_type:fed_batch, culture_vessel:fermenter, culture_vessel_volume:4e+03 ml, culture_volume:1.5e+03 ml, experimenter:Haddadin FT, glucose:5.5 mM, growth_phase:late_log, inoculum_dilution:0.066 ratio (1:100 = 0.01), note:time 0 defined as time at which culture reached OD595 of 11.5; glucose/MgSO4 feed, peptone:10 mg/mL, rna_prep_type:RN…
aerobic, antifoam:0.1 %, culture_o2:40 %, culture_ph:7 , culture_type:fed_batch, culture_vessel:fermenter, culture_vessel_volume:4e+03 ml, culture_volume:1.5e+03 ml, experimenter:Haddadin FT, glucose:5.5 mM, growth_phase:late_log, inoculum_dilution:0.066 ratio (1:100 = 0.01), iptg:5 mM, note:time 0 defined as time at which culture reached OD595 of 11.5; glucose/MgSO4 feed, peptone:10 mg/mL, rna_p…
aerobic, antifoam:0.1 %, culture_o2:40 %, culture_ph:7 , culture_type:fed_batch, culture_vessel:fermenter, culture_vessel_volume:4e+03 ml, culture_volume:1.5e+03 ml, experimenter:Haddadin FT, glucose:5.5 mM, growth_phase:late_log, inoculum_dilution:0.066 ratio (1:100 = 0.01), iptg:5 mM, note:time 0 defined as time at which culture reached OD595 of 11.5; glucose/MgSO4 feed, peptone:10 mg/mL, rna_p…
aerobic, antifoam:0.1 %, culture_o2:40 %, culture_ph:7 , culture_type:fed_batch, culture_vessel:fermenter, culture_vessel_volume:4e+03 ml, culture_volume:1.5e+03 ml, experimenter:Haddadin FT, glucose:5.5 mM, growth_phase:late_log, inoculum_dilution:0.066 ratio (1:100 = 0.01), iptg:5 mM, note:time 0 defined as time at which culture reached OD595 of 11.5; glucose/MgSO4 feed, peptone:10 mg/mL, rna_p…
aerobic, ampicillin:0.11 mM, antifoam:0.1 %, culture_o2:40 %, culture_ph:7 , culture_type:fed_batch, culture_vessel:fermenter, culture_vessel_volume:4e+03 ml, culture_volume:1.5e+03 ml, experimenter:Haddadin FT, glucose:5.5 mM, growth_phase:late_log, inoculum_dilution:0.066 ratio (1:100 = 0.01), note:time 0 defined as time at which culture reached OD595 of 11.5; glucose/MgSO4 feed, note2:CAT expr…
aerobic, ampicillin:0.11 mM, antifoam:0.1 %, culture_o2:40 %, culture_ph:7 , culture_type:fed_batch, culture_vessel:fermenter, culture_vessel_volume:4e+03 ml, culture_volume:1.5e+03 ml, experimenter:Haddadin FT, glucose:5.5 mM, growth_phase:late_log, inoculum_dilution:0.066 ratio (1:100 = 0.01), note:time 0 defined as time at which culture reached OD595 of 11.5; glucose/MgSO4 feed, note2:CAT expr…
aerobic, ampicillin:0.11 mM, antifoam:0.1 %, culture_o2:40 %, culture_ph:7 , culture_type:fed_batch, culture_vessel:fermenter, culture_vessel_volume:4e+03 ml, culture_volume:1.5e+03 ml, experimenter:Haddadin FT, glucose:5.5 mM, growth_phase:late_log, inoculum_dilution:0.066 ratio (1:100 = 0.01), note:time 0 defined as time at which culture reached OD595 of 11.5; glucose/MgSO4 feed, note2:CAT expr…
aerobic, ampicillin:0.11 mM, antifoam:0.1 %, culture_o2:40 %, culture_ph:7 , culture_type:fed_batch, culture_vessel:fermenter, culture_vessel_volume:4e+03 ml, culture_volume:1.5e+03 ml, experimenter:Haddadin FT, glucose:5.5 mM, growth_phase:late_log, inoculum_dilution:0.066 ratio (1:100 = 0.01), iptg:5 mM, note:time 0 defined as time at which culture reached OD595 of 11.5; glucose/MgSO4 feed, not…
aerobic, ampicillin:0.11 mM, antifoam:0.1 %, culture_o2:40 %, culture_ph:7 , culture_type:fed_batch, culture_vessel:fermenter, culture_vessel_volume:4e+03 ml, culture_volume:1.5e+03 ml, experimenter:Haddadin FT, glucose:5.5 mM, growth_phase:late_log, inoculum_dilution:0.066 ratio (1:100 = 0.01), iptg:5 mM, note:time 0 defined as time at which culture reached OD595 of 11.5; glucose/MgSO4 feed, not…
aerobic, ampicillin:0.11 mM, antifoam:0.1 %, culture_o2:40 %, culture_ph:7 , culture_type:fed_batch, culture_vessel:fermenter, culture_vessel_volume:4e+03 ml, culture_volume:1.5e+03 ml, experimenter:Haddadin FT, glucose:5.5 mM, growth_phase:late_log, inoculum_dilution:0.066 ratio (1:100 = 0.01), iptg:5 mM, note:time 0 defined as time at which culture reached OD595 of 11.5; glucose/MgSO4 feed, not…
aerobic, antifoam:0.1 %, culture_o2:40 %, culture_ph:7 , culture_type:fed_batch, culture_vessel:fermenter, culture_vessel_volume:4e+03 ml, culture_volume:1.5e+03 ml, experimenter:Haddadin FT, glucose:5.5 mM, growth_phase:stationary, inoculum_dilution:0.066 ratio (1:100 = 0.01), note:time 0 defined as time at which culture reached OD595 of 11.5; glucose/MgSO4 feed, peptone:10 mg/mL, rna_prep_type:…
aerobic, antifoam:0.1 %, culture_o2:40 %, culture_ph:7 , culture_type:fed_batch, culture_vessel:fermenter, culture_vessel_volume:4e+03 ml, culture_volume:1.5e+03 ml, experimenter:Haddadin FT, glucose:5.5 mM, growth_phase:stationary, inoculum_dilution:0.066 ratio (1:100 = 0.01), note:time 0 defined as time at which culture reached OD595 of 11.5; glucose/MgSO4 feed, peptone:10 mg/mL, rna_prep_type:…
aerobic, antifoam:0.1 %, culture_o2:40 %, culture_ph:7 , culture_type:fed_batch, culture_vessel:fermenter, culture_vessel_volume:4e+03 ml, culture_volume:1.5e+03 ml, experimenter:Haddadin FT, glucose:5.5 mM, growth_phase:stationary, inoculum_dilution:0.066 ratio (1:100 = 0.01), note:time 0 defined as time at which culture reached OD595 of 11.5; glucose/MgSO4 feed, peptone:10 mg/mL, rna_prep_type:…
aerobic, antifoam:0.1 %, culture_o2:40 %, culture_ph:7 , culture_type:fed_batch, culture_vessel:fermenter, culture_vessel_volume:4e+03 ml, culture_volume:1.5e+03 ml, experimenter:Haddadin FT, glucose:5.5 mM, growth_phase:stationary, inoculum_dilution:0.066 ratio (1:100 = 0.01), iptg:5 mM, note:time 0 defined as time at which culture reached OD595 of 11.5; glucose/MgSO4 feed, peptone:10 mg/mL, rna…
aerobic, antifoam:0.1 %, culture_o2:40 %, culture_ph:7 , culture_type:fed_batch, culture_vessel:fermenter, culture_vessel_volume:4e+03 ml, culture_volume:1.5e+03 ml, experimenter:Haddadin FT, glucose:5.5 mM, growth_phase:stationary, inoculum_dilution:0.066 ratio (1:100 = 0.01), iptg:5 mM, note:time 0 defined as time at which culture reached OD595 of 11.5; glucose/MgSO4 feed, peptone:10 mg/mL, rna…
aerobic, antifoam:0.1 %, culture_o2:40 %, culture_ph:7 , culture_type:fed_batch, culture_vessel:fermenter, culture_vessel_volume:4e+03 ml, culture_volume:1.5e+03 ml, experimenter:Haddadin FT, glucose:5.5 mM, growth_phase:stationary, inoculum_dilution:0.066 ratio (1:100 = 0.01), iptg:5 mM, note:time 0 defined as time at which culture reached OD595 of 11.5; glucose/MgSO4 feed, peptone:10 mg/mL, rna…
aerobic, ampicillin:0.11 mM, antifoam:0.1 %, culture_o2:40 %, culture_ph:7 , culture_type:fed_batch, culture_vessel:fermenter, culture_vessel_volume:4e+03 ml, culture_volume:1.5e+03 ml, experimenter:Haddadin FT, glucose:5.5 mM, growth_phase:stationary, inoculum_dilution:0.066 ratio (1:100 = 0.01), note:time 0 defined as time at which culture reached OD595 of 11.5; glucose/MgSO4 feed, note2:CAT ex…
aerobic, ampicillin:0.11 mM, antifoam:0.1 %, culture_o2:40 %, culture_ph:7 , culture_type:fed_batch, culture_vessel:fermenter, culture_vessel_volume:4e+03 ml, culture_volume:1.5e+03 ml, experimenter:Haddadin FT, glucose:5.5 mM, growth_phase:stationary, inoculum_dilution:0.066 ratio (1:100 = 0.01), note:time 0 defined as time at which culture reached OD595 of 11.5; glucose/MgSO4 feed, note2:CAT ex…
aerobic, ampicillin:0.11 mM, antifoam:0.1 %, culture_o2:40 %, culture_ph:7 , culture_type:fed_batch, culture_vessel:fermenter, culture_vessel_volume:4e+03 ml, culture_volume:1.5e+03 ml, experimenter:Haddadin FT, glucose:5.5 mM, growth_phase:stationary, inoculum_dilution:0.066 ratio (1:100 = 0.01), note:time 0 defined as time at which culture reached OD595 of 11.5; glucose/MgSO4 feed, note2:CAT ex…
aerobic, ampicillin:0.11 mM, antifoam:0.1 %, culture_o2:40 %, culture_ph:7 , culture_type:fed_batch, culture_vessel:fermenter, culture_vessel_volume:4e+03 ml, culture_volume:1.5e+03 ml, experimenter:Haddadin FT, glucose:5.5 mM, growth_phase:stationary, inoculum_dilution:0.066 ratio (1:100 = 0.01), iptg:5 mM, note:time 0 defined as time at which culture reached OD595 of 11.5; glucose/MgSO4 feed, n…
aerobic, ampicillin:0.11 mM, antifoam:0.1 %, culture_o2:40 %, culture_ph:7 , culture_type:fed_batch, culture_vessel:fermenter, culture_vessel_volume:4e+03 ml, culture_volume:1.5e+03 ml, experimenter:Haddadin FT, glucose:5.5 mM, growth_phase:stationary, inoculum_dilution:0.066 ratio (1:100 = 0.01), iptg:5 mM, note:time 0 defined as time at which culture reached OD595 of 11.5; glucose/MgSO4 feed, n…
aerobic, ampicillin:0.11 mM, antifoam:0.1 %, culture_o2:40 %, culture_ph:7 , culture_type:fed_batch, culture_vessel:fermenter, culture_vessel_volume:4e+03 ml, culture_volume:1.5e+03 ml, experimenter:Haddadin FT, glucose:5.5 mM, growth_phase:stationary, inoculum_dilution:0.066 ratio (1:100 = 0.01), iptg:5 mM, note:time 0 defined as time at which culture reached OD595 of 11.5; glucose/MgSO4 feed, n…
anaerobic, ammonium_chloride:9.5 mM, ammonium_molybdate:2.9e-06 mM, boric_acid:0.0004 mM, calcium_chloride:0.0005 mM, cobalt_chloride:3e-05 mM, culture_shaking:0 RPM, culture_temperature:37 Celsius, culture_type:batch, culture_vessel:sealed screw-cap tube, cupric_sulfate:9.6e-06 mM, experimenter:Brokx SJ, ferrous_sulfate:0.01 mM, glucose:20 mM, growth_phase:log, magnesium_chloride:0.53 mM, mangan…
anaerobic, ammonium_chloride:9.5 mM, ammonium_molybdate:2.9e-06 mM, boric_acid:0.0004 mM, calcium_chloride:0.0005 mM, cobalt_chloride:3e-05 mM, culture_shaking:0 RPM, culture_temperature:37 Celsius, culture_type:batch, culture_vessel:sealed screw-cap tube, cupric_sulfate:9.6e-06 mM, experimenter:Brokx SJ, ferrous_sulfate:0.01 mM, glucose:20 mM, growth_phase:log, magnesium_chloride:0.53 mM, mangan…
anaerobic, ammonium_chloride:9.5 mM, ammonium_molybdate:2.9e-06 mM, boric_acid:0.0004 mM, calcium_chloride:0.0005 mM, cobalt_chloride:3e-05 mM, culture_shaking:0 RPM, culture_temperature:37 Celsius, culture_type:batch, culture_vessel:sealed screw-cap tube, cupric_sulfate:9.6e-06 mM, experimenter:Brokx SJ, ferrous_sulfate:0.01 mM, glucose:20 mM, growth_phase:log, magnesium_chloride:0.53 mM, mangan…
anaerobic, ammonium_chloride:9.5 mM, ammonium_molybdate:2.9e-06 mM, boric_acid:0.0004 mM, calcium_chloride:0.0005 mM, cobalt_chloride:3e-05 mM, culture_shaking:0 RPM, culture_temperature:37 Celsius, culture_type:batch, culture_vessel:sealed screw-cap tube, cupric_sulfate:9.6e-06 mM, experimenter:Brokx SJ, ferrous_sulfate:0.01 mM, glucose:20 mM, growth_phase:log, magnesium_chloride:0.53 mM, mangan…
anaerobic, ammonium_chloride:9.5 mM, ammonium_molybdate:2.9e-06 mM, boric_acid:0.0004 mM, calcium_chloride:0.0005 mM, cobalt_chloride:3e-05 mM, culture_shaking:0 RPM, culture_temperature:37 Celsius, culture_type:batch, culture_vessel:sealed screw-cap tube, cupric_sulfate:9.6e-06 mM, experimenter:Brokx SJ, ferrous_sulfate:0.01 mM, glucose:20 mM, growth_phase:log, magnesium_chloride:0.53 mM, mangan…
anaerobic, ammonium_chloride:9.5 mM, ammonium_molybdate:2.9e-06 mM, boric_acid:0.0004 mM, calcium_chloride:0.0005 mM, cobalt_chloride:3e-05 mM, culture_shaking:0 RPM, culture_temperature:37 Celsius, culture_type:batch, culture_vessel:sealed screw-cap tube, cupric_sulfate:9.6e-06 mM, experimenter:Brokx SJ, ferrous_sulfate:0.01 mM, glucose:20 mM, growth_phase:log, magnesium_chloride:0.53 mM, mangan…
anaerobic, ammonium_chloride:9.5 mM, ammonium_molybdate:2.9e-06 mM, boric_acid:0.0004 mM, calcium_chloride:0.0005 mM, cobalt_chloride:3e-05 mM, culture_shaking:0 RPM, culture_temperature:37 Celsius, culture_type:batch, culture_vessel:sealed screw-cap tube, cupric_sulfate:9.6e-06 mM, experimenter:Brokx SJ, ferrous_sulfate:0.01 mM, glucose:20 mM, growth_phase:stationary, magnesium_chloride:0.53 mM,…
anaerobic, ammonium_chloride:9.5 mM, ammonium_molybdate:2.9e-06 mM, boric_acid:0.0004 mM, calcium_chloride:0.0005 mM, cobalt_chloride:3e-05 mM, culture_shaking:0 RPM, culture_temperature:37 Celsius, culture_type:batch, culture_vessel:sealed screw-cap tube, cupric_sulfate:9.6e-06 mM, experimenter:Brokx SJ, ferrous_sulfate:0.01 mM, glucose:20 mM, growth_phase:stationary, magnesium_chloride:0.53 mM,…
aerobic, ammonium_chloride:9.5 mM, ammonium_molybdate:2.9e-06 mM, boric_acid:0.0004 mM, calcium_chloride:0.0005 mM, cobalt_chloride:3e-05 mM, culture_shaking:2.4e+02 RPM, culture_temperature:37 Celsius, culture_type:batch, culture_vessel:flask, cupric_sulfate:9.6e-06 mM, experimenter:Brokx SJ, ferrous_sulfate:0.01 mM, glucose:20 mM, growth_phase:log, magnesium_chloride:0.53 mM, manganese(ii)_chlo…
aerobic, ammonium_chloride:9.5 mM, ammonium_molybdate:2.9e-06 mM, boric_acid:0.0004 mM, calcium_chloride:0.0005 mM, cobalt_chloride:3e-05 mM, culture_shaking:2.4e+02 RPM, culture_temperature:37 Celsius, culture_type:batch, culture_vessel:flask, cupric_sulfate:9.6e-06 mM, experimenter:Brokx SJ, ferrous_sulfate:0.01 mM, glucose:20 mM, growth_phase:log, magnesium_chloride:0.53 mM, manganese(ii)_chlo…
aerobic, ammonium_chloride:9.5 mM, ammonium_molybdate:2.9e-06 mM, boric_acid:0.0004 mM, calcium_chloride:0.0005 mM, cobalt_chloride:3e-05 mM, culture_shaking:2.4e+02 RPM, culture_temperature:37 Celsius, culture_type:batch, culture_vessel:flask, cupric_sulfate:9.6e-06 mM, experimenter:Brokx SJ, ferrous_sulfate:0.01 mM, glucose:20 mM, growth_phase:log, magnesium_chloride:0.53 mM, manganese(ii)_chlo…
aerobic, ammonium_chloride:9.5 mM, ammonium_molybdate:2.9e-06 mM, boric_acid:0.0004 mM, calcium_chloride:0.0005 mM, cobalt_chloride:3e-05 mM, culture_shaking:2.4e+02 RPM, culture_temperature:37 Celsius, culture_type:batch, culture_vessel:flask, cupric_sulfate:9.6e-06 mM, experimenter:Brokx SJ, ferrous_sulfate:0.01 mM, glucose:20 mM, growth_phase:log, magnesium_chloride:0.53 mM, manganese(ii)_chlo…
aerobic, ammonium_chloride:9.5 mM, ammonium_molybdate:2.9e-06 mM, boric_acid:0.0004 mM, calcium_chloride:0.0005 mM, cobalt_chloride:3e-05 mM, culture_shaking:2.4e+02 RPM, culture_temperature:37 Celsius, culture_type:batch, culture_vessel:flask, cupric_sulfate:9.6e-06 mM, experimenter:Brokx SJ, ferrous_sulfate:0.01 mM, glucose:20 mM, growth_phase:stationary, magnesium_chloride:0.53 mM, manganese(i…
aerobic, ammonium_chloride:9.5 mM, ammonium_molybdate:2.9e-06 mM, boric_acid:0.0004 mM, calcium_chloride:0.0005 mM, cobalt_chloride:3e-05 mM, culture_shaking:2.4e+02 RPM, culture_temperature:37 Celsius, culture_type:batch, culture_vessel:flask, cupric_sulfate:9.6e-06 mM, experimenter:Brokx SJ, ferrous_sulfate:0.01 mM, glucose:20 mM, growth_phase:stationary, magnesium_chloride:0.53 mM, manganese(i…
aerobic, culture_shaking:3e+02 RPM, culture_temperature:37 Celsius, culture_type:batch, culture_vessel:baffled_flask, culture_vessel_volume:1e+03 ml, culture_volume:1.5e+02 ml, experimenter:Keren I, glucose:11 mM, peptone:10 mg/mL, rna_prep_type:RNeasy, rna_stop_solution:RNAprotect, sodium_chloride:1.7e+02 mM, strain:EMG2, structured_metadata:complete, time_point:1.5e+02 minutes, yeast_extract:5 …
aerobic, culture_shaking:3e+02 RPM, culture_temperature:37 Celsius, culture_type:batch, culture_vessel:baffled_flask, culture_vessel_volume:1e+03 ml, culture_volume:1.5e+02 ml, experimenter:Keren I, glucose:11 mM, peptone:10 mg/mL, rna_prep_type:RNeasy, rna_stop_solution:RNAprotect, sodium_chloride:1.7e+02 mM, strain:EMG2, structured_metadata:complete, time_point:1.8e+02 minutes, yeast_extract:5 …
aerobic, culture_shaking:3e+02 RPM, culture_temperature:37 Celsius, culture_type:batch, culture_vessel:baffled_flask, culture_vessel_volume:1e+03 ml, culture_volume:1.5e+02 ml, experimenter:Keren I, glucose:11 mM, peptone:10 mg/mL, rna_prep_type:RNeasy, rna_stop_solution:RNAprotect, sodium_chloride:1.7e+02 mM, strain:EMG2, structured_metadata:complete, time_point:2.1e+02 minutes, yeast_extract:5 …
aerobic, culture_shaking:3e+02 RPM, culture_temperature:37 Celsius, culture_type:batch, culture_vessel:baffled_flask, culture_vessel_volume:1e+03 ml, culture_volume:1.5e+02 ml, experimenter:Keren I, glucose:11 mM, peptone:10 mg/mL, rna_prep_type:RNeasy, rna_stop_solution:RNAprotect, sodium_chloride:1.7e+02 mM, strain:EMG2, structured_metadata:complete, time_point:2.4e+02 minutes, yeast_extract:5 …
aerobic, culture_shaking:3e+02 RPM, culture_temperature:37 Celsius, culture_type:batch, culture_vessel:baffled_flask, culture_vessel_volume:1e+03 ml, culture_volume:1.5e+02 ml, experimenter:Keren I, glucose:11 mM, peptone:10 mg/mL, rna_prep_type:RNeasy, rna_stop_solution:RNAprotect, sodium_chloride:1.7e+02 mM, strain:EMG2, structured_metadata:complete, time_point:2.7e+02 minutes, yeast_extract:5 …
aerobic, culture_shaking:3e+02 RPM, culture_temperature:37 Celsius, culture_type:batch, culture_vessel:baffled_flask, culture_vessel_volume:1e+03 ml, culture_volume:1.5e+02 ml, experimenter:Keren I, glucose:11 mM, peptone:10 mg/mL, rna_prep_type:RNeasy, rna_stop_solution:RNAprotect, sodium_chloride:1.7e+02 mM, strain:EMG2, structured_metadata:complete, time_point:3e+02 minutes, yeast_extract:5 mg…
aerobic, culture_shaking:3e+02 RPM, culture_temperature:37 Celsius, culture_type:batch, culture_vessel:baffled_flask, culture_vessel_volume:1e+03 ml, culture_volume:1.5e+02 ml, experimenter:Keren I, glucose:11 mM, peptone:10 mg/mL, rna_prep_type:RNeasy, rna_stop_solution:RNAprotect, sodium_chloride:1.7e+02 mM, strain:EMG2, structured_metadata:complete, time_point:3.3e+02 minutes, yeast_extract:5 …
aerobic, culture_shaking:3e+02 RPM, culture_temperature:37 Celsius, culture_type:batch, culture_vessel:baffled_flask, culture_vessel_volume:1e+03 ml, culture_volume:1.5e+02 ml, experimenter:Keren I, glucose:11 mM, peptone:10 mg/mL, rna_prep_type:RNeasy, rna_stop_solution:RNAprotect, sodium_chloride:1.7e+02 mM, strain:EMG2, structured_metadata:complete, time_point:3.6e+02 minutes, yeast_extract:5 …
aerobic, culture_shaking:3e+02 RPM, culture_temperature:37 Celsius, culture_type:batch, culture_vessel:baffled_flask, culture_vessel_volume:1e+03 ml, culture_volume:1.5e+02 ml, experimenter:Keren I, glucose:11 mM, peptone:10 mg/mL, rna_prep_type:RNeasy, rna_stop_solution:RNAprotect, sodium_chloride:1.7e+02 mM, strain:EMG2, structured_metadata:complete, time_point:4.8e+02 minutes, yeast_extract:5 …
aerobic, culture_shaking:3e+02 RPM, culture_temperature:37 Celsius, culture_type:batch, culture_vessel:baffled_flask, culture_vessel_volume:1e+03 ml, culture_volume:1.5e+02 ml, experimenter:Keren I, glucose:22 mM, peptone:10 mg/mL, rna_prep_type:RNeasy, rna_stop_solution:RNAprotect, sodium_chloride:1.7e+02 mM, strain:EMG2, structured_metadata:complete, time_point:1.5e+02 minutes, yeast_extract:5 …
aerobic, culture_shaking:3e+02 RPM, culture_temperature:37 Celsius, culture_type:batch, culture_vessel:baffled_flask, culture_vessel_volume:1e+03 ml, culture_volume:1.5e+02 ml, experimenter:Keren I, glucose:22 mM, peptone:10 mg/mL, rna_prep_type:RNeasy, rna_stop_solution:RNAprotect, sodium_chloride:1.7e+02 mM, strain:EMG2, structured_metadata:complete, time_point:1.8e+02 minutes, yeast_extract:5 …
aerobic, culture_shaking:3e+02 RPM, culture_temperature:37 Celsius, culture_type:batch, culture_vessel:baffled_flask, culture_vessel_volume:1e+03 ml, culture_volume:1.5e+02 ml, experimenter:Keren I, glucose:22 mM, peptone:10 mg/mL, rna_prep_type:RNeasy, rna_stop_solution:RNAprotect, sodium_chloride:1.7e+02 mM, strain:EMG2, structured_metadata:complete, time_point:2.1e+02 minutes, yeast_extract:5 …
aerobic, culture_shaking:3e+02 RPM, culture_temperature:37 Celsius, culture_type:batch, culture_vessel:baffled_flask, culture_vessel_volume:1e+03 ml, culture_volume:1.5e+02 ml, experimenter:Keren I, glucose:22 mM, peptone:10 mg/mL, rna_prep_type:RNeasy, rna_stop_solution:RNAprotect, sodium_chloride:1.7e+02 mM, strain:EMG2, structured_metadata:complete, time_point:2.4e+02 minutes, yeast_extract:5 …
aerobic, culture_shaking:3e+02 RPM, culture_temperature:37 Celsius, culture_type:batch, culture_vessel:baffled_flask, culture_vessel_volume:1e+03 ml, culture_volume:1.5e+02 ml, experimenter:Keren I, glucose:22 mM, peptone:10 mg/mL, rna_prep_type:RNeasy, rna_stop_solution:RNAprotect, sodium_chloride:1.7e+02 mM, strain:EMG2, structured_metadata:complete, time_point:2.7e+02 minutes, yeast_extract:5 …
aerobic, culture_shaking:3e+02 RPM, culture_temperature:37 Celsius, culture_type:batch, culture_vessel:baffled_flask, culture_vessel_volume:1e+03 ml, culture_volume:1.5e+02 ml, experimenter:Keren I, glucose:22 mM, peptone:10 mg/mL, rna_prep_type:RNeasy, rna_stop_solution:RNAprotect, sodium_chloride:1.7e+02 mM, strain:EMG2, structured_metadata:complete, time_point:3e+02 minutes, yeast_extract:5 mg…
aerobic, culture_shaking:3e+02 RPM, culture_temperature:37 Celsius, culture_type:batch, culture_vessel:baffled_flask, culture_vessel_volume:1e+03 ml, culture_volume:1.5e+02 ml, experimenter:Keren I, glucose:22 mM, peptone:10 mg/mL, rna_prep_type:RNeasy, rna_stop_solution:RNAprotect, sodium_chloride:1.7e+02 mM, strain:EMG2, structured_metadata:complete, time_point:3.3e+02 minutes, yeast_extract:5 …
aerobic, culture_shaking:3e+02 RPM, culture_temperature:37 Celsius, culture_type:batch, culture_vessel:baffled_flask, culture_vessel_volume:1e+03 ml, culture_volume:1.5e+02 ml, experimenter:Keren I, glucose:22 mM, peptone:10 mg/mL, rna_prep_type:RNeasy, rna_stop_solution:RNAprotect, sodium_chloride:1.7e+02 mM, strain:EMG2, structured_metadata:complete, time_point:3.6e+02 minutes, yeast_extract:5 …
aerobic, culture_shaking:3e+02 RPM, culture_temperature:37 Celsius, culture_type:batch, culture_vessel:baffled_flask, culture_vessel_volume:1e+03 ml, culture_volume:1.5e+02 ml, experimenter:Keren I, glucose:22 mM, peptone:10 mg/mL, rna_prep_type:RNeasy, rna_stop_solution:RNAprotect, sodium_chloride:1.7e+02 mM, strain:EMG2, structured_metadata:complete, time_point:4.8e+02 minutes, yeast_extract:5 …
aerobic, cell_density:0.3 OD600, culture_ph:5 , culture_shaking:2.4e+02 RPM, culture_temperature:37 Celsius, culture_type:batch, culture_vessel:baffled_flask, culture_vessel_volume:1.2e+02 ml, culture_volume:12 ml, experimenter:Maurer LM, homopipes:1e+02 mM, inoculum_dilution:0.001 ratio (1:100 = 0.01), note:media pH was adjusted with KOH, potassium_chloride:1e+02 mM, rna_prep_type:RNeasy, rna_st…
aerobic, cell_density:0.3 OD600, culture_ph:5 , culture_shaking:2.4e+02 RPM, culture_temperature:37 Celsius, culture_type:batch, culture_vessel:baffled_flask, culture_vessel_volume:1.2e+02 ml, culture_volume:12 ml, experimenter:Maurer LM, homopipes:1e+02 mM, inoculum_dilution:0.001 ratio (1:100 = 0.01), note:media pH was adjusted with KOH, potassium_chloride:1e+02 mM, rna_prep_type:RNeasy, rna_st…
aerobic, cell_density:0.3 OD600, culture_ph:5 , culture_shaking:2.4e+02 RPM, culture_temperature:37 Celsius, culture_type:batch, culture_vessel:baffled_flask, culture_vessel_volume:1.2e+02 ml, culture_volume:12 ml, experimenter:Maurer LM, homopipes:1e+02 mM, inoculum_dilution:0.001 ratio (1:100 = 0.01), note:media pH was adjusted with KOH, potassium_chloride:1e+02 mM, rna_prep_type:RNeasy, rna_st…
aerobic, cell_density:0.3 OD600, culture_ph:5 , culture_shaking:2.4e+02 RPM, culture_temperature:37 Celsius, culture_type:batch, culture_vessel:baffled_flask, culture_vessel_volume:1.2e+02 ml, culture_volume:12 ml, experimenter:Maurer LM, homopipes:1e+02 mM, inoculum_dilution:0.001 ratio (1:100 = 0.01), note:media pH was adjusted with KOH, potassium_chloride:1e+02 mM, rna_prep_type:RNeasy, rna_st…
aerobic, cell_density:0.3 OD600, culture_ph:5 , culture_shaking:2.4e+02 RPM, culture_temperature:37 Celsius, culture_type:batch, culture_vessel:baffled_flask, culture_vessel_volume:1.2e+02 ml, culture_volume:12 ml, experimenter:Maurer LM, homopipes:1e+02 mM, inoculum_dilution:0.001 ratio (1:100 = 0.01), note:media pH was adjusted with KOH, potassium_chloride:1e+02 mM, rna_prep_type:RNeasy, rna_st…
aerobic, cell_density:0.3 OD600, culture_ph:7 , culture_shaking:2.4e+02 RPM, culture_temperature:37 Celsius, culture_type:batch, culture_vessel:baffled_flask, culture_vessel_volume:1.2e+02 ml, culture_volume:12 ml, experimenter:Maurer LM, homopipes:1e+02 mM, inoculum_dilution:0.001 ratio (1:100 = 0.01), note:media pH was adjusted with KOH, potassium_chloride:1e+02 mM, rna_prep_type:RNeasy, rna_st…
aerobic, cell_density:0.3 OD600, culture_ph:7 , culture_shaking:2.4e+02 RPM, culture_temperature:37 Celsius, culture_type:batch, culture_vessel:baffled_flask, culture_vessel_volume:1.2e+02 ml, culture_volume:12 ml, experimenter:Maurer LM, homopipes:1e+02 mM, inoculum_dilution:0.001 ratio (1:100 = 0.01), note:media pH was adjusted with KOH, potassium_chloride:1e+02 mM, rna_prep_type:RNeasy, rna_st…
aerobic, cell_density:0.3 OD600, culture_ph:7 , culture_shaking:2.4e+02 RPM, culture_temperature:37 Celsius, culture_type:batch, culture_vessel:baffled_flask, culture_vessel_volume:1.2e+02 ml, culture_volume:12 ml, experimenter:Maurer LM, homopipes:1e+02 mM, inoculum_dilution:0.001 ratio (1:100 = 0.01), note:media pH was adjusted with KOH, potassium_chloride:1e+02 mM, rna_prep_type:RNeasy, rna_st…
aerobic, cell_density:0.3 OD600, culture_ph:7 , culture_shaking:2.4e+02 RPM, culture_temperature:37 Celsius, culture_type:batch, culture_vessel:baffled_flask, culture_vessel_volume:1.2e+02 ml, culture_volume:12 ml, experimenter:Maurer LM, homopipes:1e+02 mM, inoculum_dilution:0.001 ratio (1:100 = 0.01), note:media pH was adjusted with KOH, potassium_chloride:1e+02 mM, rna_prep_type:RNeasy, rna_st…
aerobic, cell_density:0.3 OD600, culture_ph:7 , culture_shaking:2.4e+02 RPM, culture_temperature:37 Celsius, culture_type:batch, culture_vessel:baffled_flask, culture_vessel_volume:1.2e+02 ml, culture_volume:12 ml, experimenter:Maurer LM, homopipes:1e+02 mM, inoculum_dilution:0.001 ratio (1:100 = 0.01), note:media pH was adjusted with KOH, potassium_chloride:1e+02 mM, rna_prep_type:RNeasy, rna_st…
aerobic, cell_density:0.3 OD600, culture_ph:8.7 , culture_shaking:2.4e+02 RPM, culture_temperature:37 Celsius, culture_type:batch, culture_vessel:baffled_flask, culture_vessel_volume:1.2e+02 ml, culture_volume:12 ml, experimenter:Maurer LM, homopipes:1e+02 mM, inoculum_dilution:0.001 ratio (1:100 = 0.01), note:media pH was adjusted with KOH, potassium_chloride:1e+02 mM, rna_prep_type:RNeasy, rna_…
aerobic, cell_density:0.3 OD600, culture_ph:8.7 , culture_shaking:2.4e+02 RPM, culture_temperature:37 Celsius, culture_type:batch, culture_vessel:baffled_flask, culture_vessel_volume:1.2e+02 ml, culture_volume:12 ml, experimenter:Maurer LM, homopipes:1e+02 mM, inoculum_dilution:0.001 ratio (1:100 = 0.01), note:media pH was adjusted with KOH, potassium_chloride:1e+02 mM, rna_prep_type:RNeasy, rna_…
aerobic, cell_density:0.3 OD600, culture_ph:8.7 , culture_shaking:2.4e+02 RPM, culture_temperature:37 Celsius, culture_type:batch, culture_vessel:baffled_flask, culture_vessel_volume:1.2e+02 ml, culture_volume:12 ml, experimenter:Maurer LM, homopipes:1e+02 mM, inoculum_dilution:0.001 ratio (1:100 = 0.01), note:media pH was adjusted with KOH, potassium_chloride:1e+02 mM, rna_prep_type:RNeasy, rna_…
aerobic, cell_density:0.3 OD600, culture_ph:8.7 , culture_shaking:2.4e+02 RPM, culture_temperature:37 Celsius, culture_type:batch, culture_vessel:baffled_flask, culture_vessel_volume:1.2e+02 ml, culture_volume:12 ml, experimenter:Maurer LM, homopipes:1e+02 mM, inoculum_dilution:0.001 ratio (1:100 = 0.01), note:media pH was adjusted with KOH, potassium_chloride:1e+02 mM, rna_prep_type:RNeasy, rna_…
aerobic, cell_density:0.3 OD600, culture_ph:8.7 , culture_shaking:2.4e+02 RPM, culture_temperature:37 Celsius, culture_type:batch, culture_vessel:baffled_flask, culture_vessel_volume:1.2e+02 ml, culture_volume:12 ml, experimenter:Maurer LM, homopipes:1e+02 mM, inoculum_dilution:0.001 ratio (1:100 = 0.01), note:media pH was adjusted with KOH, potassium_chloride:1e+02 mM, rna_prep_type:RNeasy, rna_…
aerobic, arabinose:17 mM, cell_density:0.35 OD600, culture_shaking:3e+02 RPM, culture_temperature:37 Celsius, culture_type:batch, culture_vessel:flask, culture_vessel_volume:2.5e+02 ml, culture_volume:50 ml, experimenter:Dwyer DJ, inoculum_dilution:0.001 ratio (1:100 = 0.01), iptg:1 mM, kanamycin:0.062 mM, note:For details on the plasmid: see "Engineered riboregulators enable post-transcriptional…
aerobic, arabinose:17 mM, cell_density:0.35 OD600, culture_shaking:3e+02 RPM, culture_temperature:37 Celsius, culture_type:batch, culture_vessel:flask, culture_vessel_volume:2.5e+02 ml, culture_volume:50 ml, experimenter:Dwyer DJ, inoculum_dilution:0.001 ratio (1:100 = 0.01), iptg:1 mM, kanamycin:0.062 mM, note:For details on the plasmid: see "Engineered riboregulators enable post-transcriptional…
aerobic, arabinose:17 mM, cell_density:0.35 OD600, culture_shaking:3e+02 RPM, culture_temperature:37 Celsius, culture_type:batch, culture_vessel:flask, culture_vessel_volume:2.5e+02 ml, culture_volume:50 ml, experimenter:Dwyer DJ, inoculum_dilution:0.001 ratio (1:100 = 0.01), iptg:1 mM, kanamycin:0.062 mM, note:For details on the plasmid: see "Engineered riboregulators enable post-transcriptional…
aerobic, arabinose:17 mM, cell_density:0.35 OD600, culture_shaking:3e+02 RPM, culture_temperature:37 Celsius, culture_type:batch, culture_vessel:flask, culture_vessel_volume:2.5e+02 ml, culture_volume:50 ml, experimenter:Dwyer DJ, inoculum_dilution:0.001 ratio (1:100 = 0.01), iptg:1 mM, kanamycin:0.062 mM, note:For details on the plasmid: see "Engineered riboregulators enable post-transcriptional…
aerobic, cell_density:0.35 OD600, culture_shaking:3e+02 RPM, culture_temperature:37 Celsius, culture_type:batch, culture_vessel:flask, culture_vessel_volume:2.5e+02 ml, culture_volume:50 ml, experimenter:Dwyer DJ, inoculum_dilution:0.001 ratio (1:100 = 0.01), peptone:10 mg/mL, rna_prep_type:RNeasy, rna_stop_solution:RNAprotect, sodium_chloride:1.7e+02 mM, strain:MG1063 (recA56 = recA-), structure…
aerobic, cell_density:0.35 OD600, culture_shaking:3e+02 RPM, culture_temperature:37 Celsius, culture_type:batch, culture_vessel:flask, culture_vessel_volume:2.5e+02 ml, culture_volume:50 ml, experimenter:Dwyer DJ, inoculum_dilution:0.001 ratio (1:100 = 0.01), peptone:10 mg/mL, rna_prep_type:RNeasy, rna_stop_solution:RNAprotect, sodium_chloride:1.7e+02 mM, strain:MG1063 (recA56 = recA-), structure…
aerobic, cell_density:0.35 OD600, culture_shaking:3e+02 RPM, culture_temperature:37 Celsius, culture_type:batch, culture_vessel:flask, culture_vessel_volume:2.5e+02 ml, culture_volume:50 ml, experimenter:Dwyer DJ, inoculum_dilution:0.001 ratio (1:100 = 0.01), peptone:10 mg/mL, rna_prep_type:RNeasy, rna_stop_solution:RNAprotect, sodium_chloride:1.7e+02 mM, strain:MG1063 (recA56 = recA-), structure…
aerobic, cell_density:0.35 OD600, culture_shaking:3e+02 RPM, culture_temperature:37 Celsius, culture_type:batch, culture_vessel:flask, culture_vessel_volume:2.5e+02 ml, culture_volume:50 ml, experimenter:Dwyer DJ, inoculum_dilution:0.001 ratio (1:100 = 0.01), peptone:10 mg/mL, rna_prep_type:RNeasy, rna_stop_solution:RNAprotect, sodium_chloride:1.7e+02 mM, strain:MG1063 (recA56 = recA-), structure…
aerobic, arabinose:17 mM, cell_density:0.35 OD600, culture_shaking:3e+02 RPM, culture_temperature:37 Celsius, culture_type:batch, culture_vessel:flask, culture_vessel_volume:2.5e+02 ml, culture_volume:50 ml, experimenter:Dwyer DJ, inoculum_dilution:0.001 ratio (1:100 = 0.01), iptg:1 mM, kanamycin:0.062 mM, note:For details on the plasmid: see "Engineered riboregulators enable post-transcriptional…
aerobic, arabinose:17 mM, cell_density:0.35 OD600, culture_shaking:3e+02 RPM, culture_temperature:37 Celsius, culture_type:batch, culture_vessel:flask, culture_vessel_volume:2.5e+02 ml, culture_volume:50 ml, experimenter:Dwyer DJ, inoculum_dilution:0.001 ratio (1:100 = 0.01), iptg:1 mM, kanamycin:0.062 mM, note:For details on the plasmid: see "Engineered riboregulators enable post-transcriptional…
aerobic, arabinose:17 mM, cell_density:0.35 OD600, culture_shaking:3e+02 RPM, culture_temperature:37 Celsius, culture_type:batch, culture_vessel:flask, culture_vessel_volume:2.5e+02 ml, culture_volume:50 ml, experimenter:Dwyer DJ, inoculum_dilution:0.001 ratio (1:100 = 0.01), iptg:1 mM, kanamycin:0.062 mM, note:For details on the plasmid: see "Engineered riboregulators enable post-transcriptional…
aerobic, arabinose:17 mM, cell_density:0.35 OD600, culture_shaking:3e+02 RPM, culture_temperature:37 Celsius, culture_type:batch, culture_vessel:flask, culture_vessel_volume:2.5e+02 ml, culture_volume:50 ml, experimenter:Dwyer DJ, inoculum_dilution:0.001 ratio (1:100 = 0.01), iptg:1 mM, kanamycin:0.062 mM, note:For details on the plasmid: see "Engineered riboregulators enable post-transcriptional…
aerobic, cell_density:0.35 OD600, culture_shaking:3e+02 RPM, culture_temperature:37 Celsius, culture_type:batch, culture_vessel:flask, culture_vessel_volume:2.5e+02 ml, culture_volume:50 ml, experimenter:Kohanski MA, inoculum_dilution:0.001 ratio (1:100 = 0.01), norfloxacin:0.00078 mM, peptone:10 mg/mL, rna_prep_type:RNeasy, rna_stop_solution:RNAprotect, sodium_chloride:1.7e+02 mM, strain:MG1063 …
aerobic, cell_density:0.35 OD600, culture_shaking:3e+02 RPM, culture_temperature:37 Celsius, culture_type:batch, culture_vessel:flask, culture_vessel_volume:2.5e+02 ml, culture_volume:50 ml, experimenter:Kohanski MA, inoculum_dilution:0.001 ratio (1:100 = 0.01), norfloxacin:0.00078 mM, peptone:10 mg/mL, rna_prep_type:RNeasy, rna_stop_solution:RNAprotect, sodium_chloride:1.7e+02 mM, strain:MG1063 …
aerobic, cell_density:0.35 OD600, culture_shaking:3e+02 RPM, culture_temperature:37 Celsius, culture_type:batch, culture_vessel:flask, culture_vessel_volume:2.5e+02 ml, culture_volume:50 ml, experimenter:Kohanski MA, inoculum_dilution:0.001 ratio (1:100 = 0.01), norfloxacin:0.00078 mM, peptone:10 mg/mL, rna_prep_type:RNeasy, rna_stop_solution:RNAprotect, sodium_chloride:1.7e+02 mM, strain:MG1063 …
aerobic, cell_density:0.35 OD600, culture_shaking:3e+02 RPM, culture_temperature:37 Celsius, culture_type:batch, culture_vessel:flask, culture_vessel_volume:2.5e+02 ml, culture_volume:50 ml, experimenter:Kohanski MA, inoculum_dilution:0.001 ratio (1:100 = 0.01), norfloxacin:0.00078 mM, peptone:10 mg/mL, rna_prep_type:RNeasy, rna_stop_solution:RNAprotect, sodium_chloride:1.7e+02 mM, strain:MG1063 …
aerobic, cell_density:0.35 OD600, culture_shaking:3e+02 RPM, culture_temperature:37 Celsius, culture_type:batch, culture_vessel:flask, culture_vessel_volume:2.5e+02 ml, culture_volume:50 ml, experimenter:Kohanski MA, inoculum_dilution:0.001 ratio (1:100 = 0.01), norfloxacin:0.00078 mM, o-phenanthroline:1e+02 mM, peptone:10 mg/mL, rna_prep_type:RNeasy, rna_stop_solution:RNAprotect, sodium_chloride…
aerobic, cell_density:0.35 OD600, culture_shaking:3e+02 RPM, culture_temperature:37 Celsius, culture_type:batch, culture_vessel:flask, culture_vessel_volume:2.5e+02 ml, culture_volume:50 ml, experimenter:Kohanski MA, inoculum_dilution:0.001 ratio (1:100 = 0.01), norfloxacin:0.00078 mM, o-phenanthroline:1e+02 mM, peptone:10 mg/mL, rna_prep_type:RNeasy, rna_stop_solution:RNAprotect, sodium_chloride…
aerobic, cell_density:0.35 OD600, culture_shaking:3e+02 RPM, culture_temperature:37 Celsius, culture_type:batch, culture_vessel:flask, culture_vessel_volume:2.5e+02 ml, culture_volume:50 ml, experimenter:Kohanski MA, inoculum_dilution:0.001 ratio (1:100 = 0.01), norfloxacin:0.00078 mM, o-phenanthroline:1e+02 mM, peptone:10 mg/mL, rna_prep_type:RNeasy, rna_stop_solution:RNAprotect, sodium_chloride…
aerobic, cell_density:0.35 OD600, culture_shaking:3e+02 RPM, culture_temperature:37 Celsius, culture_type:batch, culture_vessel:flask, culture_vessel_volume:2.5e+02 ml, culture_volume:50 ml, experimenter:Kohanski MA, inoculum_dilution:0.001 ratio (1:100 = 0.01), norfloxacin:0.00078 mM, o-phenanthroline:1e+02 mM, peptone:10 mg/mL, rna_prep_type:RNeasy, rna_stop_solution:RNAprotect, sodium_chloride…
aerobic, cell_density:0.35 OD600, culture_shaking:3e+02 RPM, culture_temperature:37 Celsius, culture_type:batch, culture_vessel:flask, culture_vessel_volume:2.5e+02 ml, culture_volume:50 ml, experimenter:Kohanski MA, inoculum_dilution:0.001 ratio (1:100 = 0.01), peptone:10 mg/mL, rna_prep_type:RNeasy, rna_stop_solution:RNAprotect, sodium_chloride:1.7e+02 mM, strain:BW25113, structured_metadata:co…
aerobic, cell_density:0.35 OD600, culture_shaking:3e+02 RPM, culture_temperature:37 Celsius, culture_type:batch, culture_vessel:flask, culture_vessel_volume:2.5e+02 ml, culture_volume:50 ml, experimenter:Kohanski MA, inoculum_dilution:0.001 ratio (1:100 = 0.01), peptone:10 mg/mL, rna_prep_type:RNeasy, rna_stop_solution:RNAprotect, sodium_chloride:1.7e+02 mM, strain:BW25113, structured_metadata:co…
aerobic, cell_density:0.35 OD600, culture_shaking:3e+02 RPM, culture_temperature:37 Celsius, culture_type:batch, culture_vessel:flask, culture_vessel_volume:2.5e+02 ml, culture_volume:50 ml, experimenter:Kohanski MA, inoculum_dilution:0.001 ratio (1:100 = 0.01), peptone:10 mg/mL, rna_prep_type:RNeasy, rna_stop_solution:RNAprotect, sodium_chloride:1.7e+02 mM, strain:BW25113, structured_metadata:co…
aerobic, cell_density:0.35 OD600, culture_shaking:3e+02 RPM, culture_temperature:37 Celsius, culture_type:batch, culture_vessel:flask, culture_vessel_volume:2.5e+02 ml, culture_volume:50 ml, experimenter:Kohanski MA, inoculum_dilution:0.001 ratio (1:100 = 0.01), peptone:10 mg/mL, rna_prep_type:RNeasy, rna_stop_solution:RNAprotect, sodium_chloride:1.7e+02 mM, strain:BW25113, structured_metadata:co…
aerobic, cell_density:0.35 OD600, culture_shaking:3e+02 RPM, culture_temperature:37 Celsius, culture_type:batch, culture_vessel:flask, culture_vessel_volume:2.5e+02 ml, culture_volume:50 ml, experimenter:Kohanski MA, inoculum_dilution:0.001 ratio (1:100 = 0.01), peptone:10 mg/mL, rna_prep_type:RNeasy, rna_stop_solution:RNAprotect, sodium_chloride:1.7e+02 mM, strain:BW25113, structured_metadata:co…
aerobic, cell_density:0.35 OD600, culture_shaking:3e+02 RPM, culture_temperature:37 Celsius, culture_type:batch, culture_vessel:flask, culture_vessel_volume:2.5e+02 ml, culture_volume:50 ml, experimenter:Kohanski MA, inoculum_dilution:0.001 ratio (1:100 = 0.01), norfloxacin:0.00078 mM, peptone:10 mg/mL, rna_prep_type:RNeasy, rna_stop_solution:RNAprotect, sodium_chloride:1.7e+02 mM, strain:BW25113…
aerobic, cell_density:0.35 OD600, culture_shaking:3e+02 RPM, culture_temperature:37 Celsius, culture_type:batch, culture_vessel:flask, culture_vessel_volume:2.5e+02 ml, culture_volume:50 ml, experimenter:Kohanski MA, inoculum_dilution:0.001 ratio (1:100 = 0.01), norfloxacin:0.00078 mM, peptone:10 mg/mL, rna_prep_type:RNeasy, rna_stop_solution:RNAprotect, sodium_chloride:1.7e+02 mM, strain:BW25113…
aerobic, cell_density:0.35 OD600, culture_shaking:3e+02 RPM, culture_temperature:37 Celsius, culture_type:batch, culture_vessel:flask, culture_vessel_volume:2.5e+02 ml, culture_volume:50 ml, experimenter:Kohanski MA, inoculum_dilution:0.001 ratio (1:100 = 0.01), norfloxacin:0.00078 mM, peptone:10 mg/mL, rna_prep_type:RNeasy, rna_stop_solution:RNAprotect, sodium_chloride:1.7e+02 mM, strain:BW25113…
aerobic, cell_density:0.35 OD600, culture_shaking:3e+02 RPM, culture_temperature:37 Celsius, culture_type:batch, culture_vessel:flask, culture_vessel_volume:2.5e+02 ml, culture_volume:50 ml, experimenter:Kohanski MA, inoculum_dilution:0.001 ratio (1:100 = 0.01), norfloxacin:0.00078 mM, peptone:10 mg/mL, rna_prep_type:RNeasy, rna_stop_solution:RNAprotect, sodium_chloride:1.7e+02 mM, strain:BW25113…
aerobic, cell_density:0.35 OD600, culture_shaking:3e+02 RPM, culture_temperature:37 Celsius, culture_type:batch, culture_vessel:flask, culture_vessel_volume:2.5e+02 ml, culture_volume:50 ml, experimenter:Kohanski MA, inoculum_dilution:0.001 ratio (1:100 = 0.01), norfloxacin:0.00078 mM, peptone:10 mg/mL, rna_prep_type:RNeasy, rna_stop_solution:RNAprotect, sodium_chloride:1.7e+02 mM, strain:BW25113…
aerobic, arabinose:17 mM, cell_density:0.35 OD600, culture_shaking:3e+02 RPM, culture_temperature:37 Celsius, culture_type:batch, culture_vessel:flask, culture_vessel_volume:2.5e+02 ml, culture_volume:50 ml, experimenter:Dwyer DJ, inoculum_dilution:0.001 ratio (1:100 = 0.01), iptg:1 mM, kanamycin:0.062 mM, note:For details on the plasmid: see "Engineered riboregulators enable post-transcriptional…
aerobic, arabinose:17 mM, cell_density:0.35 OD600, culture_shaking:3e+02 RPM, culture_temperature:37 Celsius, culture_type:batch, culture_vessel:flask, culture_vessel_volume:2.5e+02 ml, culture_volume:50 ml, experimenter:Dwyer DJ, inoculum_dilution:0.001 ratio (1:100 = 0.01), iptg:1 mM, kanamycin:0.062 mM, note:For details on the plasmid: see "Engineered riboregulators enable post-transcriptional…
aerobic, arabinose:17 mM, cell_density:0.35 OD600, culture_shaking:3e+02 RPM, culture_temperature:37 Celsius, culture_type:batch, culture_vessel:flask, culture_vessel_volume:2.5e+02 ml, culture_volume:50 ml, experimenter:Dwyer DJ, inoculum_dilution:0.001 ratio (1:100 = 0.01), iptg:1 mM, kanamycin:0.062 mM, note:For details on the plasmid: see "Engineered riboregulators enable post-transcriptional…
aerobic, arabinose:17 mM, cell_density:0.35 OD600, culture_shaking:3e+02 RPM, culture_temperature:37 Celsius, culture_type:batch, culture_vessel:flask, culture_vessel_volume:2.5e+02 ml, culture_volume:50 ml, experimenter:Dwyer DJ, inoculum_dilution:0.001 ratio (1:100 = 0.01), iptg:1 mM, kanamycin:0.062 mM, note:For details on the plasmid: see "Engineered riboregulators enable post-transcriptional…
aerobic, arabinose:17 mM, cell_density:0.35 OD600, culture_shaking:3e+02 RPM, culture_temperature:37 Celsius, culture_type:batch, culture_vessel:flask, culture_vessel_volume:2.5e+02 ml, culture_volume:50 ml, experimenter:Dwyer DJ, inoculum_dilution:0.001 ratio (1:100 = 0.01), iptg:1 mM, kanamycin:0.062 mM, note:For details on the plasmid: see "Engineered riboregulators enable post-transcriptional…
aerobic, cell_density:0.35 OD600, culture_shaking:3e+02 RPM, culture_temperature:37 Celsius, culture_type:batch, culture_vessel:flask, culture_vessel_volume:2.5e+02 ml, culture_volume:50 ml, experimenter:Kohanski MA, inoculum_dilution:0.001 ratio (1:100 = 0.01), peptone:10 mg/mL, rna_prep_type:RNeasy, rna_stop_solution:RNAprotect, sodium_chloride:1.7e+02 mM, strain:BW25113deltaRecA, structured_me…
aerobic, cell_density:0.35 OD600, culture_shaking:3e+02 RPM, culture_temperature:37 Celsius, culture_type:batch, culture_vessel:flask, culture_vessel_volume:2.5e+02 ml, culture_volume:50 ml, experimenter:Kohanski MA, inoculum_dilution:0.001 ratio (1:100 = 0.01), peptone:10 mg/mL, rna_prep_type:RNeasy, rna_stop_solution:RNAprotect, sodium_chloride:1.7e+02 mM, strain:BW25113deltaRecA, structured_me…
aerobic, cell_density:0.35 OD600, culture_shaking:3e+02 RPM, culture_temperature:37 Celsius, culture_type:batch, culture_vessel:flask, culture_vessel_volume:2.5e+02 ml, culture_volume:50 ml, experimenter:Kohanski MA, inoculum_dilution:0.001 ratio (1:100 = 0.01), peptone:10 mg/mL, rna_prep_type:RNeasy, rna_stop_solution:RNAprotect, sodium_chloride:1.7e+02 mM, strain:BW25113deltaRecA, structured_me…
aerobic, cell_density:0.35 OD600, culture_shaking:3e+02 RPM, culture_temperature:37 Celsius, culture_type:batch, culture_vessel:flask, culture_vessel_volume:2.5e+02 ml, culture_volume:50 ml, experimenter:Kohanski MA, inoculum_dilution:0.001 ratio (1:100 = 0.01), peptone:10 mg/mL, rna_prep_type:RNeasy, rna_stop_solution:RNAprotect, sodium_chloride:1.7e+02 mM, strain:BW25113deltaRecA, structured_me…
aerobic, cell_density:0.35 OD600, culture_shaking:3e+02 RPM, culture_temperature:37 Celsius, culture_type:batch, culture_vessel:flask, culture_vessel_volume:2.5e+02 ml, culture_volume:50 ml, experimenter:Kohanski MA, inoculum_dilution:0.001 ratio (1:100 = 0.01), peptone:10 mg/mL, rna_prep_type:RNeasy, rna_stop_solution:RNAprotect, sodium_chloride:1.7e+02 mM, strain:BW25113deltaRecA, structured_me…
aerobic, arabinose:17 mM, cell_density:0.35 OD600, culture_shaking:3e+02 RPM, culture_temperature:37 Celsius, culture_type:batch, culture_vessel:flask, culture_vessel_volume:2.5e+02 ml, culture_volume:50 ml, experimenter:Dwyer DJ, inoculum_dilution:0.001 ratio (1:100 = 0.01), iptg:1 mM, kanamycin:0.062 mM, note:For details on the plasmid: see "Engineered riboregulators enable post-transcriptional…
aerobic, arabinose:17 mM, cell_density:0.35 OD600, culture_shaking:3e+02 RPM, culture_temperature:37 Celsius, culture_type:batch, culture_vessel:flask, culture_vessel_volume:2.5e+02 ml, culture_volume:50 ml, experimenter:Dwyer DJ, inoculum_dilution:0.001 ratio (1:100 = 0.01), iptg:1 mM, kanamycin:0.062 mM, note:For details on the plasmid: see "Engineered riboregulators enable post-transcriptional…
aerobic, arabinose:17 mM, cell_density:0.35 OD600, culture_shaking:3e+02 RPM, culture_temperature:37 Celsius, culture_type:batch, culture_vessel:flask, culture_vessel_volume:2.5e+02 ml, culture_volume:50 ml, experimenter:Dwyer DJ, inoculum_dilution:0.001 ratio (1:100 = 0.01), iptg:1 mM, kanamycin:0.062 mM, note:For details on the plasmid: see "Engineered riboregulators enable post-transcriptional…
aerobic, arabinose:17 mM, cell_density:0.35 OD600, culture_shaking:3e+02 RPM, culture_temperature:37 Celsius, culture_type:batch, culture_vessel:flask, culture_vessel_volume:2.5e+02 ml, culture_volume:50 ml, experimenter:Dwyer DJ, inoculum_dilution:0.001 ratio (1:100 = 0.01), iptg:1 mM, kanamycin:0.062 mM, note:For details on the plasmid: see "Engineered riboregulators enable post-transcriptional…
aerobic, arabinose:17 mM, cell_density:0.35 OD600, culture_shaking:3e+02 RPM, culture_temperature:37 Celsius, culture_type:batch, culture_vessel:flask, culture_vessel_volume:2.5e+02 ml, culture_volume:50 ml, experimenter:Dwyer DJ, inoculum_dilution:0.001 ratio (1:100 = 0.01), iptg:1 mM, kanamycin:0.062 mM, note:For details on the plasmid: see "Engineered riboregulators enable post-transcriptional…
aerobic, cell_density:0.35 OD600, culture_shaking:3e+02 RPM, culture_temperature:37 Celsius, culture_type:batch, culture_vessel:flask, culture_vessel_volume:2.5e+02 ml, culture_volume:50 ml, experimenter:Kohanski MA, inoculum_dilution:0.001 ratio (1:100 = 0.01), norfloxacin:0.00078 mM, peptone:10 mg/mL, rna_prep_type:RNeasy, rna_stop_solution:RNAprotect, sodium_chloride:1.7e+02 mM, strain:BW25113…
aerobic, cell_density:0.35 OD600, culture_shaking:3e+02 RPM, culture_temperature:37 Celsius, culture_type:batch, culture_vessel:flask, culture_vessel_volume:2.5e+02 ml, culture_volume:50 ml, experimenter:Kohanski MA, inoculum_dilution:0.001 ratio (1:100 = 0.01), norfloxacin:0.00078 mM, peptone:10 mg/mL, rna_prep_type:RNeasy, rna_stop_solution:RNAprotect, sodium_chloride:1.7e+02 mM, strain:BW25113…
aerobic, cell_density:0.35 OD600, culture_shaking:3e+02 RPM, culture_temperature:37 Celsius, culture_type:batch, culture_vessel:flask, culture_vessel_volume:2.5e+02 ml, culture_volume:50 ml, experimenter:Kohanski MA, inoculum_dilution:0.001 ratio (1:100 = 0.01), norfloxacin:0.00078 mM, peptone:10 mg/mL, rna_prep_type:RNeasy, rna_stop_solution:RNAprotect, sodium_chloride:1.7e+02 mM, strain:BW25113…
aerobic, cell_density:0.35 OD600, culture_shaking:3e+02 RPM, culture_temperature:37 Celsius, culture_type:batch, culture_vessel:flask, culture_vessel_volume:2.5e+02 ml, culture_volume:50 ml, experimenter:Kohanski MA, inoculum_dilution:0.001 ratio (1:100 = 0.01), norfloxacin:0.00078 mM, peptone:10 mg/mL, rna_prep_type:RNeasy, rna_stop_solution:RNAprotect, sodium_chloride:1.7e+02 mM, strain:BW25113…
aerobic, cell_density:0.35 OD600, culture_shaking:3e+02 RPM, culture_temperature:37 Celsius, culture_type:batch, culture_vessel:flask, culture_vessel_volume:2.5e+02 ml, culture_volume:50 ml, experimenter:Kohanski MA, inoculum_dilution:0.001 ratio (1:100 = 0.01), norfloxacin:0.00078 mM, peptone:10 mg/mL, rna_prep_type:RNeasy, rna_stop_solution:RNAprotect, sodium_chloride:1.7e+02 mM, strain:BW25113…
aerobic, arabinose:17 mM, cell_density:0.35 OD600, culture_shaking:3e+02 RPM, culture_temperature:37 Celsius, culture_type:batch, culture_vessel:flask, culture_vessel_volume:2.5e+02 ml, culture_volume:50 ml, experimenter:Dwyer DJ, inoculum_dilution:0.001 ratio (1:100 = 0.01), iptg:1 mM, kanamycin:0.062 mM, note:For details on the plasmid: see "Engineered riboregulators enable post-transcriptional…
aerobic, arabinose:17 mM, cell_density:0.35 OD600, culture_shaking:3e+02 RPM, culture_temperature:37 Celsius, culture_type:batch, culture_vessel:flask, culture_vessel_volume:2.5e+02 ml, culture_volume:50 ml, experimenter:Dwyer DJ, inoculum_dilution:0.001 ratio (1:100 = 0.01), iptg:1 mM, kanamycin:0.062 mM, note:For details on the plasmid: see "Engineered riboregulators enable post-transcriptional…
aerobic, arabinose:17 mM, cell_density:0.35 OD600, culture_shaking:3e+02 RPM, culture_temperature:37 Celsius, culture_type:batch, culture_vessel:flask, culture_vessel_volume:2.5e+02 ml, culture_volume:50 ml, experimenter:Dwyer DJ, inoculum_dilution:0.001 ratio (1:100 = 0.01), iptg:1 mM, kanamycin:0.062 mM, note:For details on the plasmid: see "Engineered riboregulators enable post-transcriptional…
aerobic, arabinose:17 mM, cell_density:0.35 OD600, culture_shaking:3e+02 RPM, culture_temperature:37 Celsius, culture_type:batch, culture_vessel:flask, culture_vessel_volume:2.5e+02 ml, culture_volume:50 ml, experimenter:Dwyer DJ, inoculum_dilution:0.001 ratio (1:100 = 0.01), iptg:1 mM, kanamycin:0.062 mM, note:For details on the plasmid: see "Engineered riboregulators enable post-transcriptional…
aerobic, arabinose:17 mM, cell_density:0.35 OD600, culture_shaking:3e+02 RPM, culture_temperature:37 Celsius, culture_type:batch, culture_vessel:flask, culture_vessel_volume:2.5e+02 ml, culture_volume:50 ml, experimenter:Dwyer DJ, inoculum_dilution:0.001 ratio (1:100 = 0.01), iptg:1 mM, kanamycin:0.062 mM, note:For details on the plasmid: see "Engineered riboregulators enable post-transcriptional…
aerobic, arabinose:17 mM, cell_density:0.35 OD600, culture_shaking:3e+02 RPM, culture_temperature:37 Celsius, culture_type:batch, culture_vessel:flask, culture_vessel_volume:2.5e+02 ml, culture_volume:50 ml, experimenter:Dwyer DJ, inoculum_dilution:0.001 ratio (1:100 = 0.01), iptg:1 mM, kanamycin:0.062 mM, note:For details on the plasmid: see "Engineered riboregulators enable post-transcriptional…
aerobic, arabinose:17 mM, cell_density:0.35 OD600, culture_shaking:3e+02 RPM, culture_temperature:37 Celsius, culture_type:batch, culture_vessel:flask, culture_vessel_volume:2.5e+02 ml, culture_volume:50 ml, experimenter:Dwyer DJ, inoculum_dilution:0.001 ratio (1:100 = 0.01), iptg:1 mM, kanamycin:0.062 mM, note:For details on the plasmid: see "Engineered riboregulators enable post-transcriptional…
aerobic, arabinose:17 mM, cell_density:0.35 OD600, culture_shaking:3e+02 RPM, culture_temperature:37 Celsius, culture_type:batch, culture_vessel:flask, culture_vessel_volume:2.5e+02 ml, culture_volume:50 ml, experimenter:Dwyer DJ, inoculum_dilution:0.001 ratio (1:100 = 0.01), iptg:1 mM, kanamycin:0.062 mM, note:For details on the plasmid: see "Engineered riboregulators enable post-transcriptional…
aerobic, arabinose:17 mM, cell_density:0.35 OD600, culture_shaking:3e+02 RPM, culture_temperature:37 Celsius, culture_type:batch, culture_vessel:flask, culture_vessel_volume:2.5e+02 ml, culture_volume:50 ml, experimenter:Dwyer DJ, inoculum_dilution:0.001 ratio (1:100 = 0.01), iptg:1 mM, kanamycin:0.062 mM, note:For details on the plasmid: see "Engineered riboregulators enable post-transcriptional…
aerobic, arabinose:17 mM, cell_density:0.35 OD600, culture_shaking:3e+02 RPM, culture_temperature:37 Celsius, culture_type:batch, culture_vessel:flask, culture_vessel_volume:2.5e+02 ml, culture_volume:50 ml, experimenter:Dwyer DJ, inoculum_dilution:0.001 ratio (1:100 = 0.01), iptg:1 mM, kanamycin:0.062 mM, note:For details on the plasmid: see "Engineered riboregulators enable post-transcriptional…
aerobic, arabinose:17 mM, cell_density:0.35 OD600, culture_shaking:3e+02 RPM, culture_temperature:37 Celsius, culture_type:batch, culture_vessel:flask, culture_vessel_volume:2.5e+02 ml, culture_volume:50 ml, experimenter:Dwyer DJ, inoculum_dilution:0.001 ratio (1:100 = 0.01), iptg:1 mM, kanamycin:0.062 mM, note:For details on the plasmid: see "Engineered riboregulators enable post-transcriptional…
aerobic, arabinose:17 mM, cell_density:0.35 OD600, culture_shaking:3e+02 RPM, culture_temperature:37 Celsius, culture_type:batch, culture_vessel:flask, culture_vessel_volume:2.5e+02 ml, culture_volume:50 ml, experimenter:Dwyer DJ, inoculum_dilution:0.001 ratio (1:100 = 0.01), iptg:1 mM, kanamycin:0.062 mM, note:For details on the plasmid: see "Engineered riboregulators enable post-transcriptional…
aerobic, culture_shaking:3e+02 RPM, culture_temperature:37 Celsius, culture_type:batch, culture_vessel:flask, culture_vessel_volume:2.5e+02 ml, culture_volume:50 ml, dnase_treatment:yes, experimenter:Kohanski MA, growth_phase:early_log, inoculum_dilution:0.002 ratio (1:100 = 0.01), peptone:10 mg/mL, rna_prep_type:RNeasy, rna_stop_solution:RNAprotect, sodium_chloride:1.7e+02 mM, strain:MG1655, str…
aerobic, culture_shaking:3e+02 RPM, culture_temperature:37 Celsius, culture_type:batch, culture_vessel:flask, culture_vessel_volume:2.5e+02 ml, culture_volume:50 ml, dnase_treatment:yes, experimenter:Kohanski MA, growth_phase:early_log, inoculum_dilution:0.002 ratio (1:100 = 0.01), peptone:10 mg/mL, rna_prep_type:RNeasy, rna_stop_solution:RNAprotect, sodium_chloride:1.7e+02 mM, strain:MG1655, str…
aerobic, culture_shaking:3e+02 RPM, culture_temperature:37 Celsius, culture_type:batch, culture_vessel:flask, culture_vessel_volume:2.5e+02 ml, culture_volume:50 ml, dnase_treatment:yes, experimenter:Kohanski MA, growth_phase:early_log, inoculum_dilution:0.002 ratio (1:100 = 0.01), peptone:10 mg/mL, rna_prep_type:RNeasy, rna_stop_solution:RNAprotect, sodium_chloride:1.7e+02 mM, strain:MG1655, str…
aerobic, culture_shaking:3e+02 RPM, culture_temperature:37 Celsius, culture_type:batch, culture_vessel:flask, culture_vessel_volume:2.5e+02 ml, culture_volume:50 ml, dnase_treatment:yes, experimenter:Kohanski MA, growth_phase:early_log, inoculum_dilution:0.002 ratio (1:100 = 0.01), peptone:10 mg/mL, rna_prep_type:RNeasy, rna_stop_solution:RNAprotect, sodium_chloride:1.7e+02 mM, strain:MG1655, str…
aerobic, culture_shaking:3e+02 RPM, culture_temperature:37 Celsius, culture_type:batch, culture_vessel:flask, culture_vessel_volume:2.5e+02 ml, culture_volume:50 ml, dnase_treatment:yes, experimenter:Kohanski MA, growth_phase:early_log, inoculum_dilution:0.002 ratio (1:100 = 0.01), peptone:10 mg/mL, rna_prep_type:RNeasy, rna_stop_solution:RNAprotect, sodium_chloride:1.7e+02 mM, strain:MG1655, str…
aerobic, ampicillin:0.014 mM, culture_shaking:3e+02 RPM, culture_temperature:37 Celsius, culture_type:batch, culture_vessel:flask, culture_vessel_volume:2.5e+02 ml, culture_volume:50 ml, dnase_treatment:yes, experimenter:Kohanski MA, growth_phase:early_log, inoculum_dilution:0.002 ratio (1:100 = 0.01), peptone:10 mg/mL, rna_prep_type:RNeasy, rna_stop_solution:RNAprotect, sodium_chloride:1.7e+02 m…
aerobic, ampicillin:0.014 mM, culture_shaking:3e+02 RPM, culture_temperature:37 Celsius, culture_type:batch, culture_vessel:flask, culture_vessel_volume:2.5e+02 ml, culture_volume:50 ml, dnase_treatment:yes, experimenter:Kohanski MA, growth_phase:early_log, inoculum_dilution:0.002 ratio (1:100 = 0.01), peptone:10 mg/mL, rna_prep_type:RNeasy, rna_stop_solution:RNAprotect, sodium_chloride:1.7e+02 m…
aerobic, ampicillin:0.014 mM, culture_shaking:3e+02 RPM, culture_temperature:37 Celsius, culture_type:batch, culture_vessel:flask, culture_vessel_volume:2.5e+02 ml, culture_volume:50 ml, dnase_treatment:yes, experimenter:Kohanski MA, growth_phase:early_log, inoculum_dilution:0.002 ratio (1:100 = 0.01), peptone:10 mg/mL, rna_prep_type:RNeasy, rna_stop_solution:RNAprotect, sodium_chloride:1.7e+02 m…
aerobic, culture_shaking:3e+02 RPM, culture_temperature:37 Celsius, culture_type:batch, culture_vessel:flask, culture_vessel_volume:2.5e+02 ml, culture_volume:50 ml, dnase_treatment:yes, experimenter:Kohanski MA, growth_phase:early_log, inoculum_dilution:0.002 ratio (1:100 = 0.01), kanamycin:0.01 mM, peptone:10 mg/mL, rna_prep_type:RNeasy, rna_stop_solution:RNAprotect, sodium_chloride:1.7e+02 mM,…
aerobic, culture_shaking:3e+02 RPM, culture_temperature:37 Celsius, culture_type:batch, culture_vessel:flask, culture_vessel_volume:2.5e+02 ml, culture_volume:50 ml, dnase_treatment:yes, experimenter:Kohanski MA, growth_phase:early_log, inoculum_dilution:0.002 ratio (1:100 = 0.01), kanamycin:0.01 mM, peptone:10 mg/mL, rna_prep_type:RNeasy, rna_stop_solution:RNAprotect, sodium_chloride:1.7e+02 mM,…
aerobic, culture_shaking:3e+02 RPM, culture_temperature:37 Celsius, culture_type:batch, culture_vessel:flask, culture_vessel_volume:2.5e+02 ml, culture_volume:50 ml, dnase_treatment:yes, experimenter:Kohanski MA, growth_phase:early_log, inoculum_dilution:0.002 ratio (1:100 = 0.01), kanamycin:0.01 mM, peptone:10 mg/mL, rna_prep_type:RNeasy, rna_stop_solution:RNAprotect, sodium_chloride:1.7e+02 mM,…
aerobic, culture_shaking:3e+02 RPM, culture_temperature:37 Celsius, culture_type:batch, culture_vessel:flask, culture_vessel_volume:2.5e+02 ml, culture_volume:50 ml, dnase_treatment:yes, experimenter:Kohanski MA, growth_phase:early_log, inoculum_dilution:0.002 ratio (1:100 = 0.01), norfloxacin:7.8e-05 mM, peptone:10 mg/mL, rna_prep_type:RNeasy, rna_stop_solution:RNAprotect, sodium_chloride:1.7e+0…
aerobic, culture_shaking:3e+02 RPM, culture_temperature:37 Celsius, culture_type:batch, culture_vessel:flask, culture_vessel_volume:2.5e+02 ml, culture_volume:50 ml, dnase_treatment:yes, experimenter:Kohanski MA, growth_phase:early_log, inoculum_dilution:0.002 ratio (1:100 = 0.01), norfloxacin:7.8e-05 mM, peptone:10 mg/mL, rna_prep_type:RNeasy, rna_stop_solution:RNAprotect, sodium_chloride:1.7e+0…
aerobic, culture_shaking:3e+02 RPM, culture_temperature:37 Celsius, culture_type:batch, culture_vessel:flask, culture_vessel_volume:2.5e+02 ml, culture_volume:50 ml, dnase_treatment:yes, experimenter:Kohanski MA, growth_phase:early_log, inoculum_dilution:0.002 ratio (1:100 = 0.01), norfloxacin:7.8e-05 mM, peptone:10 mg/mL, rna_prep_type:RNeasy, rna_stop_solution:RNAprotect, sodium_chloride:1.7e+0…
aerobic, culture_shaking:3e+02 RPM, culture_temperature:37 Celsius, culture_type:batch, culture_vessel:flask, culture_vessel_volume:2.5e+02 ml, culture_volume:50 ml, dnase_treatment:yes, experimenter:Kohanski MA, growth_phase:early_log, inoculum_dilution:0.002 ratio (1:100 = 0.01), peptone:10 mg/mL, rna_prep_type:RNeasy, rna_stop_solution:RNAprotect, sodium_chloride:1.7e+02 mM, spectinomycin:1.2 …
aerobic, culture_shaking:3e+02 RPM, culture_temperature:37 Celsius, culture_type:batch, culture_vessel:flask, culture_vessel_volume:2.5e+02 ml, culture_volume:50 ml, dnase_treatment:yes, experimenter:Kohanski MA, growth_phase:early_log, inoculum_dilution:0.002 ratio (1:100 = 0.01), peptone:10 mg/mL, rna_prep_type:RNeasy, rna_stop_solution:RNAprotect, sodium_chloride:1.7e+02 mM, spectinomycin:1.2 …
aerobic, culture_shaking:3e+02 RPM, culture_temperature:37 Celsius, culture_type:batch, culture_vessel:flask, culture_vessel_volume:2.5e+02 ml, culture_volume:50 ml, dnase_treatment:yes, experimenter:Kohanski MA, growth_phase:early_log, inoculum_dilution:0.002 ratio (1:100 = 0.01), peptone:10 mg/mL, rna_prep_type:RNeasy, rna_stop_solution:RNAprotect, sodium_chloride:1.7e+02 mM, spectinomycin:1.2 …
aerobic, cell_density:0.2 OD600, culture_ph:5.7 , culture_shaking:8 RPM, culture_temperature:37 Celsius, culture_type:batch, culture_vessel:closed_test_tube, culture_vessel_volume:8.5 ml, culture_volume:8.5 ml, experimenter:Hayes ET, homopipes:1e+02 mM, inoculum_dilution:0.001 ratio (1:100 = 0.01), note:media pH was adjusted with KOH, potassium_chloride:1e+02 mM, rna_prep_type:RNeasy, rna_stop_so…
aerobic, cell_density:0.2 OD600, culture_ph:5.7 , culture_shaking:8 RPM, culture_temperature:37 Celsius, culture_type:batch, culture_vessel:closed_test_tube, culture_vessel_volume:8.5 ml, culture_volume:8.5 ml, experimenter:Hayes ET, homopipes:1e+02 mM, inoculum_dilution:0.001 ratio (1:100 = 0.01), note:media pH was adjusted with KOH, potassium_chloride:1e+02 mM, rna_prep_type:RNeasy, rna_stop_so…
aerobic, cell_density:0.2 OD600, culture_ph:5.7 , culture_shaking:8 RPM, culture_temperature:37 Celsius, culture_type:batch, culture_vessel:closed_test_tube, culture_vessel_volume:8.5 ml, culture_volume:8.5 ml, experimenter:Hayes ET, homopipes:1e+02 mM, inoculum_dilution:0.001 ratio (1:100 = 0.01), note:media pH was adjusted with KOH, potassium_chloride:1e+02 mM, rna_prep_type:RNeasy, rna_stop_so…
aerobic, cell_density:0.2 OD600, culture_ph:5.7 , culture_shaking:8 RPM, culture_temperature:37 Celsius, culture_type:batch, culture_vessel:closed_test_tube, culture_vessel_volume:8.5 ml, culture_volume:8.5 ml, experimenter:Hayes ET, homopipes:1e+02 mM, inoculum_dilution:0.001 ratio (1:100 = 0.01), note:media pH was adjusted with KOH, potassium_chloride:1e+02 mM, rna_prep_type:RNeasy, rna_stop_so…
aerobic, cell_density:0.2 OD600, culture_ph:5.7 , culture_shaking:8 RPM, culture_temperature:37 Celsius, culture_type:batch, culture_vessel:closed_test_tube, culture_vessel_volume:8.5 ml, culture_volume:8.5 ml, experimenter:Hayes ET, homopipes:1e+02 mM, inoculum_dilution:0.001 ratio (1:100 = 0.01), note:media pH was adjusted with KOH, potassium_chloride:1e+02 mM, rna_prep_type:RNeasy, rna_stop_so…
aerobic, cell_density:0.2 OD600, culture_ph:7 , culture_shaking:8 RPM, culture_temperature:37 Celsius, culture_type:batch, culture_vessel:closed_test_tube, culture_vessel_volume:8.5 ml, culture_volume:8.5 ml, experimenter:Hayes ET, homopipes:1e+02 mM, inoculum_dilution:0.001 ratio (1:100 = 0.01), note:media pH was adjusted with KOH, potassium_chloride:1e+02 mM, rna_prep_type:RNeasy, rna_stop_solu…
aerobic, cell_density:0.2 OD600, culture_ph:7 , culture_shaking:8 RPM, culture_temperature:37 Celsius, culture_type:batch, culture_vessel:closed_test_tube, culture_vessel_volume:8.5 ml, culture_volume:8.5 ml, experimenter:Hayes ET, homopipes:1e+02 mM, inoculum_dilution:0.001 ratio (1:100 = 0.01), note:media pH was adjusted with KOH, potassium_chloride:1e+02 mM, rna_prep_type:RNeasy, rna_stop_solu…
aerobic, cell_density:0.2 OD600, culture_ph:7 , culture_shaking:8 RPM, culture_temperature:37 Celsius, culture_type:batch, culture_vessel:closed_test_tube, culture_vessel_volume:8.5 ml, culture_volume:8.5 ml, experimenter:Hayes ET, homopipes:1e+02 mM, inoculum_dilution:0.001 ratio (1:100 = 0.01), note:media pH was adjusted with KOH, potassium_chloride:1e+02 mM, rna_prep_type:RNeasy, rna_stop_solu…
aerobic, cell_density:0.2 OD600, culture_ph:7 , culture_shaking:8 RPM, culture_temperature:37 Celsius, culture_type:batch, culture_vessel:closed_test_tube, culture_vessel_volume:8.5 ml, culture_volume:8.5 ml, experimenter:Hayes ET, homopipes:1e+02 mM, inoculum_dilution:0.001 ratio (1:100 = 0.01), note:media pH was adjusted with KOH, potassium_chloride:1e+02 mM, rna_prep_type:RNeasy, rna_stop_solu…
aerobic, cell_density:0.2 OD600, culture_ph:7 , culture_shaking:8 RPM, culture_temperature:37 Celsius, culture_type:batch, culture_vessel:closed_test_tube, culture_vessel_volume:8.5 ml, culture_volume:8.5 ml, experimenter:Hayes ET, homopipes:1e+02 mM, inoculum_dilution:0.001 ratio (1:100 = 0.01), note:media pH was adjusted with KOH, potassium_chloride:1e+02 mM, rna_prep_type:RNeasy, rna_stop_solu…
aerobic, cell_density:0.2 OD600, culture_ph:8.5 , culture_shaking:8 RPM, culture_temperature:37 Celsius, culture_type:batch, culture_vessel:closed_test_tube, culture_vessel_volume:8.5 ml, culture_volume:8.5 ml, experimenter:Hayes ET, homopipes:1e+02 mM, inoculum_dilution:0.001 ratio (1:100 = 0.01), note:media pH was adjusted with KOH, potassium_chloride:1e+02 mM, rna_prep_type:RNeasy, rna_stop_so…
aerobic, cell_density:0.2 OD600, culture_ph:8.5 , culture_shaking:8 RPM, culture_temperature:37 Celsius, culture_type:batch, culture_vessel:closed_test_tube, culture_vessel_volume:8.5 ml, culture_volume:8.5 ml, experimenter:Hayes ET, homopipes:1e+02 mM, inoculum_dilution:0.001 ratio (1:100 = 0.01), note:media pH was adjusted with KOH, potassium_chloride:1e+02 mM, rna_prep_type:RNeasy, rna_stop_so…
aerobic, cell_density:0.2 OD600, culture_ph:8.5 , culture_shaking:8 RPM, culture_temperature:37 Celsius, culture_type:batch, culture_vessel:closed_test_tube, culture_vessel_volume:8.5 ml, culture_volume:8.5 ml, experimenter:Hayes ET, homopipes:1e+02 mM, inoculum_dilution:0.001 ratio (1:100 = 0.01), note:media pH was adjusted with KOH, potassium_chloride:1e+02 mM, rna_prep_type:RNeasy, rna_stop_so…
aerobic, cell_density:0.2 OD600, culture_ph:8.5 , culture_shaking:8 RPM, culture_temperature:37 Celsius, culture_type:batch, culture_vessel:closed_test_tube, culture_vessel_volume:8.5 ml, culture_volume:8.5 ml, experimenter:Hayes ET, homopipes:1e+02 mM, inoculum_dilution:0.001 ratio (1:100 = 0.01), note:media pH was adjusted with KOH, potassium_chloride:1e+02 mM, rna_prep_type:RNeasy, rna_stop_so…
aerobic, cell_density:0.2 OD600, culture_ph:8.5 , culture_shaking:8 RPM, culture_temperature:37 Celsius, culture_type:batch, culture_vessel:closed_test_tube, culture_vessel_volume:8.5 ml, culture_volume:8.5 ml, experimenter:Hayes ET, homopipes:1e+02 mM, inoculum_dilution:0.001 ratio (1:100 = 0.01), note:media pH was adjusted with KOH, potassium_chloride:1e+02 mM, rna_prep_type:RNeasy, rna_stop_so…
anaerobic, culture_temperature:37 Celsius, culture_type:batch, culture_vessel:glass_wool, dimethylformamide:7.7 mM, experimenter:Lee J, glucose:11 mM, growth_phase:biofilm, note:bacteria were grown on 10g of glass wool, peptone:10 mg/mL, perturbation:knockout, perturbation_gene:yceP, rna_prep_type:RNeasy, sodium_chloride:1.7e+02 mM, strain:BW25113, structured_metadata:complete, time_point:1.4e+03…
anaerobic, culture_temperature:37 Celsius, culture_type:batch, culture_vessel:glass_wool, dimethylformamide:7.7 mM, experimenter:Lee J, glucose:11 mM, growth_phase:biofilm, indole:0.6 mM, note:bacteria were grown on 10g of glass wool, peptone:10 mg/mL, perturbation:knockout, perturbation_gene:yceP, rna_prep_type:RNeasy, sodium_chloride:1.7e+02 mM, strain:BW25113, structured_metadata:complete, tim…
anaerobic, culture_temperature:37 Celsius, culture_type:batch, culture_vessel:glass_wool, dimethylformamide:7.7 mM, experimenter:Lee J, glucose:11 mM, growth_phase:biofilm, indole:0.6 mM, note:bacteria were grown on 10g of glass wool, peptone:10 mg/mL, perturbation:knockout, perturbation_gene:yceP, rna_prep_type:RNeasy, sodium_chloride:1.7e+02 mM, strain:BW25113, structured_metadata:complete, tim…
anaerobic, culture_temperature:37 Celsius, culture_type:batch, culture_vessel:glass_wool, experimenter:Lee J, glucose:11 mM, growth_phase:biofilm, note:bacteria were grown on 10g of glass wool, peptone:10 mg/mL, rna_prep_type:RNeasy, sodium_chloride:1.7e+02 mM, strain:BW25113, structured_metadata:complete, time_point:1.4e+03 minutes, yeast_extract:5 mg/mL
anaerobic, culture_temperature:37 Celsius, culture_type:batch, culture_vessel:glass_wool, experimenter:Lee J, glucose:11 mM, growth_phase:biofilm, note:bacteria were grown on 10g of glass wool, peptone:10 mg/mL, perturbation:knockout, perturbation_gene:trpE, rna_prep_type:RNeasy, sodium_chloride:1.7e+02 mM, strain:BW25113, structured_metadata:complete, time_point:1.4e+03 minutes, yeast_extract:5 …
anaerobic, culture_temperature:37 Celsius, culture_type:batch, culture_vessel:glass_wool, experimenter:Lee J, growth_phase:biofilm, note:bacteria were grown on 10g of glass wool, peptone:10 mg/mL, perturbation:knockout, perturbation_gene:tnaA, rna_prep_type:RNeasy, sodium_chloride:1.7e+02 mM, strain:BW25113, structured_metadata:complete, time_point:1.4e+03 minutes, yeast_extract:5 mg/mL
anaerobic, culture_temperature:37 Celsius, culture_type:batch, culture_vessel:glass_wool, experimenter:Lee J, growth_phase:biofilm, note:bacteria were grown on 10g of glass wool, peptone:10 mg/mL, rna_prep_type:RNeasy, sodium_chloride:1.7e+02 mM, strain:BW25113, structured_metadata:complete, yeast_extract:5 mg/mL
aerobic, culture_temperature:37 Celsius, experimenter:Bradley MD, glucose:11 mM, growth_phase:early_log, kanamycin:0.1 mM, note:I could not determine the shake speed and growth vessel from the publication, peptone:10 mg/mL, perturbation:knockout, perturbation_gene:fis, resistant_to:kanamycin, sodium_chloride:1.7e+02 mM, strain:K12, structured_metadata:partial, time_point:90 minutes, yeast_extract…
aerobic, culture_temperature:37 Celsius, experimenter:Bradley MD, glucose:11 mM, growth_phase:early_log, kanamycin:0.1 mM, note:I could not determine the shake speed and growth vessel from the publication, peptone:10 mg/mL, perturbation:knockout, perturbation_gene:fis, resistant_to:kanamycin, sodium_chloride:1.7e+02 mM, strain:K12, structured_metadata:partial, time_point:90 minutes, yeast_extract…
aerobic, culture_temperature:37 Celsius, experimenter:Bradley MD, glucose:11 mM, growth_phase:early_log, kanamycin:0.1 mM, note:I could not determine the shake speed and growth vessel from the publication, peptone:10 mg/mL, perturbation:knockout, perturbation_gene:fis, resistant_to:kanamycin, sodium_chloride:1.7e+02 mM, strain:K12, structured_metadata:partial, time_point:90 minutes, yeast_extract…
aerobic, culture_temperature:37 Celsius, experimenter:Bradley MD, glucose:11 mM, growth_phase:log, kanamycin:0.1 mM, note:I could not determine the shake speed and growth vessel from the publication, peptone:10 mg/mL, perturbation:knockout, perturbation_gene:fis, resistant_to:kanamycin, sodium_chloride:1.7e+02 mM, strain:K12, structured_metadata:partial, time_point:1.5e+02 minutes, yeast_extract:…
aerobic, culture_temperature:37 Celsius, experimenter:Bradley MD, glucose:11 mM, growth_phase:log, kanamycin:0.1 mM, note:I could not determine the shake speed and growth vessel from the publication, peptone:10 mg/mL, perturbation:knockout, perturbation_gene:fis, resistant_to:kanamycin, sodium_chloride:1.7e+02 mM, strain:K12, structured_metadata:partial, time_point:1.5e+02 minutes, yeast_extract:…
aerobic, culture_temperature:37 Celsius, experimenter:Bradley MD, glucose:11 mM, growth_phase:log, kanamycin:0.1 mM, note:I could not determine the shake speed and growth vessel from the publication, peptone:10 mg/mL, perturbation:knockout, perturbation_gene:fis, resistant_to:kanamycin, sodium_chloride:1.7e+02 mM, strain:K12, structured_metadata:partial, time_point:1.5e+02 minutes, yeast_extract:…
aerobic, culture_temperature:37 Celsius, experimenter:Bradley MD, glucose:11 mM, growth_phase:late_log, kanamycin:0.1 mM, note:I could not determine the shake speed and growth vessel from the publication, peptone:10 mg/mL, perturbation:knockout, perturbation_gene:fis, resistant_to:kanamycin, sodium_chloride:1.7e+02 mM, strain:K12, structured_metadata:partial, time_point:2.4e+02 minutes, yeast_ext…
aerobic, culture_temperature:37 Celsius, experimenter:Bradley MD, glucose:11 mM, growth_phase:late_log, kanamycin:0.1 mM, note:I could not determine the shake speed and growth vessel from the publication, peptone:10 mg/mL, perturbation:knockout, perturbation_gene:fis, resistant_to:kanamycin, sodium_chloride:1.7e+02 mM, strain:K12, structured_metadata:partial, time_point:2.4e+02 minutes, yeast_ext…
aerobic, culture_temperature:37 Celsius, experimenter:Bradley MD, glucose:11 mM, growth_phase:late_log, kanamycin:0.1 mM, note:I could not determine the shake speed and growth vessel from the publication, peptone:10 mg/mL, perturbation:knockout, perturbation_gene:fis, resistant_to:kanamycin, sodium_chloride:1.7e+02 mM, strain:K12, structured_metadata:partial, time_point:2.4e+02 minutes, yeast_ext…
aerobic, culture_temperature:37 Celsius, experimenter:Bradley MD, glucose:11 mM, growth_phase:stationary, kanamycin:0.1 mM, note:I could not determine the shake speed and growth vessel from the publication, peptone:10 mg/mL, perturbation:knockout, perturbation_gene:fis, resistant_to:kanamycin, sodium_chloride:1.7e+02 mM, strain:K12, structured_metadata:partial, time_point:3.6e+02 minutes, yeast_e…
aerobic, culture_temperature:37 Celsius, experimenter:Bradley MD, glucose:11 mM, growth_phase:stationary, kanamycin:0.1 mM, note:I could not determine the shake speed and growth vessel from the publication, peptone:10 mg/mL, perturbation:knockout, perturbation_gene:fis, resistant_to:kanamycin, sodium_chloride:1.7e+02 mM, strain:K12, structured_metadata:partial, time_point:3.6e+02 minutes, yeast_e…
aerobic, culture_temperature:37 Celsius, experimenter:Bradley MD, glucose:11 mM, growth_phase:stationary, kanamycin:0.1 mM, note:I could not determine the shake speed and growth vessel from the publication, peptone:10 mg/mL, perturbation:knockout, perturbation_gene:fis, resistant_to:kanamycin, sodium_chloride:1.7e+02 mM, strain:K12, structured_metadata:partial, time_point:3.6e+02 minutes, yeast_e…
aerobic, culture_temperature:37 Celsius, experimenter:Bradley MD, glucose:11 mM, growth_phase:early_log, note:I could not determine the shake speed and growth vessel from the publication, peptone:10 mg/mL, sodium_chloride:1.7e+02 mM, strain:K12, structured_metadata:partial, time_point:90 minutes, yeast_extract:5 mg/mL
aerobic, culture_temperature:37 Celsius, experimenter:Bradley MD, glucose:11 mM, growth_phase:early_log, note:I could not determine the shake speed and growth vessel from the publication, peptone:10 mg/mL, sodium_chloride:1.7e+02 mM, strain:K12, structured_metadata:partial, time_point:90 minutes, yeast_extract:5 mg/mL
aerobic, culture_temperature:37 Celsius, experimenter:Bradley MD, glucose:11 mM, growth_phase:early_log, note:I could not determine the shake speed and growth vessel from the publication, peptone:10 mg/mL, sodium_chloride:1.7e+02 mM, strain:K12, structured_metadata:partial, time_point:90 minutes, yeast_extract:5 mg/mL
aerobic, culture_temperature:37 Celsius, experimenter:Bradley MD, glucose:11 mM, growth_phase:log, note:I could not determine the shake speed and growth vessel from the publication, peptone:10 mg/mL, sodium_chloride:1.7e+02 mM, strain:K12, structured_metadata:partial, time_point:1.5e+02 minutes, yeast_extract:5 mg/mL
aerobic, culture_temperature:37 Celsius, experimenter:Bradley MD, glucose:11 mM, growth_phase:log, note:I could not determine the shake speed and growth vessel from the publication, peptone:10 mg/mL, sodium_chloride:1.7e+02 mM, strain:K12, structured_metadata:partial, time_point:1.5e+02 minutes, yeast_extract:5 mg/mL
aerobic, culture_temperature:37 Celsius, experimenter:Bradley MD, glucose:11 mM, growth_phase:log, note:I could not determine the shake speed and growth vessel from the publication, peptone:10 mg/mL, sodium_chloride:1.7e+02 mM, strain:K12, structured_metadata:partial, time_point:1.5e+02 minutes, yeast_extract:5 mg/mL
aerobic, culture_temperature:37 Celsius, experimenter:Bradley MD, glucose:11 mM, growth_phase:late_log, note:I could not determine the shake speed and growth vessel from the publication, peptone:10 mg/mL, sodium_chloride:1.7e+02 mM, strain:K12, structured_metadata:partial, time_point:2.4e+02 minutes, yeast_extract:5 mg/mL
aerobic, culture_temperature:37 Celsius, experimenter:Bradley MD, glucose:11 mM, growth_phase:late_log, note:I could not determine the shake speed and growth vessel from the publication, peptone:10 mg/mL, sodium_chloride:1.7e+02 mM, strain:K12, structured_metadata:partial, time_point:2.4e+02 minutes, yeast_extract:5 mg/mL
aerobic, culture_temperature:37 Celsius, experimenter:Bradley MD, glucose:11 mM, growth_phase:late_log, note:I could not determine the shake speed and growth vessel from the publication, peptone:10 mg/mL, sodium_chloride:1.7e+02 mM, strain:K12, structured_metadata:partial, time_point:2.4e+02 minutes, yeast_extract:5 mg/mL
aerobic, culture_temperature:37 Celsius, experimenter:Bradley MD, glucose:11 mM, growth_phase:stationary, note:I could not determine the shake speed and growth vessel from the publication, peptone:10 mg/mL, sodium_chloride:1.7e+02 mM, strain:K12, structured_metadata:partial, time_point:3.6e+02 minutes, yeast_extract:5 mg/mL
aerobic, culture_temperature:37 Celsius, experimenter:Bradley MD, glucose:11 mM, growth_phase:stationary, note:I could not determine the shake speed and growth vessel from the publication, peptone:10 mg/mL, sodium_chloride:1.7e+02 mM, strain:K12, structured_metadata:partial, time_point:3.6e+02 minutes, yeast_extract:5 mg/mL
aerobic, culture_temperature:37 Celsius, experimenter:Bradley MD, glucose:11 mM, growth_phase:stationary, note:I could not determine the shake speed and growth vessel from the publication, peptone:10 mg/mL, sodium_chloride:1.7e+02 mM, strain:K12, structured_metadata:partial, time_point:3.6e+02 minutes, yeast_extract:5 mg/mL
aerobic, culture_shaking:1e+02 RPM, culture_temperature:37 Celsius, culture_type:batch, culture_vessel:bioflo110 fermentor, culture_vessel_volume:1.3e+03 ml, culture_volume:5e+02 ml, experimenter:Reigstad CS, note:aerobic conditions were maintained by continuous sparging with sterile house air at 0.2 liters/min, peptone:10 mg/mL, rna_prep_type:RNeasy, rna_stop_solution:RNAprotect, sodium_chloride…
aerobic, culture_shaking:1e+02 RPM, culture_temperature:37 Celsius, culture_type:batch, culture_vessel:bioflo110 fermentor, culture_vessel_volume:1.3e+03 ml, culture_volume:5e+02 ml, experimenter:Reigstad CS, note:aerobic conditions were maintained by continuous sparging with sterile house air at 0.2 liters/min, peptone:10 mg/mL, rna_prep_type:RNeasy, rna_stop_solution:RNAprotect, sodium_chloride…
aerobic, culture_shaking:1e+02 RPM, culture_temperature:37 Celsius, culture_type:batch, culture_vessel:bioflo110 fermentor, culture_vessel_volume:1.3e+03 ml, culture_volume:5e+02 ml, experimenter:Reigstad CS, note:aerobic conditions were maintained by continuous sparging with sterile house air at 0.2 liters/min, peptone:10 mg/mL, rna_prep_type:RNeasy, rna_stop_solution:RNAprotect, sodium_chloride…
aerobic, culture_shaking:1e+02 RPM, culture_temperature:37 Celsius, culture_type:batch, culture_vessel:bioflo110 fermentor, culture_vessel_volume:1.3e+03 ml, culture_volume:5e+02 ml, experimenter:Reigstad CS, note:aerobic conditions were maintained by continuous sparging with sterile house air at 0.2 liters/min, peptone:10 mg/mL, rna_prep_type:RNeasy, rna_stop_solution:RNAprotect, sodium_chloride…
aerobic, culture_shaking:1e+02 RPM, culture_temperature:37 Celsius, culture_type:batch, culture_vessel:bioflo110 fermentor, culture_vessel_volume:1.3e+03 ml, culture_volume:5e+02 ml, experimenter:Reigstad CS, note:aerobic conditions were maintained by continuous sparging with sterile house air at 0.2 liters/min, peptone:10 mg/mL, rna_prep_type:RNeasy, rna_stop_solution:RNAprotect, sodium_chloride…
aerobic, culture_shaking:1e+02 RPM, culture_temperature:37 Celsius, culture_type:batch, culture_vessel:bioflo110 fermentor, culture_vessel_volume:1.3e+03 ml, culture_volume:5e+02 ml, experimenter:Reigstad CS, note:aerobic conditions were maintained by continuous sparging with sterile house air at 0.2 liters/min, peptone:10 mg/mL, rna_prep_type:RNeasy, rna_stop_solution:RNAprotect, sodium_chloride…
aerobic, culture_shaking:1e+02 RPM, culture_temperature:37 Celsius, culture_type:batch, culture_vessel:bioflo110 fermentor, culture_vessel_volume:1.3e+03 ml, culture_volume:5e+02 ml, experimenter:Reigstad CS, note:aerobic conditions were maintained by continuous sparging with sterile house air at 0.2 liters/min, peptone:10 mg/mL, rna_prep_type:RNeasy, rna_stop_solution:RNAprotect, sodium_chloride…
aerobic, culture_shaking:1e+02 RPM, culture_temperature:37 Celsius, culture_type:batch, culture_vessel:bioflo110 fermentor, culture_vessel_volume:1.3e+03 ml, culture_volume:5e+02 ml, experimenter:Reigstad CS, note:aerobic conditions were maintained by continuous sparging with sterile house air at 0.2 liters/min, peptone:10 mg/mL, rna_prep_type:RNeasy, rna_stop_solution:RNAprotect, sodium_chloride…
aerobic, culture_shaking:1e+02 RPM, culture_temperature:37 Celsius, culture_type:batch, culture_vessel:bioflo110 fermentor, culture_vessel_volume:1.3e+03 ml, culture_volume:5e+02 ml, experimenter:Reigstad CS, note:aerobic conditions were maintained by continuous sparging with sterile house air at 0.2 liters/min, peptone:10 mg/mL, rna_prep_type:RNeasy, rna_stop_solution:RNAprotect, sodium_chloride…
aerobic, culture_shaking:1e+02 RPM, culture_temperature:37 Celsius, culture_type:batch, culture_vessel:bioflo110 fermentor, culture_vessel_volume:1.3e+03 ml, culture_volume:5e+02 ml, experimenter:Reigstad CS, note:aerobic conditions were maintained by continuous sparging with sterile house air at 0.2 liters/min, peptone:10 mg/mL, rna_prep_type:RNeasy, rna_stop_solution:RNAprotect, sodium_chloride…
aerobic, culture_shaking:1e+02 RPM, culture_temperature:37 Celsius, culture_type:batch, culture_vessel:bioflo110 fermentor, culture_vessel_volume:1.3e+03 ml, culture_volume:5e+02 ml, experimenter:Reigstad CS, note:aerobic conditions were maintained by continuous sparging with sterile house air at 0.2 liters/min, peptone:10 mg/mL, rna_prep_type:RNeasy, rna_stop_solution:RNAprotect, sodium_chloride…
aerobic, culture_shaking:1e+02 RPM, culture_temperature:37 Celsius, culture_type:batch, culture_vessel:bioflo110 fermentor, culture_vessel_volume:1.3e+03 ml, culture_volume:5e+02 ml, experimenter:Reigstad CS, note:aerobic conditions were maintained by continuous sparging with sterile house air at 0.2 liters/min, peptone:10 mg/mL, rna_prep_type:RNeasy, rna_stop_solution:RNAprotect, sodium_chloride…
anaerobic, culture_shaking:1e+02 RPM, culture_temperature:37 Celsius, culture_type:batch, culture_vessel:bioflo110 fermentor, culture_vessel_volume:1.3e+03 ml, culture_volume:5e+02 ml, experimenter:Reigstad CS, note:anaerobic conditions were maintained by continuous sparging (mixture of 80% N2 and 20% CO2 at 0.2 liters/min), peptone:10 mg/mL, rna_prep_type:RNeasy, rna_stop_solution:RNAprotect, so…
anaerobic, culture_shaking:1e+02 RPM, culture_temperature:37 Celsius, culture_type:batch, culture_vessel:bioflo110 fermentor, culture_vessel_volume:1.3e+03 ml, culture_volume:5e+02 ml, experimenter:Reigstad CS, note:anaerobic conditions were maintained by continuous sparging (mixture of 80% N2 and 20% CO2 at 0.2 liters/min), peptone:10 mg/mL, rna_prep_type:RNeasy, rna_stop_solution:RNAprotect, so…
anaerobic, culture_shaking:1e+02 RPM, culture_temperature:37 Celsius, culture_type:batch, culture_vessel:bioflo110 fermentor, culture_vessel_volume:1.3e+03 ml, culture_volume:5e+02 ml, experimenter:Reigstad CS, note:anaerobic conditions were maintained by continuous sparging (mixture of 80% N2 and 20% CO2 at 0.2 liters/min), peptone:10 mg/mL, rna_prep_type:RNeasy, rna_stop_solution:RNAprotect, so…
anaerobic, culture_shaking:1e+02 RPM, culture_temperature:37 Celsius, culture_type:batch, culture_vessel:bioflo110 fermentor, culture_vessel_volume:1.3e+03 ml, culture_volume:5e+02 ml, experimenter:Reigstad CS, note:anaerobic conditions were maintained by continuous sparging (mixture of 80% N2 and 20% CO2 at 0.2 liters/min), peptone:10 mg/mL, rna_prep_type:RNeasy, rna_stop_solution:RNAprotect, so…
anaerobic, culture_shaking:1e+02 RPM, culture_temperature:37 Celsius, culture_type:batch, culture_vessel:bioflo110 fermentor, culture_vessel_volume:1.3e+03 ml, culture_volume:5e+02 ml, experimenter:Reigstad CS, note:anaerobic conditions were maintained by continuous sparging (mixture of 80% N2 and 20% CO2 at 0.2 liters/min), peptone:10 mg/mL, rna_prep_type:RNeasy, rna_stop_solution:RNAprotect, so…
anaerobic, culture_shaking:1e+02 RPM, culture_temperature:37 Celsius, culture_type:batch, culture_vessel:bioflo110 fermentor, culture_vessel_volume:1.3e+03 ml, culture_volume:5e+02 ml, experimenter:Reigstad CS, note:anaerobic conditions were maintained by continuous sparging (mixture of 80% N2 and 20% CO2 at 0.2 liters/min), peptone:10 mg/mL, rna_prep_type:RNeasy, rna_stop_solution:RNAprotect, so…
anaerobic, culture_shaking:1e+02 RPM, culture_temperature:37 Celsius, culture_type:batch, culture_vessel:bioflo110 fermentor, culture_vessel_volume:1.3e+03 ml, culture_volume:5e+02 ml, experimenter:Reigstad CS, note:anaerobic conditions were maintained by continuous sparging (mixture of 80% N2 and 20% CO2 at 0.2 liters/min), peptone:10 mg/mL, rna_prep_type:RNeasy, rna_stop_solution:RNAprotect, so…
anaerobic, culture_shaking:1e+02 RPM, culture_temperature:37 Celsius, culture_type:batch, culture_vessel:bioflo110 fermentor, culture_vessel_volume:1.3e+03 ml, culture_volume:5e+02 ml, experimenter:Reigstad CS, note:anaerobic conditions were maintained by continuous sparging (mixture of 80% N2 and 20% CO2 at 0.2 liters/min), peptone:10 mg/mL, rna_prep_type:RNeasy, rna_stop_solution:RNAprotect, so…
anaerobic, culture_shaking:1e+02 RPM, culture_temperature:37 Celsius, culture_type:batch, culture_vessel:bioflo110 fermentor, culture_vessel_volume:1.3e+03 ml, culture_volume:5e+02 ml, experimenter:Reigstad CS, note:anaerobic conditions were maintained by continuous sparging (mixture of 80% N2 and 20% CO2 at 0.2 liters/min), peptone:10 mg/mL, rna_prep_type:RNeasy, rna_stop_solution:RNAprotect, so…
anaerobic, culture_shaking:1e+02 RPM, culture_temperature:37 Celsius, culture_type:batch, culture_vessel:bioflo110 fermentor, culture_vessel_volume:1.3e+03 ml, culture_volume:5e+02 ml, experimenter:Reigstad CS, note:anaerobic conditions were maintained by continuous sparging (mixture of 80% N2 and 20% CO2 at 0.2 liters/min), peptone:10 mg/mL, rna_prep_type:RNeasy, rna_stop_solution:RNAprotect, so…
anaerobic, culture_temperature:37 Celsius, culture_vessel:mouse_cecum, experimenter:Reigstad CS, na:0 , note:MG1655 was colonized for 24 hr in germ-free C57Bl/6J mice maintained in gnotobiotic isolators; bacteria were isolated from the mouse cecum, note2:mice were under a strict 12-h light cycle (lights on at 0600 h) and given a standard autoclaved chow diet (B&K Universal) ad libitum., rna_prep_…
anaerobic, culture_temperature:37 Celsius, culture_vessel:mouse_cecum, experimenter:Reigstad CS, na:0 , note:MG1655 was colonized for 24 hr in germ-free C57Bl/6J mice maintained in gnotobiotic isolators; bacteria were isolated from the mouse cecum, note2:mice were under a strict 12-h light cycle (lights on at 0600 h) and given a standard autoclaved chow diet (B&K Universal) ad libitum., rna_prep_…
anaerobic, culture_temperature:37 Celsius, culture_vessel:mouse_cecum, experimenter:Reigstad CS, na:0 , note:MG1655 was colonized for 24 hr in germ-free C57Bl/6J mice maintained in gnotobiotic isolators; bacteria were isolated from the mouse cecum, note2:mice were under a strict 12-h light cycle (lights on at 0600 h) and given a standard autoclaved chow diet (B&K Universal) ad libitum., rna_prep_…
anaerobic, culture_temperature:37 Celsius, culture_vessel:mouse_cecum, experimenter:Reigstad CS, na:0 , note:MG1655 was colonized for 24 hr in germ-free C57Bl/6J mice maintained in gnotobiotic isolators; bacteria were isolated from the mouse cecum, note2:mice were under a strict 12-h light cycle (lights on at 0600 h) and given a standard autoclaved chow diet (B&K Universal) ad libitum., rna_prep_…
anaerobic, culture_temperature:37 Celsius, culture_vessel:mouse_cecum, experimenter:Reigstad CS, na:0 , note:MG1655 was colonized for 24 hr in germ-free C57Bl/6J mice maintained in gnotobiotic isolators; bacteria were isolated from the mouse cecum, note2:mice were under a strict 12-h light cycle (lights on at 0600 h) and given a standard autoclaved chow diet (B&K Universal) ad libitum., rna_prep_…
anaerobic, culture_shaking:2.5e+02 RPM, culture_temperature:37 Celsius, culture_type:batch, culture_vessel:glass_wool, culture_volume:2.5e+02 ml, experimenter:Domka J, growth_phase:biofilm, note:bacteria were grown on 10g of glass wool, peptone:10 mg/mL, rna_prep_type:RNeasy, sodium_chloride:1.7e+02 mM, strain:BW25113, structured_metadata:complete, time_point:2.4e+02 minutes, yeast_extract:5 mg/mL
anaerobic, culture_shaking:2.5e+02 RPM, culture_temperature:37 Celsius, culture_type:batch, culture_vessel:glass_wool, culture_volume:2.5e+02 ml, experimenter:Domka J, growth_phase:biofilm, note:bacteria were grown on 10g of glass wool, peptone:10 mg/mL, rna_prep_type:RNeasy, sodium_chloride:1.7e+02 mM, strain:BW25113, structured_metadata:complete, time_point:4.2e+02 minutes, yeast_extract:5 mg/mL
anaerobic, culture_shaking:2.5e+02 RPM, culture_temperature:37 Celsius, culture_type:batch, culture_vessel:glass_wool, culture_volume:2.5e+02 ml, experimenter:Domka J, growth_phase:biofilm, note:bacteria were grown on 10g of glass wool, peptone:10 mg/mL, rna_prep_type:RNeasy, sodium_chloride:1.7e+02 mM, strain:BW25113, structured_metadata:complete, time_point:9e+02 minutes, yeast_extract:5 mg/mL
anaerobic, culture_shaking:2.5e+02 RPM, culture_temperature:37 Celsius, culture_type:batch, culture_vessel:glass_wool, culture_volume:2.5e+02 ml, experimenter:Domka J, growth_phase:biofilm, note:bacteria were grown on 10g of glass wool, peptone:10 mg/mL, rna_prep_type:RNeasy, sodium_chloride:1.7e+02 mM, strain:BW25113, structured_metadata:complete, time_point:1.5e+03 minutes, yeast_extract:5 mg/mL
aerobic, culture_shaking:2.5e+02 RPM, culture_temperature:37 Celsius, culture_type:batch, culture_vessel:suspension above glass wool, culture_volume:2.5e+02 ml, experimenter:Domka J, growth_phase:stationary, note:sample from the suspension in a biofilm containing flask, peptone:10 mg/mL, rna_prep_type:RNeasy, sodium_chloride:1.7e+02 mM, strain:BW25113, structured_metadata:complete, time_point:2.4…
aerobic, culture_shaking:2.5e+02 RPM, culture_temperature:37 Celsius, culture_type:batch, culture_vessel:suspension above glass wool, culture_volume:2.5e+02 ml, experimenter:Domka J, growth_phase:stationary, note:sample from the suspension in a biofilm containing flask, peptone:10 mg/mL, rna_prep_type:RNeasy, sodium_chloride:1.7e+02 mM, strain:BW25113, structured_metadata:complete, time_point:4.2…
aerobic, culture_shaking:2.5e+02 RPM, culture_temperature:37 Celsius, culture_type:batch, culture_vessel:suspension above glass wool, culture_volume:2.5e+02 ml, experimenter:Domka J, growth_phase:stationary, note:sample from the suspension in a biofilm containing flask, peptone:10 mg/mL, rna_prep_type:RNeasy, sodium_chloride:1.7e+02 mM, strain:BW25113, structured_metadata:complete, time_point:9e+…
aerobic, culture_shaking:2.5e+02 RPM, culture_temperature:37 Celsius, culture_type:batch, culture_vessel:suspension above glass wool, culture_volume:2.5e+02 ml, experimenter:Domka J, growth_phase:stationary, note:sample from the suspension in a biofilm containing flask, peptone:10 mg/mL, rna_prep_type:RNeasy, sodium_chloride:1.7e+02 mM, strain:BW25113, structured_metadata:complete, time_point:1.5…
aerobic, cell_density:2.4 OD600, culture_shaking:2.5e+02 RPM, culture_temperature:30 Celsius, culture_type:batch, culture_vessel:flask, culture_vessel_volume:50 ml, dnase_treatment:yes, experimenter:Wang L, peptone:10 mg/mL, perturbation:knockout, perturbation_gene:luxS, rna_prep_type:RNeasy, rna_stop_solution:RNAprotect, sodium_chloride:1.7e+02 mM, strain:W3110 luxS::kan, structured_metadata:com…
aerobic, cell_density:2.4 OD600, culture_shaking:2.5e+02 RPM, culture_temperature:30 Celsius, culture_type:batch, culture_vessel:flask, culture_vessel_volume:50 ml, dnase_treatment:yes, experimenter:Wang L, peptone:10 mg/mL, perturbation:knockout, perturbation_gene:luxS, rna_prep_type:RNeasy, rna_stop_solution:RNAprotect, sodium_chloride:1.7e+02 mM, strain:W3110 luxS::kan, structured_metadata:com…
aerobic, cell_density:2.4 OD600, culture_shaking:2.5e+02 RPM, culture_temperature:30 Celsius, culture_type:batch, culture_vessel:flask, culture_vessel_volume:50 ml, dnase_treatment:yes, experimenter:Wang L, peptone:10 mg/mL, rna_prep_type:RNeasy, rna_stop_solution:RNAprotect, sodium_chloride:1.7e+02 mM, strain:W3110, structured_metadata:complete, yeast_extract:5 mg/mL
aerobic, cell_density:2.4 OD600, culture_shaking:2.5e+02 RPM, culture_temperature:30 Celsius, culture_type:batch, culture_vessel:flask, culture_vessel_volume:50 ml, dnase_treatment:yes, experimenter:Wang L, peptone:10 mg/mL, rna_prep_type:RNeasy, rna_stop_solution:RNAprotect, sodium_chloride:1.7e+02 mM, strain:W3110, structured_metadata:complete, yeast_extract:5 mg/mL
aerobic, cell_density:1 OD600, culture_shaking:2.5e+02 RPM, culture_temperature:30 Celsius, culture_type:batch, culture_vessel:flask, culture_vessel_volume:50 ml, dnase_treatment:yes, experimenter:Wang L, glucose:44 mM, note:this experiment only has one replicate, because one of the CEL files was corrupt, peptone:10 mg/mL, perturbation:knockout, perturbation_gene:luxS, rna_prep_type:RNeasy, rna_s…
aerobic, cell_density:1 OD600, culture_shaking:2.5e+02 RPM, culture_temperature:30 Celsius, culture_type:batch, culture_vessel:flask, culture_vessel_volume:50 ml, dnase_treatment:yes, experimenter:Wang L, glucose:44 mM, peptone:10 mg/mL, rna_prep_type:RNeasy, rna_stop_solution:RNAprotect, sodium_chloride:1.7e+02 mM, strain:W3110, structured_metadata:complete, yeast_extract:5 mg/mL
aerobic, cell_density:1 OD600, culture_shaking:2.5e+02 RPM, culture_temperature:30 Celsius, culture_type:batch, culture_vessel:flask, culture_vessel_volume:50 ml, dnase_treatment:yes, experimenter:Wang L, glucose:44 mM, peptone:10 mg/mL, rna_prep_type:RNeasy, rna_stop_solution:RNAprotect, sodium_chloride:1.7e+02 mM, strain:W3110, structured_metadata:complete, yeast_extract:5 mg/mL
aerobic, ammonium_chloride:93 mM, calcium_chloride:0.1 mM, cell_density:0.3 OD600, culture_shaking:3e+02 RPM, culture_temperature:37 Celsius, culture_type:batch, culture_vessel:Baffle flask, culture_vessel_volume:2.5e+02 ml, culture_volume:50 ml, disodium_hydrogen_phosphate:2.4e+02 mM, experimenter:Patel H, glucose:11 mM, magnesium_chloride:2 mM, potassium_phosphate_dibasic:1.1e+02 mM, rna_prep_t…
aerobic, ammonium_chloride:93 mM, calcium_chloride:0.1 mM, cell_density:0.3 OD600, culture_shaking:3e+02 RPM, culture_temperature:37 Celsius, culture_type:batch, culture_vessel:Baffle flask, culture_vessel_volume:2.5e+02 ml, culture_volume:50 ml, disodium_hydrogen_phosphate:2.4e+02 mM, experimenter:Patel H, glucose:11 mM, magnesium_chloride:2 mM, potassium_phosphate_dibasic:1.1e+02 mM, rna_prep_t…
aerobic, ammonium_chloride:93 mM, calcium_chloride:0.1 mM, cell_density:0.3 OD600, culture_shaking:3e+02 RPM, culture_temperature:37 Celsius, culture_type:batch, culture_vessel:Baffle flask, culture_vessel_volume:2.5e+02 ml, culture_volume:50 ml, disodium_hydrogen_phosphate:2.4e+02 mM, experimenter:Patel H, glucose:11 mM, magnesium_chloride:2 mM, potassium_phosphate_dibasic:1.1e+02 mM, rna_prep_t…
aerobic, ammonium_chloride:93 mM, calcium_chloride:0.1 mM, cell_density:0.3 OD600, culture_shaking:3e+02 RPM, culture_temperature:37 Celsius, culture_type:batch, culture_vessel:Baffle flask, culture_vessel_volume:2.5e+02 ml, culture_volume:50 ml, disodium_hydrogen_phosphate:2.4e+02 mM, experimenter:Patel H, glucose:11 mM, magnesium_chloride:2 mM, potassium_phosphate_dibasic:1.1e+02 mM, rna_prep_t…
aerobic, ammonium_chloride:93 mM, calcium_chloride:0.1 mM, cell_density:0.3 OD600, culture_shaking:3e+02 RPM, culture_temperature:37 Celsius, culture_type:batch, culture_vessel:Baffle flask, culture_vessel_volume:2.5e+02 ml, culture_volume:50 ml, disodium_hydrogen_phosphate:2.4e+02 mM, experimenter:Patel H, glucose:11 mM, magnesium_chloride:2 mM, potassium_phosphate_dibasic:1.1e+02 mM, rna_prep_t…
aerobic, ammonium_chloride:93 mM, calcium_chloride:0.1 mM, cell_density:0.3 OD600, culture_shaking:3e+02 RPM, culture_temperature:37 Celsius, culture_type:batch, culture_vessel:Baffle flask, culture_vessel_volume:2.5e+02 ml, culture_volume:50 ml, disodium_hydrogen_phosphate:2.4e+02 mM, experimenter:Patel H, glucose:11 mM, magnesium_chloride:2 mM, potassium_phosphate_dibasic:1.1e+02 mM, rna_prep_t…
aerobic, ammonium_chloride:93 mM, calcium_chloride:0.1 mM, cell_density:0.3 OD600, culture_shaking:3e+02 RPM, culture_temperature:37 Celsius, culture_type:batch, culture_vessel:Baffle flask, culture_vessel_volume:2.5e+02 ml, culture_volume:50 ml, disodium_hydrogen_phosphate:2.4e+02 mM, experimenter:Patel H, glucose:11 mM, kanamycin:0.083 mM, magnesium_chloride:2 mM, perturbation:knockout, perturb…
aerobic, ammonium_chloride:93 mM, calcium_chloride:0.1 mM, cell_density:0.3 OD600, culture_shaking:3e+02 RPM, culture_temperature:37 Celsius, culture_type:batch, culture_vessel:Baffle flask, culture_vessel_volume:2.5e+02 ml, culture_volume:50 ml, disodium_hydrogen_phosphate:2.4e+02 mM, experimenter:Patel H, glucose:11 mM, kanamycin:0.083 mM, magnesium_chloride:2 mM, perturbation:knockout, perturb…
aerobic, ammonium_chloride:9.5 mM, ammonium_molybdate:2.9e-06 mM, boric_acid:0.0004 mM, calcium_chloride:0.0005 mM, cell_density:0.3 OD600, cobalt_chloride:3e-05 mM, culture_shaking:3e+02 RPM, culture_temperature:37 Celsius, culture_type:batch, culture_vessel:Baffle flask, culture_vessel_volume:2.5e+02 ml, culture_volume:50 ml, cupric_sulfate:9.6e-06 mM, experimenter:Patel H, ferrous_sulfate:0.01…
aerobic, ammonium_chloride:9.5 mM, ammonium_molybdate:2.9e-06 mM, boric_acid:0.0004 mM, calcium_chloride:0.0005 mM, cell_density:0.3 OD600, cobalt_chloride:3e-05 mM, culture_shaking:3e+02 RPM, culture_temperature:37 Celsius, culture_type:batch, culture_vessel:Baffle flask, culture_vessel_volume:2.5e+02 ml, culture_volume:50 ml, cupric_sulfate:9.6e-06 mM, experimenter:Patel H, ferrous_sulfate:0.01…
aerobic, ammonium_chloride:9.5 mM, ammonium_molybdate:2.9e-06 mM, boric_acid:0.0004 mM, calcium_chloride:0.0005 mM, cell_density:0.3 OD600, cobalt_chloride:3e-05 mM, culture_shaking:3e+02 RPM, culture_temperature:37 Celsius, culture_type:batch, culture_vessel:Baffle flask, culture_vessel_volume:2.5e+02 ml, culture_volume:50 ml, cupric_sulfate:9.6e-06 mM, experimenter:Patel H, ferrous_sulfate:0.01…
aerobic, ammonium_chloride:9.5 mM, ammonium_molybdate:2.9e-06 mM, boric_acid:0.0004 mM, calcium_chloride:0.0005 mM, cell_density:0.3 OD600, cobalt_chloride:3e-05 mM, culture_shaking:3e+02 RPM, culture_temperature:37 Celsius, culture_type:batch, culture_vessel:Baffle flask, culture_vessel_volume:2.5e+02 ml, culture_volume:50 ml, cupric_sulfate:9.6e-06 mM, experimenter:Patel H, ferrous_sulfate:0.01…
aerobic, ammonium_chloride:9.5 mM, ammonium_molybdate:2.9e-06 mM, boric_acid:0.0004 mM, calcium_chloride:0.0005 mM, cell_density:0.3 OD600, cobalt_chloride:3e-05 mM, culture_shaking:3e+02 RPM, culture_temperature:37 Celsius, culture_type:batch, culture_vessel:Baffle flask, culture_vessel_volume:2.5e+02 ml, culture_volume:50 ml, cupric_sulfate:9.6e-06 mM, experimenter:Patel H, ferrous_sulfate:0.01…
aerobic, ammonium_chloride:9.5 mM, ammonium_molybdate:2.9e-06 mM, boric_acid:0.0004 mM, calcium_chloride:0.0005 mM, cell_density:0.3 OD600, cobalt_chloride:3e-05 mM, culture_shaking:3e+02 RPM, culture_temperature:37 Celsius, culture_type:batch, culture_vessel:Baffle flask, culture_vessel_volume:2.5e+02 ml, culture_volume:50 ml, cupric_sulfate:9.6e-06 mM, experimenter:Patel H, ferrous_sulfate:0.01…
aerobic, ammonium_chloride:9.5 mM, ammonium_molybdate:2.9e-06 mM, boric_acid:0.0004 mM, calcium_chloride:0.0005 mM, cell_density:0.3 OD600, cobalt_chloride:3e-05 mM, culture_shaking:3e+02 RPM, culture_temperature:37 Celsius, culture_type:batch, culture_vessel:Baffle flask, culture_vessel_volume:2.5e+02 ml, culture_volume:50 ml, cupric_sulfate:9.6e-06 mM, experimenter:Patel H, ferrous_sulfate:0.01…
aerobic, ammonium_chloride:9.5 mM, ammonium_molybdate:2.9e-06 mM, boric_acid:0.0004 mM, calcium_chloride:0.0005 mM, cell_density:0.3 OD600, cobalt_chloride:3e-05 mM, culture_shaking:3e+02 RPM, culture_temperature:37 Celsius, culture_type:batch, culture_vessel:Baffle flask, culture_vessel_volume:2.5e+02 ml, culture_volume:50 ml, cupric_sulfate:9.6e-06 mM, experimenter:Patel H, ferrous_sulfate:0.01…
aerobic, ammonium_chloride:9.5 mM, ammonium_molybdate:2.9e-06 mM, boric_acid:0.0004 mM, calcium_chloride:0.0005 mM, cell_density:0.3 OD600, cobalt_chloride:3e-05 mM, culture_shaking:3e+02 RPM, culture_temperature:37 Celsius, culture_type:batch, culture_vessel:Baffle flask, culture_vessel_volume:2.5e+02 ml, culture_volume:50 ml, cupric_sulfate:9.6e-06 mM, experimenter:Patel H, ferrous_sulfate:0.01…
aerobic, ammonium_chloride:9.5 mM, ammonium_molybdate:2.9e-06 mM, boric_acid:0.0004 mM, calcium_chloride:0.0005 mM, cell_density:0.3 OD600, cobalt_chloride:3e-05 mM, culture_shaking:3e+02 RPM, culture_temperature:37 Celsius, culture_type:batch, culture_vessel:Baffle flask, culture_vessel_volume:2.5e+02 ml, culture_volume:50 ml, cupric_sulfate:9.6e-06 mM, experimenter:Patel H, ferrous_sulfate:0.01…
aerobic, ammonium_chloride:9.5 mM, ammonium_molybdate:2.9e-06 mM, ampicillin:0.29 mM, boric_acid:0.0004 mM, calcium_chloride:0.0005 mM, cell_density:0.3 OD600, cobalt_chloride:3e-05 mM, culture_shaking:3e+02 RPM, culture_temperature:37 Celsius, culture_type:batch, culture_vessel:Baffle flask, culture_vessel_volume:2.5e+02 ml, culture_volume:50 ml, cupric_sulfate:9.6e-06 mM, experimenter:Patel H, …
aerobic, ammonium_chloride:9.5 mM, ammonium_molybdate:2.9e-06 mM, ampicillin:0.29 mM, boric_acid:0.0004 mM, calcium_chloride:0.0005 mM, cell_density:0.3 OD600, cobalt_chloride:3e-05 mM, culture_shaking:3e+02 RPM, culture_temperature:37 Celsius, culture_type:batch, culture_vessel:Baffle flask, culture_vessel_volume:2.5e+02 ml, culture_volume:50 ml, cupric_sulfate:9.6e-06 mM, experimenter:Patel H, …
aerobic, ammonium_chloride:9.5 mM, ammonium_molybdate:2.9e-06 mM, ampicillin:0.29 mM, boric_acid:0.0004 mM, calcium_chloride:0.0005 mM, cell_density:0.3 OD600, cobalt_chloride:3e-05 mM, culture_shaking:3e+02 RPM, culture_temperature:37 Celsius, culture_type:batch, culture_vessel:Baffle flask, culture_vessel_volume:2.5e+02 ml, culture_volume:50 ml, cupric_sulfate:9.6e-06 mM, experimenter:Patel H, …
aerobic, ammonium_chloride:9.5 mM, ammonium_molybdate:2.9e-06 mM, ampicillin:0.29 mM, boric_acid:0.0004 mM, calcium_chloride:0.0005 mM, cell_density:0.3 OD600, cobalt_chloride:3e-05 mM, culture_shaking:3e+02 RPM, culture_temperature:37 Celsius, culture_type:batch, culture_vessel:Baffle flask, culture_vessel_volume:2.5e+02 ml, culture_volume:50 ml, cupric_sulfate:9.6e-06 mM, experimenter:Patel H, …
aerobic, ammonium_chloride:9.5 mM, ammonium_molybdate:2.9e-06 mM, ampicillin:0.29 mM, boric_acid:0.0004 mM, calcium_chloride:0.0005 mM, cell_density:0.3 OD600, cobalt_chloride:3e-05 mM, culture_shaking:3e+02 RPM, culture_temperature:37 Celsius, culture_type:batch, culture_vessel:Baffle flask, culture_vessel_volume:2.5e+02 ml, culture_volume:50 ml, cupric_sulfate:9.6e-06 mM, experimenter:Patel H, …
aerobic, ammonium_chloride:9.5 mM, ammonium_molybdate:2.9e-06 mM, ampicillin:0.29 mM, boric_acid:0.0004 mM, calcium_chloride:0.0005 mM, cell_density:0.3 OD600, cobalt_chloride:3e-05 mM, culture_shaking:3e+02 RPM, culture_temperature:37 Celsius, culture_type:batch, culture_vessel:Baffle flask, culture_vessel_volume:2.5e+02 ml, culture_volume:50 ml, cupric_sulfate:9.6e-06 mM, experimenter:Patel H, …
aerobic, culture_shaking:2.5e+02 RPM, culture_temperature:37 Celsius, culture_type:batch, culture_vessel:glass_wool, culture_vessel_volume:1e+03 ml, culture_volume:2.5e+02 ml, experimenter:Lee J, glucose:11 mM, growth_phase:biofilm, kanamycin:0.1 mM, note:bacteria were grown on 10g of glass wool, note2:REMOVED: control experiment CEL file identical to biofilm_wt_glucose in biofilm_indole_effect, …
aerobic, culture_shaking:2.5e+02 RPM, culture_temperature:37 Celsius, culture_type:batch, culture_vessel:glass_wool, culture_vessel_volume:1e+03 ml, culture_volume:2.5e+02 ml, experimenter:Zhang X, growth_phase:biofilm, note:bacteria were grown on 10g of glass wool for 15hr, peptone:10 mg/mL, rna_prep_type:RNeasy, sodium_chloride:1.7e+02 mM, strain:BW25113, structured_metadata:complete, yeast_ext…
aerobic, culture_shaking:2.5e+02 RPM, culture_temperature:37 Celsius, culture_type:batch, culture_vessel:glass_wool, culture_vessel_volume:1e+03 ml, culture_volume:2.5e+02 ml, experimenter:Zhang X, growth_phase:biofilm, note:bacteria were grown on 10g of glass wool for 15hr, peptone:10 mg/mL, perturbation:knockout, perturbation_gene:yncC, rna_prep_type:RNeasy, sodium_chloride:1.7e+02 mM, strain:B…
anaerobic, ammonium_chloride:9.5 mM, ammonium_molybdate:2.9e-06 mM, boric_acid:0.0004 mM, calcium_chloride:0.0005 mM, cell_density:0.2 OD600, cobalt_chloride:3e-05 mM, culture_ph:5.7 , culture_temperature:37 Celsius, culture_type:continuous, cupric_sulfate:9.6e-06 mM, dilution_rate:0.14 1/h, experimenter:Smith AH, ferrous_sulfate:0.01 mM, glucose:22 mM, magnesium_chloride:0.53 mM, manganese(ii)_c…
anaerobic, ammonium_chloride:9.5 mM, ammonium_molybdate:2.9e-06 mM, boric_acid:0.0004 mM, calcium_chloride:0.0005 mM, cell_density:0.2 OD600, cobalt_chloride:3e-05 mM, culture_ph:5.7 , culture_temperature:37 Celsius, culture_type:continuous, cupric_sulfate:9.6e-06 mM, dilution_rate:0.14 1/h, experimenter:Smith AH, ferrous_sulfate:0.01 mM, glucose:22 mM, magnesium_chloride:0.53 mM, manganese(ii)_c…
anaerobic, ammonium_chloride:9.5 mM, ammonium_molybdate:2.9e-06 mM, boric_acid:0.0004 mM, calcium_chloride:0.0005 mM, cell_density:0.2 OD600, cobalt_chloride:3e-05 mM, culture_ph:5.3 , culture_temperature:37 Celsius, culture_type:continuous, cupric_sulfate:9.6e-06 mM, dilution_rate:0.14 1/h, experimenter:Smith AH, ferrous_sulfate:0.01 mM, glucose:22 mM, magnesium_chloride:0.53 mM, manganese(ii)_c…
anaerobic, ammonium_chloride:9.5 mM, ammonium_molybdate:2.9e-06 mM, boric_acid:0.0004 mM, calcium_chloride:0.0005 mM, cell_density:0.2 OD600, cobalt_chloride:3e-05 mM, culture_ph:5.3 , culture_temperature:37 Celsius, culture_type:continuous, cupric_sulfate:9.6e-06 mM, dilution_rate:0.14 1/h, experimenter:Smith AH, ferrous_sulfate:0.01 mM, glucose:22 mM, magnesium_chloride:0.53 mM, manganese(ii)_c…
aerobic, cell_density:0.3 OD600, culture_shaking:2e+02 RPM, culture_temperature:37 Celsius, culture_type:batch, experimenter:Dong T, note:starting OD600 of 0.0001, peptone:10 mg/mL, rna_prep_type:hot_phenol, sodium_chloride:1.7e+02 mM, strain:MG1655, structured_metadata:complete, yeast_extract:5 mg/mL
aerobic, cell_density:0.3 OD600, culture_shaking:2e+02 RPM, culture_temperature:37 Celsius, culture_type:batch, experimenter:Dong T, note:starting OD600 of 0.0001, peptone:10 mg/mL, rna_prep_type:hot_phenol, sodium_chloride:1.7e+02 mM, strain:MG1655, structured_metadata:complete, yeast_extract:5 mg/mL
aerobic, cell_density:0.3 OD600, culture_shaking:2e+02 RPM, culture_temperature:37 Celsius, culture_type:batch, experimenter:Dong T, note:starting OD600 of 0.0001, peptone:10 mg/mL, rna_prep_type:hot_phenol, sodium_chloride:1.7e+02 mM, strain:MG1655, structured_metadata:complete, yeast_extract:5 mg/mL
aerobic, cell_density:0.3 OD600, culture_shaking:2e+02 RPM, culture_temperature:37 Celsius, culture_type:batch, experimenter:Dong T, note:starting OD600 of 0.0001, peptone:10 mg/mL, perturbation:knockout, perturbation_gene:rpoS, rna_prep_type:hot_phenol, sodium_chloride:1.7e+02 mM, strain:MG1655 del_rpoS, structured_metadata:complete, yeast_extract:5 mg/mL
aerobic, cell_density:0.3 OD600, culture_shaking:2e+02 RPM, culture_temperature:37 Celsius, culture_type:batch, experimenter:Dong T, note:starting OD600 of 0.0001, peptone:10 mg/mL, perturbation:knockout, perturbation_gene:rpoS, rna_prep_type:hot_phenol, sodium_chloride:1.7e+02 mM, strain:MG1655 del_rpoS, structured_metadata:complete, yeast_extract:5 mg/mL
aerobic, cell_density:0.3 OD600, culture_shaking:2e+02 RPM, culture_temperature:37 Celsius, culture_type:batch, experimenter:Dong T, note:starting OD600 of 0.0001, peptone:10 mg/mL, perturbation:knockout, perturbation_gene:rpoS, rna_prep_type:hot_phenol, sodium_chloride:1.7e+02 mM, strain:MG1655 del_rpoS, structured_metadata:complete, yeast_extract:5 mg/mL
aerobic, cell_density:1.5 OD600, culture_shaking:2e+02 RPM, culture_temperature:37 Celsius, culture_type:batch, experimenter:Patten CL, note:starting OD600 of 0.0003; culture-to-flask volume ratio of 1:5, peptone:10 mg/mL, rna_prep_type:hot_phenol, sodium_chloride:1.7e+02 mM, strain:MG1655, structured_metadata:complete, yeast_extract:5 mg/mL
aerobic, cell_density:1.5 OD600, culture_shaking:2e+02 RPM, culture_temperature:37 Celsius, culture_type:batch, experimenter:Patten CL, note:starting OD600 of 0.0003; culture-to-flask volume ratio of 1:5, peptone:10 mg/mL, rna_prep_type:hot_phenol, sodium_chloride:1.7e+02 mM, strain:MG1655, structured_metadata:complete, yeast_extract:5 mg/mL
aerobic, cell_density:1.5 OD600, culture_shaking:2e+02 RPM, culture_temperature:37 Celsius, culture_type:batch, experimenter:Patten CL, note:starting OD600 of 0.0003; culture-to-flask volume ratio of 1:5, peptone:10 mg/mL, rna_prep_type:hot_phenol, sodium_chloride:1.7e+02 mM, strain:MG1655, structured_metadata:complete, yeast_extract:5 mg/mL
aerobic, cell_density:1.5 OD600, culture_shaking:2e+02 RPM, culture_temperature:37 Celsius, culture_type:batch, experimenter:Patten CL, note:starting OD600 of 0.0003; culture-to-flask volume ratio of 1:5, peptone:10 mg/mL, perturbation:knockout, perturbation_gene:rpoS, rna_prep_type:hot_phenol, sodium_chloride:1.7e+02 mM, strain:MG1655 del_rpoS, structured_metadata:complete, yeast_extract:5 mg/mL
aerobic, cell_density:1.5 OD600, culture_shaking:2e+02 RPM, culture_temperature:37 Celsius, culture_type:batch, experimenter:Patten CL, note:starting OD600 of 0.0003; culture-to-flask volume ratio of 1:5, peptone:10 mg/mL, perturbation:knockout, perturbation_gene:rpoS, rna_prep_type:hot_phenol, sodium_chloride:1.7e+02 mM, strain:MG1655 del_rpoS, structured_metadata:complete, yeast_extract:5 mg/mL
aerobic, cell_density:1.5 OD600, culture_shaking:2e+02 RPM, culture_temperature:37 Celsius, culture_type:batch, experimenter:Patten CL, note:starting OD600 of 0.0003; culture-to-flask volume ratio of 1:5, peptone:10 mg/mL, perturbation:knockout, perturbation_gene:rpoS, rna_prep_type:hot_phenol, sodium_chloride:1.7e+02 mM, strain:MG1655 del_rpoS, structured_metadata:complete, yeast_extract:5 mg/mL
aerobic, culture_shaking:3e+02 RPM, culture_temperature:37 Celsius, culture_type:batch, culture_vessel:flask, culture_vessel_volume:2.5e+02 ml, culture_volume:25 ml, dnase_treatment:yes, experimenter:Kohanski M, growth_phase:log, peptone:10 mg/mL, rna_prep_type:RNeasy, rna_stop_solution:RNA_protect, sodium_chloride:1.7e+02 mM, strain:MG1655, time_point:0 minutes, yeast_extract:5 mg/mL
aerobic, culture_shaking:3e+02 RPM, culture_temperature:37 Celsius, culture_type:batch, culture_vessel:flask, culture_vessel_volume:2.5e+02 ml, culture_volume:25 ml, dnase_treatment:yes, experimenter:Kohanski M, growth_phase:log, peptone:10 mg/mL, rna_prep_type:RNeasy, rna_stop_solution:RNA_protect, sodium_chloride:1.7e+02 mM, strain:MG1655, time_point:30 minutes, yeast_extract:5 mg/mL
aerobic, culture_shaking:3e+02 RPM, culture_temperature:37 Celsius, culture_type:batch, culture_vessel:flask, culture_vessel_volume:2.5e+02 ml, culture_volume:25 ml, dnase_treatment:yes, experimenter:Kohanski M, growth_phase:log, peptone:10 mg/mL, rna_prep_type:RNeasy, rna_stop_solution:RNA_protect, sodium_chloride:1.7e+02 mM, strain:MG1655, time_point:60 minutes, yeast_extract:5 mg/mL
aerobic, culture_shaking:3e+02 RPM, culture_temperature:37 Celsius, culture_type:batch, culture_vessel:flask, culture_vessel_volume:2.5e+02 ml, culture_volume:25 ml, dnase_treatment:yes, experimenter:Kohanski M, growth_phase:log, peptone:10 mg/mL, rna_prep_type:RNeasy, rna_stop_solution:RNA_protect, sodium_chloride:1.7e+02 mM, strain:MG1655, time_point:1.2e+02 minutes, yeast_extract:5 mg/mL
aerobic, culture_shaking:3e+02 RPM, culture_temperature:37 Celsius, culture_type:batch, culture_vessel:flask, culture_vessel_volume:2.5e+02 ml, culture_volume:25 ml, dnase_treatment:yes, experimenter:Kohanski M, growth_phase:log, peptone:10 mg/mL, rna_prep_type:RNeasy, rna_stop_solution:RNA_protect, sodium_chloride:1.7e+02 mM, spectinomycin:1.2 mM, strain:MG1655, time_point:30 minutes, yeast_extr…
aerobic, culture_shaking:3e+02 RPM, culture_temperature:37 Celsius, culture_type:batch, culture_vessel:flask, culture_vessel_volume:2.5e+02 ml, culture_volume:25 ml, dnase_treatment:yes, experimenter:Kohanski M, growth_phase:log, peptone:10 mg/mL, rna_prep_type:RNeasy, rna_stop_solution:RNA_protect, sodium_chloride:1.7e+02 mM, spectinomycin:1.2 mM, strain:MG1655, time_point:60 minutes, yeast_extr…
aerobic, culture_shaking:3e+02 RPM, culture_temperature:37 Celsius, culture_type:batch, culture_vessel:flask, culture_vessel_volume:2.5e+02 ml, culture_volume:25 ml, dnase_treatment:yes, experimenter:Kohanski M, growth_phase:log, peptone:10 mg/mL, rna_prep_type:RNeasy, rna_stop_solution:RNA_protect, sodium_chloride:1.7e+02 mM, spectinomycin:1.2 mM, strain:MG1655, time_point:1.2e+02 minutes, yeast…
aerobic, culture_shaking:3e+02 RPM, culture_temperature:37 Celsius, culture_type:batch, culture_vessel:flask, culture_vessel_volume:2.5e+02 ml, culture_volume:25 ml, dnase_treatment:yes, experimenter:Kohanski M, gentamicin:0.01 mM, growth_phase:log, peptone:10 mg/mL, rna_prep_type:RNeasy, rna_stop_solution:RNA_protect, sodium_chloride:1.7e+02 mM, strain:MG1655, time_point:30 minutes, yeast_extrac…
aerobic, culture_shaking:3e+02 RPM, culture_temperature:37 Celsius, culture_type:batch, culture_vessel:flask, culture_vessel_volume:2.5e+02 ml, culture_volume:25 ml, dnase_treatment:yes, experimenter:Kohanski M, gentamicin:0.01 mM, growth_phase:log, peptone:10 mg/mL, rna_prep_type:RNeasy, rna_stop_solution:RNA_protect, sodium_chloride:1.7e+02 mM, strain:MG1655, time_point:60 minutes, yeast_extrac…
aerobic, culture_shaking:3e+02 RPM, culture_temperature:37 Celsius, culture_type:batch, culture_vessel:flask, culture_vessel_volume:2.5e+02 ml, culture_volume:25 ml, dnase_treatment:yes, experimenter:Kohanski M, gentamicin:0.01 mM, growth_phase:log, peptone:10 mg/mL, rna_prep_type:RNeasy, rna_stop_solution:RNA_protect, sodium_chloride:1.7e+02 mM, strain:MG1655, time_point:1.2e+02 minutes, yeast_e…
aerobic, culture_shaking:2.5e+02 RPM, culture_temperature:37 Celsius, culture_type:batch, culture_vessel:glass_wool, culture_vessel_volume:1e+03 ml, culture_volume:2.5e+02 ml, experimenter:Herzberg M, glucose:11 mM, growth_phase:biofilm, note:bacteria were grown on 10g of glass wool for 24 hrs, final OD600=5 for the suspended cells, note2:REMOVED: control experiment CEL file identical to biofilm_…
aerobic, culture_shaking:2.5e+02 RPM, culture_temperature:37 Celsius, culture_type:batch, culture_vessel:glass_wool, culture_vessel_volume:1e+03 ml, culture_volume:2.5e+02 ml, experimenter:Domka J, glucose:11 mM, growth_phase:biofilm, note:bacteria were grown on 10g of glass wool for 24 hrs, note2:REMOVED: replicate experiment CEL file identical to biofilm_wt_noGlucose in biofilm_indole_effect, p…
aerobic, culture_shaking:2.5e+02 RPM, culture_temperature:37 Celsius, culture_type:batch, culture_vessel:glass_wool, culture_vessel_volume:1e+03 ml, culture_volume:2.5e+02 ml, experimenter:Domka J, glucose:11 mM, growth_phase:biofilm, note:bacteria were grown on 10g of glass wool for 24 hrs, peptone:10 mg/mL, perturbation:knockout, perturbation_gene:yceP, rna_prep_type:RNeasy, sodium_chloride:1.7…
aerobic, culture_shaking:2.5e+02 RPM, culture_temperature:37 Celsius, culture_type:batch, culture_vessel:glass_wool, culture_vessel_volume:1e+03 ml, culture_volume:2.5e+02 ml, experimenter:Domka J, glucose:11 mM, growth_phase:biofilm, note:bacteria were grown on 10g of glass wool for 24 hrs, peptone:10 mg/mL, perturbation:knockout, perturbation_gene:yliH, rna_prep_type:RNeasy, sodium_chloride:1.7…
aerobic, culture_shaking:2.5e+02 RPM, culture_temperature:37 Celsius, culture_type:batch, culture_vessel:glass_wool, culture_vessel_volume:1e+03 ml, culture_volume:2.5e+02 ml, experimenter:Zhang XS, glucose:11 mM, growth_phase:biofilm, note:bacteria were grown on 10g of glass wool for 15 hrs, peptone:10 mg/mL, rna_prep_type:RNeasy, sodium_chloride:1.7e+02 mM, strain:BW25113, structured_metadata:c…
aerobic, culture_shaking:2.5e+02 RPM, culture_temperature:37 Celsius, culture_type:batch, culture_vessel:glass_wool, culture_vessel_volume:1e+03 ml, culture_volume:2.5e+02 ml, experimenter:Zhang XS, glucose:11 mM, growth_phase:biofilm, note:bacteria were grown on 10g of glass wool for 15 hrs, peptone:10 mg/mL, perturbation:knockout, perturbation_gene:ycfR, rna_prep_type:RNeasy, sodium_chloride:1.…
aerobic, cell_density:0.2 OD600, culture_ph:7.6 , culture_shaking:2.2e+02 RPM, culture_temperature:37 Celsius, culture_type:batch, culture_vessel:baffled_flask, culture_vessel_volume:2.5e+02 ml, culture_volume:55 ml, dnase_treatment:yes, experimenter:Kannan G, homopipes:20 mM, inoculum_dilution:0.002 ratio (1:1, note:shift to acid external pH was conducted by rapid addition of 840 Âµl 1M HCl, whi…
aerobic, cell_density:0.2 OD600, culture_ph:7.6 , culture_shaking:2.2e+02 RPM, culture_temperature:37 Celsius, culture_type:batch, culture_vessel:baffled_flask, culture_vessel_volume:2.5e+02 ml, culture_volume:55 ml, dnase_treatment:yes, experimenter:Kannan G, homopipes:20 mM, inoculum_dilution:0.002 ratio (1:1, note:shift to acid external pH was conducted by rapid addition of 840 Âµl 1M HCl, whi…
aerobic, cell_density:0.2 OD600, culture_ph:7.6 , culture_shaking:2.2e+02 RPM, culture_temperature:37 Celsius, culture_type:batch, culture_vessel:baffled_flask, culture_vessel_volume:2.5e+02 ml, culture_volume:55 ml, dnase_treatment:yes, experimenter:Kannan G, homopipes:20 mM, inoculum_dilution:0.002 ratio (1:1, note:shift to acid external pH was conducted by rapid addition of 840 Âµl 1M HCl, whi…
aerobic, cell_density:0.2 OD600, culture_ph:7.6 , culture_shaking:2.2e+02 RPM, culture_temperature:37 Celsius, culture_type:batch, culture_vessel:baffled_flask, culture_vessel_volume:2.5e+02 ml, culture_volume:55 ml, dnase_treatment:yes, experimenter:Kannan G, homopipes:20 mM, inoculum_dilution:0.002 ratio (1:1, note:shift to acid external pH was conducted by rapid addition of 840 Âµl 1M HCl, whi…
aerobic, cell_density:0.2 OD600, culture_ph:7.6 , culture_shaking:2.2e+02 RPM, culture_temperature:37 Celsius, culture_type:batch, culture_vessel:baffled_flask, culture_vessel_volume:2.5e+02 ml, culture_volume:55 ml, dnase_treatment:yes, experimenter:Kannan G, homopipes:20 mM, inoculum_dilution:0.002 ratio (1:1, note:shift to acid external pH was conducted by rapid addition of 840 Âµl 1M HCl, whi…
aerobic, cell_density:0.2 OD600, culture_ph:5.5 , culture_shaking:2.2e+02 RPM, culture_temperature:37 Celsius, culture_type:batch, culture_vessel:baffled_flask, culture_vessel_volume:2.5e+02 ml, culture_volume:55 ml, dnase_treatment:yes, experimenter:Kannan G, homopipes:20 mM, inoculum_dilution:0.002 ratio (1:1, note:shift to acid external pH was conducted by rapid addition of 840 Âµl 1M HCl, whi…
aerobic, cell_density:0.2 OD600, culture_ph:5.5 , culture_shaking:2.2e+02 RPM, culture_temperature:37 Celsius, culture_type:batch, culture_vessel:baffled_flask, culture_vessel_volume:2.5e+02 ml, culture_volume:55 ml, dnase_treatment:yes, experimenter:Kannan G, homopipes:20 mM, inoculum_dilution:0.002 ratio (1:1, note:shift to acid external pH was conducted by rapid addition of 840 Âµl 1M HCl, whi…
aerobic, cell_density:0.2 OD600, culture_ph:5.5 , culture_shaking:2.2e+02 RPM, culture_temperature:37 Celsius, culture_type:batch, culture_vessel:baffled_flask, culture_vessel_volume:2.5e+02 ml, culture_volume:55 ml, dnase_treatment:yes, experimenter:Kannan G, homopipes:20 mM, inoculum_dilution:0.002 ratio (1:1, note:shift to acid external pH was conducted by rapid addition of 840 Âµl 1M HCl, whi…
aerobic, cell_density:0.2 OD600, culture_ph:5.5 , culture_shaking:2.2e+02 RPM, culture_temperature:37 Celsius, culture_type:batch, culture_vessel:baffled_flask, culture_vessel_volume:2.5e+02 ml, culture_volume:55 ml, dnase_treatment:yes, experimenter:Kannan G, homopipes:20 mM, inoculum_dilution:0.002 ratio (1:1, note:shift to acid external pH was conducted by rapid addition of 840 Âµl 1M HCl, whi…
aerobic, cell_density:0.2 OD600, culture_ph:5.5 , culture_shaking:2.2e+02 RPM, culture_temperature:37 Celsius, culture_type:batch, culture_vessel:baffled_flask, culture_vessel_volume:2.5e+02 ml, culture_volume:55 ml, dnase_treatment:yes, experimenter:Kannan G, homopipes:20 mM, inoculum_dilution:0.002 ratio (1:1, note:shift to acid external pH was conducted by rapid addition of 840 Âµl 1M HCl, whi…
aerobic, cell_density:0.2 OD600, culture_ph:5.5 , culture_shaking:2.2e+02 RPM, culture_temperature:37 Celsius, culture_type:batch, culture_vessel:baffled_flask, culture_vessel_volume:2.5e+02 ml, culture_volume:55 ml, dnase_treatment:yes, experimenter:Kannan G, homopipes:20 mM, inoculum_dilution:0.002 ratio (1:1, note:shift to acid external pH was conducted by rapid addition of 840 Âµl 1M HCl, whi…
aerobic, cell_density:0.2 OD600, culture_ph:5.5 , culture_shaking:2.2e+02 RPM, culture_temperature:37 Celsius, culture_type:batch, culture_vessel:baffled_flask, culture_vessel_volume:2.5e+02 ml, culture_volume:55 ml, dnase_treatment:yes, experimenter:Kannan G, homopipes:20 mM, inoculum_dilution:0.002 ratio (1:1, note:shift to acid external pH was conducted by rapid addition of 840 Âµl 1M HCl, whi…
aerobic, cell_density:0.2 OD600, culture_ph:5.5 , culture_shaking:2.2e+02 RPM, culture_temperature:37 Celsius, culture_type:batch, culture_vessel:baffled_flask, culture_vessel_volume:2.5e+02 ml, culture_volume:55 ml, dnase_treatment:yes, experimenter:Kannan G, homopipes:20 mM, inoculum_dilution:0.002 ratio (1:1, note:shift to acid external pH was conducted by rapid addition of 840 Âµl 1M HCl, whi…
aerobic, cell_density:0.2 OD600, culture_ph:5.5 , culture_shaking:2.2e+02 RPM, culture_temperature:37 Celsius, culture_type:batch, culture_vessel:baffled_flask, culture_vessel_volume:2.5e+02 ml, culture_volume:55 ml, dnase_treatment:yes, experimenter:Kannan G, homopipes:20 mM, inoculum_dilution:0.002 ratio (1:1, note:shift to acid external pH was conducted by rapid addition of 840 Âµl 1M HCl, whi…
aerobic, cell_density:0.2 OD600, culture_ph:5.5 , culture_shaking:2.2e+02 RPM, culture_temperature:37 Celsius, culture_type:batch, culture_vessel:baffled_flask, culture_vessel_volume:2.5e+02 ml, culture_volume:55 ml, dnase_treatment:yes, experimenter:Kannan G, homopipes:20 mM, inoculum_dilution:0.002 ratio (1:1, note:shift to acid external pH was conducted by rapid addition of 840 Âµl 1M HCl, whi…
aerobic, cell_density:0.2 OD600, culture_ph:5.5 , culture_shaking:2.2e+02 RPM, culture_temperature:37 Celsius, culture_type:batch, culture_vessel:baffled_flask, culture_vessel_volume:2.5e+02 ml, culture_volume:55 ml, dnase_treatment:yes, experimenter:Kannan G, homopipes:20 mM, inoculum_dilution:0.002 ratio (1:1, note:shift to acid external pH was conducted by rapid addition of 840 Âµl 1M HCl, whi…
aerobic, cell_density:0.2 OD600, culture_ph:5.5 , culture_shaking:2.2e+02 RPM, culture_temperature:37 Celsius, culture_type:batch, culture_vessel:baffled_flask, culture_vessel_volume:2.5e+02 ml, culture_volume:55 ml, dnase_treatment:yes, experimenter:Kannan G, homopipes:20 mM, inoculum_dilution:0.002 ratio (1:1, note:shift to acid external pH was conducted by rapid addition of 840 Âµl 1M HCl, whi…
aerobic, cell_density:0.2 OD600, culture_ph:5.5 , culture_shaking:2.2e+02 RPM, culture_temperature:37 Celsius, culture_type:batch, culture_vessel:baffled_flask, culture_vessel_volume:2.5e+02 ml, culture_volume:55 ml, dnase_treatment:yes, experimenter:Kannan G, homopipes:20 mM, inoculum_dilution:0.002 ratio (1:1, note:shift to acid external pH was conducted by rapid addition of 840 Âµl 1M HCl, whi…
aerobic, cell_density:0.2 OD600, culture_ph:5.5 , culture_shaking:2.2e+02 RPM, culture_temperature:37 Celsius, culture_type:batch, culture_vessel:baffled_flask, culture_vessel_volume:2.5e+02 ml, culture_volume:55 ml, dnase_treatment:yes, experimenter:Kannan G, homopipes:20 mM, inoculum_dilution:0.002 ratio (1:1, note:shift to acid external pH was conducted by rapid addition of 840 Âµl 1M HCl, whi…
aerobic, cell_density:0.2 OD600, culture_ph:5.5 , culture_shaking:2.2e+02 RPM, culture_temperature:37 Celsius, culture_type:batch, culture_vessel:baffled_flask, culture_vessel_volume:2.5e+02 ml, culture_volume:55 ml, dnase_treatment:yes, experimenter:Kannan G, homopipes:20 mM, inoculum_dilution:0.002 ratio (1:1, note:shift to acid external pH was conducted by rapid addition of 840 Âµl 1M HCl, whi…
anaerobic, aluminum_potassium_disulfate:0.00021 mM, ammonium_sulfate:7.6 mM, boric_acid:0.016 mM, calcium_chloride:0.14 mM, cobalt(ii)_nitrate:0.1 mM, copper(ii)_chloride:5.9e-05 mM, culture_temperature:37 Celsius, culture_type:batch, culture_volume:20 ml, disodium_edta:0.013 mM, dnase_treatment:yes, experimenter:Maeda T, fructose:1.1e+02 mM, iptg:5 mM, iron(ii)_ammonium_sulfate:0.099 mM, kanamyc…
anaerobic, aluminum_potassium_disulfate:0.00021 mM, ammonium_sulfate:7.6 mM, boric_acid:0.016 mM, calcium_chloride:0.14 mM, cobalt(ii)_nitrate:0.1 mM, copper(ii)_chloride:5.9e-05 mM, culture_temperature:37 Celsius, culture_type:batch, culture_volume:20 ml, disodium_edta:0.013 mM, dnase_treatment:yes, experimenter:Maeda T, fructose:1.1e+02 mM, iptg:5 mM, iron(ii)_ammonium_sulfate:0.099 mM, kanamyc…
aerobic, culture_shaking:2.5e+02 RPM, culture_temperature:37 Celsius, culture_type:batch, culture_vessel:glass_wool, culture_vessel_volume:1e+03 ml, culture_volume:2.5e+02 ml, dnase_treatment:yes, experimenter:Yang X, growth_phase:biofilm, note:bacteria were grown on 10 g glass wool, note2:REMOVED: control experiment BW25113_wt_24hr_biofilm CEL file identical to biofilm_15hr_wt_yncC in yncC_biofi…
aerobic, culture_shaking:2.5e+02 RPM, culture_temperature:37 Celsius, culture_type:batch, culture_vessel:glass_wool, culture_vessel_volume:1e+03 ml, culture_volume:2.5e+02 ml, dnase_treatment:yes, experimenter:Yang X, growth_phase:biofilm, note:bacteria were grown on 10 g glass wool, note2:REMOVED: control experiment BW25113_wt_24hr_biofilm CEL file identical to biofilm_15hr_wt_yncC in yncC_biofi…
aerobic, ammonium_chloride:93 mM, calcium_chloride:0.1 mM, casamino_acids:4 mg/mL, culture_shaking:2.5e+02 RPM, culture_temperature:37 Celsius, culture_type:batch, culture_vessel:glass_wool, culture_vessel_volume:1e+03 ml, culture_volume:2.5e+02 ml, disodium_hydrogen_phosphate:2.4e+02 mM, dnase_treatment:yes, experimenter:Yang X, glucose:22 mM, growth_phase:biofilm, magnesium_chloride:2 mM, note:…
aerobic, ammonium_chloride:93 mM, calcium_chloride:0.1 mM, casamino_acids:4 mg/mL, culture_shaking:2.5e+02 RPM, culture_temperature:37 Celsius, culture_type:batch, culture_vessel:glass_wool, culture_vessel_volume:1e+03 ml, culture_volume:2.5e+02 ml, disodium_hydrogen_phosphate:2.4e+02 mM, dnase_treatment:yes, experimenter:Yang X, glucose:22 mM, growth_phase:biofilm, magnesium_chloride:2 mM, note:…
aerobic, culture_shaking:2.5e+02 RPM, culture_temperature:37 Celsius, culture_type:batch, culture_vessel:glass_wool, culture_vessel_volume:1e+03 ml, culture_volume:2.5e+02 ml, dnase_treatment:yes, experimenter:Yang X, growth_phase:biofilm, note:bacteria were grown on 10 g glass wool, note2:REMOVED: control experiment BW25113_wt_24hr_biofilm CEL file identical to biofilm_15hr_wt_yncC in yncC_biofi…
aerobic, culture_shaking:2.5e+02 RPM, culture_temperature:37 Celsius, culture_type:batch, culture_vessel:glass_wool, culture_vessel_volume:1e+03 ml, culture_volume:2.5e+02 ml, dnase_treatment:yes, experimenter:Yang X, growth_phase:biofilm, note:bacteria were grown on 10 g glass wool, note2:REMOVED: control experiment BW25113_wt_24hr_biofilm CEL file identical to biofilm_15hr_wt_yncC in yncC_biofi…
aerobic, culture_shaking:2.5e+02 RPM, culture_temperature:37 Celsius, culture_type:batch, culture_vessel:glass_wool, culture_vessel_volume:1e+03 ml, culture_volume:2.5e+02 ml, dnase_treatment:yes, experimenter:Yang X, growth_phase:biofilm, note:bacteria were grown on 10 g glass wool, note2:REMOVED: control experiment BW25113_wt_24hr_biofilm CEL file identical to biofilm_15hr_wt_yncC in yncC_biofi…
aerobic, culture_shaking:2.5e+02 RPM, culture_temperature:37 Celsius, culture_type:batch, culture_vessel:glass_wool, culture_vessel_volume:1e+03 ml, culture_volume:2.5e+02 ml, dnase_treatment:yes, experimenter:Yang X, growth_phase:biofilm, note:bacteria were grown on 10 g glass wool, note2:REMOVED: control experiment BW25113_wt_24hr_biofilm CEL file identical to biofilm_15hr_wt_yncC in yncC_biofi…
aerobic, culture_shaking:2.5e+02 RPM, culture_temperature:37 Celsius, culture_type:batch, culture_vessel:glass_wool, culture_vessel_volume:1e+03 ml, culture_volume:2.5e+02 ml, dnase_treatment:yes, experimenter:Yang X, growth_phase:biofilm, note:bacteria were grown on 10 g glass wool, note2:REMOVED: control experiment BW25113_wt_24hr_biofilm CEL file identical to biofilm_15hr_wt_yncC in yncC_biofi…
anaerobic, ammonium_chloride:9.5 mM, ammonium_molybdate:2.9e-06 mM, boric_acid:0.0004 mM, calcium_chloride:0.0005 mM, cobalt_chloride:3e-05 mM, culture_temperature:37 Celsius, culture_type:fed_batch, culture_vessel:flow cell, cupric_sulfate:9.6e-06 mM, experimenter:Ito A, ferrous_sulfate:0.01 mM, glucose:11 mM, growth_phase:biofilm, magnesium_chloride:0.53 mM, manganese(ii)_chloride:8.1e-05 mM, m…
anaerobic, ammonium_chloride:9.5 mM, ammonium_molybdate:2.9e-06 mM, boric_acid:0.0004 mM, calcium_chloride:0.0005 mM, cobalt_chloride:3e-05 mM, culture_temperature:37 Celsius, culture_type:fed_batch, culture_vessel:flow cell, cupric_sulfate:9.6e-06 mM, experimenter:Ito A, ferrous_sulfate:0.01 mM, glucose:11 mM, growth_phase:biofilm, magnesium_chloride:0.53 mM, manganese(ii)_chloride:8.1e-05 mM, m…
anaerobic, ammonium_chloride:9.5 mM, ammonium_molybdate:2.9e-06 mM, boric_acid:0.0004 mM, calcium_chloride:0.0005 mM, cobalt_chloride:3e-05 mM, culture_temperature:37 Celsius, culture_type:fed_batch, culture_vessel:flow cell, cupric_sulfate:9.6e-06 mM, experimenter:Ito A, ferrous_sulfate:0.01 mM, glucose:11 mM, growth_phase:biofilm, magnesium_chloride:0.53 mM, manganese(ii)_chloride:8.1e-05 mM, m…
anaerobic, ammonium_chloride:9.5 mM, ammonium_molybdate:2.9e-06 mM, boric_acid:0.0004 mM, calcium_chloride:0.0005 mM, cobalt_chloride:3e-05 mM, culture_temperature:37 Celsius, culture_type:fed_batch, culture_vessel:flow cell, cupric_sulfate:9.6e-06 mM, experimenter:Ito A, ferrous_sulfate:0.01 mM, glucose:11 mM, growth_phase:biofilm, magnesium_chloride:0.53 mM, manganese(ii)_chloride:8.1e-05 mM, m…
anaerobic, ammonium_chloride:9.5 mM, ammonium_molybdate:2.9e-06 mM, boric_acid:0.0004 mM, calcium_chloride:0.0005 mM, cobalt_chloride:3e-05 mM, culture_temperature:37 Celsius, culture_type:fed_batch, culture_vessel:flow cell, cupric_sulfate:9.6e-06 mM, experimenter:Ito A, ferrous_sulfate:0.01 mM, glucose:11 mM, growth_phase:biofilm, magnesium_chloride:0.53 mM, manganese(ii)_chloride:8.1e-05 mM, m…
anaerobic, ammonium_chloride:9.5 mM, ammonium_molybdate:2.9e-06 mM, boric_acid:0.0004 mM, calcium_chloride:0.0005 mM, cobalt_chloride:3e-05 mM, culture_temperature:37 Celsius, culture_type:fed_batch, culture_vessel:flow cell, cupric_sulfate:9.6e-06 mM, experimenter:Ito A, ferrous_sulfate:0.01 mM, glucose:11 mM, growth_phase:biofilm, magnesium_chloride:0.53 mM, manganese(ii)_chloride:8.1e-05 mM, m…
aerobic, ammonium_chloride:9.5 mM, ammonium_molybdate:2.9e-06 mM, boric_acid:0.0004 mM, calcium_chloride:0.0005 mM, cell_density:1 OD600, cobalt_chloride:3e-05 mM, culture_temperature:37 Celsius, culture_type:batch, cupric_sulfate:9.6e-06 mM, experimenter:Ito A, ferrous_sulfate:0.01 mM, glucose:11 mM, growth_phase:log, magnesium_chloride:0.53 mM, manganese(ii)_chloride:8.1e-05 mM, mops:40 mM, not…
aerobic, ammonium_chloride:9.5 mM, ammonium_molybdate:2.9e-06 mM, boric_acid:0.0004 mM, calcium_chloride:0.0005 mM, cell_density:1 OD600, cobalt_chloride:3e-05 mM, culture_temperature:37 Celsius, culture_type:batch, cupric_sulfate:9.6e-06 mM, experimenter:Ito A, ferrous_sulfate:0.01 mM, glucose:11 mM, growth_phase:log, magnesium_chloride:0.53 mM, manganese(ii)_chloride:8.1e-05 mM, mops:40 mM, not…
aerobic, ammonium_chloride:9.5 mM, ammonium_molybdate:2.9e-06 mM, boric_acid:0.0004 mM, calcium_chloride:0.0005 mM, cell_density:1 OD600, cobalt_chloride:3e-05 mM, culture_temperature:37 Celsius, culture_type:batch, cupric_sulfate:9.6e-06 mM, experimenter:Ito A, ferrous_sulfate:0.01 mM, glucose:11 mM, growth_phase:log, magnesium_chloride:0.53 mM, manganese(ii)_chloride:8.1e-05 mM, mops:40 mM, not…
aerobic, ammonium_chloride:9.5 mM, ammonium_molybdate:2.9e-06 mM, boric_acid:0.0004 mM, calcium_chloride:0.0005 mM, cell_density:1 OD600, cobalt_chloride:3e-05 mM, culture_temperature:37 Celsius, culture_type:batch, cupric_sulfate:9.6e-06 mM, experimenter:Ito A, ferrous_sulfate:0.01 mM, glucose:11 mM, growth_phase:log, magnesium_chloride:0.53 mM, manganese(ii)_chloride:8.1e-05 mM, mops:40 mM, not…
aerobic, ammonium_chloride:9.5 mM, ammonium_molybdate:2.9e-06 mM, boric_acid:0.0004 mM, calcium_chloride:0.0005 mM, cell_density:1 OD600, cobalt_chloride:3e-05 mM, culture_temperature:37 Celsius, culture_type:batch, cupric_sulfate:9.6e-06 mM, experimenter:Ito A, ferrous_sulfate:0.01 mM, glucose:11 mM, growth_phase:log, magnesium_chloride:0.53 mM, manganese(ii)_chloride:8.1e-05 mM, mops:40 mM, not…
aerobic, ammonium_chloride:9.5 mM, ammonium_molybdate:2.9e-06 mM, boric_acid:0.0004 mM, calcium_chloride:0.0005 mM, cell_density:1 OD600, cobalt_chloride:3e-05 mM, culture_temperature:37 Celsius, culture_type:batch, cupric_sulfate:9.6e-06 mM, experimenter:Ito A, ferrous_sulfate:0.01 mM, glucose:11 mM, growth_phase:log, magnesium_chloride:0.53 mM, manganese(ii)_chloride:8.1e-05 mM, mops:40 mM, not…
aerobic, ammonium_chloride:9.5 mM, ammonium_molybdate:2.9e-06 mM, boric_acid:0.0004 mM, calcium_chloride:0.0005 mM, cell_density:2.2 OD600, cobalt_chloride:3e-05 mM, culture_temperature:37 Celsius, culture_type:batch, cupric_sulfate:9.6e-06 mM, experimenter:Ito A, ferrous_sulfate:0.01 mM, glucose:11 mM, growth_phase:stationary, magnesium_chloride:0.53 mM, manganese(ii)_chloride:8.1e-05 mM, mops:4…
aerobic, ammonium_chloride:9.5 mM, ammonium_molybdate:2.9e-06 mM, boric_acid:0.0004 mM, calcium_chloride:0.0005 mM, cell_density:2.2 OD600, cobalt_chloride:3e-05 mM, culture_temperature:37 Celsius, culture_type:batch, cupric_sulfate:9.6e-06 mM, experimenter:Ito A, ferrous_sulfate:0.01 mM, glucose:11 mM, growth_phase:stationary, magnesium_chloride:0.53 mM, manganese(ii)_chloride:8.1e-05 mM, mops:4…
aerobic, ammonium_chloride:9.5 mM, ammonium_molybdate:2.9e-06 mM, boric_acid:0.0004 mM, calcium_chloride:0.0005 mM, cell_density:2.2 OD600, cobalt_chloride:3e-05 mM, culture_temperature:37 Celsius, culture_type:batch, cupric_sulfate:9.6e-06 mM, experimenter:Ito A, ferrous_sulfate:0.01 mM, glucose:11 mM, growth_phase:stationary, magnesium_chloride:0.53 mM, manganese(ii)_chloride:8.1e-05 mM, mops:4…
aerobic, ammonium_chloride:9.5 mM, ammonium_molybdate:2.9e-06 mM, boric_acid:0.0004 mM, calcium_chloride:0.0005 mM, cell_density:2.2 OD600, cobalt_chloride:3e-05 mM, culture_temperature:37 Celsius, culture_type:batch, cupric_sulfate:9.6e-06 mM, experimenter:Ito A, ferrous_sulfate:0.01 mM, glucose:11 mM, growth_phase:stationary, magnesium_chloride:0.53 mM, manganese(ii)_chloride:8.1e-05 mM, mops:4…
aerobic, ammonium_chloride:9.5 mM, ammonium_molybdate:2.9e-06 mM, boric_acid:0.0004 mM, calcium_chloride:0.0005 mM, cell_density:2.2 OD600, cobalt_chloride:3e-05 mM, culture_temperature:37 Celsius, culture_type:batch, cupric_sulfate:9.6e-06 mM, experimenter:Ito A, ferrous_sulfate:0.01 mM, glucose:11 mM, growth_phase:stationary, magnesium_chloride:0.53 mM, manganese(ii)_chloride:8.1e-05 mM, mops:4…
aerobic, ammonium_chloride:9.5 mM, ammonium_molybdate:2.9e-06 mM, boric_acid:0.0004 mM, calcium_chloride:0.0005 mM, cell_density:2.2 OD600, cobalt_chloride:3e-05 mM, culture_temperature:37 Celsius, culture_type:batch, cupric_sulfate:9.6e-06 mM, experimenter:Ito A, ferrous_sulfate:0.01 mM, glucose:11 mM, growth_phase:stationary, magnesium_chloride:0.53 mM, manganese(ii)_chloride:8.1e-05 mM, mops:4…
aerobic, ampicillin:0.29 mM, arabinose:13 mM, culture_temperature:30 Celsius, culture_type:batch, experimenter:Bross P, glucose:11 mM, kanamycin:0.021 mM, note:At OD536=0.1 bacteria (with IPTG) were harvested and resuspended in fresh medium (with arabinose) and grown for 10 hours, perturbation:replacement, perturbation_gene:groS, groL, plasmid:two: IPTG-inducible wt Hsp60, and arabinose-inducible…
aerobic, ampicillin:0.29 mM, arabinose:13 mM, culture_temperature:30 Celsius, culture_type:batch, experimenter:Bross P, glucose:11 mM, kanamycin:0.021 mM, note:At OD536=0.1 bacteria (with IPTG) were harvested and resuspended in fresh medium (with arabinose) and grown for 10 hours, perturbation:replacement, perturbation_gene:groS, groL, plasmid:two: IPTG-inducible wt Hsp60, and arabinose-inducible…
aerobic, culture_shaking:2.5e+02 RPM, culture_temperature:30 Celsius, culture_type:batch, culture_vessel:glass_wool, culture_vessel_volume:1e+03 ml, culture_volume:2.5e+02 ml, dimethylformamide:8.2 mM, dnase_treatment:yes, experimenter:Zhang X, growth_phase:biofilm, note:initial OD=0.05; bacteria were grown on 10 g glass wool, note2:guessed conc DMF based on previous study, peptone:10 mg/mL, pert…
aerobic, culture_shaking:2.5e+02 RPM, culture_temperature:30 Celsius, culture_type:batch, culture_vessel:glass_wool, culture_vessel_volume:1e+03 ml, culture_volume:2.5e+02 ml, dimethylformamide:8.2 mM, dnase_treatment:yes, experimenter:Zhang X, growth_phase:biofilm, indole:1 mM, note:initial OD=0.05; bacteria were grown on 10 g glass wool, note2:guessed conc DMF based on previous study, peptone:1…
aerobic, culture_shaking:2.5e+02 RPM, culture_temperature:30 Celsius, culture_type:batch, culture_vessel:glass_wool, culture_vessel_volume:1e+03 ml, culture_volume:2.5e+02 ml, dnase_treatment:yes, experimenter:Zhang X, growth_phase:biofilm, note:initial OD=0.05; bacteria were grown on 10 g glass wool, note2:REMOVED: BW25113_30C_suspension CEL file identical to BW25113_wt_7hr_biofilm in biofilm_R1…
aerobic, ampicillin:0.14 mM, cell_density:0.5 OD600, culture_temperature:37 Celsius, culture_type:batch, culture_volume:50 ml, dnase_treatment:yes, experimenter:Masse E, growth_phase:log, note:with agitation, peptone:10 mg/mL, perturbation_gene:ryhB, plasmid:pBAD-ryhB, resistant_to:ampicillin, rna_prep_type:hot phenol, sodium_chloride:1.7e+02 mM, strain:MG1655 del lac del ara del ryhB, structured…
aerobic, ampicillin:0.14 mM, cell_density:0.5 OD600, culture_temperature:37 Celsius, culture_type:batch, culture_volume:50 ml, dnase_treatment:yes, experimenter:Masse E, growth_phase:log, note:with agitation, peptone:10 mg/mL, perturbation_gene:ryhB, plasmid:pBAD-ryhB, resistant_to:ampicillin, rna_prep_type:hot phenol, sodium_chloride:1.7e+02 mM, strain:MG1655 del lac del ara del ryhB, structured…
aerobic, ampicillin:0.14 mM, arabinose:6.7 mM, cell_density:0.5 OD600, culture_temperature:37 Celsius, culture_type:batch, culture_volume:50 ml, dnase_treatment:yes, experimenter:Masse E, growth_phase:log, note:with agitation, note2:arabinose added for 15 mins, peptone:10 mg/mL, perturbation:replacement, perturbation_gene:ryhB, plasmid:pBAD-ryhB, resistant_to:ampicillin, rna_prep_type:hot phenol,…
aerobic, ampicillin:0.14 mM, arabinose:6.7 mM, cell_density:0.5 OD600, culture_temperature:37 Celsius, culture_type:batch, culture_volume:50 ml, dnase_treatment:yes, experimenter:Masse E, growth_phase:log, note:with agitation, note2:arabinose added for 15 mins, peptone:10 mg/mL, perturbation:replacement, perturbation_gene:ryhB, plasmid:pBAD-ryhB, resistant_to:ampicillin, rna_prep_type:hot phenol,…
aerobic, ampicillin:0.14 mM, arabinose:6.7 mM, cell_density:0.5 OD600, culture_temperature:37 Celsius, culture_type:batch, culture_volume:50 ml, dnase_treatment:yes, experimenter:Masse E, growth_phase:log, note:with agitation, note2:arabinose added for 15 mins, peptone:10 mg/mL, perturbation:knockout, perturbation_gene:ryhB, plasmid:pNM12, resistant_to:ampicillin, rna_prep_type:hot phenol, sodium…
aerobic, ampicillin:0.14 mM, arabinose:6.7 mM, cell_density:0.5 OD600, culture_temperature:37 Celsius, culture_type:batch, culture_volume:50 ml, dnase_treatment:yes, experimenter:Masse E, growth_phase:log, note:with agitation, note2:arabinose added for 15 mins, peptone:10 mg/mL, perturbation:knockout, perturbation_gene:ryhB, plasmid:pNM12, resistant_to:ampicillin, rna_prep_type:hot phenol, sodium…
aerobic, ampicillin:0.14 mM, cell_density:0.5 OD600, culture_temperature:37 Celsius, culture_type:batch, culture_volume:50 ml, dnase_treatment:yes, experimenter:Masse E, ferrous_sulfate:0.05 mM, growth_phase:log, note:with agitation, peptone:10 mg/mL, perturbation_gene:ryhB, plasmid:pBAD-ryhB, resistant_to:ampicillin, rna_prep_type:hot phenol, sodium_chloride:1.7e+02 mM, strain:MG1655 del lac del…
aerobic, ampicillin:0.14 mM, cell_density:0.5 OD600, culture_temperature:37 Celsius, culture_type:batch, culture_volume:50 ml, dnase_treatment:yes, experimenter:Masse E, ferrous_sulfate:0.05 mM, growth_phase:log, note:with agitation, peptone:10 mg/mL, perturbation_gene:ryhB, plasmid:pBAD-ryhB, resistant_to:ampicillin, rna_prep_type:hot phenol, sodium_chloride:1.7e+02 mM, strain:MG1655 del lac del…
aerobic, ampicillin:0.14 mM, arabinose:6.7 mM, cell_density:0.5 OD600, culture_temperature:37 Celsius, culture_type:batch, culture_volume:50 ml, dnase_treatment:yes, experimenter:Masse E, ferrous_sulfate:0.05 mM, growth_phase:log, note:with agitation, note2:arabinose added for 15 mins, peptone:10 mg/mL, perturbation:replacement, perturbation_gene:ryhB, plasmid:pBAD-ryhB, resistant_to:ampicillin, …
aerobic, ampicillin:0.14 mM, arabinose:6.7 mM, cell_density:0.5 OD600, culture_temperature:37 Celsius, culture_type:batch, culture_volume:50 ml, dnase_treatment:yes, experimenter:Masse E, ferrous_sulfate:0.05 mM, growth_phase:log, note:with agitation, note2:arabinose added for 15 mins, peptone:10 mg/mL, perturbation:replacement, perturbation_gene:ryhB, plasmid:pBAD-ryhB, resistant_to:ampicillin, …
aerobic, ampicillin:0.14 mM, arabinose:6.7 mM, cell_density:0.5 OD600, culture_temperature:37 Celsius, culture_type:batch, culture_volume:50 ml, dnase_treatment:yes, experimenter:Masse E, ferrous_sulfate:0.05 mM, growth_phase:log, note:with agitation, note2:arabinose added for 15 mins, peptone:10 mg/mL, perturbation:knockout, perturbation_gene:ryhB, plasmid:pNM12, resistant_to:ampicillin, rna_pre…
aerobic, ampicillin:0.14 mM, arabinose:6.7 mM, cell_density:0.5 OD600, culture_temperature:37 Celsius, culture_type:batch, culture_volume:50 ml, dnase_treatment:yes, experimenter:Masse E, ferrous_sulfate:0.05 mM, growth_phase:log, note:with agitation, note2:arabinose added for 15 mins, peptone:10 mg/mL, perturbation:knockout, perturbation_gene:ryhB, plasmid:pNM12, resistant_to:ampicillin, rna_pre…
aerobic, ampicillin:0.14 mM, cell_density:0.3 OD600, culture_shaking:70 RPM, culture_temperature:30 Celsius, culture_type:batch, culture_vessel:L-shaped test tube, culture_volume:10 ml, dnase_treatment:yes, experimenter:Asakura Y, note:cell density is OD660, peptone:10 mg/mL, plasmid:pTN9 (r+m+), resistant_to:ampicillin, rna_prep_type:trizol, rna_stop_solution:RNA Protect, sodium_chloride:1.7e+02…
aerobic, ampicillin:0.14 mM, cell_density:0.3 OD600, culture_shaking:70 RPM, culture_temperature:30 Celsius, culture_type:batch, culture_vessel:L-shaped test tube, culture_volume:10 ml, dnase_treatment:yes, experimenter:Asakura Y, note:cell density is OD660, peptone:10 mg/mL, plasmid:pTN9 (r+m+), resistant_to:ampicillin, rna_prep_type:trizol, rna_stop_solution:RNA Protect, sodium_chloride:1.7e+02…
aerobic, ampicillin:0.14 mM, cell_density:0.3 OD600, culture_shaking:70 RPM, culture_temperature:30 Celsius, culture_type:batch, culture_vessel:L-shaped test tube, culture_volume:10 ml, dnase_treatment:yes, experimenter:Asakura Y, note:cell density is OD660, peptone:10 mg/mL, plasmid:pTN11 (r-m+), resistant_to:ampicillin, rna_prep_type:trizol, rna_stop_solution:RNA Protect, sodium_chloride:1.7e+0…
aerobic, ampicillin:0.14 mM, cell_density:0.3 OD600, culture_shaking:70 RPM, culture_temperature:30 Celsius, culture_type:batch, culture_vessel:L-shaped test tube, culture_volume:10 ml, dnase_treatment:yes, experimenter:Asakura Y, note:cell density is OD660, peptone:10 mg/mL, plasmid:pTN11 (r-m+), resistant_to:ampicillin, rna_prep_type:trizol, rna_stop_solution:RNA Protect, sodium_chloride:1.7e+0…
aerobic, ampicillin:0.14 mM, cell_density:0.3 OD600, culture_shaking:70 RPM, culture_temperature:30 Celsius, culture_type:batch, culture_vessel:L-shaped test tube, culture_volume:10 ml, dnase_treatment:yes, experimenter:Asakura Y, note:cell density is OD660, peptone:10 mg/mL, plasmid:pHSG415 (vector), resistant_to:ampicillin, rna_prep_type:trizol, rna_stop_solution:RNA Protect, sodium_chloride:1.…
aerobic, ampicillin:0.14 mM, cell_density:0.3 OD600, culture_shaking:70 RPM, culture_temperature:30 Celsius, culture_type:batch, culture_vessel:L-shaped test tube, culture_volume:10 ml, dnase_treatment:yes, experimenter:Asakura Y, note:cell density is OD660, peptone:10 mg/mL, plasmid:pHSG415 (vector), resistant_to:ampicillin, rna_prep_type:trizol, rna_stop_solution:RNA Protect, sodium_chloride:1.…
aerobic, culture_shaking:70 RPM, culture_temperature:42 Celsius, culture_type:batch, culture_vessel:L-shaped test tube, culture_volume:10 ml, dnase_treatment:yes, experimenter:Asakura Y, note:culture was diluted 100-fold when its OD660 reached 0.5 (2h after t=0), peptone:10 mg/mL, plasmid:pTN9 (r+m+), rna_prep_type:trizol, rna_stop_solution:RNA Protect, sodium_chloride:1.7e+02 mM, strain:MG1655, …
aerobic, culture_shaking:70 RPM, culture_temperature:42 Celsius, culture_type:batch, culture_vessel:L-shaped test tube, culture_volume:10 ml, dnase_treatment:yes, experimenter:Asakura Y, note:culture was diluted 100-fold when its OD660 reached 0.5 (2h after t=0), peptone:10 mg/mL, plasmid:pTN9 (r+m+), rna_prep_type:trizol, rna_stop_solution:RNA Protect, sodium_chloride:1.7e+02 mM, strain:MG1655, …
aerobic, culture_shaking:70 RPM, culture_temperature:42 Celsius, culture_type:batch, culture_vessel:L-shaped test tube, culture_volume:10 ml, dnase_treatment:yes, experimenter:Asakura Y, note:culture was diluted 100-fold when its OD660 reached 0.5 (2h after t=0), peptone:10 mg/mL, plasmid:pTN11 (r-m+), rna_prep_type:trizol, rna_stop_solution:RNA Protect, sodium_chloride:1.7e+02 mM, strain:MG1655,…
aerobic, culture_shaking:70 RPM, culture_temperature:42 Celsius, culture_type:batch, culture_vessel:L-shaped test tube, culture_volume:10 ml, dnase_treatment:yes, experimenter:Asakura Y, note:culture was diluted 100-fold when its OD660 reached 0.5 (2h after t=0), peptone:10 mg/mL, plasmid:pTN11 (r-m+), rna_prep_type:trizol, rna_stop_solution:RNA Protect, sodium_chloride:1.7e+02 mM, strain:MG1655,…
aerobic, culture_shaking:70 RPM, culture_temperature:42 Celsius, culture_type:batch, culture_vessel:L-shaped test tube, culture_volume:10 ml, dnase_treatment:yes, experimenter:Asakura Y, note:culture was diluted 100-fold when its OD660 reached 0.5 (2h after t=0), peptone:10 mg/mL, plasmid:pHSG415 (vector), rna_prep_type:trizol, rna_stop_solution:RNA Protect, sodium_chloride:1.7e+02 mM, strain:MG1…
aerobic, culture_shaking:70 RPM, culture_temperature:42 Celsius, culture_type:batch, culture_vessel:L-shaped test tube, culture_volume:10 ml, dnase_treatment:yes, experimenter:Asakura Y, note:culture was diluted 100-fold when its OD660 reached 0.5 (2h after t=0), peptone:10 mg/mL, plasmid:pHSG415 (vector), rna_prep_type:trizol, rna_stop_solution:RNA Protect, sodium_chloride:1.7e+02 mM, strain:MG1…
aerobic, culture_shaking:70 RPM, culture_temperature:42 Celsius, culture_type:batch, culture_vessel:L-shaped test tube, culture_volume:10 ml, dnase_treatment:yes, experimenter:Asakura Y, note:culture was diluted 100-fold when its OD660 reached 0.5 (2h after t=0), peptone:10 mg/mL, plasmid:pTN9 (r+m+), rna_prep_type:trizol, rna_stop_solution:RNA Protect, sodium_chloride:1.7e+02 mM, strain:MG1655, …
aerobic, culture_shaking:70 RPM, culture_temperature:42 Celsius, culture_type:batch, culture_vessel:L-shaped test tube, culture_volume:10 ml, dnase_treatment:yes, experimenter:Asakura Y, note:culture was diluted 100-fold when its OD660 reached 0.5 (2h after t=0), peptone:10 mg/mL, plasmid:pTN9 (r+m+), rna_prep_type:trizol, rna_stop_solution:RNA Protect, sodium_chloride:1.7e+02 mM, strain:MG1655, …
aerobic, culture_shaking:70 RPM, culture_temperature:42 Celsius, culture_type:batch, culture_vessel:L-shaped test tube, culture_volume:10 ml, dnase_treatment:yes, experimenter:Asakura Y, note:culture was diluted 100-fold when its OD660 reached 0.5 (2h after t=0), peptone:10 mg/mL, plasmid:pTN11 (r-m+), rna_prep_type:trizol, rna_stop_solution:RNA Protect, sodium_chloride:1.7e+02 mM, strain:MG1655,…
aerobic, culture_shaking:70 RPM, culture_temperature:42 Celsius, culture_type:batch, culture_vessel:L-shaped test tube, culture_volume:10 ml, dnase_treatment:yes, experimenter:Asakura Y, note:culture was diluted 100-fold when its OD660 reached 0.5 (2h after t=0), peptone:10 mg/mL, plasmid:pTN11 (r-m+), rna_prep_type:trizol, rna_stop_solution:RNA Protect, sodium_chloride:1.7e+02 mM, strain:MG1655,…
aerobic, culture_shaking:70 RPM, culture_temperature:42 Celsius, culture_type:batch, culture_vessel:L-shaped test tube, culture_volume:10 ml, dnase_treatment:yes, experimenter:Asakura Y, note:culture was diluted 100-fold when its OD660 reached 0.5 (2h after t=0), peptone:10 mg/mL, plasmid:pHSG415 (vector), rna_prep_type:trizol, rna_stop_solution:RNA Protect, sodium_chloride:1.7e+02 mM, strain:MG1…
aerobic, culture_shaking:70 RPM, culture_temperature:42 Celsius, culture_type:batch, culture_vessel:L-shaped test tube, culture_volume:10 ml, dnase_treatment:yes, experimenter:Asakura Y, note:culture was diluted 100-fold when its OD660 reached 0.5 (2h after t=0), peptone:10 mg/mL, plasmid:pHSG415 (vector), rna_prep_type:trizol, rna_stop_solution:RNA Protect, sodium_chloride:1.7e+02 mM, strain:MG1…
aerobic, culture_shaking:70 RPM, culture_temperature:42 Celsius, culture_type:batch, culture_vessel:L-shaped test tube, culture_volume:10 ml, dnase_treatment:yes, experimenter:Asakura Y, note:culture was diluted 100-fold when its OD660 reached 0.5 (2h after t=0), peptone:10 mg/mL, plasmid:pTN9 (r+m+), rna_prep_type:trizol, rna_stop_solution:RNA Protect, sodium_chloride:1.7e+02 mM, strain:MG1655, …
aerobic, culture_shaking:70 RPM, culture_temperature:42 Celsius, culture_type:batch, culture_vessel:L-shaped test tube, culture_volume:10 ml, dnase_treatment:yes, experimenter:Asakura Y, note:culture was diluted 100-fold when its OD660 reached 0.5 (2h after t=0), peptone:10 mg/mL, plasmid:pTN9 (r+m+), rna_prep_type:trizol, rna_stop_solution:RNA Protect, sodium_chloride:1.7e+02 mM, strain:MG1655, …
aerobic, culture_shaking:70 RPM, culture_temperature:42 Celsius, culture_type:batch, culture_vessel:L-shaped test tube, culture_volume:10 ml, dnase_treatment:yes, experimenter:Asakura Y, note:culture was diluted 100-fold when its OD660 reached 0.5 (2h after t=0), peptone:10 mg/mL, plasmid:pTN11 (r-m+), rna_prep_type:trizol, rna_stop_solution:RNA Protect, sodium_chloride:1.7e+02 mM, strain:MG1655,…
aerobic, culture_shaking:70 RPM, culture_temperature:42 Celsius, culture_type:batch, culture_vessel:L-shaped test tube, culture_volume:10 ml, dnase_treatment:yes, experimenter:Asakura Y, note:culture was diluted 100-fold when its OD660 reached 0.5 (2h after t=0), peptone:10 mg/mL, plasmid:pTN11 (r-m+), rna_prep_type:trizol, rna_stop_solution:RNA Protect, sodium_chloride:1.7e+02 mM, strain:MG1655,…
aerobic, culture_shaking:70 RPM, culture_temperature:42 Celsius, culture_type:batch, culture_vessel:L-shaped test tube, culture_volume:10 ml, dnase_treatment:yes, experimenter:Asakura Y, note:culture was diluted 100-fold when its OD660 reached 0.5 (2h after t=0), peptone:10 mg/mL, plasmid:pHSG415 (vector), rna_prep_type:trizol, rna_stop_solution:RNA Protect, sodium_chloride:1.7e+02 mM, strain:MG1…
aerobic, culture_shaking:70 RPM, culture_temperature:42 Celsius, culture_type:batch, culture_vessel:L-shaped test tube, culture_volume:10 ml, dnase_treatment:yes, experimenter:Asakura Y, note:culture was diluted 100-fold when its OD660 reached 0.5 (2h after t=0), peptone:10 mg/mL, plasmid:pHSG415 (vector), rna_prep_type:trizol, rna_stop_solution:RNA Protect, sodium_chloride:1.7e+02 mM, strain:MG1…
aerobic, cell_density:0.2 OD600, culture_temperature:37 Celsius, culture_type:batch, experimenter:Laubacher ME, note:with shaking; OD600=0.2 at t=0, peptone:10 mg/mL, rna_prep_type:hot phenol, rna_stop_solution:phenol/ethanol, sodium_chloride:1.7e+02 mM, strain:MG1655, structured_metadata:complete, time_point:-5 minutes, yeast_extract:5 mg/mL
aerobic, cell_density:0.2 OD600, culture_temperature:37 Celsius, culture_type:batch, experimenter:Laubacher ME, note:with shaking; OD600=0.2 at t=0, peptone:10 mg/mL, rna_prep_type:hot phenol, rna_stop_solution:phenol/ethanol, sodium_chloride:1.7e+02 mM, strain:MG1655, structured_metadata:complete, time_point:-5 minutes, yeast_extract:5 mg/mL
aerobic, cell_density:0.2 OD600, culture_temperature:37 Celsius, culture_type:batch, experimenter:Laubacher ME, note:with shaking; OD600=0.2 at t=0, peptone:10 mg/mL, rna_prep_type:hot phenol, rna_stop_solution:phenol/ethanol, sodium_chloride:1.7e+02 mM, strain:MG1655, structured_metadata:complete, time_point:-5 minutes, yeast_extract:5 mg/mL
aerobic, culture_temperature:37 Celsius, culture_type:batch, experimenter:Laubacher ME, note:with shaking; OD600=0.2 at t=0, peptone:10 mg/mL, rna_prep_type:hot phenol, rna_stop_solution:phenol/ethanol, sodium_chloride:1.7e+02 mM, strain:MG1655, structured_metadata:complete, time_point:5 minutes, yeast_extract:5 mg/mL
aerobic, culture_temperature:37 Celsius, culture_type:batch, experimenter:Laubacher ME, note:with shaking; OD600=0.2 at t=0, peptone:10 mg/mL, rna_prep_type:hot phenol, rna_stop_solution:phenol/ethanol, sodium_chloride:1.7e+02 mM, strain:MG1655, structured_metadata:complete, time_point:5 minutes, yeast_extract:5 mg/mL
aerobic, culture_temperature:37 Celsius, culture_type:batch, experimenter:Laubacher ME, note:with shaking; OD600=0.2 at t=0, peptone:10 mg/mL, rna_prep_type:hot phenol, rna_stop_solution:phenol/ethanol, sodium_chloride:1.7e+02 mM, strain:MG1655, structured_metadata:complete, time_point:20 minutes, yeast_extract:5 mg/mL
aerobic, culture_temperature:37 Celsius, culture_type:batch, experimenter:Laubacher ME, note:with shaking; OD600=0.2 at t=0, peptone:10 mg/mL, rna_prep_type:hot phenol, rna_stop_solution:phenol/ethanol, sodium_chloride:1.7e+02 mM, strain:MG1655, structured_metadata:complete, time_point:20 minutes, yeast_extract:5 mg/mL
aerobic, culture_temperature:37 Celsius, culture_type:batch, experimenter:Laubacher ME, note:with shaking; OD600=0.2 at t=0, peptone:10 mg/mL, rna_prep_type:hot phenol, rna_stop_solution:phenol/ethanol, sodium_chloride:1.7e+02 mM, strain:MG1655, structured_metadata:complete, time_point:20 minutes, yeast_extract:5 mg/mL
aerobic, culture_temperature:37 Celsius, culture_type:batch, experimenter:Laubacher ME, note:with shaking; OD600=0.2 at t=0, peptone:10 mg/mL, rna_prep_type:hot phenol, rna_stop_solution:phenol/ethanol, sodium_chloride:1.7e+02 mM, strain:MG1655, structured_metadata:complete, time_point:40 minutes, yeast_extract:5 mg/mL
aerobic, culture_temperature:37 Celsius, culture_type:batch, experimenter:Laubacher ME, note:with shaking; OD600=0.2 at t=0, peptone:10 mg/mL, rna_prep_type:hot phenol, rna_stop_solution:phenol/ethanol, sodium_chloride:1.7e+02 mM, strain:MG1655, structured_metadata:complete, time_point:40 minutes, yeast_extract:5 mg/mL
aerobic, culture_temperature:37 Celsius, culture_type:batch, experimenter:Laubacher ME, note:with shaking; OD600=0.2 at t=0, peptone:10 mg/mL, rna_prep_type:hot phenol, rna_stop_solution:phenol/ethanol, sodium_chloride:1.7e+02 mM, strain:MG1655, structured_metadata:complete, time_point:40 minutes, yeast_extract:5 mg/mL
aerobic, culture_temperature:37 Celsius, culture_type:batch, experimenter:Laubacher ME, note:with shaking; OD600=0.2 at t=0, peptone:10 mg/mL, rna_prep_type:hot phenol, rna_stop_solution:phenol/ethanol, sodium_chloride:1.7e+02 mM, strain:MG1655, structured_metadata:complete, time_point:40 minutes, yeast_extract:5 mg/mL
aerobic, cell_density:0.2 OD600, culture_temperature:37 Celsius, culture_type:batch, experimenter:Laubacher ME, note:with shaking; OD600=0.2 at t=0, peptone:10 mg/mL, rna_prep_type:hot phenol, rna_stop_solution:phenol/ethanol, sodium_chloride:1.7e+02 mM, strain:MG1655, structured_metadata:complete, time_point:-5 minutes, yeast_extract:5 mg/mL
aerobic, cell_density:0.2 OD600, culture_temperature:37 Celsius, culture_type:batch, experimenter:Laubacher ME, note:with shaking; OD600=0.2 at t=0, peptone:10 mg/mL, rna_prep_type:hot phenol, rna_stop_solution:phenol/ethanol, sodium_chloride:1.7e+02 mM, strain:MG1655, structured_metadata:complete, time_point:-5 minutes, yeast_extract:5 mg/mL
aerobic, cefsulodin:0.019 mM, culture_temperature:37 Celsius, culture_type:batch, experimenter:Laubacher ME, note:with shaking; OD600=0.2 at t=0, peptone:10 mg/mL, rna_prep_type:hot phenol, rna_stop_solution:phenol/ethanol, sodium_chloride:1.7e+02 mM, strain:MG1655, structured_metadata:complete, time_point:5 minutes, yeast_extract:5 mg/mL
aerobic, cefsulodin:0.019 mM, culture_temperature:37 Celsius, culture_type:batch, experimenter:Laubacher ME, note:with shaking; OD600=0.2 at t=0, peptone:10 mg/mL, rna_prep_type:hot phenol, rna_stop_solution:phenol/ethanol, sodium_chloride:1.7e+02 mM, strain:MG1655, structured_metadata:complete, time_point:5 minutes, yeast_extract:5 mg/mL
aerobic, cefsulodin:0.019 mM, culture_temperature:37 Celsius, culture_type:batch, experimenter:Laubacher ME, note:with shaking; OD600=0.2 at t=0, peptone:10 mg/mL, rna_prep_type:hot phenol, rna_stop_solution:phenol/ethanol, sodium_chloride:1.7e+02 mM, strain:MG1655, structured_metadata:complete, time_point:20 minutes, yeast_extract:5 mg/mL
aerobic, cefsulodin:0.019 mM, culture_temperature:37 Celsius, culture_type:batch, experimenter:Laubacher ME, note:with shaking; OD600=0.2 at t=0, peptone:10 mg/mL, rna_prep_type:hot phenol, rna_stop_solution:phenol/ethanol, sodium_chloride:1.7e+02 mM, strain:MG1655, structured_metadata:complete, time_point:20 minutes, yeast_extract:5 mg/mL
aerobic, cefsulodin:0.019 mM, culture_temperature:37 Celsius, culture_type:batch, experimenter:Laubacher ME, note:with shaking; OD600=0.2 at t=0, peptone:10 mg/mL, rna_prep_type:hot phenol, rna_stop_solution:phenol/ethanol, sodium_chloride:1.7e+02 mM, strain:MG1655, structured_metadata:complete, time_point:40 minutes, yeast_extract:5 mg/mL
aerobic, cefsulodin:0.019 mM, culture_temperature:37 Celsius, culture_type:batch, experimenter:Laubacher ME, note:with shaking; OD600=0.2 at t=0, peptone:10 mg/mL, rna_prep_type:hot phenol, rna_stop_solution:phenol/ethanol, sodium_chloride:1.7e+02 mM, strain:MG1655, structured_metadata:complete, time_point:40 minutes, yeast_extract:5 mg/mL
aerobic, cefsulodin:0.019 mM, culture_temperature:37 Celsius, culture_type:batch, experimenter:Laubacher ME, note:with shaking; OD600=0.2 at t=0, peptone:10 mg/mL, rna_prep_type:hot phenol, rna_stop_solution:phenol/ethanol, sodium_chloride:1.7e+02 mM, strain:MG1655, structured_metadata:complete, time_point:40 minutes, yeast_extract:5 mg/mL
aerobic, cell_density:0.2 OD600, culture_temperature:37 Celsius, culture_type:batch, experimenter:Laubacher ME, note:with shaking; OD600=0.2 at t=0, peptone:10 mg/mL, rna_prep_type:hot phenol, rna_stop_solution:phenol/ethanol, sodium_chloride:1.7e+02 mM, strain:MG1655, structured_metadata:complete, time_point:-5 minutes, yeast_extract:5 mg/mL
aerobic, cell_density:0.2 OD600, culture_temperature:37 Celsius, culture_type:batch, experimenter:Laubacher ME, note:with shaking; OD600=0.2 at t=0, peptone:10 mg/mL, rna_prep_type:hot phenol, rna_stop_solution:phenol/ethanol, sodium_chloride:1.7e+02 mM, strain:MG1655, structured_metadata:complete, time_point:-5 minutes, yeast_extract:5 mg/mL
aerobic, culture_temperature:37 Celsius, culture_type:batch, experimenter:Laubacher ME, mecillinam:9.2e-05 mM, note:with shaking; OD600=0.2 at t=0, peptone:10 mg/mL, rna_prep_type:hot phenol, rna_stop_solution:phenol/ethanol, sodium_chloride:1.7e+02 mM, strain:MG1655, structured_metadata:complete, time_point:5 minutes, yeast_extract:5 mg/mL
aerobic, culture_temperature:37 Celsius, culture_type:batch, experimenter:Laubacher ME, mecillinam:9.2e-05 mM, note:with shaking; OD600=0.2 at t=0, peptone:10 mg/mL, rna_prep_type:hot phenol, rna_stop_solution:phenol/ethanol, sodium_chloride:1.7e+02 mM, strain:MG1655, structured_metadata:complete, time_point:5 minutes, yeast_extract:5 mg/mL
aerobic, culture_temperature:37 Celsius, culture_type:batch, experimenter:Laubacher ME, mecillinam:9.2e-05 mM, note:with shaking; OD600=0.2 at t=0, peptone:10 mg/mL, rna_prep_type:hot phenol, rna_stop_solution:phenol/ethanol, sodium_chloride:1.7e+02 mM, strain:MG1655, structured_metadata:complete, time_point:20 minutes, yeast_extract:5 mg/mL
aerobic, culture_temperature:37 Celsius, culture_type:batch, experimenter:Laubacher ME, mecillinam:9.2e-05 mM, note:with shaking; OD600=0.2 at t=0, peptone:10 mg/mL, rna_prep_type:hot phenol, rna_stop_solution:phenol/ethanol, sodium_chloride:1.7e+02 mM, strain:MG1655, structured_metadata:complete, time_point:20 minutes, yeast_extract:5 mg/mL
aerobic, culture_temperature:37 Celsius, culture_type:batch, experimenter:Laubacher ME, mecillinam:9.2e-05 mM, note:with shaking; OD600=0.2 at t=0, peptone:10 mg/mL, rna_prep_type:hot phenol, rna_stop_solution:phenol/ethanol, sodium_chloride:1.7e+02 mM, strain:MG1655, structured_metadata:complete, time_point:40 minutes, yeast_extract:5 mg/mL
aerobic, culture_temperature:37 Celsius, culture_type:batch, experimenter:Laubacher ME, mecillinam:9.2e-05 mM, note:with shaking; OD600=0.2 at t=0, peptone:10 mg/mL, rna_prep_type:hot phenol, rna_stop_solution:phenol/ethanol, sodium_chloride:1.7e+02 mM, strain:MG1655, structured_metadata:complete, time_point:40 minutes, yeast_extract:5 mg/mL
aerobic, culture_temperature:37 Celsius, culture_type:batch, experimenter:Laubacher ME, mecillinam:9.2e-05 mM, note:with shaking; OD600=0.2 at t=0, peptone:10 mg/mL, rna_prep_type:hot phenol, rna_stop_solution:phenol/ethanol, sodium_chloride:1.7e+02 mM, strain:MG1655, structured_metadata:complete, time_point:40 minutes, yeast_extract:5 mg/mL
aerobic, cell_density:0.2 OD600, culture_temperature:37 Celsius, culture_type:batch, experimenter:Laubacher ME, note:with shaking; OD600=0.2 at t=0, peptone:10 mg/mL, rna_prep_type:hot phenol, rna_stop_solution:phenol/ethanol, sodium_chloride:1.7e+02 mM, strain:MG1655, structured_metadata:complete, time_point:-5 minutes, yeast_extract:5 mg/mL
aerobic, cell_density:0.2 OD600, culture_temperature:37 Celsius, culture_type:batch, experimenter:Laubacher ME, note:with shaking; OD600=0.2 at t=0, peptone:10 mg/mL, rna_prep_type:hot phenol, rna_stop_solution:phenol/ethanol, sodium_chloride:1.7e+02 mM, strain:MG1655, structured_metadata:complete, time_point:-5 minutes, yeast_extract:5 mg/mL
aerobic, cell_density:0.2 OD600, culture_temperature:37 Celsius, culture_type:batch, experimenter:Laubacher ME, note:with shaking; OD600=0.2 at t=0, peptone:10 mg/mL, rna_prep_type:hot phenol, rna_stop_solution:phenol/ethanol, sodium_chloride:1.7e+02 mM, strain:MG1655, structured_metadata:complete, time_point:-5 minutes, yeast_extract:5 mg/mL
aerobic, cefsulodin:0.019 mM, culture_temperature:37 Celsius, culture_type:batch, experimenter:Laubacher ME, mecillinam:9.2e-05 mM, note:with shaking; OD600=0.2 at t=0, peptone:10 mg/mL, rna_prep_type:hot phenol, rna_stop_solution:phenol/ethanol, sodium_chloride:1.7e+02 mM, strain:MG1655, structured_metadata:complete, time_point:5 minutes, yeast_extract:5 mg/mL
aerobic, cefsulodin:0.019 mM, culture_temperature:37 Celsius, culture_type:batch, experimenter:Laubacher ME, mecillinam:9.2e-05 mM, note:with shaking; OD600=0.2 at t=0, peptone:10 mg/mL, rna_prep_type:hot phenol, rna_stop_solution:phenol/ethanol, sodium_chloride:1.7e+02 mM, strain:MG1655, structured_metadata:complete, time_point:5 minutes, yeast_extract:5 mg/mL
aerobic, cefsulodin:0.019 mM, culture_temperature:37 Celsius, culture_type:batch, experimenter:Laubacher ME, mecillinam:9.2e-05 mM, note:with shaking; OD600=0.2 at t=0, peptone:10 mg/mL, rna_prep_type:hot phenol, rna_stop_solution:phenol/ethanol, sodium_chloride:1.7e+02 mM, strain:MG1655, structured_metadata:complete, time_point:5 minutes, yeast_extract:5 mg/mL
aerobic, cefsulodin:0.019 mM, culture_temperature:37 Celsius, culture_type:batch, experimenter:Laubacher ME, mecillinam:9.2e-05 mM, note:with shaking; OD600=0.2 at t=0, peptone:10 mg/mL, rna_prep_type:hot phenol, rna_stop_solution:phenol/ethanol, sodium_chloride:1.7e+02 mM, strain:MG1655, structured_metadata:complete, time_point:20 minutes, yeast_extract:5 mg/mL
aerobic, cefsulodin:0.019 mM, culture_temperature:37 Celsius, culture_type:batch, experimenter:Laubacher ME, mecillinam:9.2e-05 mM, note:with shaking; OD600=0.2 at t=0, peptone:10 mg/mL, rna_prep_type:hot phenol, rna_stop_solution:phenol/ethanol, sodium_chloride:1.7e+02 mM, strain:MG1655, structured_metadata:complete, time_point:20 minutes, yeast_extract:5 mg/mL
aerobic, cefsulodin:0.019 mM, culture_temperature:37 Celsius, culture_type:batch, experimenter:Laubacher ME, mecillinam:9.2e-05 mM, note:with shaking; OD600=0.2 at t=0, peptone:10 mg/mL, rna_prep_type:hot phenol, rna_stop_solution:phenol/ethanol, sodium_chloride:1.7e+02 mM, strain:MG1655, structured_metadata:complete, time_point:20 minutes, yeast_extract:5 mg/mL
aerobic, cefsulodin:0.019 mM, culture_temperature:37 Celsius, culture_type:batch, experimenter:Laubacher ME, mecillinam:9.2e-05 mM, note:with shaking; OD600=0.2 at t=0, peptone:10 mg/mL, rna_prep_type:hot phenol, rna_stop_solution:phenol/ethanol, sodium_chloride:1.7e+02 mM, strain:MG1655, structured_metadata:complete, time_point:40 minutes, yeast_extract:5 mg/mL
aerobic, cefsulodin:0.019 mM, culture_temperature:37 Celsius, culture_type:batch, experimenter:Laubacher ME, mecillinam:9.2e-05 mM, note:with shaking; OD600=0.2 at t=0, peptone:10 mg/mL, rna_prep_type:hot phenol, rna_stop_solution:phenol/ethanol, sodium_chloride:1.7e+02 mM, strain:MG1655, structured_metadata:complete, time_point:40 minutes, yeast_extract:5 mg/mL
aerobic, cefsulodin:0.019 mM, culture_temperature:37 Celsius, culture_type:batch, experimenter:Laubacher ME, mecillinam:9.2e-05 mM, note:with shaking; OD600=0.2 at t=0, peptone:10 mg/mL, rna_prep_type:hot phenol, rna_stop_solution:phenol/ethanol, sodium_chloride:1.7e+02 mM, strain:MG1655, structured_metadata:complete, time_point:40 minutes, yeast_extract:5 mg/mL
aerobic, cefsulodin:0.019 mM, culture_temperature:37 Celsius, culture_type:batch, experimenter:Laubacher ME, mecillinam:9.2e-05 mM, note:with shaking; OD600=0.2 at t=0, peptone:10 mg/mL, rna_prep_type:hot phenol, rna_stop_solution:phenol/ethanol, sodium_chloride:1.7e+02 mM, strain:MG1655, structured_metadata:complete, time_point:40 minutes, yeast_extract:5 mg/mL
aerobic, culture_shaking:2.5e+02 RPM, culture_temperature:37 Celsius, culture_type:batch, culture_vessel:glass_wool, culture_vessel_volume:1e+03 ml, culture_volume:2.5e+02 ml, dnase_treatment:yes, experimenter:Garcia-Contreras R, growth_phase:biofilm, note:bacteria were grown on 10 g glass wool, note2:REMOVED: 24hr control expt (hha_wt_glu_24hr_biofilm) CEL file identical to biofilm_wt_glucose in…
aerobic, culture_shaking:2.5e+02 RPM, culture_temperature:37 Celsius, culture_type:batch, culture_vessel:glass_wool, culture_vessel_volume:1e+03 ml, culture_volume:2.5e+02 ml, dnase_treatment:yes, experimenter:Garcia-Contreras R, growth_phase:biofilm, kanamycin:0.1 mM, note:bacteria were grown on 10 g glass wool, note2:REMOVED: 24hr control expt (hha_wt_glu_24hr_biofilm) CEL file identical to bio…
aerobic, culture_shaking:2.5e+02 RPM, culture_temperature:37 Celsius, culture_type:batch, culture_vessel:glass_wool, culture_vessel_volume:1e+03 ml, culture_volume:2.5e+02 ml, dnase_treatment:yes, experimenter:Garcia-Contreras R, glucose:11 mM, growth_phase:biofilm, note:bacteria were grown on 10 g glass wool, note2:REMOVED: 24hr control expt (hha_wt_glu_24hr_biofilm) CEL file identical to biofil…
aerobic, culture_shaking:2.5e+02 RPM, culture_temperature:37 Celsius, culture_type:batch, culture_vessel:glass_wool, culture_vessel_volume:1e+03 ml, culture_volume:2.5e+02 ml, dnase_treatment:yes, experimenter:Garcia-Contreras R, glucose:11 mM, growth_phase:biofilm, kanamycin:0.1 mM, note:bacteria were grown on 10 g glass wool, note2:REMOVED: 24hr control expt (hha_wt_glu_24hr_biofilm) CEL file i…
aerobic, culture_shaking:2.5e+02 RPM, culture_temperature:37 Celsius, culture_type:batch, culture_vessel:glass_wool, culture_vessel_volume:1e+03 ml, culture_volume:2.5e+02 ml, dnase_treatment:yes, experimenter:Garcia-Contreras R, glucose:11 mM, growth_phase:biofilm, kanamycin:0.1 mM, note:bacteria were grown on 10 g glass wool, note2:REMOVED: 24hr control expt (hha_wt_glu_24hr_biofilm) CEL file i…
aerobic, culture_shaking:2.5e+02 RPM, culture_temperature:37 Celsius, culture_type:batch, culture_vessel:glass_wool, culture_vessel_volume:1e+03 ml, culture_volume:2.5e+02 ml, dnase_treatment:yes, experimenter:Garcia-Contreras R, glucose:11 mM, growth_phase:biofilm, kanamycin:0.1 mM, note:bacteria were grown on 10 g glass wool, note2:REMOVED: 24hr control expt (hha_wt_glu_24hr_biofilm) CEL file i…
aerobic, culture_shaking:2e+02 RPM, culture_temperature:37 Celsius, culture_type:batch, culture_vessel_volume:2e+03 ml, culture_volume:1e+02 ml, experimenter:Oberto J, growth_phase:log, note:cell densities: exponential phase: OD600 0.6-0.7; transition: 2.2-2.5 and stationary: 4.6-4.8 (3.0 for hupAB), peptone:10 mg/mL, rna_prep_type:RNeasy-like (see GEO sample pages), rna_stop_solution:boiling SDS…
aerobic, culture_shaking:2e+02 RPM, culture_temperature:37 Celsius, culture_type:batch, culture_vessel_volume:2e+03 ml, culture_volume:1e+02 ml, experimenter:Oberto J, growth_phase:log, note:cell densities: exponential phase: OD600 0.6-0.7; transition: 2.2-2.5 and stationary: 4.6-4.8 (3.0 for hupAB), peptone:10 mg/mL, rna_prep_type:RNeasy-like (see GEO sample pages), rna_stop_solution:boiling SDS…
aerobic, culture_shaking:2e+02 RPM, culture_temperature:37 Celsius, culture_type:batch, culture_vessel_volume:2e+03 ml, culture_volume:1e+02 ml, experimenter:Oberto J, growth_phase:late_log, note:cell densities: exponential phase: OD600 0.6-0.7; transition: 2.2-2.5 and stationary: 4.6-4.8 (3.0 for hupAB), peptone:10 mg/mL, rna_prep_type:RNeasy-like (see GEO sample pages), rna_stop_solution:boilin…
aerobic, culture_shaking:2e+02 RPM, culture_temperature:37 Celsius, culture_type:batch, culture_vessel_volume:2e+03 ml, culture_volume:1e+02 ml, experimenter:Oberto J, growth_phase:stationary, note:cell densities: exponential phase: OD600 0.6-0.7; transition: 2.2-2.5 and stationary: 4.6-4.8 (3.0 for hupAB), peptone:10 mg/mL, rna_prep_type:RNeasy-like (see GEO sample pages), rna_stop_solution:boil…
aerobic, culture_shaking:2e+02 RPM, culture_temperature:37 Celsius, culture_type:batch, culture_vessel_volume:2e+03 ml, culture_volume:1e+02 ml, experimenter:Oberto J, growth_phase:stationary, note:cell densities: exponential phase: OD600 0.6-0.7; transition: 2.2-2.5 and stationary: 4.6-4.8 (3.0 for hupAB), peptone:10 mg/mL, rna_prep_type:RNeasy-like (see GEO sample pages), rna_stop_solution:boil…
aerobic, chloramphenicol:0.062 mM, culture_shaking:2e+02 RPM, culture_temperature:37 Celsius, culture_type:batch, culture_vessel_volume:2e+03 ml, culture_volume:1e+02 ml, experimenter:Oberto J, growth_phase:log, note:cell densities: exponential phase: OD600 0.6-0.7; transition: 2.2-2.5 and stationary: 4.6-4.8 (3.0 for hupAB), peptone:10 mg/mL, perturbation:mutation, perturbation_gene:hupA, resist…
aerobic, chloramphenicol:0.062 mM, culture_shaking:2e+02 RPM, culture_temperature:37 Celsius, culture_type:batch, culture_vessel_volume:2e+03 ml, culture_volume:1e+02 ml, experimenter:Oberto J, growth_phase:late_log, note:cell densities: exponential phase: OD600 0.6-0.7; transition: 2.2-2.5 and stationary: 4.6-4.8 (3.0 for hupAB), peptone:10 mg/mL, perturbation:mutation, perturbation_gene:hupA, r…
aerobic, chloramphenicol:0.062 mM, culture_shaking:2e+02 RPM, culture_temperature:37 Celsius, culture_type:batch, culture_vessel_volume:2e+03 ml, culture_volume:1e+02 ml, experimenter:Oberto J, growth_phase:stationary, note:cell densities: exponential phase: OD600 0.6-0.7; transition: 2.2-2.5 and stationary: 4.6-4.8 (3.0 for hupAB), peptone:10 mg/mL, perturbation:mutation, perturbation_gene:hupA,…
aerobic, culture_shaking:2e+02 RPM, culture_temperature:37 Celsius, culture_type:batch, culture_vessel_volume:2e+03 ml, culture_volume:1e+02 ml, experimenter:Oberto J, growth_phase:log, kanamycin:0.1 mM, note:cell densities: exponential phase: OD600 0.6-0.7; transition: 2.2-2.5 and stationary: 4.6-4.8 (3.0 for hupAB), peptone:10 mg/mL, perturbation:mutation, perturbation_gene:hupB, resistant_to:k…
aerobic, culture_shaking:2e+02 RPM, culture_temperature:37 Celsius, culture_type:batch, culture_vessel_volume:2e+03 ml, culture_volume:1e+02 ml, experimenter:Oberto J, growth_phase:late_log, kanamycin:0.1 mM, note:cell densities: exponential phase: OD600 0.6-0.7; transition: 2.2-2.5 and stationary: 4.6-4.8 (3.0 for hupAB), peptone:10 mg/mL, perturbation:mutation, perturbation_gene:hupB, resistant…
aerobic, culture_shaking:2e+02 RPM, culture_temperature:37 Celsius, culture_type:batch, culture_vessel_volume:2e+03 ml, culture_volume:1e+02 ml, experimenter:Oberto J, growth_phase:stationary, kanamycin:0.1 mM, note:cell densities: exponential phase: OD600 0.6-0.7; transition: 2.2-2.5 and stationary: 4.6-4.8 (3.0 for hupAB), peptone:10 mg/mL, perturbation:mutation, perturbation_gene:hupB, resista…
aerobic, chloramphenicol:0.062 mM, culture_shaking:2e+02 RPM, culture_temperature:37 Celsius, culture_type:batch, culture_vessel_volume:2e+03 ml, culture_volume:1e+02 ml, experimenter:Oberto J, growth_phase:log, kanamycin:0.1 mM, note:cell densities: exponential phase: OD600 0.6-0.7; transition: 2.2-2.5 and stationary: 4.6-4.8 (3.0 for hupAB), peptone:10 mg/mL, perturbation:mutation, perturbation…
aerobic, chloramphenicol:0.062 mM, culture_shaking:2e+02 RPM, culture_temperature:37 Celsius, culture_type:batch, culture_vessel_volume:2e+03 ml, culture_volume:1e+02 ml, experimenter:Oberto J, growth_phase:log, kanamycin:0.1 mM, note:cell densities: exponential phase: OD600 0.6-0.7; transition: 2.2-2.5 and stationary: 4.6-4.8 (3.0 for hupAB), peptone:10 mg/mL, perturbation:mutation, perturbation…
aerobic, chloramphenicol:0.062 mM, culture_shaking:2e+02 RPM, culture_temperature:37 Celsius, culture_type:batch, culture_vessel_volume:2e+03 ml, culture_volume:1e+02 ml, experimenter:Oberto J, growth_phase:late_log, kanamycin:0.1 mM, note:cell densities: exponential phase: OD600 0.6-0.7; transition: 2.2-2.5 and stationary: 4.6-4.8 (3.0 for hupAB), peptone:10 mg/mL, perturbation:mutation, perturb…
aerobic, chloramphenicol:0.062 mM, culture_shaking:2e+02 RPM, culture_temperature:37 Celsius, culture_type:batch, culture_vessel_volume:2e+03 ml, culture_volume:1e+02 ml, experimenter:Oberto J, growth_phase:stationary, kanamycin:0.1 mM, note:cell densities: exponential phase: OD600 0.6-0.7; transition: 2.2-2.5 and stationary: 4.6-4.8 (3.0 for hupAB), peptone:10 mg/mL, perturbation:mutation, pertu…
aerobic, chloramphenicol:0.062 mM, culture_shaking:2e+02 RPM, culture_temperature:37 Celsius, culture_type:batch, culture_vessel_volume:2e+03 ml, culture_volume:1e+02 ml, experimenter:Oberto J, growth_phase:stationary, kanamycin:0.1 mM, note:cell densities: exponential phase: OD600 0.6-0.7; transition: 2.2-2.5 and stationary: 4.6-4.8 (3.0 for hupAB), peptone:10 mg/mL, perturbation:mutation, pertu…
aerobic, culture_shaking:2e+02 RPM, culture_temperature:37 Celsius, culture_type:batch, culture_vessel_volume:2e+03 ml, culture_volume:1e+02 ml, experimenter:Oberto J, growth_phase:log, note:cell densities: exponential phase: OD600 0.6-0.7; transition: 2.2-2.5 and stationary: 4.6-4.8 (3.0 for hupAB), note2:not certain this is a full knockout, peptone:10 mg/mL, perturbation:knockout, perturbation_…
aerobic, culture_shaking:2e+02 RPM, culture_temperature:37 Celsius, culture_type:batch, culture_vessel_volume:2e+03 ml, culture_volume:1e+02 ml, experimenter:Oberto J, growth_phase:stationary, note:cell densities: exponential phase: OD600 0.6-0.7; transition: 2.2-2.5 and stationary: 4.6-4.8 (3.0 for hupAB), note2:not certain this is a full knockout, peptone:10 mg/mL, perturbation:knockout, pertur…
aerobic, ammonium_chloride:93 mM, calcium_chloride:0.1 mM, culture_shaking:2e+02 RPM, culture_temperature:37 Celsius, culture_type:batch, culture_vessel_volume:2e+03 ml, culture_volume:1e+02 ml, disodium_hydrogen_phosphate:2.4e+02 mM, experimenter:Oberto J, glucose:22 mM, growth_phase:log, magnesium_chloride:2 mM, note:cell densities: exponential phase: OD600 0.6-0.7; transition: 2.2-2.5 and stat…
aerobic, ammonium_chloride:93 mM, calcium_chloride:0.1 mM, culture_shaking:2e+02 RPM, culture_temperature:37 Celsius, culture_type:batch, culture_vessel_volume:2e+03 ml, culture_volume:1e+02 ml, disodium_hydrogen_phosphate:2.4e+02 mM, experimenter:Oberto J, glycerol:43 mM, growth_phase:log, magnesium_chloride:2 mM, note:cell densities: exponential phase: OD600 0.6-0.7; transition: 2.2-2.5 and sta…
aerobic, ammonium_chloride:93 mM, calcium_chloride:0.1 mM, culture_shaking:2e+02 RPM, culture_temperature:37 Celsius, culture_type:batch, culture_vessel_volume:2e+03 ml, culture_volume:1e+02 ml, disodium_hydrogen_phosphate:2.4e+02 mM, experimenter:Oberto J, glucose:22 mM, growth_phase:stationary, magnesium_chloride:2 mM, note:cell densities: exponential phase: OD600 0.6-0.7; transition: 2.2-2.5 a…
aerobic, ammonium_chloride:93 mM, calcium_chloride:0.1 mM, culture_shaking:2e+02 RPM, culture_temperature:37 Celsius, culture_type:batch, culture_vessel_volume:2e+03 ml, culture_volume:1e+02 ml, disodium_hydrogen_phosphate:2.4e+02 mM, experimenter:Oberto J, glycerol:43 mM, growth_phase:stationary, magnesium_chloride:2 mM, note:cell densities: exponential phase: OD600 0.6-0.7; transition: 2.2-2.5 …
aerobic, ammonium_chloride:93 mM, calcium_chloride:0.1 mM, chloramphenicol:0.062 mM, culture_shaking:2e+02 RPM, culture_temperature:37 Celsius, culture_type:batch, culture_vessel_volume:2e+03 ml, culture_volume:1e+02 ml, disodium_hydrogen_phosphate:2.4e+02 mM, experimenter:Oberto J, glucose:22 mM, growth_phase:log, kanamycin:0.1 mM, magnesium_chloride:2 mM, note:cell densities: exponential phase:…
aerobic, ammonium_chloride:93 mM, calcium_chloride:0.1 mM, chloramphenicol:0.062 mM, culture_shaking:2e+02 RPM, culture_temperature:37 Celsius, culture_type:batch, culture_vessel_volume:2e+03 ml, culture_volume:1e+02 ml, disodium_hydrogen_phosphate:2.4e+02 mM, experimenter:Oberto J, glycerol:43 mM, growth_phase:log, kanamycin:0.1 mM, magnesium_chloride:2 mM, note:cell densities: exponential phase…
aerobic, ammonium_chloride:93 mM, calcium_chloride:0.1 mM, chloramphenicol:0.062 mM, culture_shaking:2e+02 RPM, culture_temperature:37 Celsius, culture_type:batch, culture_vessel_volume:2e+03 ml, culture_volume:1e+02 ml, disodium_hydrogen_phosphate:2.4e+02 mM, experimenter:Oberto J, glucose:22 mM, growth_phase:stationary, kanamycin:0.1 mM, magnesium_chloride:2 mM, note:cell densities: exponential…
aerobic, ammonium_chloride:93 mM, calcium_chloride:0.1 mM, chloramphenicol:0.062 mM, culture_shaking:2e+02 RPM, culture_temperature:37 Celsius, culture_type:batch, culture_vessel_volume:2e+03 ml, culture_volume:1e+02 ml, disodium_hydrogen_phosphate:2.4e+02 mM, experimenter:Oberto J, glycerol:43 mM, growth_phase:stationary, kanamycin:0.1 mM, magnesium_chloride:2 mM, note:cell densities: exponentia…
aerobic, ammonium_sulfate:15 mM, cell_density:0.3 OD600, culture_temperature:37 Celsius, culture_type:batch, culture_volume:50 ml, experimenter:Dong T, ferrous_sulfate:0.0018 mM, glucose:11 mM, growth_phase:log, magnesium_sulfate:1 mM, note:M63 minimal media; pH 7.0, potassium_phosphate_dibasic:1e+02 mM, rna_prep_type:hot phenol, rna_stop_solution:boiling SDS, strain:MG1655, structured_metadata:c…
aerobic, ammonium_sulfate:15 mM, cell_density:0.3 OD600, culture_temperature:37 Celsius, culture_type:batch, culture_volume:50 ml, experimenter:Dong T, ferrous_sulfate:0.0018 mM, glucose:11 mM, growth_phase:log, magnesium_sulfate:1 mM, note:M63 minimal media; pH 7.0, potassium_phosphate_dibasic:1e+02 mM, rna_prep_type:hot phenol, rna_stop_solution:boiling SDS, strain:MG1655, structured_metadata:c…
aerobic, ammonium_sulfate:15 mM, cell_density:0.3 OD600, culture_temperature:37 Celsius, culture_type:batch, culture_volume:50 ml, experimenter:Dong T, ferrous_sulfate:0.0018 mM, glucose:11 mM, growth_phase:log, magnesium_sulfate:1 mM, note:M63 minimal media; pH 7.0, potassium_phosphate_dibasic:1e+02 mM, rna_prep_type:hot phenol, rna_stop_solution:boiling SDS, strain:MG1655, structured_metadata:c…
aerobic, ammonium_sulfate:15 mM, cell_density:1.5 OD600, culture_temperature:37 Celsius, culture_type:batch, culture_volume:50 ml, experimenter:Dong T, ferrous_sulfate:0.0018 mM, glucose:11 mM, growth_phase:stationary, magnesium_sulfate:1 mM, note:M63 minimal media; pH 7.0, potassium_phosphate_dibasic:1e+02 mM, rna_prep_type:hot phenol, rna_stop_solution:boiling SDS, strain:MG1655, structured_met…
aerobic, ammonium_sulfate:15 mM, cell_density:1.5 OD600, culture_temperature:37 Celsius, culture_type:batch, culture_volume:50 ml, experimenter:Dong T, ferrous_sulfate:0.0018 mM, glucose:11 mM, growth_phase:stationary, magnesium_sulfate:1 mM, note:M63 minimal media; pH 7.0, potassium_phosphate_dibasic:1e+02 mM, rna_prep_type:hot phenol, rna_stop_solution:boiling SDS, strain:MG1655, structured_met…
aerobic, ammonium_sulfate:15 mM, cell_density:1.5 OD600, culture_temperature:37 Celsius, culture_type:batch, culture_volume:50 ml, experimenter:Dong T, ferrous_sulfate:0.0018 mM, glucose:11 mM, growth_phase:stationary, magnesium_sulfate:1 mM, note:M63 minimal media; pH 7.0, potassium_phosphate_dibasic:1e+02 mM, rna_prep_type:hot phenol, rna_stop_solution:boiling SDS, strain:MG1655, structured_met…
aerobic, ammonium_sulfate:15 mM, cell_density:0.3 OD600, culture_temperature:37 Celsius, culture_type:batch, culture_volume:50 ml, experimenter:Dong T, ferrous_sulfate:0.0018 mM, glucose:11 mM, growth_phase:log, magnesium_sulfate:1 mM, note:M63 minimal media; pH 7.0, perturbation:knockout, perturbation_gene:rpoS, potassium_phosphate_dibasic:1e+02 mM, rna_prep_type:hot phenol, rna_stop_solution:bo…
aerobic, ammonium_sulfate:15 mM, cell_density:0.3 OD600, culture_temperature:37 Celsius, culture_type:batch, culture_volume:50 ml, experimenter:Dong T, ferrous_sulfate:0.0018 mM, glucose:11 mM, growth_phase:log, magnesium_sulfate:1 mM, note:M63 minimal media; pH 7.0, perturbation:knockout, perturbation_gene:rpoS, potassium_phosphate_dibasic:1e+02 mM, rna_prep_type:hot phenol, rna_stop_solution:bo…
aerobic, ammonium_sulfate:15 mM, cell_density:0.3 OD600, culture_temperature:37 Celsius, culture_type:batch, culture_volume:50 ml, experimenter:Dong T, ferrous_sulfate:0.0018 mM, glucose:11 mM, growth_phase:log, magnesium_sulfate:1 mM, note:M63 minimal media; pH 7.0, perturbation:knockout, perturbation_gene:rpoS, potassium_phosphate_dibasic:1e+02 mM, rna_prep_type:hot phenol, rna_stop_solution:bo…
aerobic, ammonium_sulfate:15 mM, cell_density:1.5 OD600, culture_temperature:37 Celsius, culture_type:batch, culture_volume:50 ml, experimenter:Dong T, ferrous_sulfate:0.0018 mM, glucose:11 mM, growth_phase:stationary, magnesium_sulfate:1 mM, note:M63 minimal media; pH 7.0, perturbation:knockout, perturbation_gene:rpoS, potassium_phosphate_dibasic:1e+02 mM, rna_prep_type:hot phenol, rna_stop_solu…
aerobic, ammonium_sulfate:15 mM, cell_density:1.5 OD600, culture_temperature:37 Celsius, culture_type:batch, culture_volume:50 ml, experimenter:Dong T, ferrous_sulfate:0.0018 mM, glucose:11 mM, growth_phase:stationary, magnesium_sulfate:1 mM, note:M63 minimal media; pH 7.0, perturbation:knockout, perturbation_gene:rpoS, potassium_phosphate_dibasic:1e+02 mM, rna_prep_type:hot phenol, rna_stop_solu…
aerobic, ammonium_sulfate:15 mM, cell_density:1.5 OD600, culture_temperature:37 Celsius, culture_type:batch, culture_volume:50 ml, experimenter:Dong T, ferrous_sulfate:0.0018 mM, glucose:11 mM, growth_phase:stationary, magnesium_sulfate:1 mM, note:M63 minimal media; pH 7.0, perturbation:knockout, perturbation_gene:rpoS, potassium_phosphate_dibasic:1e+02 mM, rna_prep_type:hot phenol, rna_stop_solu…
aerobic, ammonium_chloride:9.5 mM, ammonium_molybdate:2.9e-06 mM, boric_acid:0.0004 mM, calcium_chloride:0.0005 mM, cobalt_chloride:3e-05 mM, culture_temperature:37 Celsius, culture_type:fed_batch, culture_vessel:glass surface in flow cell, cupric_sulfate:9.6e-06 mM, experimenter:Ito A, ferrous_sulfate:0.01 mM, glucose:11 mM, growth_phase:biofilm, magnesium_chloride:0.53 mM, manganese(ii)_chlorid…
aerobic, ammonium_chloride:9.5 mM, ammonium_molybdate:2.9e-06 mM, boric_acid:0.0004 mM, calcium_chloride:0.0005 mM, cobalt_chloride:3e-05 mM, culture_temperature:37 Celsius, culture_type:fed_batch, culture_vessel:glass surface in flow cell, cupric_sulfate:9.6e-06 mM, experimenter:Ito A, ferrous_sulfate:0.01 mM, glucose:11 mM, growth_phase:biofilm, magnesium_chloride:0.53 mM, manganese(ii)_chlorid…
aerobic, ammonium_chloride:9.5 mM, ammonium_molybdate:2.9e-06 mM, boric_acid:0.0004 mM, calcium_chloride:0.0005 mM, cobalt_chloride:3e-05 mM, culture_temperature:37 Celsius, culture_type:fed_batch, culture_vessel:glass surface in flow cell, cupric_sulfate:9.6e-06 mM, experimenter:Ito A, ferrous_sulfate:0.01 mM, glucose:11 mM, growth_phase:biofilm, magnesium_chloride:0.53 mM, manganese(ii)_chlorid…
aerobic, ammonium_chloride:9.5 mM, ammonium_molybdate:2.9e-06 mM, boric_acid:0.0004 mM, calcium_chloride:0.0005 mM, cobalt_chloride:3e-05 mM, culture_temperature:37 Celsius, culture_type:fed_batch, culture_vessel:glass surface in flow cell, cupric_sulfate:9.6e-06 mM, experimenter:Ito A, ferrous_sulfate:0.01 mM, glucose:11 mM, growth_phase:biofilm, magnesium_chloride:0.53 mM, manganese(ii)_chlorid…
aerobic, ammonium_chloride:9.5 mM, ammonium_molybdate:2.9e-06 mM, boric_acid:0.0004 mM, calcium_chloride:0.0005 mM, cobalt_chloride:3e-05 mM, culture_temperature:37 Celsius, culture_type:fed_batch, culture_vessel:glass surface in flow cell, cupric_sulfate:9.6e-06 mM, experimenter:Ito A, ferrous_sulfate:0.01 mM, glucose:11 mM, growth_phase:biofilm, magnesium_chloride:0.53 mM, manganese(ii)_chlorid…
aerobic, ammonium_chloride:9.5 mM, ammonium_molybdate:2.9e-06 mM, boric_acid:0.0004 mM, calcium_chloride:0.0005 mM, cobalt_chloride:3e-05 mM, culture_temperature:37 Celsius, culture_type:fed_batch, culture_vessel:glass surface in flow cell, cupric_sulfate:9.6e-06 mM, experimenter:Ito A, ferrous_sulfate:0.01 mM, glucose:11 mM, growth_phase:biofilm, magnesium_chloride:0.53 mM, manganese(ii)_chlorid…
aerobic, ammonium_chloride:9.5 mM, ammonium_molybdate:2.9e-06 mM, boric_acid:0.0004 mM, calcium_chloride:0.0005 mM, cobalt_chloride:3e-05 mM, culture_temperature:37 Celsius, culture_type:batch, cupric_sulfate:9.6e-06 mM, experimenter:Ito A, ferrous_sulfate:0.01 mM, glucose:11 mM, growth_phase:log, magnesium_chloride:0.53 mM, manganese(ii)_chloride:8.1e-05 mM, mops:40 mM, potassium_phosphate_monob…
aerobic, ammonium_chloride:9.5 mM, ammonium_molybdate:2.9e-06 mM, boric_acid:0.0004 mM, calcium_chloride:0.0005 mM, cobalt_chloride:3e-05 mM, culture_temperature:37 Celsius, culture_type:batch, cupric_sulfate:9.6e-06 mM, experimenter:Ito A, ferrous_sulfate:0.01 mM, glucose:11 mM, growth_phase:log, magnesium_chloride:0.53 mM, manganese(ii)_chloride:8.1e-05 mM, mops:40 mM, potassium_phosphate_monob…
aerobic, ammonium_chloride:9.5 mM, ammonium_molybdate:2.9e-06 mM, boric_acid:0.0004 mM, calcium_chloride:0.0005 mM, cobalt_chloride:3e-05 mM, culture_temperature:37 Celsius, culture_type:batch, cupric_sulfate:9.6e-06 mM, experimenter:Ito A, ferrous_sulfate:0.01 mM, glucose:11 mM, growth_phase:log, magnesium_chloride:0.53 mM, manganese(ii)_chloride:8.1e-05 mM, mops:40 mM, potassium_phosphate_monob…
aerobic, ammonium_chloride:9.5 mM, ammonium_molybdate:2.9e-06 mM, boric_acid:0.0004 mM, calcium_chloride:0.0005 mM, cobalt_chloride:3e-05 mM, culture_temperature:37 Celsius, culture_type:fed_batch, culture_vessel:glass surface in flow cell, cupric_sulfate:9.6e-06 mM, experimenter:Ito A, ferrous_sulfate:0.01 mM, glucose:11 mM, growth_phase:biofilm, magnesium_chloride:0.53 mM, manganese(ii)_chlorid…
aerobic, ammonium_chloride:9.5 mM, ammonium_molybdate:2.9e-06 mM, boric_acid:0.0004 mM, calcium_chloride:0.0005 mM, cobalt_chloride:3e-05 mM, culture_temperature:37 Celsius, culture_type:fed_batch, culture_vessel:glass surface in flow cell, cupric_sulfate:9.6e-06 mM, experimenter:Ito A, ferrous_sulfate:0.01 mM, glucose:11 mM, growth_phase:biofilm, magnesium_chloride:0.53 mM, manganese(ii)_chlorid…
aerobic, ammonium_chloride:9.5 mM, ammonium_molybdate:2.9e-06 mM, boric_acid:0.0004 mM, calcium_chloride:0.0005 mM, cobalt_chloride:3e-05 mM, culture_temperature:37 Celsius, culture_type:fed_batch, culture_vessel:glass surface in flow cell, cupric_sulfate:9.6e-06 mM, experimenter:Ito A, ferrous_sulfate:0.01 mM, glucose:11 mM, growth_phase:biofilm, magnesium_chloride:0.53 mM, manganese(ii)_chlorid…
aerobic, ammonium_chloride:9.5 mM, ammonium_molybdate:2.9e-06 mM, boric_acid:0.0004 mM, calcium_chloride:0.0005 mM, cobalt_chloride:3e-05 mM, culture_temperature:37 Celsius, culture_type:batch, cupric_sulfate:9.6e-06 mM, experimenter:Ito A, ferrous_sulfate:0.01 mM, glucose:11 mM, growth_phase:stationary, magnesium_chloride:0.53 mM, manganese(ii)_chloride:8.1e-05 mM, mops:40 mM, potassium_phosphat…
aerobic, ammonium_chloride:9.5 mM, ammonium_molybdate:2.9e-06 mM, boric_acid:0.0004 mM, calcium_chloride:0.0005 mM, cobalt_chloride:3e-05 mM, culture_temperature:37 Celsius, culture_type:batch, cupric_sulfate:9.6e-06 mM, experimenter:Ito A, ferrous_sulfate:0.01 mM, glucose:11 mM, growth_phase:stationary, magnesium_chloride:0.53 mM, manganese(ii)_chloride:8.1e-05 mM, mops:40 mM, potassium_phosphat…
aerobic, ammonium_chloride:9.5 mM, ammonium_molybdate:2.9e-06 mM, boric_acid:0.0004 mM, calcium_chloride:0.0005 mM, cobalt_chloride:3e-05 mM, culture_temperature:37 Celsius, culture_type:batch, cupric_sulfate:9.6e-06 mM, experimenter:Ito A, ferrous_sulfate:0.01 mM, glucose:11 mM, growth_phase:stationary, magnesium_chloride:0.53 mM, manganese(ii)_chloride:8.1e-05 mM, mops:40 mM, potassium_phosphat…
aerobic, adenine:0.74 mM, ampicillin:0.11 mM, antifoam:0.1 %, cell_density:13 OD600, culture_o2:60 %, culture_ph:7 , culture_temperature:37 Celsius, culture_type:fed_batch, culture_vessel:fermenter, culture_vessel_volume:4e+03 ml, culture_volume:1.5e+03 ml, experimenter:Haddadin FT, glucose:5.5 mM, growth_phase:late_log, note:fermentations synchronized (t=0) at 11.5 OD, approx. 70% max cell densi…
aerobic, adenine:0.74 mM, ampicillin:0.11 mM, antifoam:0.1 %, cell_density:13 OD600, culture_o2:60 %, culture_ph:7 , culture_temperature:37 Celsius, culture_type:fed_batch, culture_vessel:fermenter, culture_vessel_volume:4e+03 ml, culture_volume:1.5e+03 ml, experimenter:Haddadin FT, glucose:5.5 mM, growth_phase:late_log, note:fermentations synchronized (t=0) at 11.5 OD, approx. 70% max cell densi…
aerobic, adenine:0.74 mM, ampicillin:0.11 mM, antifoam:0.1 %, cell_density:13 OD600, culture_o2:60 %, culture_ph:7 , culture_temperature:37 Celsius, culture_type:fed_batch, culture_vessel:fermenter, culture_vessel_volume:4e+03 ml, culture_volume:1.5e+03 ml, experimenter:Haddadin FT, glucose:5.5 mM, growth_phase:late_log, note:fermentations synchronized (t=0) at 11.5 OD, approx. 70% max cell densi…
aerobic, ampicillin:0.11 mM, antifoam:0.1 %, culture_o2:60 %, culture_ph:7 , culture_temperature:50 Celsius, culture_type:fed_batch, culture_vessel:fermenter, culture_vessel_volume:4e+03 ml, culture_volume:1.5e+03 ml, experimenter:Haddadin FT, glucose:5.5 mM, growth_phase:late_log, note:fermentations synchronized (t=0) at 11.5 OD, approx. 70% max cell density; glucose/MgSO4 feed, note2:heated fro…
aerobic, ampicillin:0.11 mM, antifoam:0.1 %, culture_o2:60 %, culture_ph:7 , culture_temperature:50 Celsius, culture_type:fed_batch, culture_vessel:fermenter, culture_vessel_volume:4e+03 ml, culture_volume:1.5e+03 ml, experimenter:Haddadin FT, glucose:5.5 mM, growth_phase:late_log, note:fermentations synchronized (t=0) at 11.5 OD, approx. 70% max cell density; glucose/MgSO4 feed, note2:heated fro…
aerobic, ampicillin:0.11 mM, antifoam:0.1 %, culture_o2:60 %, culture_ph:7 , culture_temperature:50 Celsius, culture_type:fed_batch, culture_vessel:fermenter, culture_vessel_volume:4e+03 ml, culture_volume:1.5e+03 ml, experimenter:Haddadin FT, glucose:5.5 mM, growth_phase:late_log, note:fermentations synchronized (t=0) at 11.5 OD, approx. 70% max cell density; glucose/MgSO4 feed, note2:heated fro…
aerobic, ampicillin:0.11 mM, antifoam:0.1 %, culture_o2:60 %, culture_ph:7 , culture_temperature:50 Celsius, culture_type:fed_batch, culture_vessel:fermenter, culture_vessel_volume:4e+03 ml, culture_volume:1.5e+03 ml, experimenter:Haddadin FT, glucose:5.5 mM, growth_phase:late_log, iptg:5 mM, note:fermentations synchronized (t=0) at 11.5 OD, approx. 70% max cell density; glucose/MgSO4 feed, note2…
aerobic, ampicillin:0.11 mM, antifoam:0.1 %, culture_o2:60 %, culture_ph:7 , culture_temperature:50 Celsius, culture_type:fed_batch, culture_vessel:fermenter, culture_vessel_volume:4e+03 ml, culture_volume:1.5e+03 ml, experimenter:Haddadin FT, glucose:5.5 mM, growth_phase:late_log, iptg:5 mM, note:fermentations synchronized (t=0) at 11.5 OD, approx. 70% max cell density; glucose/MgSO4 feed, note2…
aerobic, ampicillin:0.11 mM, antifoam:0.1 %, culture_o2:60 %, culture_ph:7 , culture_temperature:50 Celsius, culture_type:fed_batch, culture_vessel:fermenter, culture_vessel_volume:4e+03 ml, culture_volume:1.5e+03 ml, experimenter:Haddadin FT, glucose:5.5 mM, growth_phase:late_log, iptg:5 mM, note:fermentations synchronized (t=0) at 11.5 OD, approx. 70% max cell density; glucose/MgSO4 feed, note2…
aerobic, cell_density:0.15 OD600, culture_temperature:37 Celsius, culture_type:batch, culture_vessel:96 well plate, experimenter:Lemerle C, growth_phase:log, note:platereader shaking, medium level, note2:a dilution series of a stock culture is prepared and cells from each culture are harvested simultaneously when the most diluted culture reaches an OD of 0.15 (times are estimates), peptone:10 mg/…
aerobic, cell_density:0.15 OD600, culture_temperature:37 Celsius, culture_type:batch, culture_vessel:96 well plate, experimenter:Lemerle C, growth_phase:log, note:platereader shaking, medium level, note2:a dilution series of a stock culture is prepared and cells from each culture are harvested simultaneously when the most diluted culture reaches an OD of 0.15 (times are estimates), peptone:10 mg/…
aerobic, culture_temperature:37 Celsius, culture_type:batch, culture_vessel:96 well plate, experimenter:Lemerle C, note:platereader shaking, medium level, note2:a dilution series of a stock culture is prepared and cells from each culture are harvested simultaneously when the most diluted culture reaches an OD of 0.15 (times are estimates), peptone:10 mg/mL, rna_prep_type:RNeasy, sodium_chloride:1…
aerobic, culture_temperature:37 Celsius, culture_type:batch, culture_vessel:96 well plate, experimenter:Lemerle C, note:platereader shaking, medium level, note2:a dilution series of a stock culture is prepared and cells from each culture are harvested simultaneously when the most diluted culture reaches an OD of 0.15 (times are estimates), peptone:10 mg/mL, rna_prep_type:RNeasy, sodium_chloride:1…
aerobic, culture_temperature:37 Celsius, culture_type:batch, culture_vessel:96 well plate, experimenter:Lemerle C, note:platereader shaking, medium level, note2:a dilution series of a stock culture is prepared and cells from each culture are harvested simultaneously when the most diluted culture reaches an OD of 0.15 (times are estimates), peptone:10 mg/mL, rna_prep_type:RNeasy, sodium_chloride:1…
aerobic, culture_temperature:37 Celsius, culture_type:batch, culture_vessel:96 well plate, experimenter:Lemerle C, note:platereader shaking, medium level, note2:a dilution series of a stock culture is prepared and cells from each culture are harvested simultaneously when the most diluted culture reaches an OD of 0.15 (times are estimates), peptone:10 mg/mL, rna_prep_type:RNeasy, sodium_chloride:1…
aerobic, culture_temperature:37 Celsius, culture_type:batch, culture_vessel:96 well plate, experimenter:Lemerle C, note:platereader shaking, medium level, note2:a dilution series of a stock culture is prepared and cells from each culture are harvested simultaneously when the most diluted culture reaches an OD of 0.15 (times are estimates), peptone:10 mg/mL, rna_prep_type:RNeasy, sodium_chloride:1…
aerobic, culture_temperature:37 Celsius, culture_type:batch, culture_vessel:96 well plate, experimenter:Lemerle C, note:platereader shaking, medium level, note2:a dilution series of a stock culture is prepared and cells from each culture are harvested simultaneously when the most diluted culture reaches an OD of 0.15 (times are estimates), peptone:10 mg/mL, rna_prep_type:RNeasy, sodium_chloride:1…
aerobic, culture_temperature:37 Celsius, culture_type:batch, culture_vessel:96 well plate, experimenter:Lemerle C, note:platereader shaking, medium level, note2:a dilution series of a stock culture is prepared and cells from each culture are harvested simultaneously when the most diluted culture reaches an OD of 0.15 (times are estimates), peptone:10 mg/mL, rna_prep_type:RNeasy, sodium_chloride:1…
aerobic, culture_temperature:37 Celsius, culture_type:batch, culture_vessel:96 well plate, experimenter:Lemerle C, note:platereader shaking, medium level, note2:a dilution series of a stock culture is prepared and cells from each culture are harvested simultaneously when the most diluted culture reaches an OD of 0.15 (times are estimates), peptone:10 mg/mL, rna_prep_type:RNeasy, sodium_chloride:1…
aerobic, culture_temperature:37 Celsius, culture_type:batch, culture_vessel:96 well plate, experimenter:Lemerle C, note:platereader shaking, medium level, note2:a dilution series of a stock culture is prepared and cells from each culture are harvested simultaneously when the most diluted culture reaches an OD of 0.15 (times are estimates), peptone:10 mg/mL, rna_prep_type:RNeasy, sodium_chloride:1…
aerobic, culture_temperature:37 Celsius, culture_type:batch, culture_vessel:96 well plate, experimenter:Lemerle C, note:platereader shaking, medium level, note2:a dilution series of a stock culture is prepared and cells from each culture are harvested simultaneously when the most diluted culture reaches an OD of 0.15 (times are estimates), peptone:10 mg/mL, rna_prep_type:RNeasy, sodium_chloride:1…
aerobic, culture_temperature:37 Celsius, culture_type:batch, culture_vessel:96 well plate, experimenter:Lemerle C, note:platereader shaking, medium level, note2:a dilution series of a stock culture is prepared and cells from each culture are harvested simultaneously when the most diluted culture reaches an OD of 0.15 (times are estimates), peptone:10 mg/mL, rna_prep_type:RNeasy, sodium_chloride:1…
aerobic, culture_temperature:37 Celsius, culture_type:batch, culture_vessel:96 well plate, experimenter:Lemerle C, note:platereader shaking, medium level, note2:a dilution series of a stock culture is prepared and cells from each culture are harvested simultaneously when the most diluted culture reaches an OD of 0.15 (times are estimates), peptone:10 mg/mL, rna_prep_type:RNeasy, sodium_chloride:1…
aerobic, culture_temperature:37 Celsius, culture_type:batch, culture_vessel:96 well plate, experimenter:Lemerle C, growth_phase:stationary, note:platereader shaking, medium level, note2:a dilution series of a stock culture is prepared and cells from each culture are harvested simultaneously when the most diluted culture reaches an OD of 0.15 (times are estimates), peptone:10 mg/mL, rna_prep_type:…
aerobic, culture_temperature:37 Celsius, culture_type:batch, culture_vessel:96 well plate, experimenter:Lemerle C, growth_phase:stationary, note:platereader shaking, medium level, note2:a dilution series of a stock culture is prepared and cells from each culture are harvested simultaneously when the most diluted culture reaches an OD of 0.15 (times are estimates), peptone:10 mg/mL, rna_prep_type:…
aerobic, ammonium_chloride:9.5 mM, ammonium_molybdate:2.9e-06 mM, boric_acid:0.0004 mM, calcium_chloride:0.0005 mM, cell_density:0.5 OD600, cobalt_chloride:3e-05 mM, culture_temperature:37 Celsius, culture_type:batch, cupric_sulfate:9.6e-06 mM, experimenter:May T, ferrous_sulfate:0.01 mM, glucose:11 mM, growth_phase:log, magnesium_chloride:0.53 mM, manganese(ii)_chloride:8.1e-05 mM, mops:40 mM, n…
aerobic, ammonium_chloride:9.5 mM, ammonium_molybdate:2.9e-06 mM, boric_acid:0.0004 mM, calcium_chloride:0.0005 mM, cell_density:0.5 OD600, cobalt_chloride:3e-05 mM, culture_temperature:37 Celsius, culture_type:batch, cupric_sulfate:9.6e-06 mM, experimenter:May T, ferrous_sulfate:0.01 mM, glucose:11 mM, growth_phase:log, magnesium_chloride:0.53 mM, manganese(ii)_chloride:8.1e-05 mM, mops:40 mM, n…
aerobic, ammonium_chloride:9.5 mM, ammonium_molybdate:2.9e-06 mM, boric_acid:0.0004 mM, calcium_chloride:0.0005 mM, cell_density:2 OD600, cobalt_chloride:3e-05 mM, culture_temperature:37 Celsius, culture_type:batch, cupric_sulfate:9.6e-06 mM, experimenter:May T, ferrous_sulfate:0.01 mM, glucose:11 mM, growth_phase:stationary, magnesium_chloride:0.53 mM, manganese(ii)_chloride:8.1e-05 mM, mops:40 …
aerobic, ammonium_chloride:9.5 mM, ammonium_molybdate:2.9e-06 mM, boric_acid:0.0004 mM, calcium_chloride:0.0005 mM, cell_density:2 OD600, cobalt_chloride:3e-05 mM, culture_temperature:37 Celsius, culture_type:batch, cupric_sulfate:9.6e-06 mM, experimenter:May T, ferrous_sulfate:0.01 mM, glucose:11 mM, growth_phase:stationary, magnesium_chloride:0.53 mM, manganese(ii)_chloride:8.1e-05 mM, mops:40 …
aerobic, ammonium_chloride:9.5 mM, ammonium_molybdate:2.9e-06 mM, boric_acid:0.0004 mM, calcium_chloride:0.0005 mM, cobalt_chloride:3e-05 mM, culture_temperature:37 Celsius, culture_type:fed_batch, culture_vessel:flow cell, cupric_sulfate:9.6e-06 mM, experimenter:May T, ferrous_sulfate:0.01 mM, glucose:11 mM, growth_phase:biofilm, magnesium_chloride:0.53 mM, manganese(ii)_chloride:8.1e-05 mM, mop…
aerobic, ammonium_chloride:9.5 mM, ammonium_molybdate:2.9e-06 mM, boric_acid:0.0004 mM, calcium_chloride:0.0005 mM, cobalt_chloride:3e-05 mM, culture_temperature:37 Celsius, culture_type:fed_batch, culture_vessel:flow cell, cupric_sulfate:9.6e-06 mM, experimenter:May T, ferrous_sulfate:0.01 mM, glucose:11 mM, growth_phase:biofilm, magnesium_chloride:0.53 mM, manganese(ii)_chloride:8.1e-05 mM, mop…
aerobic, ammonium_chloride:9.5 mM, ammonium_molybdate:2.9e-06 mM, boric_acid:0.0004 mM, calcium_chloride:0.0005 mM, cobalt_chloride:3e-05 mM, culture_temperature:37 Celsius, culture_type:fed_batch, culture_vessel:flow cell, cupric_sulfate:9.6e-06 mM, experimenter:May T, ferrous_sulfate:0.01 mM, glucose:11 mM, growth_phase:biofilm, magnesium_chloride:0.53 mM, manganese(ii)_chloride:8.1e-05 mM, mop…
aerobic, ammonium_chloride:9.5 mM, ammonium_molybdate:2.9e-06 mM, boric_acid:0.0004 mM, calcium_chloride:0.0005 mM, cell_density:0.5 OD600, cobalt_chloride:3e-05 mM, culture_temperature:37 Celsius, culture_type:batch, cupric_sulfate:9.6e-06 mM, experimenter:May T, ferrous_sulfate:0.01 mM, glucose:11 mM, growth_phase:log, magnesium_chloride:0.53 mM, manganese(ii)_chloride:8.1e-05 mM, mops:40 mM, n…
aerobic, ammonium_chloride:9.5 mM, ammonium_molybdate:2.9e-06 mM, boric_acid:0.0004 mM, calcium_chloride:0.0005 mM, cell_density:0.5 OD600, cobalt_chloride:3e-05 mM, culture_temperature:37 Celsius, culture_type:batch, cupric_sulfate:9.6e-06 mM, experimenter:May T, ferrous_sulfate:0.01 mM, glucose:11 mM, growth_phase:log, magnesium_chloride:0.53 mM, manganese(ii)_chloride:8.1e-05 mM, mops:40 mM, n…
aerobic, ammonium_chloride:9.5 mM, ammonium_molybdate:2.9e-06 mM, boric_acid:0.0004 mM, calcium_chloride:0.0005 mM, cell_density:2 OD600, cobalt_chloride:3e-05 mM, culture_temperature:37 Celsius, culture_type:batch, cupric_sulfate:9.6e-06 mM, experimenter:May T, ferrous_sulfate:0.01 mM, glucose:11 mM, growth_phase:stationary, magnesium_chloride:0.53 mM, manganese(ii)_chloride:8.1e-05 mM, mops:40 …
aerobic, ammonium_chloride:9.5 mM, ammonium_molybdate:2.9e-06 mM, boric_acid:0.0004 mM, calcium_chloride:0.0005 mM, cobalt_chloride:3e-05 mM, culture_temperature:37 Celsius, culture_type:fed_batch, culture_vessel:flow cell, cupric_sulfate:9.6e-06 mM, experimenter:May T, ferrous_sulfate:0.01 mM, glucose:11 mM, growth_phase:biofilm, magnesium_chloride:0.53 mM, manganese(ii)_chloride:8.1e-05 mM, mop…
aerobic, ammonium_chloride:9.5 mM, ammonium_molybdate:2.9e-06 mM, boric_acid:0.0004 mM, calcium_chloride:0.0005 mM, cobalt_chloride:3e-05 mM, culture_temperature:37 Celsius, culture_type:fed_batch, culture_vessel:flow cell, cupric_sulfate:9.6e-06 mM, experimenter:May T, ferrous_sulfate:0.01 mM, glucose:11 mM, growth_phase:biofilm, magnesium_chloride:0.53 mM, manganese(ii)_chloride:8.1e-05 mM, mop…
aerobic, ammonium_chloride:9.5 mM, ammonium_molybdate:2.9e-06 mM, boric_acid:0.0004 mM, calcium_chloride:0.0005 mM, cobalt_chloride:3e-05 mM, culture_temperature:37 Celsius, culture_type:fed_batch, culture_vessel:flow cell, cupric_sulfate:9.6e-06 mM, experimenter:May T, ferrous_sulfate:0.01 mM, glucose:11 mM, growth_phase:biofilm, magnesium_chloride:0.53 mM, manganese(ii)_chloride:8.1e-05 mM, mop…
aerobic, ammonium_chloride:9.5 mM, ammonium_molybdate:2.9e-06 mM, boric_acid:0.0004 mM, calcium_chloride:0.0005 mM, cobalt_chloride:3e-05 mM, culture_temperature:37 Celsius, culture_type:fed_batch, culture_vessel:flow cell, cupric_sulfate:9.6e-06 mM, experimenter:May T, ferrous_sulfate:0.01 mM, glucose:11 mM, growth_phase:biofilm, magnesium_chloride:0.53 mM, manganese(ii)_chloride:8.1e-05 mM, mop…
aerobic, ammonium_chloride:9.5 mM, ammonium_molybdate:2.9e-06 mM, boric_acid:0.0004 mM, calcium_chloride:0.0005 mM, cobalt_chloride:3e-05 mM, culture_temperature:37 Celsius, culture_type:fed_batch, culture_vessel:flow cell, cupric_sulfate:9.6e-06 mM, experimenter:May T, ferrous_sulfate:0.01 mM, glucose:11 mM, growth_phase:biofilm, magnesium_chloride:0.53 mM, manganese(ii)_chloride:8.1e-05 mM, mop…
aerobic, ammonium_chloride:9.5 mM, ammonium_molybdate:2.9e-06 mM, boric_acid:0.0004 mM, calcium_chloride:0.0005 mM, cobalt_chloride:3e-05 mM, culture_temperature:37 Celsius, culture_type:fed_batch, culture_vessel:flow cell, cupric_sulfate:9.6e-06 mM, experimenter:May T, ferrous_sulfate:0.01 mM, glucose:11 mM, growth_phase:biofilm, magnesium_chloride:0.53 mM, manganese(ii)_chloride:8.1e-05 mM, mop…
aerobic, ammonium_chloride:9.5 mM, ammonium_molybdate:2.9e-06 mM, boric_acid:0.0004 mM, calcium_chloride:0.0005 mM, cobalt_chloride:3e-05 mM, culture_temperature:37 Celsius, culture_type:fed_batch, culture_vessel:flow cell, cupric_sulfate:9.6e-06 mM, experimenter:May T, ferrous_sulfate:0.01 mM, glucose:11 mM, growth_phase:biofilm, magnesium_chloride:0.53 mM, manganese(ii)_chloride:8.1e-05 mM, mop…
aerobic, ammonium_chloride:9.5 mM, ammonium_molybdate:2.9e-06 mM, boric_acid:0.0004 mM, calcium_chloride:0.0005 mM, cobalt_chloride:3e-05 mM, culture_temperature:37 Celsius, culture_type:fed_batch, culture_vessel:flow cell, cupric_sulfate:9.6e-06 mM, experimenter:May T, ferrous_sulfate:0.01 mM, glucose:11 mM, growth_phase:biofilm, magnesium_chloride:0.53 mM, manganese(ii)_chloride:8.1e-05 mM, mop…
aerobic, ammonium_chloride:9.5 mM, ammonium_molybdate:2.9e-06 mM, boric_acid:0.0004 mM, calcium_chloride:0.0005 mM, cobalt_chloride:3e-05 mM, culture_temperature:37 Celsius, culture_type:fed_batch, culture_vessel:flow cell, cupric_sulfate:9.6e-06 mM, experimenter:May T, ferrous_sulfate:0.01 mM, glucose:11 mM, growth_phase:biofilm, magnesium_chloride:0.53 mM, manganese(ii)_chloride:8.1e-05 mM, mop…
