# Supplementary material for: Predictive analytics of environmental adaptability in multi-omic network models
Source: Sci Rep. 2015 Oct 20;5:15147. doi: 10.1038/srep15147 (PMC4611489; doi:10.1038/srep15147)
Supplement: Supplementary Information [file srep15147-s5.zip › source code METRADE/2) multi-objective optimization/append_solutions.m~]

function matrice = append_solutions(num_files, step)

primo_file=load('solution1.mat');
dim = size(primo_file.chromosome);
num_col=dim(2);
primo=num_col-2;
secondo=num_col-3;

matrice=[];
%matrice=zeros(dim(1)*num_files, dim(2));

ultimo_file = load(strcat('solution',num2str(num_files),'.mat'));
chromosome = ultimo_file.chromosome;
    
x = -chromosome(:,num_col-2);
y = -chromosome(:,num_col-3);


    A = [x y];
    A_sort = sortrows(A,1);
    x = A(:,1);
    y = A(:,2);


fig1=figure(1);
plot(x,y,'*:', 'Color',[0 0 1])
grid on

title('');
xlabel('Biomass [h^{-1}]');
ylabel('Acetate [mmolh^{-1}gDW^{-1}]');


%subplot(1,1,1)
%axes('position',[0.5 0.5 0.4 0.4]);


fig2=figure(2);
colore=0;


for i=1:step:num_files
    current_file = load(strcat('solution',num2str(i),'.mat'));
    chromosome = current_file.chromosome;
    matrice=[matrice;chromosome];
    
    x = -chromosome(:,num_col-2);
    y = -chromosome(:,num_col-3);


    A = [x y];
    A_sort = sortrows(A,1);
    x = A(:,1);
    y = A(:,2);
    %colore = (step*1/num_files + colore)/colore;

    plot(x,y,'*:','Color',[0 0 colore])
    grid on

    %%%((i-1)*dim(1)-1,:)= current_file.chromosome;
    %plot(-chromosome(:,primo),-chromosome(:,secondo),'.');
    hold on
end

grid on

hold off

%axes('position',[0 0 1 1]);
title('');
xlabel('Biomass [h^{-1}]');
ylabel('Acetate [mmolh^{-1}gDW^{-1}]');

[h_m h_i]=inset(fig1,fig2);
