# Supplementary material for: Predictive analytics of environmental adaptability in multi-omic network models
Source: Sci Rep. 2015 Oct 20;5:15147. doi: 10.1038/srep15147 (PMC4611489; doi:10.1038/srep15147)
Supplement: Supplementary Information [file srep15147-s5.zip › source code METRADE/2) multi-objective optimization/dario.txt]

[fbamodel.rxnNotes(ciao) names_reactions]
ans = 
                                                        [1x69  char]    '4-hydroxybenzoyl-CoA formation'                     
                                                        [1x87  char]    'acetyl-CoA C-acetyltransferase, mitochondrial'      
    'TDV'                                                               'acetyl-CoA C-acetyltransferase, mitochondrial'      
    'TDV (9/14/2004)'                                                   'Acetyl-Coa carboxylase, beta isoform'               
    'NCD'                                                               'N-acteylglutamate synthase, mitochondrial'          
    'IF'                                                                'acetyl-CoA synthetase'                              
    'MM'                                                                'aspartate N-acetyltransferase, mitochondrial'       
    'also EC 4.1.3.22 NCD'                                              'L-Citramalyl-CoA pyruvate-lyase'                    
                                                        [1x81  char]    'citrate synthase'                                   
    'TDV'                                                               'carnitine O-aceyltransferase, mitochondrial'        
                                                        [1x125 char]    'Beta oxidation of long chain fatty acid'            
                                                        [1x66  char]    'Beta oxidation of long chain fatty acid'            
                                                        [1x81  char]    'Beta oxidation of long chain fatty acid (odd chain)'
                                                        [1x66  char]    'Beta oxidation of long chain fatty acid'            
                                                        [1x139 char]    'Beta oxidation of long chain fatty acid'            
                                                        [1x191 char]    'Beta oxidation  fatty acid'                         
                                                        [1x191 char]    'Beta oxidation  fatty acid'                         
                                                        [1x81  char]    'Beta oxidation of long chain fatty acid (odd chain)'
                                                        [1x66  char]    'Beta oxidation of long chain fatty acid'            
                                                        [1x186 char]    'Beta oxidation  fatty acid'                         
                                                        [1x186 char]    'Beta oxidation  fatty acid'                         
                                                        [1x186 char]    'Beta oxidation  fatty acid'                         
                                                        [1x176 char]    'Beta oxidation of fatty acid'                       
                                                        [1x180 char]    'Beta oxidation of fatty acid'                       
                                                        [1x177 char]    'Beta oxidation of fatty acid'                       
                                                        [1x354 char]    'Beta oxidation of fatty acid'                       
                                                        [1x241 char]    'Beta oxidation of fatty acid'                       
                                                        [1x104 char]    'Beta oxidation of long chain fatty acid'            
                                                        [1x104 char]    'Beta oxidation of fatty acid'                       
                                                        [1x66  char]    'Beta oxidation of long chain fatty acid'            
                                                        [1x139 char]    'Beta oxidation  fatty acid'                         
                                                        [1x280 char]    'Beta oxidation of fatty acid'                       
                                                        [1x235 char]    'Beta oxidation of long chain fatty acid'            
                                                        [1x304 char]    'Beta oxidation of fatty acid'                       
                                                        [1x204 char]    'Beta oxidation of long chain fatty acid'            
                                                        [1x66  char]    'Beta oxidation of long chain fatty acid'            
                                                        [1x207 char]    'Beta oxidation of long chain fatty acid'            
                                                        [1x78  char]    'Beta oxidation of med/long chain fatty acid'        
    ''                                                                  'glycine C-acetyltransferase'                        
                                                        [1x166 char]    'Hydroxymethylglutaryl CoA synthase (ir)'            
    'TV'                                                                'hydroxymethylglutaryl-CoA lyase'                    
                                                        [1x72  char]    'Malonyl-CoA Decarboxylase, mitochondrial'           
    'also EC 4.1.3.22 NCD'                                              'Mesaconyl-CoA pyruvate-lyase'                       
    'also EC 1.2.1.18 - NCD'                                                                                     [1x79  char]
    '12372595 - expression; 16436377 - biochemical, tissue-specific'    'pyruvate dehydrogenase'                             
    ''                                                                  'Acetyl-CoA hydrolase Pyruvate metabolism EC:3.1.2.1'
    ''                                                                                                           [1x115 char]
    ''                                                                                                           [1x160 char]
    ''                                                                                                           [1x115 char]
    ''                                                                                                           [1x114 char]
    ''                                                                                                           [1x120 char]
    ''                                                                                                           [1x115 char]
    ''                                                                                                           [1x115 char]
    ''                                                                  'EC:2.3.1.16'                                        
    ''                                                                  'EC:2.3.1.16'                                        
    ''                                                                  'RE1531'                                             
    ''                                                                  'RE1532'                                             
    ''                                                                  'RE1533'                                             
    ''                                                                  'RE1534'                                             
    ''                                                                  'RE2030'                                             
    ''                                                                  'RE2031'                                             
    ''                                                                  'RE2032'                                             
    ''                                                                  'RE2156'                                             
    ''                                                                  'RE2223'                                             
    ''                                                                  'RE2916'                                             
    ''                                                                  'RE2917'                                             
    ''                                                                  'RE3006'                                             
    ''                                                                  'RE3189'                                             
    ''                                                                  'RE3191'                                             
    ''                                                                  'RE3336'                                             
    ''                                                                  'RE3342'                                             
    ''                                                                  'RE3383'                                             
    ''                                                                  'RE3384'                                             
    ''                                                                  'RE3388'                                             
    ''                                                                  'RE3394'                                             
    ''                                                                  'RE3396'                                             
    ''                                                                  'RE3400'                                             
    ''                                                                  'RE3443'                                             
    ''                                                                  'RE3559'                                             
    ''                                                                  'fatty acid beta oxidation(C10:1-->C8)m'             
    ''                                                                  'fatty acid beta oxidation(C10:2-->C8:1)m'           
    'mitochondrial beta oxidation.'                                     'fatty acid beta oxidation(C10-->C8)m'               
    'mitochondrial beta oxidation of odd chain fatty acids.'            'fatty acid beta oxidation(C11-->C9)m'               
    'mitochondrial beta oxidation'                                      'fatty acid beta oxidation(C12:1-->C10:1)m'          
    'one cycle of beta oxidation occurs in mitochondria'                'fatty acid beta oxidation(C12:2-->C10:1)m'          
    ''                                                                  'fatty acid beta oxidation(C12:3-->C10:2)m'          
    'mitochondrial beta oxidation.'                                     'fatty acid beta oxidation(C12-->C10)m'              
    'mitochondrial beta oxidation of odd chain fatty acids.'            'fatty acid beta oxidation(C13-->C11)m'              
    'mitochondrial beta oxidation'                                      'fatty acid beta oxidation(C14:1-->C12:1)m'          
    ''                                                                  'fatty acid beta oxidation(C14:2-->C12:2)m'          
    ''                                                                  'fatty acid beta oxidation(C14:3-->C12:3)m'          
    'mitochondrial beta oxidation.'                                     'fatty acid beta oxidation(C14-->C12)m'              
    'mitochondrial beta oxidation of odd chain fatty acids.'            'fatty acid beta oxidation(C15-->C13)m'              
    'mitochondrial beta oxidation'                                      'fatty acid beta oxidation(C16:1-->C14:1)m'          
    ''                                                                  'fatty acid beta oxidation(C16:2-->C14:2)m'          
    ''                                                                  'fatty acid beta oxidation(C16:3-->C14:3)m'          
    ''                                                                  'fatty acid beta oxidation(C16:3-->C14:2)gm'         
    'beta oxidation'                                                    'fatty acid beta oxidation(C16:4-->C14:3)m'          
    'mitochondrial beta oxidation'                                      'fatty acid beta oxidation(C16-->C14)m'              
                                                        [1x180 char]    'fatty acid beta oxidation(C17-->C15)m'              
    'mitochondrial beta oxidation'                                      'fatty acid beta oxidation(C18:1-->C16:1)m'          
                                                        [1x169 char]    'fatty acid beta oxidation(C18:2-->C16:2)m'          
    ''                                                                  'fatty acid beta oxidation(C18:3-->C16:3)gm'         
    'mitochondrial beta oxidation'                                      'fatty acid beta oxidation(C18:3-->C16:3)m'          
    'beta oxidation'                                                    'fatty acid beta oxidation (C18:4-->C16:3)m'         
    ''                                                                  'fatty acid beta oxidation(C18:4-->C16:4)m'          
    ''                                                                  'fatty acid beta oxidation(C18:5-->C16:4)m'          
    ''                                                                  'fatty acid beta oxidation(C20:4-->C18:4)m'          
    'one cycle of beta oxidation'                                       'fatty acid beta oxidation(C20:5-->C18:5)m'          
    ''                                                                  'fatty acid beta oxidation(C22:5-->C20:4)m'          
    'one cycle of beta oxidation'                                       'fatty acid beta oxidation(C22:6-->C20:5)m'          
    ''                                                                  'fatty acid beta oxidation(C4-->C2)m'                
    'mitochondrial beta oxidation of odd chain fatty acids.'            'fatty acid beta oxidation(C5-->C3)m'                
    ''                                                                  'fatty acid beta oxidation(C6:1-->C4:0)m'            
    ''                                                                  'fatty acid beta oxidation(C6-->C4)m'                
    'mitochondrial beta oxidation of odd chain fatty acids.'            'fatty acid beta oxidation(C7-->C5)m'                
    ''                                                                  'fatty acid beta oxidation(C8:1-->C6:1)m'            
    ''                                                                  'fatty acid beta oxidation(C8-->C6)m'                
                                                        [1x435 char]    'fatty acid beta oxidation(C9br-->C7br)m'            
    'mitochondrial beta oxidation of odd chain fatty acids.'            'fatty acid beta oxidation(C9-->C7)m'                
    'mitochondrial beta oxidation'                                      'fatty acid beta oxidation trans(C12:2-->C10:1)m'    
    'mitochondrial beta oxidation'                                      'fatty acid beta oxidation trans(C14:2-->C12:2)m'    
    'mitochondrial beta oxidation'                                      'fatty acid beta oxidation trans(C16:2-->C14:2)m'    
    'mitochondrial beta oxidation'                                      'fatty acid beta oxidation trans(C18:2-->C16:2)m'    
diary off
