# Supplementary material for: Predictive analytics of environmental adaptability in multi-omic network models
Source: Sci Rep. 2015 Oct 20;5:15147. doi: 10.1038/srep15147 (PMC4611489; doi:10.1038/srep15147)
Supplement: Supplementary Information [file srep15147-s5.zip › source code METRADE/2) multi-objective optimization/elapsed_time]

{Error using <a href="matlab:matlab.internal.language.introspective.errorDocCallback('genetic_operator_parallel')" style="font-weight:bold">genetic_operator_parallel</a>
Too many input arguments.
Error in <a href="matlab:matlab.internal.language.introspective.errorDocCallback('expFBA', 'D:\Documents\Pubblicazioni\Journal METRADE\2nd revision METRADE\supplementary METRADE\source code METRADE\expFBA\expFBA.m', 129)" style="font-weight:bold">expFBA</a> (<a href="matlab: opentoline('D:\Documents\Pubblicazioni\Journal METRADE\2nd revision METRADE\supplementary METRADE\source code METRADE\expFBA\expFBA.m',129,0)">line 129</a>)
        offspring_chromosome = ...
Error in <a href="matlab:matlab.internal.language.introspective.errorDocCallback('RUN', 'D:\Documents\Pubblicazioni\Journal METRADE\2nd revision METRADE\supplementary METRADE\source code METRADE\expFBA\RUN.m', 6)" style="font-weight:bold">RUN</a> (<a href="matlab: opentoline('D:\Documents\Pubblicazioni\Journal METRADE\2nd revision METRADE\supplementary METRADE\source code METRADE\expFBA\RUN.m',6,0)">line 6</a>)
expFBA(10,30,'iJO1366_Ecoli_ac',0,num_cores);} 
uiopen('D:\Documents\Pubblicazioni\Journal METRADE\2nd revision METRADE\supplementary METRADE\source code METRADE\expFBA\genetic_operator_parallel.m',1)
RUN
LP solver set to glpk successful
MILP solver set to glpk successful
QP solver set to qpng successful
MIQP solver set failed
CB map output set to svg successful
righe =
    10
Biomass flux:    0.000000
Synthetic flux:  [0.000000, 30.000000]
Biomass flux:    -0.000000
Synthetic flux:  [0.000000, 26.174286]
Biomass flux:    0.000000
Synthetic flux:  [0.000000, 30.000000]
Biomass flux:    0.000000
Synthetic flux:  [0.000000, 30.000000]
Biomass flux:    0.604026
Synthetic flux:  [6.422295, 10.909311]
Biomass flux:    0.604026
Synthetic flux:  [6.422295, 10.909311]
Biomass flux:    0.000000
Synthetic flux:  [0.000000, 27.322000]
Biomass flux:    0.000000
Synthetic flux:  [0.000000, 30.000000]
Biomass flux:    0.000000
Synthetic flux:  [0.000000, 30.000000]
Biomass flux:    -0.000000
Synthetic flux:  [0.000000, 30.000000]
righe =
    10
Biomass flux:    0.604026
Synthetic flux:  [6.422295, 10.909311]
Biomass flux:    0.604026
Synthetic flux:  [6.422295, 10.909311]
Biomass flux:    0.752753
Synthetic flux:  [0.000000, 8.671193]
Biomass flux:    0.674125
Synthetic flux:  [7.889955, 9.854305]
Biomass flux:    0.000000
Synthetic flux:  [0.000000, 30.000000]
Biomass flux:    0.623756
Synthetic flux:  [7.709102, 10.612365]
Biomass flux:    0.638239
Synthetic flux:  [0.000000, 10.394616]
Biomass flux:    0.000000
Synthetic flux:  [0.000000, 30.000000]
Biomass flux:    0.604026
Synthetic flux:  [6.422295, 10.909311]
Biomass flux:    0.604026
Synthetic flux:  [6.422295, 10.909311]
righe =
     9
Biomass flux:    0.747902
Synthetic flux:  [5.667104, 8.743959]
Biomass flux:    0.000000
Synthetic flux:  [0.000000, 30.000000]
Biomass flux:    0.000000
Synthetic flux:  [0.000000, 30.000000]
Biomass flux:    0.000000
Synthetic flux:  [0.000000, 30.000000]
Biomass flux:    0.000000
Synthetic flux:  [0.000000, 30.000000]
Biomass flux:    0.000000
Synthetic flux:  [0.000000, 30.000000]
Biomass flux:    0.000000
Synthetic flux:  [0.000000, 30.000000]
{Operation terminated by user during <a href="matlab:matlab.internal.language.introspective.errorDocCallback('cell/strfind', 'C:\Program Files\MATLAB\R2014b\toolbox\matlab\strfun\@cell\strfind.m', 40)" style="font-weight:bold">cell/strfind</a> (<a href="matlab: opentoline('C:\Program Files\MATLAB\R2014b\toolbox\matlab\strfun\@cell\strfind.m',40,0)">line 40</a>)

In <a href="matlab:matlab.internal.language.introspective.errorDocCallback('evaluate_objective', 'D:\Documents\Pubblicazioni\Journal METRADE\2nd revision METRADE\supplementary METRADE\source code METRADE\expFBA\evaluate_objective.m', 43)" style="font-weight:bold">evaluate_objective</a> (<a href="matlab: opentoline('D:\Documents\Pubblicazioni\Journal METRADE\2nd revision METRADE\supplementary METRADE\source code METRADE\expFBA\evaluate_objective.m',43,0)">line 43</a>)
         matches = strfind(reaction_expression,geni{i});     %this and the following instruction find the
         locations of the gene 'bXXXX' in the array reaction_expression
In <a href="matlab:matlab.internal.language.introspective.errorDocCallback('genetic_operator', 'D:\Documents\Pubblicazioni\Journal METRADE\2nd revision METRADE\supplementary METRADE\source code METRADE\expFBA\genetic_operator.m', 180)" style="font-weight:bold">genetic_operator</a> (<a href="matlab: opentoline('D:\Documents\Pubblicazioni\Journal METRADE\2nd revision METRADE\supplementary METRADE\source code METRADE\expFBA\genetic_operator.m',180,0)">line 180</a>)
    aux(i,:) = evaluate_objective(child(i,:), M, V, fbamodel, geni, reaction_expression);
In <a href="matlab:matlab.internal.language.introspective.errorDocCallback('expFBA', 'D:\Documents\Pubblicazioni\Journal METRADE\2nd revision METRADE\supplementary METRADE\source code METRADE\expFBA\expFBA.m', 133)" style="font-weight:bold">expFBA</a> (<a href="matlab: opentoline('D:\Documents\Pubblicazioni\Journal METRADE\2nd revision METRADE\supplementary METRADE\source code METRADE\expFBA\expFBA.m',133,0)">line 133</a>)
        offspring_chromosome = ...
In <a href="matlab:matlab.internal.language.introspective.errorDocCallback('RUN', 'D:\Documents\Pubblicazioni\Journal METRADE\2nd revision METRADE\supplementary METRADE\source code METRADE\expFBA\RUN.m', 6)" style="font-weight:bold">RUN</a> (<a href="matlab: opentoline('D:\Documents\Pubblicazioni\Journal METRADE\2nd revision METRADE\supplementary METRADE\source code METRADE\expFBA\RUN.m',6,0)">line 6</a>)
expFBA(10,30,'iJO1366_Ecoli_ac',0,num_cores);} 
append_and_plot_solutions
2 populations detected.
10 individuals in each population.
iterations_left =
     1
iterations_left =
     0
iterations_left =
    18
iterations_left =
    17
iterations_left =
    16
iterations_left =
    15
iterations_left =
    14
iterations_left =
    13
iterations_left =
    12
iterations_left =
    11
iterations_left =
    10
iterations_left =
     9
iterations_left =
     8
iterations_left =
     7
iterations_left =
     6
iterations_left =
     5
iterations_left =
     4
iterations_left =
     3
iterations_left =
     2
iterations_left =
     1
iterations_left =
     0
ans =
     7
ans =
     6
ans =
     5
ans =
     4
ans =
     3
ans =
     2
ans =
     1
ans =
     0
Elapsed time is 0.002508 seconds.
plot_Pareto
{Error using <a href="matlab:matlab.internal.language.introspective.errorDocCallback('plot_Pareto', 'D:\Documents\Pubblicazioni\Journal METRADE\2nd revision METRADE\supplementary METRADE\source code METRADE\expFBA\plot_Pareto.m', 4)" style="font-weight:bold">plot_Pareto</a> (<a href="matlab: opentoline('D:\Documents\Pubblicazioni\Journal METRADE\2nd revision METRADE\supplementary METRADE\source code METRADE\expFBA\plot_Pareto.m',4,0)">line 4</a>)
Not enough input arguments.} 
RUN
LP solver set to glpk successful
MILP solver set to glpk successful
QP solver set to qpng successful
MIQP solver set failed
CB map output set to svg successful
righe =
    10
Analyzing and transferring files to the workers ...done.
{Error using <a href="matlab:matlab.internal.language.introspective.errorDocCallback('glpk', 'D:\Documents\Pubblicazioni\Journal METRADE\2nd revision METRADE\supplementary METRADE\source code METRADE\expFBA\glpk.m', 501)" style="font-weight:bold">glpk</a> (<a href="matlab: opentoline('D:\Documents\Pubblicazioni\Journal METRADE\2nd revision METRADE\supplementary METRADE\source code METRADE\expFBA\glpk.m',501,0)">line 501</a>)
An UndefinedFunction error was thrown on the workers for 'glpkcc'.  This might be because the file
containing 'glpkcc' is not accessible on the workers.  Use addAttachedFiles(pool, files) to specify the
required files to be attached.  See the documentation for 'parallel.Pool/addAttachedFiles' for more
details.
Error in <a href="matlab:matlab.internal.language.introspective.errorDocCallback('flux_balance', 'D:\Documents\Pubblicazioni\Journal METRADE\2nd revision METRADE\supplementary METRADE\source code METRADE\expFBA\flux_balance.m', 32)" style="font-weight:bold">flux_balance</a> (<a href="matlab: opentoline('D:\Documents\Pubblicazioni\Journal METRADE\2nd revision METRADE\supplementary METRADE\source code METRADE\expFBA\flux_balance.m',32,0)">line 32</a>)
[v, vbiomass] = glpk(fbamodel.f, A, b, fbamodel.vmin, fbamodel.vmax, ctype, vartype, -1, param);
Error in <a href="matlab:matlab.internal.language.introspective.errorDocCallback('evaluate_objective', 'D:\Documents\Pubblicazioni\Journal METRADE\2nd revision METRADE\supplementary METRADE\source code METRADE\expFBA\evaluate_objective.m', 77)" style="font-weight:bold">evaluate_objective</a> (<a href="matlab: opentoline('D:\Documents\Pubblicazioni\Journal METRADE\2nd revision METRADE\supplementary METRADE\source code METRADE\expFBA\evaluate_objective.m',77,0)">line 77</a>)
[v1, fmax] = flux_balance(fbamodel,false);
Error in <a href="matlab:matlab.internal.language.introspective.errorDocCallback('genetic_operator_parallel>(parfor body)', 'D:\Documents\Pubblicazioni\Journal METRADE\2nd revision METRADE\supplementary METRADE\source code METRADE\expFBA\genetic_operator_parallel.m', 180)" style="font-weight:bold">genetic_operator_parallel>(parfor body)</a> (<a href="matlab: opentoline('D:\Documents\Pubblicazioni\Journal METRADE\2nd revision METRADE\supplementary METRADE\source code METRADE\expFBA\genetic_operator_parallel.m',180,0)">line 180</a>)
    aux(i,:) = evaluate_objective(child(i,:), M, V, fbamodel, geni, reaction_expression);
Error in <a href="matlab:matlab.internal.language.introspective.errorDocCallback('genetic_operator_parallel', 'D:\Documents\Pubblicazioni\Journal METRADE\2nd revision METRADE\supplementary METRADE\source code METRADE\expFBA\genetic_operator_parallel.m', 179)" style="font-weight:bold">genetic_operator_parallel</a> (<a href="matlab: opentoline('D:\Documents\Pubblicazioni\Journal METRADE\2nd revision METRADE\supplementary METRADE\source code METRADE\expFBA\genetic_operator_parallel.m',179,0)">line 179</a>)
parfor i = 1 : righe %parfor
Error in <a href="matlab:matlab.internal.language.introspective.errorDocCallback('expFBA', 'D:\Documents\Pubblicazioni\Journal METRADE\2nd revision METRADE\supplementary METRADE\source code METRADE\expFBA\expFBA.m', 129)" style="font-weight:bold">expFBA</a> (<a href="matlab: opentoline('D:\Documents\Pubblicazioni\Journal METRADE\2nd revision METRADE\supplementary METRADE\source code METRADE\expFBA\expFBA.m',129,0)">line 129</a>)
        offspring_chromosome = ...
Error in <a href="matlab:matlab.internal.language.introspective.errorDocCallback('RUN', 'D:\Documents\Pubblicazioni\Journal METRADE\2nd revision METRADE\supplementary METRADE\source code METRADE\expFBA\RUN.m', 6)" style="font-weight:bold">RUN</a> (<a href="matlab: opentoline('D:\Documents\Pubblicazioni\Journal METRADE\2nd revision METRADE\supplementary METRADE\source code METRADE\expFBA\RUN.m',6,0)">line 6</a>)
expFBA(10,30,'iJO1366_Ecoli_ac',0,num_cores);
Caused by:
    Undefined function 'glpkcc' for input arguments of type 'struct'.} 
uiopen('C:\Users\User\Desktop\Calibration Ecoli\Proteomic dataset with growth rates\Codice Pareto proteomic\pareto_proteomic.m',1)
RUN
LP solver set to glpk successful
MILP solver set to glpk successful
QP solver set to qpng successful
MIQP solver set failed
CB map output set to svg successful
righe =
     9
Biomass flux:    0.000000
Biomass flux:    -0.000000
Synthetic flux:  [0.000000, 30.000000]
Biomass flux:    0.000000
Biomass flux:    0.000000
Synthetic flux:  [0.000000, 30.000000]
Biomass flux:    0.000000
Synthetic flux:  [0.000000, 30.000000]
Biomass flux:    0.782897
Synthetic flux:  [0.000000, 8.217270]
Synthetic flux:  [0.000000, 30.000000]
Biomass flux:    0.000000
Synthetic flux:  [0.000000, 30.000000]
Synthetic flux:  [0.000000, 30.000000]
Biomass flux:    0.000000
Synthetic flux:  [0.000000, 30.000000]
Biomass flux:    0.782897
Synthetic flux:  [0.000000, 8.217270]
righe =
    10
Biomass flux:    1.038338
Biomass flux:    -0.000000
Synthetic flux:  [0.000000, 30.000000]
Biomass flux:    -0.000000
Biomass flux:    0.000000
Synthetic flux:  [0.000000, 30.000000]
Biomass flux:    0.000000
Synthetic flux:  [0.000000, 30.000000]
Biomass flux:    -0.000000
Synthetic flux:  [0.000000, 30.000000]
Synthetic flux:  [0.000000, 30.000000]
Biomass flux:    -0.000000
Synthetic flux:  [0.000000, 30.000000]
Synthetic flux:  [2.293769, 4.372844]
Biomass flux:    1.039290
Synthetic flux:  [2.286700, 4.358510]
Biomass flux:    0.000000
Synthetic flux:  [0.000000, 30.000000]
Biomass flux:    -0.000000
Synthetic flux:  [0.000000, 30.000000]
righe =
    10
Biomass flux:    0.000000
Biomass flux:    0.000000
Synthetic flux:  [0.000000, 30.000000]
Biomass flux:    0.000000
Biomass flux:    0.000000
Synthetic flux:  [0.000000, 30.000000]
Biomass flux:    0.782960
Synthetic flux:  [0.000000, 8.216328]
Synthetic flux:  [0.000000, 30.000000]
Biomass flux:    0.000000
Synthetic flux:  [0.000000, 30.000000]
Synthetic flux:  [0.000000, 30.000000]
Biomass flux:    0.000000
Synthetic flux:  [0.000000, 30.000000]
Biomass flux:    0.783406
Synthetic flux:  [0.000000, 8.209619]
Biomass flux:    1.039290
Synthetic flux:  [2.286700, 4.358510]
Biomass flux:    1.039290
Synthetic flux:  [2.286700, 4.358510]
righe =
     9
Biomass flux:    0.782897
Biomass flux:    0.782874
Synthetic flux:  [0.000000, 8.217623]
Biomass flux:    0.782905
Biomass flux:    0.782897
Synthetic flux:  [0.000000, 8.217270]
Biomass flux:    0.782897
Synthetic flux:  [0.000000, 8.217270]
Synthetic flux:  [0.000000, 8.217152]
Biomass flux:    0.000000
Synthetic flux:  [0.000000, 30.000000]
Synthetic flux:  [0.000000, 8.217270]
Biomass flux:    0.000000
Synthetic flux:  [0.000000, 30.000000]
Biomass flux:    -0.000000
Synthetic flux:  [0.000000, 30.000000]
Biomass flux:    1.038338
Synthetic flux:  [2.293769, 4.372844]
righe =
    10
Biomass flux:    0.000000
Synthetic flux:  [0.000000, 30.000000]
Biomass flux:    -0.000000
Biomass flux:    0.000000
Biomass flux:    -0.000000
Synthetic flux:  [0.000000, 30.000000]
Biomass flux:    0.000000
Synthetic flux:  [0.000000, 30.000000]
Synthetic flux:  [0.000000, 30.000000]
Biomass flux:    -0.000000
Synthetic flux:  [0.000000, 30.000000]
Biomass flux:    -0.000000
Synthetic flux:  [0.000000, 30.000000]
Operation terminated by user during evaluate_objective (line 44)

In genetic_operator_parallel>(parfor body) (line 180)
    aux(i,:) = evaluate_objective(child(i,:), M, V, fbamodel, geni, reaction_expression);
In parallel_function>make_general_channel/channel_general (line 914)
                    O = F(C{:});
In remoteParallelFunction (line 38)
        out = parallel.internal.pool.serialize(feval(channel, channelArgs{:}));
Operation terminated by user during cell/strfind (line 40)

In evaluate_objective (line 43)
         matches = strfind(reaction_expression,geni{i});     %this and the following instruction find the locations of the gene 'bXXXX' in the array reaction_expression
In genetic_operator_parallel>(parfor body) (line 180)
    aux(i,:) = evaluate_objective(child(i,:), M, V, fbamodel, geni, reaction_expression);
In parallel_function>make_general_channel/channel_general (line 914)
                    O = F(C{:});
In remoteParallelFunction (line 38)
        out = parallel.internal.pool.serialize(feval(channel, channelArgs{:}));
Synthetic flux:  [0.000000, 30.000000]
Operation terminated by user during glpk (line 501)

In flux_balance (line 42)
[v, fmax] = glpk(fbamodel.g, A, b, fbamodel.vmin, fbamodel.vmax, ctype, vartype, -1, param);
In evaluate_objective (line 77)
[v1, fmax] = flux_balance(fbamodel,false);
In genetic_operator_parallel>(parfor body) (line 180)
    aux(i,:) = evaluate_objective(child(i,:), M, V, fbamodel, geni, reaction_expression);
In parallel_function>make_general_channel/channel_general (line 914)
                    O = F(C{:});
In remoteParallelFunction (line 38)
        out = parallel.internal.pool.serialize(feval(channel, channelArgs{:}));
{Operation terminated by user during <a href="matlab:matlab.internal.language.introspective.errorDocCallback('distcomp.remoteparfor/getCompleteIntervals', 'C:\Program Files\MATLAB\R2014b\toolbox\distcomp\distcomp\+distcomp\remoteparfor.m', 119)" style="font-weight:bold">distcomp.remoteparfor/getCompleteIntervals</a> (<a href="matlab: opentoline('C:\Program Files\MATLAB\R2014b\toolbox\distcomp\distcomp\+distcomp\remoteparfor.m',119,0)">line 119</a>)

In <a href="matlab:matlab.internal.language.introspective.errorDocCallback('parallel_function>distributed_execution', 'C:\Program Files\MATLAB\R2014b\toolbox\matlab\lang\parallel_function.m', 820)" style="font-weight:bold">parallel_function>distributed_execution</a> (<a href="matlab: opentoline('C:\Program Files\MATLAB\R2014b\toolbox\matlab\lang\parallel_function.m',820,0)">line 820</a>)
        [tags, out] = P.getCompleteIntervals(chunkSize);
In <a href="matlab:matlab.internal.language.introspective.errorDocCallback('parallel_function', 'C:\Program Files\MATLAB\R2014b\toolbox\matlab\lang\parallel_function.m', 587)" style="font-weight:bold">parallel_function</a> (<a href="matlab: opentoline('C:\Program Files\MATLAB\R2014b\toolbox\matlab\lang\parallel_function.m',587,0)">line 587</a>)
        R = distributed_execution(...
In <a href="matlab:matlab.internal.language.introspective.errorDocCallback('genetic_operator_parallel', 'D:\Documents\Pubblicazioni\Journal METRADE\2nd revision METRADE\supplementary METRADE\source code METRADE\expFBA\genetic_operator_parallel.m', 179)" style="font-weight:bold">genetic_operator_parallel</a> (<a href="matlab: opentoline('D:\Documents\Pubblicazioni\Journal METRADE\2nd revision METRADE\supplementary METRADE\source code METRADE\expFBA\genetic_operator_parallel.m',179,0)">line 179</a>)
parfor i = 1 : righe %parfor
In <a href="matlab:matlab.internal.language.introspective.errorDocCallback('expFBA', 'D:\Documents\Pubblicazioni\Journal METRADE\2nd revision METRADE\supplementary METRADE\source code METRADE\expFBA\expFBA.m', 129)" style="font-weight:bold">expFBA</a> (<a href="matlab: opentoline('D:\Documents\Pubblicazioni\Journal METRADE\2nd revision METRADE\supplementary METRADE\source code METRADE\expFBA\expFBA.m',129,0)">line 129</a>)
        offspring_chromosome = ...
In <a href="matlab:matlab.internal.language.introspective.errorDocCallback('RUN', 'D:\Documents\Pubblicazioni\Journal METRADE\2nd revision METRADE\supplementary METRADE\source code METRADE\expFBA\RUN.m', 7)" style="font-weight:bold">RUN</a> (<a href="matlab: opentoline('D:\Documents\Pubblicazioni\Journal METRADE\2nd revision METRADE\supplementary METRADE\source code METRADE\expFBA\RUN.m',7,0)">line 7</a>)
expFBA(10,30,'iJO1366_Ecoli_ac',0,num_cores);} 
append_and_plot_solutions
4 populations detected.
10 individuals in each population.
iterations_left =
     3
iterations_left =
     2
iterations_left =
     1
iterations_left =
     0
iterations_left =
    38
iterations_left =
    37
iterations_left =
    36
iterations_left =
    35
iterations_left =
    34
iterations_left =
    33
iterations_left =
    32
iterations_left =
    31
iterations_left =
    30
iterations_left =
    29
iterations_left =
    28
iterations_left =
    27
iterations_left =
    26
iterations_left =
    25
iterations_left =
    24
iterations_left =
    23
iterations_left =
    22
iterations_left =
    21
iterations_left =
    20
iterations_left =
    19
iterations_left =
    18
iterations_left =
    17
iterations_left =
    16
iterations_left =
    15
iterations_left =
    14
iterations_left =
    13
iterations_left =
    12
iterations_left =
    11
iterations_left =
    10
iterations_left =
     9
iterations_left =
     8
iterations_left =
     7
iterations_left =
     6
iterations_left =
     5
iterations_left =
     4
iterations_left =
     3
iterations_left =
     2
iterations_left =
     1
iterations_left =
     0
ans =
    14
ans =
    13
ans =
    12
ans =
    11
ans =
    10
ans =
     9
ans =
     8
ans =
     7
ans =
     6
ans =
     5
ans =
     4
ans =
     3
ans =
     2
ans =
     1
ans =
     0
Elapsed time is 0.005078 seconds.
uiopen('D:\Documents\Internship Microsoft Research 2014\Recon 2 Youssef Hamadi\Malab code\Matlab code continuous\bioMAX_oncofluxMAX\RUN.m',1)
uiopen('D:\Documents\Internship Microsoft Research 2014\Recon 2 Youssef Hamadi\Malab code\Matlab code continuous\bioMAX_oncofluxMAX\expFBA.m',1)
close all
uiopen('D:\Documents\Pubblicazioni\Journal METRADE\2nd revision METRADE\supplementary METRADE\source code METRADE\bioMIN_oncofluxMAX\RUN.m',1)
uiopen('D:\Documents\Pubblicazioni\Journal METRADE\2nd revision METRADE\supplementary METRADE\source code METRADE\bioMIN_oncofluxMAX\flux_balance.m',1)
uiopen('D:\Documents\Pubblicazioni\Journal METRADE\2nd revision METRADE\supplementary METRADE\source code METRADE\bioMIN_oncofluxMAX\expFBA.m',1)
uiopen('D:\Documents\Pubblicazioni\Journal METRADE\2nd revision METRADE\supplementary METRADE\source code METRADE\bioMIN_oncofluxMAX\evaluate_objective.m',1)
RUN(4)
0 populations detected.
{Reference to non-existent field 'fbarecon'.
Error in <a href="matlab:matlab.internal.language.introspective.errorDocCallback('expFBA', 'D:\Documents\Pubblicazioni\Journal METRADE\2nd revision METRADE\supplementary METRADE\source code METRADE\bioMIN_oncofluxMAX\expFBA.m', 33)" style="font-weight:bold">expFBA</a> (<a href="matlab: opentoline('D:\Documents\Pubblicazioni\Journal METRADE\2nd revision METRADE\supplementary METRADE\source code METRADE\bioMIN_oncofluxMAX\expFBA.m',33,0)">line 33</a>)
fbarecon = fbarecon_aux.fbarecon;
Error in <a href="matlab:matlab.internal.language.introspective.errorDocCallback('RUN', 'D:\Documents\Pubblicazioni\Journal METRADE\2nd revision METRADE\supplementary METRADE\source code METRADE\bioMIN_oncofluxMAX\RUN.m', 21)" style="font-weight:bold">RUN</a> (<a href="matlab: opentoline('D:\Documents\Pubblicazioni\Journal METRADE\2nd revision METRADE\supplementary METRADE\source code METRADE\bioMIN_oncofluxMAX\RUN.m',21,0)">line 21</a>)
expFBA(100,150,model_name,num_objectives,num_populations,num_cores);} 
RUN(4)
0 populations detected.
Analyzing and transferring files to the workers ...done.
{Error using <a href="matlab:matlab.internal.language.introspective.errorDocCallback('evaluate_objective', 'D:\Documents\Pubblicazioni\Journal METRADE\2nd revision METRADE\supplementary METRADE\source code METRADE\bioMIN_oncofluxMAX\evaluate_objective.m', 65)" style="font-weight:bold">evaluate_objective</a> (<a href="matlab: opentoline('D:\Documents\Pubblicazioni\Journal METRADE\2nd revision METRADE\supplementary METRADE\source code METRADE\bioMIN_oncofluxMAX\evaluate_objective.m',65,0)">line 65</a>)
Undefined function or variable 'b0241'.
Error in <a href="matlab:matlab.internal.language.introspective.errorDocCallback('expFBA>(parfor body)', 'D:\Documents\Pubblicazioni\Journal METRADE\2nd revision METRADE\supplementary METRADE\source code METRADE\bioMIN_oncofluxMAX\expFBA.m', 62)" style="font-weight:bold">expFBA>(parfor body)</a> (<a href="matlab: opentoline('D:\Documents\Pubblicazioni\Journal METRADE\2nd revision METRADE\supplementary METRADE\source code METRADE\bioMIN_oncofluxMAX\expFBA.m',62,0)">line 62</a>)
        aux(i,:) = evaluate_objective(chromosome(i,1:V), M, V, fbamodel, geni, reaction_expression);
Error in <a href="matlab:matlab.internal.language.introspective.errorDocCallback('expFBA', 'D:\Documents\Pubblicazioni\Journal METRADE\2nd revision METRADE\supplementary METRADE\source code METRADE\bioMIN_oncofluxMAX\expFBA.m', 61)" style="font-weight:bold">expFBA</a> (<a href="matlab: opentoline('D:\Documents\Pubblicazioni\Journal METRADE\2nd revision METRADE\supplementary METRADE\source code METRADE\bioMIN_oncofluxMAX\expFBA.m',61,0)">line 61</a>)
    parfor i=1:pop
Error in <a href="matlab:matlab.internal.language.introspective.errorDocCallback('RUN', 'D:\Documents\Pubblicazioni\Journal METRADE\2nd revision METRADE\supplementary METRADE\source code METRADE\bioMIN_oncofluxMAX\RUN.m', 21)" style="font-weight:bold">RUN</a> (<a href="matlab: opentoline('D:\Documents\Pubblicazioni\Journal METRADE\2nd revision METRADE\supplementary METRADE\source code METRADE\bioMIN_oncofluxMAX\RUN.m',21,0)">line 21</a>)
expFBA(100,150,model_name,num_objectives,num_populations,num_cores);} 
RUN(1)
0 populations detected.
{Error using <a href="matlab:matlab.internal.language.introspective.errorDocCallback('evaluate_objective', 'D:\Documents\Pubblicazioni\Journal METRADE\2nd revision METRADE\supplementary METRADE\source code METRADE\bioMIN_oncofluxMAX\evaluate_objective.m', 65)" style="font-weight:bold">evaluate_objective</a> (<a href="matlab: opentoline('D:\Documents\Pubblicazioni\Journal METRADE\2nd revision METRADE\supplementary METRADE\source code METRADE\bioMIN_oncofluxMAX\evaluate_objective.m',65,0)">line 65</a>)
Undefined function or variable 'b0241'.
Error in <a href="matlab:matlab.internal.language.introspective.errorDocCallback('expFBA>(parfor body)', 'D:\Documents\Pubblicazioni\Journal METRADE\2nd revision METRADE\supplementary METRADE\source code METRADE\bioMIN_oncofluxMAX\expFBA.m', 62)" style="font-weight:bold">expFBA>(parfor body)</a> (<a href="matlab: opentoline('D:\Documents\Pubblicazioni\Journal METRADE\2nd revision METRADE\supplementary METRADE\source code METRADE\bioMIN_oncofluxMAX\expFBA.m',62,0)">line 62</a>)
        aux(i,:) = evaluate_objective(chromosome(i,1:V), M, V, fbamodel, geni, reaction_expression);
Error in <a href="matlab:matlab.internal.language.introspective.errorDocCallback('expFBA', 'D:\Documents\Pubblicazioni\Journal METRADE\2nd revision METRADE\supplementary METRADE\source code METRADE\bioMIN_oncofluxMAX\expFBA.m', 61)" style="font-weight:bold">expFBA</a> (<a href="matlab: opentoline('D:\Documents\Pubblicazioni\Journal METRADE\2nd revision METRADE\supplementary METRADE\source code METRADE\bioMIN_oncofluxMAX\expFBA.m',61,0)">line 61</a>)
    parfor i=1:pop
Error in <a href="matlab:matlab.internal.language.introspective.errorDocCallback('RUN', 'D:\Documents\Pubblicazioni\Journal METRADE\2nd revision METRADE\supplementary METRADE\source code METRADE\bioMIN_oncofluxMAX\RUN.m', 21)" style="font-weight:bold">RUN</a> (<a href="matlab: opentoline('D:\Documents\Pubblicazioni\Journal METRADE\2nd revision METRADE\supplementary METRADE\source code METRADE\bioMIN_oncofluxMAX\RUN.m',21,0)">line 21</a>)
expFBA(100,150,model_name,num_objectives,num_populations,num_cores);} 
<a href="matlab: opentoline('C:\Program Files\MATLAB\R2014b\toolbox\matlab\lang\parallel_function.m',630,1)">630 </a>                throwAsCaller(err);
str
{Undefined function or variable 'str'.} 
RUN(1)
0 populations detected.
{Error using <a href="matlab:matlab.internal.language.introspective.errorDocCallback('eval')" style="font-weight:bold">eval</a>
Undefined function or variable 'b0241'.
Error in <a href="matlab:matlab.internal.language.introspective.errorDocCallback('evaluate_objective', 'D:\Documents\Pubblicazioni\Journal METRADE\2nd revision METRADE\supplementary METRADE\source code METRADE\bioMIN_oncofluxMAX\evaluate_objective.m', 65)" style="font-weight:bold">evaluate_objective</a> (<a href="matlab: opentoline('D:\Documents\Pubblicazioni\Journal METRADE\2nd revision METRADE\supplementary METRADE\source code METRADE\bioMIN_oncofluxMAX\evaluate_objective.m',65,0)">line 65</a>)
    num_reaction_expression(i) = eval(str);   %evaluates the cells like they are numerical expressions
    (so as to compute min and max of gene expressions)
Error in <a href="matlab:matlab.internal.language.introspective.errorDocCallback('expFBA', 'D:\Documents\Pubblicazioni\Journal METRADE\2nd revision METRADE\supplementary METRADE\source code METRADE\bioMIN_oncofluxMAX\expFBA.m', 62)" style="font-weight:bold">expFBA</a> (<a href="matlab: opentoline('D:\Documents\Pubblicazioni\Journal METRADE\2nd revision METRADE\supplementary METRADE\source code METRADE\bioMIN_oncofluxMAX\expFBA.m',62,0)">line 62</a>)
        aux(i,:) = evaluate_objective(chromosome(i,1:V), M, V, fbamodel, geni, reaction_expression);
Error in <a href="matlab:matlab.internal.language.introspective.errorDocCallback('RUN', 'D:\Documents\Pubblicazioni\Journal METRADE\2nd revision METRADE\supplementary METRADE\source code METRADE\bioMIN_oncofluxMAX\RUN.m', 21)" style="font-weight:bold">RUN</a> (<a href="matlab: opentoline('D:\Documents\Pubblicazioni\Journal METRADE\2nd revision METRADE\supplementary METRADE\source code METRADE\bioMIN_oncofluxMAX\RUN.m',21,0)">line 21</a>)
expFBA(100,150,model_name,num_objectives,num_populations,num_cores);} 
<a href="matlab: opentoline('D:\Documents\Pubblicazioni\Journal METRADE\2nd revision METRADE\supplementary METRADE\source code METRADE\bioMIN_oncofluxMAX\evaluate_objective.m',65,1)">65  </a>    num_reaction_expression(i) = eval(str);   %evaluates the cells like they are numerical expressions (so as to compute min and max of gene expressions)
if system_dependent('IsDebugMode')==1, dbquit; end
uiopen('D:\Documents\Pubblicazioni\Journal METRADE\2nd revision METRADE\supplementary METRADE\source code METRADE\expFBA\append_and_plot_solutions.m',1)
append_and_plot_solutions
4 populations detected.
10 individuals in each population.
iterations_left =
     3
iterations_left =
     2
iterations_left =
     1
iterations_left =
     0
iterations_left =
    38
iterations_left =
    37
iterations_left =
    36
iterations_left =
    35
iterations_left =
    34
iterations_left =
    33
iterations_left =
    32
iterations_left =
    31
iterations_left =
    30
iterations_left =
    29
iterations_left =
    28
iterations_left =
    27
iterations_left =
    26
iterations_left =
    25
iterations_left =
    24
iterations_left =
    23
iterations_left =
    22
iterations_left =
    21
iterations_left =
    20
iterations_left =
    19
iterations_left =
    18
iterations_left =
    17
iterations_left =
    16
iterations_left =
    15
iterations_left =
    14
iterations_left =
    13
iterations_left =
    12
iterations_left =
    11
iterations_left =
    10
iterations_left =
     9
iterations_left =
     8
iterations_left =
     7
iterations_left =
     6
iterations_left =
     5
iterations_left =
     4
iterations_left =
     3
iterations_left =
     2
iterations_left =
     1
iterations_left =
     0
{Undefined function 'nondominatedon' for input arguments of type 'double'.
Error in <a href="matlab:matlab.internal.language.introspective.errorDocCallback('append_and_plot_solutions', 'D:\Documents\Pubblicazioni\Journal METRADE\2nd revision METRADE\supplementary METRADE\source code METRADE\expFBA\append_and_plot_solutions.m', 64)" style="font-weight:bold">append_and_plot_solutions</a> (<a href="matlab: opentoline('D:\Documents\Pubblicazioni\Journal METRADE\2nd revision METRADE\supplementary METRADE\source code METRADE\expFBA\append_and_plot_solutions.m',64,0)">line 64</a>)
nondominated_app = nondominatedon(feasible,2,0);} 
<a href="matlab: opentoline('D:\Documents\Pubblicazioni\Journal METRADE\2nd revision METRADE\supplementary METRADE\source code METRADE\expFBA\append_and_plot_solutions.m',64,1)">64  </a>nondominated_app = nondominatedon(feasible,2,0);
append_and_plot_solutions
4 populations detected.
10 individuals in each population.
iterations_left =
     3
iterations_left =
     2
iterations_left =
     1
iterations_left =
     0
iterations_left =
    38
iterations_left =
    37
iterations_left =
    36
iterations_left =
    35
iterations_left =
    34
iterations_left =
    33
iterations_left =
    32
iterations_left =
    31
iterations_left =
    30
iterations_left =
    29
iterations_left =
    28
iterations_left =
    27
iterations_left =
    26
iterations_left =
    25
iterations_left =
    24
iterations_left =
    23
iterations_left =
    22
iterations_left =
    21
iterations_left =
    20
iterations_left =
    19
iterations_left =
    18
iterations_left =
    17
iterations_left =
    16
iterations_left =
    15
iterations_left =
    14
iterations_left =
    13
iterations_left =
    12
iterations_left =
    11
iterations_left =
    10
iterations_left =
     9
iterations_left =
     8
iterations_left =
     7
iterations_left =
     6
iterations_left =
     5
iterations_left =
     4
iterations_left =
     3
iterations_left =
     2
iterations_left =
     1
iterations_left =
     0
{Undefined function 'nondomination' for input arguments of type 'double'.
Error in <a href="matlab:matlab.internal.language.introspective.errorDocCallback('append_and_plot_solutions', 'D:\Documents\Pubblicazioni\Journal METRADE\2nd revision METRADE\supplementary METRADE\source code METRADE\expFBA\append_and_plot_solutions.m', 64)" style="font-weight:bold">append_and_plot_solutions</a> (<a href="matlab: opentoline('D:\Documents\Pubblicazioni\Journal METRADE\2nd revision METRADE\supplementary METRADE\source code METRADE\expFBA\append_and_plot_solutions.m',64,0)">line 64</a>)
nondominated_app = nondomination(feasible,2,0);} 
<a href="matlab: opentoline('D:\Documents\Pubblicazioni\Journal METRADE\2nd revision METRADE\supplementary METRADE\source code METRADE\expFBA\append_and_plot_solutions.m',64,1)">64  </a>nondominated_app = nondomination(feasible,2,0);
append_and_plot_solutions
4 populations detected.
10 individuals in each population.
iterations_left =
     3
iterations_left =
     2
iterations_left =
     1
iterations_left =
     0
iterations_left =
    38
iterations_left =
    37
iterations_left =
    36
iterations_left =
    35
iterations_left =
    34
iterations_left =
    33
iterations_left =
    32
iterations_left =
    31
iterations_left =
    30
iterations_left =
    29
iterations_left =
    28
iterations_left =
    27
iterations_left =
    26
iterations_left =
    25
iterations_left =
    24
iterations_left =
    23
iterations_left =
    22
iterations_left =
    21
iterations_left =
    20
iterations_left =
    19
iterations_left =
    18
iterations_left =
    17
iterations_left =
    16
iterations_left =
    15
iterations_left =
    14
iterations_left =
    13
iterations_left =
    12
iterations_left =
    11
iterations_left =
    10
iterations_left =
     9
iterations_left =
     8
iterations_left =
     7
iterations_left =
     6
iterations_left =
     5
iterations_left =
     4
iterations_left =
     3
iterations_left =
     2
iterations_left =
     1
iterations_left =
     0
ans =
    14
ans =
    13
ans =
    12
ans =
    11
ans =
    10
ans =
     9
ans =
     8
ans =
     7
ans =
     6
ans =
     5
ans =
     4
ans =
     3
ans =
     2
ans =
     1
ans =
     0
Elapsed time is 0.005064 seconds.
plot_and_export_color
uiopen('D:\Documents\Pubblicazioni\Journal METRADE\2nd revision METRADE\supplementary METRADE\source code METRADE\expFBA\plot_and_export_color.m',1)
others
others =
   Empty matrix: 0-by-5
nondominated
nondominated =
  30.000000000046185  -0.000000000003598  -1.000000000000000   1.000000000000000   3.000000000000000
  30.000000000000330  -0.000000000000016  -1.000000000000000   2.000000000000000  10.000000000000000
  30.000000000000007                   0  -1.000000000000000   1.000000000000000   7.000000000000000
  29.999999999999989   0.000000000000000  -1.000000000000000   1.000000000000000   4.000000000000000
  29.999999999996486   0.000000000000255  -1.000000000000000   2.000000000000000   4.000000000000000
  29.999999999945111   0.000000000003876  -1.000000000000000   4.000000000000000   5.000000000000000
   8.217623127749656   0.782873722577447  -1.000000000000000   4.000000000000000   4.000000000000000
   8.217269897594981   0.782897192765970  -1.000000000000000   4.000000000000000  10.000000000000000
   8.217269897591162   0.782897192765980  -1.000000000000000   1.000000000000000   5.000000000000000
   8.217152156296036   0.782905016023659  -1.000000000000000   4.000000000000000   9.000000000000000
   8.209618874222000   0.783405560917416  -1.000000000000000   3.000000000000000   9.000000000000000
   4.445752171245500   1.033493668689919  -1.000000000000000   1.000000000000000   1.000000000000000
   4.372843501956243   1.038338046183153  -1.000000000000000   4.000000000000000   8.000000000000000
   4.372843501951710   1.038338046183170  -1.000000000000000   2.000000000000000   9.000000000000000
   4.358509644994562   1.039290451633963  -1.000000000000000   2.000000000000000   2.000000000000000
append_and_plot_solutions
4 populations detected.
10 individuals in each population.
iterations_left =
     3
iterations_left =
     2
iterations_left =
     1
iterations_left =
     0
iterations_left =
    38
iterations_left =
    37
iterations_left =
    36
iterations_left =
    35
iterations_left =
    34
iterations_left =
    33
iterations_left =
    32
iterations_left =
    31
iterations_left =
    30
iterations_left =
    29
iterations_left =
    28
iterations_left =
    27
iterations_left =
    26
iterations_left =
    25
iterations_left =
    24
iterations_left =
    23
iterations_left =
    22
iterations_left =
    21
iterations_left =
    20
iterations_left =
    19
iterations_left =
    18
iterations_left =
    17
iterations_left =
    16
iterations_left =
    15
iterations_left =
    14
iterations_left =
    13
iterations_left =
    12
iterations_left =
    11
iterations_left =
    10
iterations_left =
     9
iterations_left =
     8
iterations_left =
     7
iterations_left =
     6
iterations_left =
     5
iterations_left =
     4
iterations_left =
     3
iterations_left =
     2
iterations_left =
     1
iterations_left =
     0
ans =
    14
ans =
    13
ans =
    12
ans =
    11
ans =
    10
ans =
     9
ans =
     8
ans =
     7
ans =
     6
ans =
     5
ans =
     4
ans =
     3
ans =
     2
ans =
     1
ans =
     0
Elapsed time is 0.006517 seconds.
plot_and_export_color
others
others =
   Empty matrix: 0-by-5
non_dominated
non_dominated =
  30.000000000046185  -0.000000000003598  -1.000000000000000   1.000000000000000   3.000000000000000
  30.000000000000330  -0.000000000000016  -1.000000000000000   2.000000000000000  10.000000000000000
  30.000000000000007                   0  -1.000000000000000   1.000000000000000   7.000000000000000
  29.999999999999989   0.000000000000000  -1.000000000000000   1.000000000000000   4.000000000000000
  29.999999999996486   0.000000000000255  -1.000000000000000   2.000000000000000   4.000000000000000
  29.999999999945111   0.000000000003876  -1.000000000000000   4.000000000000000   5.000000000000000
   8.217623127749656   0.782873722577447  -1.000000000000000   4.000000000000000   4.000000000000000
   8.217269897594981   0.782897192765970  -1.000000000000000   4.000000000000000  10.000000000000000
   8.217269897591162   0.782897192765980  -1.000000000000000   1.000000000000000   5.000000000000000
   8.217152156296036   0.782905016023659  -1.000000000000000   4.000000000000000   9.000000000000000
   8.209618874222000   0.783405560917416  -1.000000000000000   3.000000000000000   9.000000000000000
   4.445752171245500   1.033493668689919  -1.000000000000000   1.000000000000000   1.000000000000000
   4.372843501956243   1.038338046183153  -1.000000000000000   4.000000000000000   8.000000000000000
   4.372843501951710   1.038338046183170  -1.000000000000000   2.000000000000000   9.000000000000000
   4.358509644994562   1.039290451633963  -1.000000000000000   2.000000000000000   2.000000000000000
plot_and_export_color
plot_and_export_color
plot_and_export_color
<a href="matlab: opentoline('D:\Documents\Pubblicazioni\Journal METRADE\2nd revision METRADE\supplementary METRADE\source code METRADE\expFBA\plot_and_export_color.m',60,1)">60  </a>C = others(:,M+2);
if system_dependent('IsDebugMode')==1, dbstep; end
if system_dependent('IsDebugMode')==1, dbstep; end
if system_dependent('IsDebugMode')==1, dbcont; end
plot_and_export_color
<a href="matlab: opentoline('D:\Documents\Pubblicazioni\Journal METRADE\2nd revision METRADE\supplementary METRADE\source code METRADE\expFBA\plot_and_export_color.m',60,1)">60  </a>C = - others(:,M+2);
if system_dependent('IsDebugMode')==1, dbcont; end
if system_dependent('IsDebugMode')==1, dbcont; end
RUN
LP solver set to glpk successful
MILP solver set to glpk successful
QP solver set to qpng successful
MIQP solver set failed
CB map output set to svg successful
righe =
     8
Biomass flux:    0.961336
Biomass flux:    -0.000000
Synthetic flux:  [0.000000, 30.000000]
Biomass flux:    0.000000
Biomass flux:    0.000000
Synthetic flux:  [0.000000, 30.000000]
Biomass flux:    0.000000
Synthetic flux:  [0.000000, 30.000000]
Synthetic flux:  [3.735192, 5.531741]
Biomass flux:    0.936863
Synthetic flux:  [3.633769, 5.900056]
Synthetic flux:  [0.000000, 30.000000]
Biomass flux:    0.000000
Synthetic flux:  [0.000000, 30.000000]
Biomass flux:    0.654013
Synthetic flux:  [9.529348, 10.157001]
righe =
    10
Biomass flux:    0.000000
Biomass flux:    0.000000
Biomass flux:    0.000000
Synthetic flux:  [0.000000, 30.000000]
Biomass flux:    0.561189
Synthetic flux:  [0.000000, 30.000000]
Biomass flux:    0.000000
Synthetic flux:  [0.000000, 30.000000]
Synthetic flux:  [0.000000, 30.000000]
Biomass flux:    0.000000
Synthetic flux:  [0.000000, 30.000000]
Synthetic flux:  [10.189109, 11.554013]
Biomass flux:    0.561189
Synthetic flux:  [10.189109, 11.554013]
Biomass flux:    0.000000
Synthetic flux:  [0.000000, 30.000000]
Biomass flux:    0.000000
Synthetic flux:  [0.000000, 30.000000]
Biomass flux:    0.000000
Synthetic flux:  [0.000000, 30.000000]
righe =
     9
Biomass flux:    0.000000
Synthetic flux:  [0.000000, 27.634655]
Biomass flux:    0.000000
Biomass flux:    0.561189
Biomass flux:    0.561189
Synthetic flux:  [0.000000, 30.000000]
Biomass flux:    0.560035
Synthetic flux:  [10.170286, 11.571385]
Synthetic flux:  [10.189109, 11.554013]
Biomass flux:    0.561189
Synthetic flux:  [10.189109, 11.554013]
Biomass flux:    0.561189
Synthetic flux:  [10.189109, 11.554013]
Synthetic flux:  [10.189109, 11.554013]
Biomass flux:    0.561189
Synthetic flux:  [10.189109, 11.554013]
Biomass flux:    0.561189
Synthetic flux:  [10.189109, 11.554013]
righe =
    10
Biomass flux:    0.000000
Biomass flux:    -0.000000
Synthetic flux:  [0.000000, 30.000000]
Biomass flux:    0.000000
Biomass flux:    -0.000000
Synthetic flux:  [0.000000, 30.000000]
Biomass flux:    0.591857
Synthetic flux:  [10.742277, 11.059418]
Biomass flux:    -0.000000
Synthetic flux:  [0.000000, 30.000000]
Synthetic flux:  [0.000000, 30.000000]
Biomass flux:    0.000000
Synthetic flux:  [0.000000, 24.644000]
Synthetic flux:  [0.000000, 30.000000]
Biomass flux:    0.000000
Synthetic flux:  [0.000000, 30.000000]
Biomass flux:    0.000000
Synthetic flux:  [0.000000, 30.000000]
Biomass flux:    0.000000
Synthetic flux:  [0.000000, 30.000000]
righe =
    10
Biomass flux:    0.000000
Biomass flux:    0.000000
Synthetic flux:  [0.000000, 30.000000]
Biomass flux:    0.000000
Biomass flux:    0.000000
Synthetic flux:  [0.000000, 30.000000]
Biomass flux:    -0.000000
Synthetic flux:  [0.000000, 30.000000]
Synthetic flux:  [0.000000, 30.000000]
Biomass flux:    0.000000
Synthetic flux:  [0.000000, 30.000000]
Synthetic flux:  [0.000000, 30.000000]
Biomass flux:    0.607977
Synthetic flux:  [10.849851, 10.849851]
Biomass flux:    -0.000000
Synthetic flux:  [0.000000, 30.000000]
Biomass flux:    0.000000
Synthetic flux:  [0.000000, 29.747521]
Biomass flux:    0.575650
Synthetic flux:  [5.727696, 11.336367]
righe =
     9
Biomass flux:    -0.000000
Synthetic flux:  [0.000000, 30.000000]
Biomass flux:    0.560035
Biomass flux:    0.558792
Biomass flux:    0.354107
Biomass flux:    0.000000
Synthetic flux:  [0.000000, 26.174286]
Synthetic flux:  [14.213505, 14.213505]
Biomass flux:    0.000000
Synthetic flux:  [0.000000, 30.000000]
Synthetic flux:  [10.150036, 11.590086]
Biomass flux:    0.605130
Synthetic flux:  [10.892691, 10.892691]
Synthetic flux:  [10.170286, 11.571385]
Biomass flux:    0.560035
Synthetic flux:  [10.170286, 11.571385]
Biomass flux:    0.000000
Synthetic flux:  [0.000000, 30.000000]
righe =
     9
Biomass flux:    0.000000
Synthetic flux:  [0.000000, 30.000000]
Biomass flux:    0.000000
Biomass flux:    0.349445
Biomass flux:    0.354107
Synthetic flux:  [14.213505, 14.213505]
Biomass flux:    0.354107
Synthetic flux:  [14.213505, 14.213505]
Synthetic flux:  [14.124710, 14.124710]
Biomass flux:    0.000000
Synthetic flux:  [0.000000, 30.000000]
Synthetic flux:  [0.000000, 30.000000]
Biomass flux:    0.350427
Synthetic flux:  [14.148236, 14.148236]
Biomass flux:    0.000000
Synthetic flux:  [0.000000, 30.000000]
Biomass flux:    0.000000
Synthetic flux:  [0.000000, 30.000000]
righe =
    10
Biomass flux:    0.354107
Biomass flux:    0.354107
Synthetic flux:  [14.213505, 14.213505]
Biomass flux:    0.354107
Biomass flux:    0.354107
Synthetic flux:  [14.213505, 14.213505]
Biomass flux:    0.354107
Synthetic flux:  [14.213505, 14.213505]
Synthetic flux:  [14.213505, 14.213505]
Biomass flux:    0.354107
Synthetic flux:  [14.213505, 14.213505]
Biomass flux:    0.354107
Synthetic flux:  [14.213505, 14.213505]
Synthetic flux:  [14.213505, 14.213505]
Biomass flux:    0.354107
Synthetic flux:  [14.213505, 14.213505]
Biomass flux:    0.354107
Synthetic flux:  [14.213505, 14.213505]
Biomass flux:    0.354107
Synthetic flux:  [14.213505, 14.213505]
righe =
    10
Biomass flux:    0.000000
Biomass flux:    0.000000
Synthetic flux:  [0.000000, 30.000000]
Biomass flux:    -0.000000
Biomass flux:    0.000000
Synthetic flux:  [0.000000, 30.000000]
Biomass flux:    -0.000000
Synthetic flux:  [0.000000, 29.944126]
Synthetic flux:  [0.000000, 30.000000]
Biomass flux:    0.000000
Synthetic flux:  [0.000000, 30.000000]
Biomass flux:    0.000000
Synthetic flux:  [0.000000, 30.000000]
Synthetic flux:  [0.000000, 30.000000]
Biomass flux:    0.000000
Synthetic flux:  [0.000000, 30.000000]
Biomass flux:    0.000000
Synthetic flux:  [0.000000, 30.000000]
Biomass flux:    0.345206
Synthetic flux:  [9.401300, 14.804601]
righe =
    10
Biomass flux:    0.000000
Biomass flux:    0.000000
Synthetic flux:  [0.000000, 30.000000]
Biomass flux:    0.561063
Biomass flux:    -0.000000
Synthetic flux:  [0.000000, 30.000000]
Biomass flux:    0.532218
Synthetic flux:  [11.990029, 11.990029]
Synthetic flux:  [10.187074, 11.555909]
Biomass flux:    -0.000000
Synthetic flux:  [0.000000, 30.000000]
Biomass flux:    0.000000
Synthetic flux:  [0.000000, 30.000000]
Synthetic flux:  [0.000000, 30.000000]
Biomass flux:    0.460534
Synthetic flux:  [9.654328, 13.043185]
Biomass flux:    0.000000
Synthetic flux:  [0.000000, 30.000000]
Biomass flux:    0.719899
Synthetic flux:  [0.000000, 9.165640]
10 generations completed
righe =
    10
Biomass flux:    -0.000000
Synthetic flux:  [0.000000, 30.000000]
Biomass flux:    0.000000
Biomass flux:    0.561718
Biomass flux:    0.560572
Synthetic flux:  [0.000000, 30.000000]
Biomass flux:    0.539594
Synthetic flux:  [9.839967, 11.879027]
Biomass flux:    -0.000000
Synthetic flux:  [0.000000, 30.000000]
Synthetic flux:  [10.197649, 11.546059]
Biomass flux:    0.000000
Synthetic flux:  [0.000000, 30.000000]
Synthetic flux:  [10.179308, 11.563300]
Biomass flux:    0.000000
Synthetic flux:  [0.000000, 30.000000]
Biomass flux:    0.561189
Synthetic flux:  [10.189109, 11.554013]
Biomass flux:    0.561189
Synthetic flux:  [10.189109, 11.554013]
righe =
    10
Biomass flux:    0.000000
Synthetic flux:  [0.000000, 30.000000]
Biomass flux:    -0.000000
Biomass flux:    -0.000000
Biomass flux:    -0.000000
Synthetic flux:  [0.000000, 30.000000]
Biomass flux:    -0.000000
Synthetic flux:  [0.000000, 30.000000]
Synthetic flux:  [0.000000, 30.000000]
Biomass flux:    -0.000000
Synthetic flux:  [0.000000, 30.000000]
Biomass flux:    0.545911
Synthetic flux:  [9.942399, 11.783945]
Synthetic flux:  [0.000000, 30.000000]
Biomass flux:    -0.000000
Synthetic flux:  [0.000000, 30.000000]
Biomass flux:    0.492484
Synthetic flux:  [11.015919, 12.588043]
Biomass flux:    -0.000000
Synthetic flux:  [0.000000, 30.000000]
righe =
    10
Biomass flux:    0.000000
Biomass flux:    0.597719
Synthetic flux:  [0.000000, 11.004436]
Biomass flux:    0.934392
Biomass flux:    0.927822
Synthetic flux:  [3.676946, 5.937255]
Biomass flux:    0.000000
Synthetic flux:  [0.000000, 26.174286]
Synthetic flux:  [0.000000, 30.000000]
Biomass flux:    0.000000
Synthetic flux:  [0.000000, 26.935000]
Biomass flux:    0.555200
Synthetic flux:  [10.147312, 11.644151]
Synthetic flux:  [3.113988, 6.036134]
Biomass flux:    0.000000
Synthetic flux:  [0.000000, 30.000000]
Biomass flux:    -0.000000
Synthetic flux:  [0.000000, 30.000000]
Biomass flux:    0.927165
Synthetic flux:  [3.118858, 6.046009]
righe =
    10
Biomass flux:    -0.000000
Biomass flux:    -0.000000
Synthetic flux:  [0.000000, 30.000000]
Biomass flux:    -0.000000
Biomass flux:    -0.000000
Synthetic flux:  [0.000000, 30.000000]
Biomass flux:    -0.000000
Synthetic flux:  [0.000000, 30.000000]
Synthetic flux:  [0.000000, 30.000000]
Biomass flux:    -0.000000
Synthetic flux:  [0.000000, 30.000000]
Synthetic flux:  [0.000000, 30.000000]
Biomass flux:    0.000000
Synthetic flux:  [0.000000, 30.000000]
Biomass flux:    0.000000
Synthetic flux:  [0.000000, 30.000000]
Biomass flux:    -0.000000
Synthetic flux:  [0.000000, 30.000000]
Biomass flux:    -0.000000
Synthetic flux:  [0.000000, 30.000000]
righe =
    10
Biomass flux:    0.760158
Biomass flux:    0.000000
Synthetic flux:  [0.000000, 30.000000]
Biomass flux:    0.336963
Biomass flux:    0.000000
Synthetic flux:  [0.000000, 8.559753]
Biomass flux:    0.760158
Synthetic flux:  [0.000000, 8.559753]
Synthetic flux:  [14.011222, 14.011222]
Biomass flux:    0.000000
Synthetic flux:  [0.000000, 30.000000]
Biomass flux:    0.000000
Synthetic flux:  [0.000000, 30.000000]
Synthetic flux:  [0.000000, 30.000000]
Biomass flux:    0.608237
Synthetic flux:  [10.845932, 10.845932]
Biomass flux:    0.000000
Synthetic flux:  [0.000000, 30.000000]
Biomass flux:    0.526872
Synthetic flux:  [9.263295, 12.070491]
righe =
     9
Biomass flux:    0.000000
Biomass flux:    0.000000
Synthetic flux:  [0.000000, 30.000000]
Biomass flux:    -0.000000
Biomass flux:    0.000000
Synthetic flux:  [0.000000, 30.000000]
Biomass flux:    0.000000
Synthetic flux:  [0.000000, 29.879028]
Synthetic flux:  [0.000000, 30.000000]
Biomass flux:    -0.000000
Synthetic flux:  [0.000000, 30.000000]
Biomass flux:    0.000000
Synthetic flux:  [0.000000, 30.000000]
Synthetic flux:  [0.000000, 30.000000]
Biomass flux:    0.000000
Synthetic flux:  [0.000000, 30.000000]
Biomass flux:    0.000000
Synthetic flux:  [0.000000, 30.000000]
righe =
    10
Biomass flux:    -0.000000
Biomass flux:    0.000000
Synthetic flux:  [0.000000, 30.000000]
Biomass flux:    0.000000
Biomass flux:    0.000000
Synthetic flux:  [0.000000, 30.000000]
Biomass flux:    -0.000000
Synthetic flux:  [0.000000, 30.000000]
Synthetic flux:  [0.000000, 30.000000]
Biomass flux:    0.000000
Synthetic flux:  [0.000000, 30.000000]
Biomass flux:    0.566335
Synthetic flux:  [10.272271, 11.476561]
Synthetic flux:  [0.000000, 30.000000]
Biomass flux:    -0.000000
Synthetic flux:  [0.000000, 30.000000]
Biomass flux:    -0.000000
Synthetic flux:  [0.000000, 30.000000]
Biomass flux:    -0.000000
Synthetic flux:  [0.000000, 30.000000]
righe =
    10
Biomass flux:    0.000000
Biomass flux:    0.000000
Synthetic flux:  [0.000000, 30.000000]
Biomass flux:    0.526872
Biomass flux:    0.000000
{Operation terminated by user during <a href="matlab:matlab.internal.language.introspective.errorDocCallback('distcomp.remoteparfor/getCompleteIntervals', 'C:\Program Files\MATLAB\R2014b\toolbox\distcomp\distcomp\+distcomp\remoteparfor.m', 119)" style="font-weight:bold">distcomp.remoteparfor/getCompleteIntervals</a> (<a href="matlab: opentoline('C:\Program Files\MATLAB\R2014b\toolbox\distcomp\distcomp\+distcomp\remoteparfor.m',119,0)">line 119</a>)

In <a href="matlab:matlab.internal.language.introspective.errorDocCallback('parallel_function>distributed_execution', 'C:\Program Files\MATLAB\R2014b\toolbox\matlab\lang\parallel_function.m', 820)" style="font-weight:bold">parallel_function>distributed_execution</a> (<a href="matlab: opentoline('C:\Program Files\MATLAB\R2014b\toolbox\matlab\lang\parallel_function.m',820,0)">line 820</a>)
        [tags, out] = P.getCompleteIntervals(chunkSize);
In <a href="matlab:matlab.internal.language.introspective.errorDocCallback('parallel_function', 'C:\Program Files\MATLAB\R2014b\toolbox\matlab\lang\parallel_function.m', 587)" style="font-weight:bold">parallel_function</a> (<a href="matlab: opentoline('C:\Program Files\MATLAB\R2014b\toolbox\matlab\lang\parallel_function.m',587,0)">line 587</a>)
        R = distributed_execution(...
In <a href="matlab:matlab.internal.language.introspective.errorDocCallback('genetic_operator_parallel', 'D:\Documents\Pubblicazioni\Journal METRADE\2nd revision METRADE\supplementary METRADE\source code METRADE\expFBA\genetic_operator_parallel.m', 179)" style="font-weight:bold">genetic_operator_parallel</a> (<a href="matlab: opentoline('D:\Documents\Pubblicazioni\Journal METRADE\2nd revision METRADE\supplementary METRADE\source code METRADE\expFBA\genetic_operator_parallel.m',179,0)">line 179</a>)
parfor i = 1 : righe %parfor
In <a href="matlab:matlab.internal.language.introspective.errorDocCallback('expFBA', 'D:\Documents\Pubblicazioni\Journal METRADE\2nd revision METRADE\supplementary METRADE\source code METRADE\expFBA\expFBA.m', 129)" style="font-weight:bold">expFBA</a> (<a href="matlab: opentoline('D:\Documents\Pubblicazioni\Journal METRADE\2nd revision METRADE\supplementary METRADE\source code METRADE\expFBA\expFBA.m',129,0)">line 129</a>)
        offspring_chromosome = ...
In <a href="matlab:matlab.internal.language.introspective.errorDocCallback('RUN', 'D:\Documents\Pubblicazioni\Journal METRADE\2nd revision METRADE\supplementary METRADE\source code METRADE\expFBA\RUN.m', 7)" style="font-weight:bold">RUN</a> (<a href="matlab: opentoline('D:\Documents\Pubblicazioni\Journal METRADE\2nd revision METRADE\supplementary METRADE\source code METRADE\expFBA\RUN.m',7,0)">line 7</a>)
expFBA(10,30,'iJO1366_Ecoli_ac',0,num_cores);} 
<a href="matlab: opentoline('C:\Program Files\MATLAB\R2014b\toolbox\matlab\lang\parallel_function.m',587,1)">587 </a>        R = distributed_execution(...
if system_dependent('IsDebugMode')==1, dbquit; end
Synthetic flux:  [0.000000, 30.000000]
Operation terminated by user during cell/strfind (line 40)

In evaluate_objective (line 43)
         matches = strfind(reaction_expression,geni{i});     %this and the following instruction find the locations of the gene 'bXXXX' in the array reaction_expression
In genetic_operator_parallel>(parfor body) (line 180)
    aux(i,:) = evaluate_objective(child(i,:), M, V, fbamodel, geni, reaction_expression);
In parallel_function>make_general_channel/channel_general (line 914)
                    O = F(C{:});
In remoteParallelFunction (line 38)
        out = parallel.internal.pool.serialize(feval(channel, channelArgs{:}));
Operation terminated by user during cell/strfind (line 40)

In evaluate_objective (line 43)
         matches = strfind(reaction_expression,geni{i});     %this and the following instruction find the locations of the gene 'bXXXX' in the array reaction_expression
In genetic_operator_parallel>(parfor body) (line 180)
    aux(i,:) = evaluate_objective(child(i,:), M, V, fbamodel, geni, reaction_expression);
In parallel_function>make_general_channel/channel_general (line 914)
                    O = F(C{:});
In remoteParallelFunction (line 38)
        out = parallel.internal.pool.serialize(feval(channel, channelArgs{:}));
Synthetic flux:  [9.263295, 12.070491]
Operation terminated by user during cell/strfind (line 40)

In evaluate_objective (line 43)
         matches = strfind(reaction_expression,geni{i});     %this and the following instruction find the locations of the gene 'bXXXX' in the array reaction_expression
In genetic_operator_parallel>(parfor body) (line 180)
    aux(i,:) = evaluate_objective(child(i,:), M, V, fbamodel, geni, reaction_expression);
In parallel_function>make_general_channel/channel_general (line 914)
                    O = F(C{:});
In remoteParallelFunction (line 38)
        out = parallel.internal.pool.serialize(feval(channel, channelArgs{:}));
Synthetic flux:  [0.000000, 30.000000]
Operation terminated by user during cell/strfind (line 40)

In evaluate_objective (line 43)
         matches = strfind(reaction_expression,geni{i});     %this and the following instruction find the locations of the gene 'bXXXX' in the array reaction_expression
In genetic_operator_parallel>(parfor body) (line 180)
    aux(i,:) = evaluate_objective(child(i,:), M, V, fbamodel, geni, reaction_expression);
In parallel_function>make_general_channel/channel_general (line 914)
                    O = F(C{:});
In remoteParallelFunction (line 38)
        out = parallel.internal.pool.serialize(feval(channel, channelArgs{:}));
close all
append_and_plot_solutions
17 populations detected.
10 individuals in each population.
iterations_left =
    16
iterations_left =
    15
iterations_left =
    14
iterations_left =
    13
iterations_left =
    12
iterations_left =
    11
iterations_left =
    10
iterations_left =
     9
iterations_left =
     8
iterations_left =
     7
iterations_left =
     6
iterations_left =
     5
iterations_left =
     4
iterations_left =
     3
iterations_left =
     2
iterations_left =
     1
iterations_left =
     0
iterations_left =
   168
iterations_left =
   167
iterations_left =
   166
iterations_left =
   165
iterations_left =
   164
iterations_left =
   163
iterations_left =
   162
iterations_left =
   161
iterations_left =
   160
iterations_left =
   159
iterations_left =
   158
iterations_left =
   157
iterations_left =
   156
iterations_left =
   155
iterations_left =
   154
iterations_left =
   153
iterations_left =
   152
iterations_left =
   151
iterations_left =
   150
iterations_left =
   149
iterations_left =
   148
iterations_left =
   147
iterations_left =
   146
iterations_left =
   145
iterations_left =
   144
iterations_left =
   143
iterations_left =
   142
iterations_left =
   141
iterations_left =
   140
iterations_left =
   139
iterations_left =
   138
iterations_left =
   137
iterations_left =
   136
iterations_left =
   135
iterations_left =
   134
iterations_left =
   133
iterations_left =
   132
iterations_left =
   131
iterations_left =
   130
iterations_left =
   129
iterations_left =
   128
iterations_left =
   127
iterations_left =
   126
iterations_left =
   125
iterations_left =
   124
iterations_left =
   123
iterations_left =
   122
iterations_left =
   121
iterations_left =
   120
iterations_left =
   119
iterations_left =
   118
iterations_left =
   117
iterations_left =
   116
iterations_left =
   115
iterations_left =
   114
iterations_left =
   113
iterations_left =
   112
iterations_left =
   111
iterations_left =
   110
iterations_left =
   109
iterations_left =
   108
iterations_left =
   107
iterations_left =
   106
iterations_left =
   105
iterations_left =
   104
iterations_left =
   103
iterations_left =
   102
iterations_left =
   101
iterations_left =
   100
iterations_left =
    99
iterations_left =
    98
iterations_left =
    97
iterations_left =
    96
iterations_left =
    95
iterations_left =
    94
iterations_left =
    93
iterations_left =
    92
iterations_left =
    91
iterations_left =
    90
iterations_left =
    89
iterations_left =
    88
iterations_left =
    87
iterations_left =
    86
iterations_left =
    85
iterations_left =
    84
iterations_left =
    83
iterations_left =
    82
iterations_left =
    81
iterations_left =
    80
iterations_left =
    79
iterations_left =
    78
iterations_left =
    77
iterations_left =
    76
iterations_left =
    75
iterations_left =
    74
iterations_left =
    73
iterations_left =
    72
iterations_left =
    71
iterations_left =
    70
iterations_left =
    69
iterations_left =
    68
iterations_left =
    67
iterations_left =
    66
iterations_left =
    65
iterations_left =
    64
iterations_left =
    63
iterations_left =
    62
iterations_left =
    61
iterations_left =
    60
iterations_left =
    59
iterations_left =
    58
iterations_left =
    57
iterations_left =
    56
iterations_left =
    55
iterations_left =
    54
iterations_left =
    53
iterations_left =
    52
iterations_left =
    51
iterations_left =
    50
iterations_left =
    49
iterations_left =
    48
iterations_left =
    47
iterations_left =
    46
iterations_left =
    45
iterations_left =
    44
iterations_left =
    43
iterations_left =
    42
iterations_left =
    41
iterations_left =
    40
iterations_left =
    39
iterations_left =
    38
iterations_left =
    37
iterations_left =
    36
iterations_left =
    35
iterations_left =
    34
iterations_left =
    33
iterations_left =
    32
iterations_left =
    31
iterations_left =
    30
iterations_left =
    29
iterations_left =
    28
iterations_left =
    27
iterations_left =
    26
iterations_left =
    25
iterations_left =
    24
iterations_left =
    23
iterations_left =
    22
iterations_left =
    21
iterations_left =
    20
iterations_left =
    19
iterations_left =
    18
iterations_left =
    17
iterations_left =
    16
iterations_left =
    15
iterations_left =
    14
iterations_left =
    13
iterations_left =
    12
iterations_left =
    11
iterations_left =
    10
iterations_left =
     9
iterations_left =
     8
iterations_left =
     7
iterations_left =
     6
iterations_left =
     5
iterations_left =
     4
iterations_left =
     3
iterations_left =
     2
iterations_left =
     1
iterations_left =
     0
ans =
    25
ans =
    24
ans =
    23
ans =
    22
ans =
    21
ans =
    20
ans =
    19
ans =
    18
ans =
    17
ans =
    16
ans =
    15
ans =
    14
ans =
    13
ans =
    12
ans =
    11
ans =
    10
ans =
     9
ans =
     8
ans =
     7
ans =
     6
ans =
     5
ans =
     4
ans =
     3
ans =
     2
ans =
     1
ans =
     0
Elapsed time is 0.010836 seconds.
plot_and_export_color
