# Supplementary material for: Predictive analytics of environmental adaptability in multi-omic network models
Source: Sci Rep. 2015 Oct 20;5:15147. doi: 10.1038/srep15147 (PMC4611489; doi:10.1038/srep15147)
Supplement: Supplementary Information [file srep15147-s5.zip › source code METRADE/2) multi-objective optimization/hs_err_pid3624.log]

#
# A fatal error has been detected by the Java Runtime Environment:
#
#  Internal Error (os_windows_x86.cpp:114), pid=3624, tid=6780
#  Error: guarantee(result == -1,"Unexpected result from topLevelExceptionFilter")
#
# JRE version: 6.0_17-b04
# Java VM: Java HotSpot(TM) 64-Bit Server VM (14.3-b01 mixed mode windows-amd64 )
# If you would like to submit a bug report, please visit:
#   http://java.sun.com/webapps/bugreport/crash.jsp
# The crash happened outside the Java Virtual Machine in native code.
# See problematic frame for where to report the bug.
#

---------------  T H R E A D  ---------------

Current thread (0x000000000cc0e000):  JavaThread "main" [_thread_in_native, id=6780, stack(0x0000000000b20000,0x0000000004b20000)]

Stack: [0x0000000000b20000,0x0000000004b20000]
[error occurred during error reporting (printing stack bounds), id 0xc0000005]

Java frames: (J=compiled Java code, j=interpreted, Vv=VM code)
j  com.mathworks.jmi.NativeMatlab.ProcessPendingEvents()Z+0
j  com.mathworks.jmi.NativeMatlab.processPendingEvents()Z+8
j  com.mathworks.jmi.Matlab$ProcessPendingEvents.callBooleanMethod(Ljava/lang/Object;)Z+0
j  com.mathworks.util.FactoryUtils.processPendingEvents()Z+12
j  com.mathworks.widgets.desk.Desktop.canClose()Z+38
j  com.mathworks.mde.desk.MLDesktop.canClose()Z+113
j  com.mathworks.mde.desk.MLDesktop$2.call()Ljava/lang/Boolean;+4
j  com.mathworks.mde.desk.MLDesktop$2.call()Ljava/lang/Object;+1
j  com.mathworks.jmi.Matlab.isOkToExit()Z+54
v  ~StubRoutines::call_stub
j  com.mathworks.jmi.NativeMatlab.SendMatlabMessage(Ljava/lang/Object;)Ljava/lang/Object;+0
j  com.mathworks.jmi.NativeMatlab.sendMatlabMessage(Ljava/lang/Object;)Ljava/lang/Object;+22
j  com.mathworks.jmi.MatlabLooper.sendMatlabMessage(Lcom/mathworks/services/message/MWMessage;)Ljava/lang/Object;+20
j  com.mathworks.jmi.Matlab.mtFevalConsoleOutput(Ljava/lang/String;[Ljava/lang/Object;I)Ljava/lang/Object;+58
j  com.mathworks.mde.desk.MLDesktop$9.run()V+14
j  com.mathworks.jmi.NativeMatlab.dispatchMTRequests(Z)V+57
v  ~StubRoutines::call_stub

---------------  P R O C E S S  ---------------

Java Threads: ( => current thread )
  0x000000007795c800 JavaThread "Timer-214" [_thread_blocked, id=3568, stack(0x0000000015150000,0x00000000151d0000)]
  0x0000000077960000 JavaThread "Code Analyzer updating thread" [_thread_blocked, id=4764, stack(0x0000000015250000,0x00000000152d0000)]
  0x000000007795f800 JavaThread "Code Analyzer updating thread" [_thread_blocked, id=6648, stack(0x00000000151d0000,0x0000000015250000)]
  0x000000007795e000 JavaThread "Code Analyzer updating thread" [_thread_blocked, id=5860, stack(0x00000000150d0000,0x0000000015150000)]
  0x000000007795b800 JavaThread "Code Analyzer updating thread" [_thread_blocked, id=6424, stack(0x0000000015050000,0x00000000150d0000)]
  0x000000007795e800 JavaThread "pool-6-thread-1" [_thread_blocked, id=7116, stack(0x0000000014fd0000,0x0000000015050000)]
  0x00000000717db000 JavaThread "Code Analyzer updating thread" [_thread_blocked, id=2972, stack(0x0000000014ed0000,0x0000000014f50000)]
  0x00000000717e0000 JavaThread "Code Analyzer updating thread" [_thread_blocked, id=7112, stack(0x0000000014e50000,0x0000000014ed0000)]
  0x000000000e3af800 JavaThread "FreeableDirectByteBuffer reference reaper" daemon [_thread_blocked, id=484, stack(0x0000000058ff0000,0x0000000059070000)]
  0x000000000e3ad000 JavaThread "Thread-51" daemon [_thread_blocked, id=5272, stack(0x000000001ca00000,0x000000001ca80000)]
  0x000000000e3b0000 JavaThread "CommGroup select thread com.mathworks.toolbox.distcomp.pmode.io.CommunicationGroup@6d516432" daemon [_thread_in_native, id=7020, stack(0x000000001c980000,0x000000001ca00000)]
  0x00000000717e0800 JavaThread "Thread-50" daemon [_thread_blocked, id=6572, stack(0x000000001c900000,0x000000001c980000)]
  0x00000000717dc800 JavaThread "LocalScheduler1" daemon [_thread_in_native, id=5072, stack(0x000000001c7c0000,0x000000001c840000)]
  0x00000000717df800 JavaThread "Thread-49" [_thread_blocked, id=4908, stack(0x000000001c740000,0x000000001c7c0000)]
  0x00000000717db800 JavaThread "LocalScheduler0" daemon [_thread_blocked, id=6792, stack(0x000000001c4d0000,0x000000001c550000)]
  0x00000000717de800 JavaThread "Code Analyzer updating thread" [_thread_blocked, id=3280, stack(0x000000001c6c0000,0x000000001c740000)]
  0x00000000717de000 JavaThread "Code Analyzer updating thread" [_thread_blocked, id=2836, stack(0x000000001a430000,0x000000001a4b0000)]
  0x00000000717dd000 JavaThread "Active Reference Queue Daemon" daemon [_thread_blocked, id=3212, stack(0x00000000193d0000,0x0000000019450000)]
  0x00000000717d6800 JavaThread "Timer-24" daemon [_thread_blocked, id=1488, stack(0x0000000019350000,0x00000000193d0000)]
  0x00000000717d9800 JavaThread "Prefs Updater" daemon [_thread_blocked, id=3972, stack(0x00000000192d0000,0x0000000019350000)]
  0x00000000717d7800 JavaThread "Timer-4" daemon [_thread_blocked, id=3580, stack(0x00000000087a0000,0x0000000008820000)]
  0x00000000717da000 JavaThread "Explorer NavigationContext request queue" [_thread_blocked, id=5348, stack(0x0000000008720000,0x00000000087a0000)]
  0x00000000717d8000 JavaThread "AddressBar directory emptiness poller" [_thread_blocked, id=4664, stack(0x0000000008580000,0x0000000008600000)]
  0x00000000717d9000 JavaThread "Timer-1" [_thread_blocked, id=6848, stack(0x0000000008480000,0x0000000008500000)]
  0x00000000717d6000 JavaThread "TimerQueue" daemon [_thread_blocked, id=1200, stack(0x000000000fdc0000,0x000000000fe40000)]
  0x00000000717d2800 JavaThread "AWT-EventQueue-0" [_thread_in_native, id=5320, stack(0x000000000f9d0000,0x000000000fa50000)]
  0x00000000717d5000 JavaThread "AWT-Shutdown" [_thread_blocked, id=5056, stack(0x000000000f3c0000,0x000000000f440000)]
  0x00000000717d1800 JavaThread "FelixPackageAdmin" daemon [_thread_blocked, id=1620, stack(0x000000000fbd0000,0x000000000fc50000)]
  0x00000000717d4800 JavaThread "FelixStartLevel" daemon [_thread_blocked, id=6020, stack(0x000000000fb50000,0x000000000fbd0000)]
  0x00000000717d3800 JavaThread "FelixDispatchQueue" daemon [_thread_blocked, id=1820, stack(0x000000000fad0000,0x000000000fb50000)]
  0x000000000e3ae800 JavaThread "com.google.common.base.internal.Finalizer" daemon [_thread_blocked, id=3148, stack(0x000000000f950000,0x000000000f9d0000)]
  0x000000000e3ae000 JavaThread "AWT-Windows" daemon [_thread_in_native, id=3728, stack(0x000000000f440000,0x000000000f4c0000)]
  0x000000000e3a9800 JavaThread "Java2D Disposer" daemon [_thread_blocked, id=6396, stack(0x000000000f340000,0x000000000f3c0000)]
  0x000000000e3ac800 JavaThread "Timer-0" [_thread_blocked, id=3752, stack(0x000000000f280000,0x000000000f300000)]
  0x000000000e3a9000 JavaThread "EventMgr Dispatcher" daemon [_thread_in_native, id=6256, stack(0x0000000010e50000,0x0000000014e50000)]
  0x000000000e3aa800 JavaThread "Low Memory Detector" daemon [_thread_blocked, id=4016, stack(0x000000000e5f0000,0x000000000e670000)]
  0x000000000e3b5800 JavaThread "CompilerThread1" daemon [_thread_blocked, id=6324, stack(0x000000007fff0000,0x0000000083ff0000)]
  0x000000000e3b1000 JavaThread "CompilerThread0" daemon [_thread_blocked, id=5888, stack(0x000000006d160000,0x0000000071160000)]
  0x000000000e3ac000 JavaThread "Attach Listener" daemon [_thread_blocked, id=3184, stack(0x000000000e570000,0x000000000e5f0000)]
  0x000000000ccf7800 JavaThread "Finalizer" daemon [_thread_blocked, id=1948, stack(0x000000000e4f0000,0x000000000e570000)]
  0x000000000e374000 JavaThread "Reference Handler" daemon [_thread_blocked, id=4900, stack(0x000000000e470000,0x000000000e4f0000)]
=>0x000000000cc0e000 JavaThread "main" [_thread_in_native, id=6780, stack(0x0000000000b20000,0x0000000004b20000)]

Other Threads:
  0x000000000ccf0000 VMThread [stack: 0x0000000069160000,0x000000006d160000] [id=2312]
  0x000000000e3d0800 WatcherThread [stack: 0x0000000083ff0000,0x0000000087ff0000] [id=5132]

VM state:not at safepoint (normal execution)

VM Mutex/Monitor currently owned by a thread: None

Heap
 PSYoungGen      total 15744K, used 7562K [0x0000000041150000, 0x0000000042730000, 0x0000000044250000)
  eden space 10752K, 66% used [0x0000000041150000,0x0000000041847ef8,0x0000000041bd0000)
  from space 4992K, 8% used [0x0000000041bd0000,0x0000000041c3ab78,0x00000000420b0000)
  to   space 4864K, 0% used [0x0000000042270000,0x0000000042270000,0x0000000042730000)
 PSOldGen        total 85312K, used 67138K [0x0000000037e50000, 0x000000003d1a0000, 0x0000000041150000)
  object space 85312K, 78% used [0x0000000037e50000,0x000000003bfe08e8,0x000000003d1a0000)
 PSPermGen       total 121536K, used 64077K [0x000000002fe50000, 0x0000000037500000, 0x0000000037e50000)
  object space 121536K, 52% used [0x000000002fe50000,0x0000000033ce34f8,0x0000000037500000)

Dynamic libraries:
0x00007ff704cf0000 - 0x00007ff704d22000 	C:\Program Files\MATLAB\R2012a\bin\win64\MATLAB.exe
0x00007ffeb5b80000 - 0x00007ffeb5d2a000 	C:\WINDOWS\SYSTEM32\ntdll.dll
0x00007ffeb5680000 - 0x00007ffeb57ba000 	C:\WINDOWS\system32\KERNEL32.DLL
0x00007ffeb30c0000 - 0x00007ffeb31cf000 	C:\WINDOWS\system32\KERNELBASE.dll
0x00007ffeb1a60000 - 0x00007ffeb1ae8000 	C:\WINDOWS\system32\apphelp.dll
0x0000000074460000 - 0x0000000074554000 	C:\Program Files\MATLAB\R2012a\bin\win64\libut.dll
0x0000000073f70000 - 0x00000000740ad000 	C:\Program Files\MATLAB\R2012a\bin\win64\libmwfl.dll
0x000000007bed0000 - 0x000000007c183000 	C:\Program Files\MATLAB\R2012a\bin\win64\libmwservices.dll
0x0000000074970000 - 0x0000000074b06000 	C:\Program Files\MATLAB\R2012a\bin\win64\mcr.dll
0x00000000758a0000 - 0x0000000075952000 	C:\Program Files\MATLAB\R2012a\bin\win64\libmwi18n.dll
0x0000000058610000 - 0x00000000586e3000 	C:\WINDOWS\WinSxS\amd64_microsoft.vc90.crt_1fc8b3b9a1e18e3b_9.0.30729.8387_none_08e793bfa83a89b5\MSVCP90.dll
0x0000000058560000 - 0x0000000058603000 	C:\WINDOWS\WinSxS\amd64_microsoft.vc90.crt_1fc8b3b9a1e18e3b_9.0.30729.8387_none_08e793bfa83a89b5\MSVCR90.dll
0x000000007a560000 - 0x000000007a569000 	C:\Program Files\MATLAB\R2012a\bin\win64\boost_system-vc90-mt-1_44.dll
0x000000007a2d0000 - 0x000000007a2e2000 	C:\Program Files\MATLAB\R2012a\bin\win64\boost_thread-vc90-mt-1_44.dll
0x0000000057230000 - 0x00000000573a1000 	C:\Program Files\MATLAB\R2012a\bin\win64\icuuc44.dll
0x0000000059140000 - 0x0000000059153000 	C:\Program Files\MATLAB\R2012a\bin\win64\icuio44.dll
0x0000000180000000 - 0x0000000180046000 	C:\Program Files\MATLAB\R2012a\bin\win64\tbb.dll
0x00007ffeb5570000 - 0x00007ffeb5577000 	C:\WINDOWS\system32\PSAPI.DLL
0x00007ffea7340000 - 0x00007ffea74c8000 	C:\WINDOWS\SYSTEM32\dbghelp.dll
0x00007ffeb54c0000 - 0x00007ffeb5565000 	C:\WINDOWS\system32\ADVAPI32.dll
0x00007ffeb51f0000 - 0x00007ffeb5361000 	C:\WINDOWS\system32\USER32.dll
0x0000000004be0000 - 0x0000000004beb000 	C:\Program Files\MATLAB\R2012a\bin\win64\libmwresource_core.dll
0x0000000004da0000 - 0x0000000005096000 	C:\Program Files\MATLAB\R2012a\bin\win64\libmwMATLAB_res.dll
0x000000007a3b0000 - 0x000000007a3c0000 	C:\Program Files\MATLAB\R2012a\bin\win64\boost_date_time-vc90-mt-1_44.dll
0x000000007a170000 - 0x000000007a19c000 	C:\Program Files\MATLAB\R2012a\bin\win64\boost_filesystem-vc90-mt-1_44.dll
0x000000007a250000 - 0x000000007a263000 	C:\Program Files\MATLAB\R2012a\bin\win64\boost_signals-vc90-mt-1_44.dll
0x00007ffeb5870000 - 0x00007ffeb5885000 	C:\WINDOWS\system32\imagehlp.dll
0x0000000075a20000 - 0x0000000075ae2000 	C:\Program Files\MATLAB\R2012a\bin\win64\libmx.dll
0x0000000004c00000 - 0x0000000004c21000 	C:\Program Files\MATLAB\R2012a\bin\win64\libmwmfl_scalar.dll
0x0000000075f10000 - 0x0000000075f5d000 	C:\Program Files\MATLAB\R2012a\bin\win64\mpath.dll
0x000000007b680000 - 0x000000007bbe1000 	C:\Program Files\MATLAB\R2012a\bin\win64\mlutil.dll
0x0000000004c30000 - 0x0000000004c4a000 	C:\Program Files\MATLAB\R2012a\bin\win64\libmwMATLAB_settings_res.dll
0x00000000050a0000 - 0x00000000050e7000 	C:\Program Files\MATLAB\R2012a\bin\win64\boost_serialization-vc90-mt-1_44.dll
0x00007ffeb2fc0000 - 0x00007ffeb3061000 	C:\WINDOWS\WinSxS\amd64_microsoft.windows.common-controls_6595b64144ccf1df_5.82.9600.16384_none_34a8918f959016ea\COMCTL32.dll
0x00007ffeb55e0000 - 0x00007ffeb567a000 	C:\WINDOWS\system32\COMDLG32.dll
0x00007ffeae040000 - 0x00007ffeae055000 	C:\WINDOWS\SYSTEM32\NETAPI32.dll
0x00007ffeb4d00000 - 0x00007ffeb4d58000 	C:\WINDOWS\system32\WS2_32.dll
0x00007ffeb35e0000 - 0x00007ffeb4a00000 	C:\WINDOWS\system32\SHELL32.dll
0x00007ffeb4b80000 - 0x00007ffeb4cf8000 	C:\WINDOWS\system32\ole32.dll
0x00007ffeb5130000 - 0x00007ffeb51e7000 	C:\WINDOWS\system32\OLEAUT32.dll
0x0000000075000000 - 0x000000007536b000 	C:\Program Files\MATLAB\R2012a\bin\win64\iqm.dll
0x0000000079fb0000 - 0x0000000079fe7000 	C:\Program Files\MATLAB\R2012a\bin\win64\libmwbridge.dll
0x00000000582d0000 - 0x00000000582f5000 	C:\Program Files\MATLAB\R2012a\bin\win64\libmex.dll
0x0000000057170000 - 0x0000000057223000 	C:\Program Files\MATLAB\R2012a\bin\win64\m_dispatcher.dll
0x0000000056ef0000 - 0x0000000057169000 	C:\Program Files\MATLAB\R2012a\bin\win64\mcos.dll
0x0000000056d90000 - 0x0000000056ee2000 	C:\Program Files\MATLAB\R2012a\bin\win64\libmwgui.dll
0x00000000563e0000 - 0x0000000056d83000 	C:\Program Files\MATLAB\R2012a\bin\win64\hg.dll
0x00000000562e0000 - 0x00000000563dd000 	C:\Program Files\MATLAB\R2012a\bin\win64\hgutils.dll
0x0000000055ab0000 - 0x00000000562d1000 	C:\Program Files\MATLAB\R2012a\bin\win64\m_interpreter.dll
0x0000000075710000 - 0x00000000757c1000 	C:\Program Files\MATLAB\R2012a\bin\win64\jmi.dll
0x00000000559f0000 - 0x0000000055aad000 	C:\Program Files\MATLAB\R2012a\bin\win64\udd_mi.dll
0x00000000050f0000 - 0x00000000053ba000 	C:\Program Files\MATLAB\R2012a\bin\win64\uiw.dll
0x00000000582b0000 - 0x00000000582d0000 	C:\Program Files\MATLAB\R2012a\bin\win64\mwoles05.DLL
0x0000000055970000 - 0x00000000559ec000 	C:\Program Files\MATLAB\R2012a\bin\win64\comcli.dll
0x0000000059130000 - 0x000000005913c000 	C:\Program Files\MATLAB\R2012a\bin\win64\mlautoregister.dll
0x00000000053c0000 - 0x00000000053d0000 	C:\Program Files\MATLAB\R2012a\bin\win64\boost_iostreams-vc90-mt-1_44.dll
0x00007ffeb4d60000 - 0x00007ffeb4ea4000 	C:\WINDOWS\system32\GDI32.dll
0x000000007a010000 - 0x000000007a035000 	C:\Program Files\MATLAB\R2012a\bin\win64\LIBEXPAT.dll
0x0000000055770000 - 0x0000000055961000 	C:\Program Files\MATLAB\R2012a\bin\win64\icuin44.dll
0x0000000010000000 - 0x0000000010e41000 	C:\Program Files\MATLAB\R2012a\bin\win64\icudt44.dll
0x00007ffeb4a00000 - 0x00007ffeb4aa7000 	C:\WINDOWS\system32\msvcrt.dll
0x00007ffeb4ab0000 - 0x00007ffeb4b07000 	C:\WINDOWS\SYSTEM32\sechost.dll
0x00007ffeb5a40000 - 0x00007ffeb5b76000 	C:\WINDOWS\system32\RPCRT4.dll
0x000000007a210000 - 0x000000007a228000 	C:\Program Files\MATLAB\R2012a\bin\win64\zlib1.dll
0x00000000556f0000 - 0x000000005576f000 	C:\Program Files\MATLAB\R2012a\bin\win64\xmlcore.dll
0x000000007bc30000 - 0x000000007be83000 	C:\Program Files\MATLAB\R2012a\bin\win64\xerces-c_2_7.dll
0x00007ffeb5580000 - 0x00007ffeb55d1000 	C:\WINDOWS\system32\SHLWAPI.dll
0x00007ffeb21a0000 - 0x00007ffeb21ac000 	C:\WINDOWS\SYSTEM32\netutils.dll
0x00007ffeb2cd0000 - 0x00007ffeb2cf5000 	C:\WINDOWS\SYSTEM32\srvcli.dll
0x00007ffeadfb0000 - 0x00007ffeadfc6000 	C:\WINDOWS\SYSTEM32\wkscli.dll
0x00007ffeb4b70000 - 0x00007ffeb4b79000 	C:\WINDOWS\system32\NSI.dll
0x00007ffeb3400000 - 0x00007ffeb35d6000 	C:\WINDOWS\SYSTEM32\combase.dll
0x0000000055620000 - 0x00000000556e8000 	C:\Program Files\MATLAB\R2012a\bin\win64\udd.dll
0x0000000074880000 - 0x000000007496d000 	C:\Program Files\MATLAB\R2012a\bin\win64\boost_regex-vc90-mt-1_44.dll
0x0000000055600000 - 0x0000000055617000 	C:\Program Files\MATLAB\R2012a\bin\win64\graphics_util.dll
0x0000000076100000 - 0x0000000076167000 	C:\Program Files\MATLAB\R2012a\bin\win64\libmat.dll
0x00000000555b0000 - 0x00000000555f2000 	C:\Program Files\MATLAB\R2012a\bin\win64\libmwhardcopy.dll
0x0000000055550000 - 0x00000000555aa000 	C:\Program Files\MATLAB\R2012a\bin\win64\libuij.dll
0x0000000055340000 - 0x000000005554c000 	C:\Program Files\MATLAB\R2012a\bin\win64\hgdatatypes.dll
0x00000000552b0000 - 0x0000000055336000 	C:\Program Files\MATLAB\R2012a\bin\win64\libmwlapack.dll
0x0000000005550000 - 0x000000000558b000 	C:\Program Files\MATLAB\R2012a\bin\win64\libmwgbtutils.dll
0x0000000005590000 - 0x00000000055a9000 	C:\Program Files\MATLAB\R2012a\bin\win64\libmwgbt.dll
0x0000000054dc0000 - 0x00000000552a4000 	C:\WINDOWS\WinSxS\amd64_microsoft.vc90.mfc_1fc8b3b9a1e18e3b_9.0.30729.6161_none_044aad0bab1eb146\mfc90.dll
0x00007ffeb0380000 - 0x00007ffeb03fb000 	C:\WINDOWS\SYSTEM32\WINSPOOL.DRV
0x0000000054d30000 - 0x0000000054db4000 	C:\Program Files\MATLAB\R2012a\bin\win64\profiler.dll
0x00000000055d0000 - 0x0000000005825000 	C:\Program Files\MATLAB\R2012a\bin\win64\libmwmathutil.dll
0x0000000079f40000 - 0x0000000079f6d000 	C:\Program Files\MATLAB\R2012a\bin\win64\libmwmathrng.dll
0x0000000054d00000 - 0x0000000054d21000 	C:\Program Files\MATLAB\R2012a\bin\win64\m_pcodeio.dll
0x0000000079b10000 - 0x0000000079b77000 	C:\Program Files\MATLAB\R2012a\bin\win64\m_ir.dll
0x00000000546b0000 - 0x0000000054d00000 	C:\Program Files\MATLAB\R2012a\bin\win64\m_parser.dll
0x0000000054670000 - 0x00000000546a1000 	C:\Program Files\MATLAB\R2012a\bin\win64\m_pcodegen.dll
0x0000000005830000 - 0x000000000589b000 	C:\Program Files\MATLAB\R2012a\bin\win64\libmwspmatrix.dll
0x00000000058b0000 - 0x00000000058be000 	C:\Program Files\MATLAB\R2012a\bin\win64\nativejava_services.dll
0x0000000054660000 - 0x000000005466f000 	C:\Program Files\MATLAB\R2012a\bin\win64\uinone.dll
0x00007ffea6d10000 - 0x00007ffea6d2b000 	C:\WINDOWS\SYSTEM32\MPR.dll
0x0000000054630000 - 0x000000005465f000 	C:\WINDOWS\WinSxS\amd64_microsoft.vc90.atl_1fc8b3b9a1e18e3b_9.0.30729.6161_none_0a1fd3a3a768b895\ATL90.DLL
0x0000000072d30000 - 0x0000000072f44000 	C:\Program Files\MATLAB\R2012a\bin\win64\hdf5dll.dll
0x0000000054610000 - 0x0000000054622000 	C:\Program Files\MATLAB\R2012a\bin\win64\libmwbinder.dll
0x0000000054600000 - 0x000000005460b000 	C:\Program Files\MATLAB\R2012a\bin\win64\libmwompwrapper.dll
0x00007ffeb08b0000 - 0x00007ffeb08b7000 	C:\WINDOWS\SYSTEM32\MSIMG32.dll
0x0000000074c10000 - 0x0000000074ced000 	C:\Program Files\MATLAB\R2012a\bin\win64\libmwmathcore.dll
0x00000000545e0000 - 0x00000000545fa000 	C:\Program Files\MATLAB\R2012a\bin\win64\ir_xfmr.dll
0x00000000545d0000 - 0x00000000545dc000 	C:\Program Files\MATLAB\R2012a\bin\win64\mtok.dll
0x00007ffeb1af0000 - 0x00007ffeb1b8f000 	C:\WINDOWS\SYSTEM32\SHCORE.DLL
0x0000000075ea0000 - 0x0000000075f02000 	C:\Program Files\MATLAB\R2012a\bin\win64\libmwcholmod.dll
0x000000007a460000 - 0x000000007a46d000 	C:\Program Files\MATLAB\R2012a\bin\win64\libmwamd.dll
0x000000007a4b0000 - 0x000000007a4bc000 	C:\Program Files\MATLAB\R2012a\bin\win64\libmwcolamd.dll
0x00000000545b0000 - 0x00000000545c9000 	C:\Program Files\MATLAB\R2012a\bin\win64\libmwblas.dll
0x00007ffeb4eb0000 - 0x00007ffeb4ee4000 	C:\WINDOWS\system32\IMM32.DLL
0x00007ffeb5380000 - 0x00007ffeb54b9000 	C:\WINDOWS\system32\MSCTF.dll
0x00007ffeb1bf0000 - 0x00007ffeb1d11000 	C:\WINDOWS\system32\UxTheme.dll
0x00007ffeb1360000 - 0x00007ffeb1380000 	C:\WINDOWS\system32\dwmapi.dll
0x00000000545a0000 - 0x00000000545ad000 	C:\WINDOWS\WinSxS\amd64_microsoft.vc90.mfcloc_1fc8b3b9a1e18e3b_9.0.30729.6161_none_01c9581e60cbee58\MFC90ENU.DLL
0x0000000005ca0000 - 0x0000000005cc9000 	C:\Program Files\MATLAB\R2012a\bin\win64\tbbmalloc.dll
0x00007ffeb2ef0000 - 0x00007ffeb2f04000 	C:\WINDOWS\SYSTEM32\profapi.dll
0x00007ffeae720000 - 0x00007ffeae72f000 	C:\Program Files\MATLAB\R2012a\bin\win64\xmlxrcsc.dll
0x00007ffeb1dc0000 - 0x00007ffeb1dca000 	C:\WINDOWS\SYSTEM32\kernel.appcore.dll
0x00007ffeb2dc0000 - 0x00007ffeb2dca000 	C:\WINDOWS\SYSTEM32\CRYPTBASE.dll
0x00007ffeb2d60000 - 0x00007ffeb2dc0000 	C:\WINDOWS\SYSTEM32\bcryptPrimitives.dll
0x00007ffeac1e0000 - 0x00007ffeac278000 	C:\Program Files\Common Files\microsoft shared\ink\tiptsf.dll
0x00007ffeb57c0000 - 0x00007ffeb5864000 	C:\WINDOWS\SYSTEM32\clbcatq.dll
0x00007ffead440000 - 0x00007ffead5a5000 	C:\WINDOWS\SYSTEM32\PROPSYS.dll
0x0000000078870000 - 0x0000000078ecd000 	C:\Program Files\MATLAB\R2012a\sys\java\jre\win64\jre\bin\server\jvm.dll
0x00007ffeb0650000 - 0x00007ffeb066f000 	C:\WINDOWS\SYSTEM32\WINMM.dll
0x00007ffeb0710000 - 0x00007ffeb073a000 	C:\WINDOWS\SYSTEM32\WINMMBASE.dll
0x00007ffeb31d0000 - 0x00007ffeb321a000 	C:\WINDOWS\SYSTEM32\cfgmgr32.dll
0x00007ffeb1d70000 - 0x00007ffeb1d96000 	C:\WINDOWS\SYSTEM32\DEVOBJ.dll
0x00007ffeacf10000 - 0x00007ffeacf39000 	C:\WINDOWS\SYSTEM32\iphlpapi.dll

VM Arguments:
jvm_args: -Xss512k -XX:PermSize=32m -Xms64m -XX:NewRatio=3 -XX:MaxPermSize=128m -Xmx196m -XX:MaxDirectMemorySize=2147400000 -Dsun.java2d.noddraw=true -Dsun.awt.nopixfmt=true -Xshare:off -Xrs -Dsun.awt.disableMixing=true -Djava.library.path=C:\Program Files\MATLAB\R2012a\bin\win64 vfprintf abort 
java_command: <unknown>
Launcher Type: generic

Environment Variables:
PATH=C:\Program Files (x86)\Intel\iCLS Client\;C:\Program Files\Intel\iCLS Client\;C:\Program Files (x86)\NVIDIA Corporation\PhysX\Common;C:\WINDOWS\system32;C:\WINDOWS;C:\WINDOWS\System32\Wbem;C:\WINDOWS\System32\WindowsPowerShell\v1.0\;C:\Program Files (x86)\Windows Live\Shared;C:\Program Files (x86)\Intel\OpenCL SDK\2.0\bin\x86;C:\Program Files (x86)\Intel\OpenCL SDK\2.0\bin\x64;C:\Program Files\Intel\WiFi\bin\;C:\Program Files\Common Files\Intel\WirelessCommon\;C:\Program Files\Intel\Intel(R) Management Engine Components\DAL;C:\Program Files\Intel\Intel(R) Management Engine Components\IPT;C:\Program Files (x86)\Intel\Intel(R) Management Engine Components\DAL;C:\Program Files (x86)\Intel\Intel(R) Management Engine Components\IPT;C:\Program Files\MATLAB\R2012a\bin;C:\Program Files\MiKTeX 2.9\miktex\bin\x64\;C:\Program Files (x86)\Java\jre7\bin; ;C:\StrawberryPerl\c\bin;C:\StrawberryPerl\perl\site\bin;C:\StrawberryPerl\perl\bin
USERNAME=User
OS=Windows_NT
PROCESSOR_IDENTIFIER=Intel64 Family 6 Model 58 Stepping 9, GenuineIntel


---------------  S Y S T E M  ---------------

OS: Windows NT 6.2 Build 9200 

CPU:total 8 (8 cores per cpu, 2 threads per core) family 6 model 58 stepping 9, cmov, cx8, fxsr, mmx, sse, sse2, sse3, ssse3, sse4.1, sse4.2, ht

Memory: 4k page, physical 8271388k(5531404k free), swap 9582108k(6184540k free)

vm_info: Java HotSpot(TM) 64-Bit Server VM (14.3-b01) for windows-amd64 JRE (1.6.0_17-b04), built on Oct 11 2009 00:46:08 by "java_re" with MS VC++ 8.0

time: Tue Jun 24 03:28:20 2014
elapsed time: 2207 seconds
