# Supplementary material for: Predictive analytics of environmental adaptability in multi-omic network models
Source: Sci Rep. 2015 Oct 20;5:15147. doi: 10.1038/srep15147 (PMC4611489; doi:10.1038/srep15147)
Supplement: Supplementary Information [file srep15147-s5.zip › source code METRADE/2) multi-objective optimization/mat.log]

000 (918.000.000) 04/10 00:47:35 Job submitted from host: <128.232.0.69:9627>
...
000 (921.000.000) 04/10 01:13:25 Job submitted from host: <128.232.0.69:9627>
...
001 (921.000.000) 04/10 07:33:56 Job executing on host: <128.232.27.72:9612>
...
006 (921.000.000) 04/10 07:34:04 Image size of job updated: 456996
...
005 (921.000.000) 04/10 07:34:13 Job terminated.
	(1) Normal termination (return value 0)
		Usr 0 00:00:01, Sys 0 00:00:00  -  Run Remote Usage
		Usr 0 00:00:00, Sys 0 00:00:00  -  Run Local Usage
		Usr 0 00:00:01, Sys 0 00:00:00  -  Total Remote Usage
		Usr 0 00:00:00, Sys 0 00:00:00  -  Total Local Usage
	0  -  Run Bytes Sent By Job
	0  -  Run Bytes Received By Job
	0  -  Total Bytes Sent By Job
	0  -  Total Bytes Received By Job
...
000 (928.000.000) 04/12 23:11:21 Job submitted from host: <128.232.0.69:9627>
...
001 (928.000.000) 04/12 23:11:25 Job executing on host: <128.232.27.69:9619>
...
006 (928.000.000) 04/12 23:11:34 Image size of job updated: 602696
...
006 (928.000.000) 04/12 23:31:34 Image size of job updated: 779356
...
006 (928.000.000) 04/13 02:11:34 Image size of job updated: 844900
...
006 (928.000.000) 04/13 04:51:34 Image size of job updated: 851992
...
000 (933.000.000) 04/13 12:25:39 Job submitted from host: <128.232.0.69:9627>
...
004 (928.000.000) 04/13 12:27:06 Job was evicted.
	(0) Job was not checkpointed.
		Usr 0 12:49:39, Sys 0 00:02:31  -  Run Remote Usage
		Usr 0 00:00:00, Sys 0 00:00:00  -  Run Local Usage
	0  -  Run Bytes Sent By Job
	0  -  Run Bytes Received By Job
...
001 (933.000.000) 04/13 12:27:06 Job executing on host: <128.232.27.69:9619>
...
009 (928.000.000) 04/13 12:27:06 Job was aborted by the user.
	via condor_rm (by user ca394)
...
006 (933.000.000) 04/13 12:27:14 Image size of job updated: 537164
...
006 (933.000.000) 04/13 12:47:14 Image size of job updated: 713840
...
000 (945.000.000) 04/16 17:24:19 Job submitted from host: <128.232.0.69:9968>
...
001 (945.000.000) 04/16 17:24:29 Job executing on host: <128.232.27.72:9601>
...
006 (945.000.000) 04/16 17:24:37 Image size of job updated: 537160
...
009 (933.000.000) 04/16 17:25:19 Job was aborted by the user.
	via condor_rm (by user ca394)
...
006 (945.000.000) 04/16 17:44:37 Image size of job updated: 679748
...
006 (945.000.000) 04/16 18:24:37 Image size of job updated: 680408
...
006 (945.000.000) 04/16 18:44:37 Image size of job updated: 680944
...
006 (945.000.000) 04/16 19:04:37 Image size of job updated: 681076
...
006 (945.000.000) 04/16 19:24:37 Image size of job updated: 681472
...
006 (945.000.000) 04/16 19:44:37 Image size of job updated: 681932
...
006 (945.000.000) 04/16 20:04:37 Image size of job updated: 682536
...
006 (945.000.000) 04/16 20:24:37 Image size of job updated: 780872
...
006 (945.000.000) 04/16 23:24:37 Image size of job updated: 813112
...
006 (945.000.000) 04/17 02:04:38 Image size of job updated: 834564
...
000 (948.000.000) 04/18 00:28:51 Job submitted from host: <128.232.0.69:9968>
...
001 (948.000.000) 04/18 00:28:56 Job executing on host: <128.232.27.72:9601>
...
006 (948.000.000) 04/18 00:29:04 Image size of job updated: 681940
...
006 (948.000.000) 04/18 00:49:04 Image size of job updated: 783808
...
006 (948.000.000) 04/18 03:09:04 Image size of job updated: 877520
...
006 (948.000.000) 04/18 05:49:05 Image size of job updated: 902096
...
006 (948.000.000) 04/18 08:29:05 Image size of job updated: 934864
...
006 (948.000.000) 04/19 12:29:07 Image size of job updated: 1013072
...
000 (969.000.000) 05/04 02:43:25 Job submitted from host: <128.232.0.69:9968>
...
001 (969.000.000) 05/04 02:43:33 Job executing on host: <128.232.27.70:9618>
...
006 (969.000.000) 05/04 02:43:41 Image size of job updated: 602356
...
006 (969.000.000) 05/04 03:03:41 Image size of job updated: 741556
...
006 (969.000.000) 05/04 05:43:41 Image size of job updated: 839872
...
006 (969.000.000) 05/04 08:23:41 Image size of job updated: 870112
...
000 (1019.000.000) 05/19 20:05:44 Job submitted from host: <128.232.0.69:9968>
...
001 (1019.000.000) 05/19 20:06:08 Job executing on host: <128.232.27.70:9618>
...
006 (1019.000.000) 05/19 20:06:16 Image size of job updated: 601480
...
006 (1019.000.000) 05/19 20:26:16 Image size of job updated: 740900
...
006 (1019.000.000) 05/19 20:46:16 Image size of job updated: 741168
...
006 (1019.000.000) 05/19 21:06:16 Image size of job updated: 741564
...
006 (1019.000.000) 05/19 21:26:16 Image size of job updated: 741960
...
006 (1019.000.000) 05/19 21:46:16 Image size of job updated: 742344
...
006 (1019.000.000) 05/19 22:06:16 Image size of job updated: 742740
...
006 (1019.000.000) 05/19 22:26:16 Image size of job updated: 743140
...
006 (1019.000.000) 05/19 22:46:16 Image size of job updated: 743536
...
006 (1019.000.000) 05/19 23:06:16 Image size of job updated: 871900
...
006 (1019.000.000) 05/20 02:06:16 Image size of job updated: 920716
...
006 (1019.000.000) 05/20 05:06:16 Image size of job updated: 933004
...
006 (1019.000.000) 05/20 08:06:16 Image size of job updated: 943252
...
000 (1055.000.000) 06/04 22:41:53 Job submitted from host: <128.232.0.69:9968>
...
001 (1055.000.000) 06/05 04:48:50 Job executing on host: <128.232.27.71:9617>
...
006 (1055.000.000) 06/05 04:48:58 Image size of job updated: 370476
...
006 (1055.000.000) 06/05 05:08:58 Image size of job updated: 742008
...
006 (1055.000.000) 06/05 05:28:59 Image size of job updated: 742412
...
006 (1055.000.000) 06/05 05:48:58 Image size of job updated: 742812
...
006 (1055.000.000) 06/05 06:08:58 Image size of job updated: 743424
...
006 (1055.000.000) 06/05 06:28:58 Image size of job updated: 743692
...
006 (1055.000.000) 06/05 06:48:58 Image size of job updated: 744096
...
006 (1055.000.000) 06/05 07:08:58 Image size of job updated: 744492
...
006 (1055.000.000) 06/05 07:28:58 Image size of job updated: 745020
...
006 (1055.000.000) 06/05 07:48:58 Image size of job updated: 824784
...
006 (1055.000.000) 06/05 10:28:58 Image size of job updated: 856676
...
000 (1065.000.000) 06/10 22:36:29 Job submitted from host: <128.232.0.69:9968>
...
000 (1081.000.000) 06/18 01:07:46 Job submitted from host: <128.232.0.69:9968>
...
001 (1081.000.000) 06/18 02:24:22 Job executing on host: <128.232.27.70:9614>
...
006 (1081.000.000) 06/18 02:24:30 Image size of job updated: 602852
...
006 (1081.000.000) 06/18 02:44:30 Image size of job updated: 744908
...
006 (1081.000.000) 06/18 03:04:30 Image size of job updated: 745312
...
006 (1081.000.000) 06/18 03:24:30 Image size of job updated: 745712
...
006 (1081.000.000) 06/18 03:44:30 Image size of job updated: 746276
...
006 (1081.000.000) 06/18 04:04:30 Image size of job updated: 746540
...
006 (1081.000.000) 06/18 04:24:30 Image size of job updated: 747252
...
006 (1081.000.000) 06/18 04:44:30 Image size of job updated: 747384
...
006 (1081.000.000) 06/18 05:04:30 Image size of job updated: 837660
...
006 (1081.000.000) 06/18 07:44:30 Image size of job updated: 859716
...
006 (1081.000.000) 06/18 10:24:32 Image size of job updated: 867908
...
006 (1081.000.000) 06/18 13:04:32 Image size of job updated: 897648
...
006 (1081.000.000) 06/18 18:44:32 Image size of job updated: 928688
...
006 (1081.000.000) 06/19 02:44:32 Image size of job updated: 942680
...
009 (1081.000.000) 07/04 18:27:03 Job was aborted by the user.
	via condor_rm (by user ca394)
...
000 (1106.000.000) 07/04 18:41:13 Job submitted from host: <128.232.0.69:9806>
...
001 (1106.000.000) 07/04 18:41:25 Job executing on host: <128.232.27.65:9609>
...
006 (1106.000.000) 07/04 18:41:33 Image size of job updated: 602980
...
000 (1155.000.000) 08/03 15:45:25 Job submitted from host: <128.232.0.69:9806>
...
