# Supplementary material for: Predictive analytics of environmental adaptability in multi-omic network models
Source: Sci Rep. 2015 Oct 20;5:15147. doi: 10.1038/srep15147 (PMC4611489; doi:10.1038/srep15147)
Supplement: Supplementary Information [file srep15147-s5.zip › source code METRADE/2) multi-objective optimization/non_domination.m]

function f = non_domination(x, M, V)

[N, m] = size(x);

% Number of individuals that dominate this individual
individual = zeros(N,1);
tic
for i = 1 : N
   N-i
     for j = 1 : N
        dom_less = 0;
        dom_equal = 0;
        dom_more = 0;
        for k = 1 : M
            if x(i,V + k) < x(j,V + k)
                dom_less = dom_less + 1;
            elseif (x(i,V + k) == x(j,V + k))
                dom_equal = dom_equal + 1;
            else
                dom_more = dom_more + 1;
            end
        end
        if dom_less == 0 && dom_equal ~= M
            individual(i) = individual(i)+ 1;
            break;
        end
    end   
    if individual(i) == 0
        x(i,M + V + 1) = 1;
        
    end
   
end
toc
f=x;
end
