# Supplementary material for: Predictive analytics of environmental adaptability in multi-omic network models
Source: Sci Rep. 2015 Oct 20;5:15147. doi: 10.1038/srep15147 (PMC4611489; doi:10.1038/srep15147)
Supplement: Supplementary Information [file srep15147-s5.zip › source code METRADE/2) multi-objective optimization/Pareto_points copy.m]

function matrice = append_solutions(num_files)

current_file = load(strcat('solution1.mat'));
[dim1,dim2] = size(current_file.chromosome);
matrice = zeros(dim1*num_files,dim2);


for i=1:num_files
    current_file = load(strcat('solution',num2str(i),'.mat'));
    chromosome = current_file.chromosome;
    matrice((i-1)*dim1+1:i*dim1,1:dim2) = chromosome;
    i
end

M = 2; %number of objectives
V = dim2-2-M; %length of input variables without crowding distance, rank, objective functions

matrice = non_domination_sort_mod(matrice, M, V);
