# Supplementary material for: Predictive analytics of environmental adaptability in multi-omic network models
Source: Sci Rep. 2015 Oct 20;5:15147. doi: 10.1038/srep15147 (PMC4611489; doi:10.1038/srep15147)
Supplement: Supplementary Information [file srep15147-s5.zip › source code METRADE/2) multi-objective optimization/RUN.m]

warning('off', 'all')

num_cores = 4;
addAttachedFiles(gcp,{'glpk.m','glpkcc'});
expFBA(10,30,'iJO1366_Ecoli_ac',0,num_cores);
