# Supplementary material for: Predictive analytics of environmental adaptability in multi-omic network models
Source: Sci Rep. 2015 Oct 20;5:15147. doi: 10.1038/srep15147 (PMC4611489; doi:10.1038/srep15147)
Supplement: Supplementary Information [file srep15147-s5.zip › source code METRADE/2) multi-objective optimization/submit.txt]

#
# Submit a matlab job
#
executable = /usr/bin/cl-matlab
arguments = -nosplash -nojvm  -nodesktop -nodisplay -r lancia
universe = vanilla
getenv   = True          # MATLAB needs local environment
log = mat.log
output = mat.out
error = mat.err
nice_user=TRUE
queue 1 
