# Supplementary material for: Predictive analytics of environmental adaptability in multi-omic network models
Source: Sci Rep. 2015 Oct 20;5:15147. doi: 10.1038/srep15147 (PMC4611489; doi:10.1038/srep15147)
Supplement: Supplementary Information [file srep15147-s5.zip › source code METRADE/3) codonExpFBA acetate_biomass/altri.xlsx]

## Sheet: Sheet1
4.35851	1.03929	0	42	10
4.35851	1.03929	0	39	9
4.35851	1.03929	0	29	8
4.35851	1.03929	0	21	10
4.35851	1.03929	0	2	4
4.35851	1.03929	0	14	10
4.35851	1.03929	0	4	1
4.35851	1.03929	0	13	10
4.35851	1.03929	0	6	1
4.35851	1.03929	0	5	2
4.35851	1.03929	0	8	2
4.35851	1.03929	0	1	2
4.35851	1.03929	0	1	4
4.35851	1.03929	0	1	5
4.35851	1.03929	0	1	10
