# Supplementary material for: Predictive analytics of environmental adaptability in multi-omic network models
Source: Sci Rep. 2015 Oct 20;5:15147. doi: 10.1038/srep15147 (PMC4611489; doi:10.1038/srep15147)
Supplement: Supplementary Information [file srep15147-s5.zip › source code METRADE/3) codonExpFBA acetate_biomass/associa_geni_reazioni.m]

function stringa_output = associa_geni_reazioni(stringa)


if (length(stringa)>5)
    
    while ( length(findstr('and', stringa))~=0 | length(findstr('or', stringa))~=0 )
    
    
        i = 1;
        trovato_and = 0;
        
        while ( (strcmp(stringa(i:i+2),'and')==0)  &  (strcmp(stringa(i:i+1),'or')==0) )
            i = i+1;        %while it does not find any 'and' and any 'or', keeps scrolling the array
        end
        
        %a questo punto i e' posizionato sulla a di 'and' o sulla o di 'or', e lo capiamo con questo if
        if (stringa(i)=='a')
            trovato_and = 1;
        end
            
        
        parentesi_trovate=0;
        
        j = i;
        while (  (strcmp(stringa(j),'(')==0) | (parentesi_trovate~=-1) ) %& (j>1) )  %si ferma se trova una parentesi ( che non e' intermedia. E' necessario questo altrimenti si fermerebbe alla prima parentesi ( trovata, anche se questa non e' quella relativa all'AND, ma appartiene ad esempio a un "sotto-OR" che costituisce il ramo sinistro dell'AND, cioe' nel caso ((C or D) and (B or E))
            j = j-1;
            if (stringa(j)==')')
                parentesi_trovate = parentesi_trovate+1; %segnala altre parentesi trovate lungo il percorso
            end
            if (stringa(j)=='(')
                parentesi_trovate = parentesi_trovate-1; %segnala la chiusura delle parentesi trovate lungo il percorso
            end
        end
        j = j+1;
        %a questo punto j e' posizionato sul carattere iniziale del primo componente dell'and/or
        
        
        
        if (trovato_and == 1)
            k = i+3;
        else
            k = i+2;
        end
       
        parentesi_trovate=0;
       
        while ( (strcmp(stringa(k),')')==0) | ( parentesi_trovate~=-1 )) % & (k<length(stringa)) )   %si ferma se trova una parentesi ) che non e' intermedia. E' necessario questo altrimenti si fermerebbe alla prima parentesi ) trovata, anche se questa non e' quella relativa all'AND, ma appartiene ad esempio a un "sotto-OR" che costituisce il ramo sinistro dell'AND, cioe' nel caso ((C or D) and (B or E))
            k = k+1;
            if (stringa(k)=='(')
                parentesi_trovate = parentesi_trovate+1; %segnala altre parentesi trovate lungo il percorso
            end
            if (stringa(k)==')')
                parentesi_trovate = parentesi_trovate-1; %segnala la chiusura delle parentesi trovate lungo il percorso
            end
        end
        k = k-1;
        %a questo punto k e' posizionato sul carattere finale del secondo componente dell'and/or
        
        
        parentesi_trovate=0;
        
        if (trovato_and == 1)
            stringa = strrep( stringa, stringa(j-1:k+1), strcat('min((',stringa(j:i-1),'),(',stringa(i+4:k), '))') );
        else
            stringa = strrep( stringa, stringa(j-1:k+1), strcat('max((',stringa(j:i-1),'),(',stringa(i+3:k), '))') );
        end
          
        
      
    end
    
end

stringa_output = stringa
    
