# Supplementary material for: Predictive analytics of environmental adaptability in multi-omic network models
Source: Sci Rep. 2015 Oct 20;5:15147. doi: 10.1038/srep15147 (PMC4611489; doi:10.1038/srep15147)
Supplement: Supplementary Information [file srep15147-s5.zip › source code METRADE/3) codonExpFBA acetate_biomass/calcola_geneset_expression.m]

load geni.mat
val_geni = cell(length(geni),1);  %initializes an empty cell array, where each cell will be a string (it's the only way to create an array of strings in matlab)
for i = 1:length(geni)
    aux = associa_geni_reazioni(geni{i})
    val_geni{i} = aux;
end
