# Supplementary material for: Predictive analytics of environmental adaptability in multi-omic network models
Source: Sci Rep. 2015 Oct 20;5:15147. doi: 10.1038/srep15147 (PMC4611489; doi:10.1038/srep15147)
Supplement: Supplementary Information [file srep15147-s5.zip › source code METRADE/3) codonExpFBA acetate_biomass/codonGDMO.m]

function codonGDMO(pop,gen,model,initial_gene_expression,varargin)

%the evolving arrays (called 'chromosome' in NSGA2) is a union of the codon
%usage of the first codon and the codon usage of second codon by all the 
%genes, so its length is 2*length(geni)
%the first codon is fast, and the second is slow. So the gene expression of
%a gene will be increased if it uses the fast codon more than the slow
%codon, while will be decreased in the other case. (see 'add' and
%'subtract' instructions in codon_to_gene.m)

warning('off', 'all')

if nargin >= 4
    last_gen = varargin{1};
else
    last_gen = 0;
end

%last_gen allows to start the evolution from the last solution.mat file
%generated, by indicating its number as fourth argument. If no argument is
%indicated, than the function will start the evolution from scratch


load 'geni.mat';
load 'reaction_expression.mat';

%global geni
% geni2 = load('geni.mat');
% geni = geni2.geni;
% 
%global reaction_expression
% reaction_expression2 = load('reaction_expression.mat');
% reaction_expression = reaction_expression2.reaction_expression;


% load model
model=[model '.mat'];
load(model);
%fbamodel=fbamodel.fbamodel;
%load('geni.mat');
M=2;
%V=fbamodel.nbin;
V = 2*length(geni); %this is the length of the input individuals without ranking, crowding distance and outputs
N = pop;


min_range = zeros(1,V);     %the codon usage of each gene is >= 0
max_range = ones(1,V);       %the codon usage of each gene is <= 1


%% Initialize the population

%chromosome is an array made up of the array 'codon1_usage' followed by 'codon2_usage' (in the same array)

if ((last_gen==0))
%    chromosome = ones(pop,V+M)./length(geni);   %codon usage initialized as 1/number_of_genes), i.e. all the genes use both codons in the same amount. for the first gene, for instance, we have chromosome(1)=chromosome(num_geni+1). Moreover, the sum of all the codon1 usage from all the genes is 1, and the same happens for codon2, i.e. sum(chromosome(1:num_geni))=1 and  sum(chromosome(num_geni+1:2*num_geni))=1
%    chromosome = chromosome + 0.5.*(rand(pop,V+M)-0.5.*ones(pop,V+M));  %adds some initial random noise
%    chromosome=abs(chromosome)/norm(chromosome,1)
 
chromosome = rand(pop,V+M);
for i = 1:pop
    chromosome(i,1:V/2) = chromosome(i,1:V/2) ./ norm(chromosome(i,1:V/2),1);  %normalize so as to have a sub-array with sum=1, i.e. the sum af all the codon1 usages by all the genes is 1
    chromosome(i,V/2+1:V) = chromosome(i,V/2+1:V) ./ norm(chromosome(i,V/2+1:V) ,1);  %normalize so as to have a sub-array with sum=1, i.e. the sum af all the codon2 usages by all the genes is 1
end

    gene_expr_matrix =  ones(pop,1) * initial_gene_expression;  %creates a matrix, each row is the gene expression array of an individual. Each gene expressionin array is initialized as received in input of this function
        
    for i=1:pop
        aux = evaluate_objective(gene_expr_matrix(i,:), M, V/2, fbamodel, geni, reaction_expression);
        chromosome(i,V+1)= aux(1);% synthetic objective
        chromosome(i,V+2)= aux(2);%biomass
    end
    
    %% Sort the initialized population
    % Sort the population using non-domination-sort. This returns two columns
    % for each individual which are the rank and the crowding distance
    % corresponding to their position in the front they belong. At this stage
    % the rank and the crowding distance for each chromosome is added to the
    % chromosome vector for easy of computation.
    chromosome = non_domination_sort_mod(chromosome, M, V);
else
    cd solutions
    sol=['solution' num2str(last_gen) '.mat'];
    load(sol);
    sol2=['gene_expr_matrix' num2str(last_gen) '.mat'];
    load(sol2);
    cd ..
end


%% Start the evolution process
% The following are performed in each generation
% * Select the parents which are fit for reproduction
% * Perfrom crossover and Mutation operator on the selected parents
% * Perform Selection from the parents and the offsprings
% * Replace the unfit individuals with the fit individuals to maintain a
%   constant population size.
diary('elapsed_time')
tic;
for i = last_gen+1 : gen
    % Select the parents
    % Parents are selected for reproduction to generate offspring. The
    % original NSGA-II uses a binary tournament selection based on the
    % crowded-comparision operator. The arguments are 
    % pool - size of the mating pool. It is common to have this to be half the
    %        population size.
    % tour - Tournament size. Original NSGA-II uses a binary tournament
    %        selection, but to see the effect of tournament size this is kept
    %        arbitary, to be choosen by the user.
   
    pool = round(pop/2);
    tour = 2;
    % Selection process
    % A binary tournament selection is employed in NSGA-II. In a binary
    % tournament selection process two individuals are selected at random
    % and their fitness is compared. The individual with better fitness is
    % selcted as a parent. Tournament selection is carried out until the
    % pool size is filled. Basically a pool size is the number of parents
    % to be selected. The input arguments to the function
    % tournament_selection are chromosome, pool, tour. The function uses
    % only the information from last two elements in the chromosome vector.
    % The last element has the crowding distance information while the
    % penultimate element has the rank information. Selection is based on
    % rank and if individuals with same rank are encountered, crowding
    % distance is compared. A lower rank and higher crowding distance is
    % the selection criteria.
    parent_chromosome = tournament_selection(chromosome, pool, tour);

    % Perfrom crossover and Mutation operator
    % The original NSGA-II algorithm uses Simulated Binary Crossover (SBX) and
    % Polynomial  mutation. Crossover probability pc = 0.9 and mutation
    % probability is pm = 1/n, where n is the number of decision variables.
    % Both real-coded GA and binary-coded GA are implemented in the original
    % algorithm, while in this program only the real-coded GA is considered.
    % The distribution indeices for crossover and mutation operators as mu = 20
    % and mum = 20 respectively.
    mu = 20;
    mum = 20;
    [offspring_chromosome offspring_gene_expr_matrix] = ...
        genetic_operator(parent_chromosome, ...
        M, V, mu, mum, min_range, max_range, fbamodel, geni, reaction_expression, gene_expr_matrix);

    % Intermediate population
    % Intermediate population is the combined population of parents and
    % offsprings of the current generation. The population size is two
    % times the initial population.
    
    [main_pop,temp] = size(chromosome);
    [offspring_pop,temp] = size(offspring_chromosome);
    % temp is a dummy variable.
    clear temp
    % intermediate_chromosome is a concatenation of current population and
    % the offspring population.
    intermediate_chromosome = zeros(main_pop + offspring_pop, size(chromosome,2));
    intermediate_chromosome(1:main_pop,:) = chromosome;
    intermediate_chromosome(main_pop + 1 : main_pop + offspring_pop,1 : M+V) = ...
        offspring_chromosome;
    
    
    intermediate_gene_expr_matrix = [gene_expr_matrix; offspring_gene_expr_matrix];
    backup_intermediate_chromosome = intermediate_chromosome;   %we will need this backup to recover the old positions of the final chosen individuals, so as to recover their gene expression using the gene_expression_matrix

    % Non-domination-sort of intermediate population
    % The intermediate population is sorted again based on non-domination sort
    % before the replacement operator is performed on the intermediate
    % population.
    intermediate_chromosome = ...
        non_domination_sort_mod(intermediate_chromosome, M, V);
    % Perform Selection
    % Once the intermediate population is sorted only the best solution is
    % selected based on it rank and crowding distance. Each front is filled in
    % ascending order until the addition of population size is reached. The
    % last front is included in the population based on the individuals with
    % least crowding distance
    chromosome = replace_chromosome(intermediate_chromosome, M, V, pop);
%   chromosome = delete_redundant(chromosome,fbamodel);


    final_gene_expr_matrix = zeros(pop,size(initial_gene_expression,2));

    for k = 1:size(chromosome,1)
        [~,indx] = ismember(chromosome(k,1:V),backup_intermediate_chromosome(:,1:V),'rows');
        final_gene_expr_matrix(k,:) = intermediate_gene_expr_matrix(indx,:);
    end
    
    cd solutions
    solution=['sol_cod_usage' num2str(i)]; %this is the chromosome of the genetic algorithm
    save(solution, 'chromosome');
    solution2=['sol_gene_expr' num2str(i)]; 
    save(solution2, 'final_gene_expr_matrix');
    cd ..
    
    if ~mod(i,10)
        clc
        fprintf('%d generations completed\n',i);
    end
end
toc;
diary off
%matlabpool close
