# Supplementary material for: Predictive analytics of environmental adaptability in multi-omic network models
Source: Sci Rep. 2015 Oct 20;5:15147. doi: 10.1038/srep15147 (PMC4611489; doi:10.1038/srep15147)
Supplement: Supplementary Information [file srep15147-s5.zip › source code METRADE/3) codonExpFBA acetate_biomass/codon_to_gene.m]

%we normalize the two "codon sub-arrays" with the 1-norm, so as both
%sub-array have sum=1
function gene_expr = codon_to_gene (initial_gene_expression, codoni)

V = length(codoni);
    
first_half = codoni(1:V/2) ./ norm(codoni(1:V/2),1);  %normalize so as to have a sub-array with sum=1, i.e. the sum af all the codon1 usages by all the genes is 1
second_half = codoni(V/2+1:V)  ./ norm(codoni(V/2+1:V) ,1);  %normalize so as to have a sub-array with sum=1, i.e. the sum af all the codon2 usages by all the genes is 1
    
fattore = 400;

add = fattore .* initial_gene_expression .* first_half; %increase gene expression proportionally to the codon1 usage, because codon1 is fast
subtract = fattore .* initial_gene_expression .* second_half; %decrease gene expression proportionally to the codon2 usage, because codon1 is slow
gene_expr = initial_gene_expression + add - subtract;

if gene_expr < 0 
    gene_expr = 0;
end
    
    
