# Supplementary material for: Predictive analytics of environmental adaptability in multi-omic network models
Source: Sci Rep. 2015 Oct 20;5:15147. doi: 10.1038/srep15147 (PMC4611489; doi:10.1038/srep15147)
Supplement: Supplementary Information [file srep15147-s5.zip › source code METRADE/3) codonExpFBA acetate_biomass/elapsed_time]

righe =
    10
f =
  -4.358509644995968  -1.039290451633941
f =
  -4.668700522806984  -1.018679984844807
f =
  -5.054789595385215  -0.993026503143132
f =
  -4.358509644995245  -1.039290451633931
f =
  -4.358509644996180  -1.039290451633953
f =
  -4.358509644994998  -1.039290451633947
f =
  -4.956929814131559  -0.999528743911056
f =
  -4.880282097638369  -1.004621560393383
f =
  -4.358509644995138  -1.039290451633942
f =
  -4.358509644995138  -1.039290451633942
righe =
    10
f =
  -4.690841564766882  -1.017208835166593
f =
  -4.899228010429565  -1.003362709362017
f =
  -4.358509644995658  -1.039290451633954
f =
  -4.358509644997577  -1.039290451633934
f =
  -4.788822918680721  -1.010698516569025
f =
  -4.358509644996588  -1.039290451633958
f =
  -4.695564221940734  -1.016895040739680
f =
  -4.689228517177701  -1.017316013250512
f =
  -4.695909708030554  -1.016872085101513
f =
  -4.358509644993529  -1.039290451633945
righe =
     9
f =
  -9.451922702553690  -0.700861348217233
f =
  -5.054789595385215  -0.993026503143132
f =
  -5.054789595385215  -0.993026503143132
f =
  -5.054789595385215  -0.993026503143132
f =
  -5.054789595385215  -0.993026503143132
f =
  -5.054789595385215  -0.993026503143132
f =
  -5.054789595385215  -0.993026503143132
f =
  -5.054789595385215  -0.993026503143132
f =
  -5.054789595385215  -0.993026503143132
righe =
     9
f =
  -4.788023089559478  -1.010751660786304
f =
  -4.983948556935985  -0.997733498011618
f =
  -4.668700522806984  -1.018679984844807
f =
  -5.127273229115458  -0.988210366910194
f =
  -4.668700522806984  -1.018679984844807
f =
  -4.669623896123778  -1.018618631799086
f =
  -4.358509644993506  -1.039290451633960
f =
  -4.598544095120053  -1.023341491118328
f =
 -10.874379459616630  -0.606346970627480
righe =
     8
f =
  -4.358509644994942  -1.039290451633949
f =
  -7.711266597093262  -0.816536459208584
f =
  -5.100113772956929  -0.990014962432511
f =
  -7.000956360325440  -0.756140635220122
f =
 -10.873356253478292  -0.606414957011377
f =
 -10.874379459616630  -0.606346970627480
f =
  -4.358509644991878  -1.039290451633960
f =
 -10.874379459616630  -0.606346970627480
righe =
     9
f =
 -10.883870321460737  -0.605716355393861
f =
 -10.875259452339153  -0.606288499982205
f =
 -10.874379459616630  -0.606346970627480
f =
 -10.878337971332744  -0.584312172813527
f =
  -4.358509644992783  -1.039290451633972
f =
 -10.874379459616630  -0.606346970627480
f =
  -4.358509644992495  -1.039290451633963
f =
 -10.874379459616630  -0.606346970627480
f =
 -10.874379459616630  -0.606346970627480
righe =
    10
f =
  -7.904495923222579  -0.803679292022969
f =
  -9.544860851639543  -0.694686122663258
f =
 -10.873356253478292  -0.606414957011377
f =
 -10.877827997782363  -0.606117834355337
f =
 -10.888192890507401  -0.605429144607956
f =
 -10.873356253478292  -0.606414957011377
f =
  -6.439694314518020  -0.816350819864247
f =
  -5.137072295576988  -0.987559273185877
f =
 -10.883870321460737  -0.605716355393861
f =
 -10.883870321460737  -0.605716355393861
righe =
    10
f =
  -5.364109465490495  -0.972473909994245
f =
  -7.711405588580337  -0.816527223788243
f =
  -5.182659686925654  -0.984530243377491
f =
  -7.712398670904091  -0.816461237498256
f =
  -7.715438263366613  -0.816259268915691
f =
  -5.024019750151504  -0.995070989034304
f =
  -4.358509644998509  -1.039290451633922
f =
  -4.358509644998330  -1.039290451633925
f =
  -4.358509644990560  -1.039290451633989
f =
  -4.929850981638260  -1.001327982436849
righe =
    10
f =
 -10.887569658982704  -0.605470554892811
f =
  -4.358509644990560  -1.039290451633989
f =
  -4.358509644990560  -1.039290451633989
f =
  -9.451922702553690  -0.700861348217233
f =
  -4.358509644995373  -1.039290451633953
f =
  -4.358509644990560  -1.039290451633989
f =
  -4.358509644990560  -1.039290451633989
f =
  -9.451922702553690  -0.700861348217233
f =
  -9.451922702553690  -0.700861348217233
f =
  -9.451922702553690  -0.700861348217233
righe =
    10
f =
  -4.358509644990560  -1.039290451633989
f =
 -10.884991033959965  -0.605641890252312
f =
  -4.358509644996120  -1.039290451633939
f =
 -10.888803047485807  -0.605388603054258
f =
  -4.358509644990560  -1.039290451633989
f =
  -4.358509644988541  -1.039290451634010
f =
  -7.709709483880905  -0.816639923061721
f =
  -4.661195434811857  -1.019178656398309
f =
  -4.358509644994751  -1.039290451633956
f =
  -7.714042664573869  -0.816352000791501
10 generations completed
righe =
     9
f =
 -10.887077658124312  -0.605503245626620
f =
 -10.874530479305445  -0.606336936204976
f =
 -10.884991033959965  -0.605641890252312
f =
 -10.867178721875534  -0.606825419791158
f =
  -9.519284521051810  -0.696385528254969
f =
  -7.713388810456448  -0.816395446743807
f =
 -10.884991033959965  -0.605641890252312
f =
  -7.714529994113945  -0.816319619721312
f =
 -10.887092978362015  -0.605502227681667
righe =
    10
f =
  -4.907355247106517  -1.002822699472726
f =
  -4.880282097638369  -1.004621560393383
f =
  -7.895383735231355  -0.804284746475117
f =
  -5.061667736312488  -0.992569488751914
f =
 -10.889864110778120  -0.605318101271932
f =
  -4.880282097638369  -1.004621560393383
f =
  -4.358509644993436  -1.039290451633959
f =
  -7.709685210751371  -0.816641535912676
f =
 -10.880296338193160  -0.605953826798491
f =
  -4.868760654670312  -1.005387096502753
righe =
     9
f =
  -9.389824805850841  -0.704987409713996
f =
  -9.447225131765102  -0.701173475792989
f =
  -9.129052697179194  -0.722314272848000
f =
  -9.548808053959180  -0.694423852918569
f =
  -4.358509644993154  -1.039290451633959
f =
  -7.729357188119498  -0.815334412858092
f =
  -7.673030095224902  -0.819077119570126
f =
  -7.709685210751371  -0.816641535912676
f =
  -7.709685210751371  -0.816641535912676
righe =
    10
f =
  -4.358509644992640  -1.039290451633973
f =
 -10.894622082471185  -0.605001960390361
f =
 -10.880566430972454  -0.605935880628414
f =
  -4.358509644991391  -1.039290451633992
f =
  -4.358509644995931  -1.039290451633938
f =
 -10.895269286071709  -0.604958957293855
f =
  -4.358509644995168  -1.039290451633931
f =
 -10.888320726270226  -0.605420650629158
f =
 -10.887699410657817  -0.605461933612522
f =
  -4.358509644994592  -1.039290451633955
righe =
     9
f =
  -4.358509644988541  -1.039290451634010
f =
  -7.904495923222579  -0.803679292022969
f =
  -5.343968836600086  -0.973812143297169
f =
  -7.904495923222579  -0.803679292022969
f =
  -4.358509644988541  -1.039290451634010
f =
  -4.358509644995306  -1.039290451633953
f =
  -9.843326419467193  -0.674869737252474
f =
  -4.358509644988541  -1.039290451634010
f =
  -4.358509644988541  -1.039290451634010
righe =
    10
f =
  -7.673008455129472  -0.819078557466306
f =
  -4.358509644996797  -1.039290451633950
f =
  -4.358509644992033  -1.039290451633967
f =
  -4.358509644997978  -1.039290451633935
f =
  -4.358509644994211  -1.039290451633926
f =
  -7.672613392839213  -0.819104807752212
f =
  -5.389573457714356  -0.970781968665416
f =
  -7.674671621177823  -0.818968046832668
f =
  -4.358509644990482  -1.039290451633960
f =
  -9.557294092476006  -0.693875424481789
righe =
     9
f =
 -10.895070078794205  -0.604972193514711
f =
  -4.358509644993847  -1.039290451633958
f =
  -4.358509644988541  -1.039290451634010
f =
  -4.358509644988541  -1.039290451634010
f =
  -4.358509644997207  -1.039290451633927
f =
 -10.901255645993706  -0.604561196814234
f =
  -4.358509644988541  -1.039290451634010
f =
  -4.358509644988541  -1.039290451634010
f =
 -11.966756785699648  -0.533776407633223
righe =
    10
f =
  -4.358509644991231  -1.039290451633970
f =
  -5.389573457714356  -0.970781968665416
f =
  -5.389573457714356  -0.970781968665416
f =
  -5.389573457714356  -0.970781968665416
f =
  -5.389573457714356  -0.970781968665416
f =
  -5.389573457714356  -0.970781968665416
f =
  -9.396247074564862  -0.704560685508029
f =
  -5.389573457714356  -0.970781968665416
f =
  -4.358509644992603  -1.039290451633968
f =
  -8.039851059423414  -0.794703355289093
righe =
    10
f =
 -11.966756785699648  -0.533776407633223
f =
 -11.694389590407230  -0.551874102322985
f =
 -10.049749670847927  -0.661153749993648
f =
 -11.966756785699648  -0.533776407633223
f =
 -11.966756785699648  -0.533776407633223
f =
  -4.358509644991887  -1.039290451633967
f =
 -11.966756785699648  -0.533776407633223
f =
  -4.358509644993831  -1.039290451633956
f =
  -7.113200043555565  -0.819054015745416
f =
 -11.064921077012976  -0.593699730258506
righe =
    10
f =
  -4.358509644988541  -1.039290451634010
f =
  -4.358509644988541  -1.039290451634010
f =
  -4.358509644988541  -1.039290451634010
f =
  -4.358509644988541  -1.039290451634010
f =
  -4.358509644988541  -1.039290451634010
f =
  -4.358509644988541  -1.039290451634010
f =
  -4.358509644988541  -1.039290451634010
f =
  -4.358509644988541  -1.039290451634010
f =
  -4.358509644988541  -1.039290451634010
f =
  -4.358509644988541  -1.039290451634010
20 generations completed
righe =
    10
f =
  -4.358509644987398  -1.039290451633972
f =
 -10.301171765543939  -0.644447772230086
f =
  -4.394396210285546  -1.036905988018188
f =
  -9.018549139268355  -0.729656622586131
f =
 -10.961520671701120  -0.600570267527932
f =
 -10.062123194829967  -0.660331579544481
f =
  -4.358509644999666  -1.039290451633913
f =
  -4.358509644989456  -1.039290451633989
Operation terminated by user during cell/strfind (line 40)

In evaluate_objective (line 43)
         matches = strfind(reaction_expression,geni{i});     %this and the following instruction find the locations of the gene 'bXXXX' in the array reaction_expression
In genetic_operator>(parfor body) (line 205)
    aux(i,:) = evaluate_objective(offspring_gene_expr_matrix(i,:), M, V/2, fbamodel, geni, reaction_expression);
In parallel_function>make_general_channel/channel_general (line 914)
                    O = F(C{:});
In remoteParallelFunction (line 38)
        out = parallel.internal.pool.serialize(feval(channel, channelArgs{:}));
Operation terminated by user during cell/strfind (line 40)

In evaluate_objective (line 43)
         matches = strfind(reaction_expression,geni{i});     %this and the following instruction find the locations of the gene 'bXXXX' in the array reaction_expression
In genetic_operator>(parfor body) (line 205)
    aux(i,:) = evaluate_objective(offspring_gene_expr_matrix(i,:), M, V/2, fbamodel, geni, reaction_expression);
In parallel_function>make_general_channel/channel_general (line 914)
                    O = F(C{:});
In remoteParallelFunction (line 38)
        out = parallel.internal.pool.serialize(feval(channel, channelArgs{:}));
{Operation terminated by user during <a href="matlab:matlab.internal.language.introspective.errorDocCallback('distcomp.remoteparfor/getCompleteIntervals', 'C:\Program Files\MATLAB\R2014b\toolbox\distcomp\distcomp\+distcomp\remoteparfor.m', 119)" style="font-weight:bold">distcomp.remoteparfor/getCompleteIntervals</a> (<a href="matlab: opentoline('C:\Program Files\MATLAB\R2014b\toolbox\distcomp\distcomp\+distcomp\remoteparfor.m',119,0)">line 119</a>)

In <a href="matlab:matlab.internal.language.introspective.errorDocCallback('parallel_function>distributed_execution', 'C:\Program Files\MATLAB\R2014b\toolbox\matlab\lang\parallel_function.m', 820)" style="font-weight:bold">parallel_function>distributed_execution</a> (<a href="matlab: opentoline('C:\Program Files\MATLAB\R2014b\toolbox\matlab\lang\parallel_function.m',820,0)">line 820</a>)
        [tags, out] = P.getCompleteIntervals(chunkSize);
In <a href="matlab:matlab.internal.language.introspective.errorDocCallback('parallel_function', 'C:\Program Files\MATLAB\R2014b\toolbox\matlab\lang\parallel_function.m', 587)" style="font-weight:bold">parallel_function</a> (<a href="matlab: opentoline('C:\Program Files\MATLAB\R2014b\toolbox\matlab\lang\parallel_function.m',587,0)">line 587</a>)
        R = distributed_execution(...
In <a href="matlab:matlab.internal.language.introspective.errorDocCallback('genetic_operator', 'D:\Documents\Pubblicazioni\Journal METRADE\2nd revision METRADE\supplementary METRADE\source code METRADE\3) codonExpFBA acetate_biomass\genetic_operator.m', 202)" style="font-weight:bold">genetic_operator</a> (<a href="matlab: opentoline('D:\Documents\Pubblicazioni\Journal METRADE\2nd revision METRADE\supplementary METRADE\source code METRADE\3) codonExpFBA acetate_biomass\genetic_operator.m',202,0)">line 202</a>)
parfor i = 1 : righe   %parfor
In <a href="matlab:matlab.internal.language.introspective.errorDocCallback('codonGDMO', 'D:\Documents\Pubblicazioni\Journal METRADE\2nd revision METRADE\supplementary METRADE\source code METRADE\3) codonExpFBA acetate_biomass\codonGDMO.m', 141)" style="font-weight:bold">codonGDMO</a> (<a href="matlab: opentoline('D:\Documents\Pubblicazioni\Journal METRADE\2nd revision METRADE\supplementary METRADE\source code METRADE\3) codonExpFBA acetate_biomass\codonGDMO.m',141,0)">line 141</a>)
    [offspring_chromosome offspring_gene_expr_matrix] = ...
In <a href="matlab:matlab.internal.language.introspective.errorDocCallback('RUN_codon', 'D:\Documents\Pubblicazioni\Journal METRADE\2nd revision METRADE\supplementary METRADE\source code METRADE\3) codonExpFBA acetate_biomass\RUN_codon.m', 25)" style="font-weight:bold">RUN_codon</a> (<a href="matlab: opentoline('D:\Documents\Pubblicazioni\Journal METRADE\2nd revision METRADE\supplementary METRADE\source code METRADE\3) codonExpFBA acetate_biomass\RUN_codon.m',25,0)">line 25</a>)
codonGDMO(pop,gen,model,initial_gene_expression,last_gen);} 
append_and_plot_solutions
50 populations detected.
10 individuals in each population.
iterations_left =
    49
iterations_left =
    48
iterations_left =
    47
iterations_left =
    46
iterations_left =
    45
iterations_left =
    44
iterations_left =
    43
iterations_left =
    42
iterations_left =
    41
iterations_left =
    40
iterations_left =
    39
iterations_left =
    38
iterations_left =
    37
iterations_left =
    36
iterations_left =
    35
iterations_left =
    34
iterations_left =
    33
iterations_left =
    32
iterations_left =
    31
iterations_left =
    30
iterations_left =
    29
iterations_left =
    28
iterations_left =
    27
iterations_left =
    26
iterations_left =
    25
iterations_left =
    24
iterations_left =
    23
iterations_left =
    22
iterations_left =
    21
iterations_left =
    20
iterations_left =
    19
iterations_left =
    18
iterations_left =
    17
iterations_left =
    16
iterations_left =
    15
iterations_left =
    14
iterations_left =
    13
iterations_left =
    12
iterations_left =
    11
iterations_left =
    10
iterations_left =
     9
iterations_left =
     8
iterations_left =
     7
iterations_left =
     6
iterations_left =
     5
iterations_left =
     4
iterations_left =
     3
iterations_left =
     2
iterations_left =
     1
iterations_left =
     0
iterations_left =
   498
iterations_left =
   497
iterations_left =
   496
iterations_left =
   495
iterations_left =
   494
iterations_left =
   493
iterations_left =
   492
iterations_left =
   491
iterations_left =
   490
iterations_left =
   489
iterations_left =
   488
iterations_left =
   487
iterations_left =
   486
iterations_left =
   485
iterations_left =
   484
iterations_left =
   483
iterations_left =
   482
iterations_left =
   481
iterations_left =
   480
iterations_left =
   479
iterations_left =
   478
iterations_left =
   477
iterations_left =
   476
iterations_left =
   475
iterations_left =
   474
iterations_left =
   473
iterations_left =
   472
iterations_left =
   471
iterations_left =
   470
iterations_left =
   469
iterations_left =
   468
iterations_left =
   467
iterations_left =
   466
iterations_left =
   465
iterations_left =
   464
iterations_left =
   463
iterations_left =
   462
iterations_left =
   461
iterations_left =
   460
iterations_left =
   459
iterations_left =
   458
iterations_left =
   457
iterations_left =
   456
iterations_left =
   455
iterations_left =
   454
iterations_left =
   453
iterations_left =
   452
iterations_left =
   451
iterations_left =
   450
iterations_left =
   449
iterations_left =
   448
iterations_left =
   447
iterations_left =
   446
iterations_left =
   445
iterations_left =
   444
iterations_left =
   443
iterations_left =
   442
iterations_left =
   441
iterations_left =
   440
iterations_left =
   439
iterations_left =
   438
iterations_left =
   437
iterations_left =
   436
iterations_left =
   435
iterations_left =
   434
iterations_left =
   433
iterations_left =
   432
iterations_left =
   431
iterations_left =
   430
iterations_left =
   429
iterations_left =
   428
iterations_left =
   427
iterations_left =
   426
iterations_left =
   425
iterations_left =
   424
iterations_left =
   423
iterations_left =
   422
iterations_left =
   421
iterations_left =
   420
iterations_left =
   419
iterations_left =
   418
iterations_left =
   417
iterations_left =
   416
iterations_left =
   415
iterations_left =
   414
iterations_left =
   413
iterations_left =
   412
iterations_left =
   411
iterations_left =
   410
iterations_left =
   409
iterations_left =
   408
iterations_left =
   407
iterations_left =
   406
iterations_left =
   405
iterations_left =
   404
iterations_left =
   403
iterations_left =
   402
iterations_left =
   401
iterations_left =
   400
iterations_left =
   399
iterations_left =
   398
iterations_left =
   397
iterations_left =
   396
iterations_left =
   395
iterations_left =
   394
iterations_left =
   393
iterations_left =
   392
iterations_left =
   391
iterations_left =
   390
iterations_left =
   389
iterations_left =
   388
iterations_left =
   387
iterations_left =
   386
iterations_left =
   385
iterations_left =
   384
iterations_left =
   383
iterations_left =
   382
iterations_left =
   381
iterations_left =
   380
iterations_left =
   379
iterations_left =
   378
iterations_left =
   377
iterations_left =
   376
iterations_left =
   375
iterations_left =
   374
iterations_left =
   373
iterations_left =
   372
iterations_left =
   371
iterations_left =
   370
iterations_left =
   369
iterations_left =
   368
iterations_left =
   367
iterations_left =
   366
iterations_left =
   365
iterations_left =
   364
iterations_left =
   363
iterations_left =
   362
iterations_left =
   361
iterations_left =
   360
iterations_left =
   359
iterations_left =
   358
iterations_left =
   357
iterations_left =
   356
iterations_left =
   355
iterations_left =
   354
iterations_left =
   353
iterations_left =
   352
iterations_left =
   351
iterations_left =
   350
iterations_left =
   349
iterations_left =
   348
iterations_left =
   347
iterations_left =
   346
iterations_left =
   345
iterations_left =
   344
iterations_left =
   343
iterations_left =
   342
iterations_left =
   341
iterations_left =
   340
iterations_left =
   339
iterations_left =
   338
iterations_left =
   337
iterations_left =
   336
iterations_left =
   335
iterations_left =
   334
iterations_left =
   333
iterations_left =
   332
iterations_left =
   331
iterations_left =
   330
iterations_left =
   329
iterations_left =
   328
iterations_left =
   327
iterations_left =
   326
iterations_left =
   325
iterations_left =
   324
iterations_left =
   323
iterations_left =
   322
iterations_left =
   321
iterations_left =
   320
iterations_left =
   319
iterations_left =
   318
iterations_left =
   317
iterations_left =
   316
iterations_left =
   315
iterations_left =
   314
iterations_left =
   313
iterations_left =
   312
iterations_left =
   311
iterations_left =
   310
iterations_left =
   309
iterations_left =
   308
iterations_left =
   307
iterations_left =
   306
iterations_left =
   305
iterations_left =
   304
iterations_left =
   303
iterations_left =
   302
iterations_left =
   301
iterations_left =
   300
iterations_left =
   299
iterations_left =
   298
iterations_left =
   297
iterations_left =
   296
iterations_left =
   295
iterations_left =
   294
iterations_left =
   293
iterations_left =
   292
iterations_left =
   291
iterations_left =
   290
iterations_left =
   289
iterations_left =
   288
iterations_left =
   287
iterations_left =
   286
iterations_left =
   285
iterations_left =
   284
iterations_left =
   283
iterations_left =
   282
iterations_left =
   281
iterations_left =
   280
iterations_left =
   279
iterations_left =
   278
iterations_left =
   277
iterations_left =
   276
iterations_left =
   275
iterations_left =
   274
iterations_left =
   273
iterations_left =
   272
iterations_left =
   271
iterations_left =
   270
iterations_left =
   269
iterations_left =
   268
iterations_left =
   267
iterations_left =
   266
iterations_left =
   265
iterations_left =
   264
iterations_left =
   263
iterations_left =
   262
iterations_left =
   261
iterations_left =
   260
iterations_left =
   259
iterations_left =
   258
iterations_left =
   257
iterations_left =
   256
iterations_left =
   255
iterations_left =
   254
iterations_left =
   253
iterations_left =
   252
iterations_left =
   251
iterations_left =
   250
iterations_left =
   249
iterations_left =
   248
iterations_left =
   247
iterations_left =
   246
iterations_left =
   245
iterations_left =
   244
iterations_left =
   243
iterations_left =
   242
iterations_left =
   241
iterations_left =
   240
iterations_left =
   239
iterations_left =
   238
iterations_left =
   237
iterations_left =
   236
iterations_left =
   235
iterations_left =
   234
iterations_left =
   233
iterations_left =
   232
iterations_left =
   231
iterations_left =
   230
iterations_left =
   229
iterations_left =
   228
iterations_left =
   227
iterations_left =
   226
iterations_left =
   225
iterations_left =
   224
iterations_left =
   223
iterations_left =
   222
iterations_left =
   221
iterations_left =
   220
iterations_left =
   219
iterations_left =
   218
iterations_left =
   217
iterations_left =
   216
iterations_left =
   215
iterations_left =
   214
iterations_left =
   213
iterations_left =
   212
iterations_left =
   211
iterations_left =
   210
iterations_left =
   209
iterations_left =
   208
iterations_left =
   207
iterations_left =
   206
iterations_left =
   205
iterations_left =
   204
iterations_left =
   203
iterations_left =
   202
iterations_left =
   201
iterations_left =
   200
iterations_left =
   199
iterations_left =
   198
iterations_left =
   197
iterations_left =
   196
iterations_left =
   195
iterations_left =
   194
iterations_left =
   193
iterations_left =
   192
iterations_left =
   191
iterations_left =
   190
iterations_left =
   189
iterations_left =
   188
iterations_left =
   187
iterations_left =
   186
iterations_left =
   185
iterations_left =
   184
iterations_left =
   183
iterations_left =
   182
iterations_left =
   181
iterations_left =
   180
iterations_left =
   179
iterations_left =
   178
iterations_left =
   177
iterations_left =
   176
iterations_left =
   175
iterations_left =
   174
iterations_left =
   173
iterations_left =
   172
iterations_left =
   171
iterations_left =
   170
iterations_left =
   169
iterations_left =
   168
iterations_left =
   167
iterations_left =
   166
iterations_left =
   165
iterations_left =
   164
iterations_left =
   163
iterations_left =
   162
iterations_left =
   161
iterations_left =
   160
iterations_left =
   159
iterations_left =
   158
iterations_left =
   157
iterations_left =
   156
iterations_left =
   155
iterations_left =
   154
iterations_left =
   153
iterations_left =
   152
iterations_left =
   151
iterations_left =
   150
iterations_left =
   149
iterations_left =
   148
iterations_left =
   147
iterations_left =
   146
iterations_left =
   145
iterations_left =
   144
iterations_left =
   143
iterations_left =
   142
iterations_left =
   141
iterations_left =
   140
iterations_left =
   139
iterations_left =
   138
iterations_left =
   137
iterations_left =
   136
iterations_left =
   135
iterations_left =
   134
iterations_left =
   133
iterations_left =
   132
iterations_left =
   131
iterations_left =
   130
iterations_left =
   129
iterations_left =
   128
iterations_left =
   127
iterations_left =
   126
iterations_left =
   125
iterations_left =
   124
iterations_left =
   123
iterations_left =
   122
iterations_left =
   121
iterations_left =
   120
iterations_left =
   119
iterations_left =
   118
iterations_left =
   117
iterations_left =
   116
iterations_left =
   115
iterations_left =
   114
iterations_left =
   113
iterations_left =
   112
iterations_left =
   111
iterations_left =
   110
iterations_left =
   109
iterations_left =
   108
iterations_left =
   107
iterations_left =
   106
iterations_left =
   105
iterations_left =
   104
iterations_left =
   103
iterations_left =
   102
iterations_left =
   101
iterations_left =
   100
iterations_left =
    99
iterations_left =
    98
iterations_left =
    97
iterations_left =
    96
iterations_left =
    95
iterations_left =
    94
iterations_left =
    93
iterations_left =
    92
iterations_left =
    91
iterations_left =
    90
iterations_left =
    89
iterations_left =
    88
iterations_left =
    87
iterations_left =
    86
iterations_left =
    85
iterations_left =
    84
iterations_left =
    83
iterations_left =
    82
iterations_left =
    81
iterations_left =
    80
iterations_left =
    79
iterations_left =
    78
iterations_left =
    77
iterations_left =
    76
iterations_left =
    75
iterations_left =
    74
iterations_left =
    73
iterations_left =
    72
iterations_left =
    71
iterations_left =
    70
iterations_left =
    69
iterations_left =
    68
iterations_left =
    67
iterations_left =
    66
iterations_left =
    65
iterations_left =
    64
iterations_left =
    63
iterations_left =
    62
iterations_left =
    61
iterations_left =
    60
iterations_left =
    59
iterations_left =
    58
iterations_left =
    57
iterations_left =
    56
iterations_left =
    55
iterations_left =
    54
iterations_left =
    53
iterations_left =
    52
iterations_left =
    51
iterations_left =
    50
iterations_left =
    49
iterations_left =
    48
iterations_left =
    47
iterations_left =
    46
iterations_left =
    45
iterations_left =
    44
iterations_left =
    43
iterations_left =
    42
iterations_left =
    41
iterations_left =
    40
iterations_left =
    39
iterations_left =
    38
iterations_left =
    37
iterations_left =
    36
iterations_left =
    35
iterations_left =
    34
iterations_left =
    33
iterations_left =
    32
iterations_left =
    31
iterations_left =
    30
iterations_left =
    29
iterations_left =
    28
iterations_left =
    27
iterations_left =
    26
iterations_left =
    25
iterations_left =
    24
iterations_left =
    23
iterations_left =
    22
iterations_left =
    21
iterations_left =
    20
iterations_left =
    19
iterations_left =
    18
iterations_left =
    17
iterations_left =
    16
iterations_left =
    15
iterations_left =
    14
iterations_left =
    13
iterations_left =
    12
iterations_left =
    11
iterations_left =
    10
iterations_left =
     9
iterations_left =
     8
iterations_left =
     7
iterations_left =
     6
iterations_left =
     5
iterations_left =
     4
iterations_left =
     3
iterations_left =
     2
iterations_left =
     1
iterations_left =
     0
ans =
   112
ans =
   111
ans =
   110
ans =
   109
ans =
   108
ans =
   107
ans =
   106
ans =
   105
ans =
   104
ans =
   103
ans =
   102
ans =
   101
ans =
   100
ans =
    99
ans =
    98
ans =
    97
ans =
    96
ans =
    95
ans =
    94
ans =
    93
ans =
    92
ans =
    91
ans =
    90
ans =
    89
ans =
    88
ans =
    87
ans =
    86
ans =
    85
ans =
    84
ans =
    83
ans =
    82
ans =
    81
ans =
    80
ans =
    79
ans =
    78
ans =
    77
ans =
    76
ans =
    75
ans =
    74
ans =
    73
ans =
    72
ans =
    71
ans =
    70
ans =
    69
ans =
    68
ans =
    67
ans =
    66
ans =
    65
ans =
    64
ans =
    63
ans =
    62
ans =
    61
ans =
    60
ans =
    59
ans =
    58
ans =
    57
ans =
    56
ans =
    55
ans =
    54
ans =
    53
ans =
    52
ans =
    51
ans =
    50
ans =
    49
ans =
    48
ans =
    47
ans =
    46
ans =
    45
ans =
    44
ans =
    43
ans =
    42
ans =
    41
ans =
    40
ans =
    39
ans =
    38
ans =
    37
ans =
    36
ans =
    35
ans =
    34
ans =
    33
ans =
    32
ans =
    31
ans =
    30
ans =
    29
ans =
    28
ans =
    27
ans =
    26
ans =
    25
ans =
    24
ans =
    23
ans =
    22
ans =
    21
ans =
    20
ans =
    19
ans =
    18
ans =
    17
ans =
    16
ans =
    15
ans =
    14
ans =
    13
ans =
    12
ans =
    11
ans =
    10
ans =
     9
ans =
     8
ans =
     7
ans =
     6
ans =
     5
ans =
     4
ans =
     3
ans =
     2
ans =
     1
ans =
     0
Elapsed time is 0.046123 seconds.
plot_and_export_color
{Error using <a href="matlab:matlab.internal.language.introspective.errorDocCallback('matlab.ui.Figure/set')" style="font-weight:bold">matlab.ui.Figure/set</a>
Invalid or deleted object.
Error in <a href="matlab:matlab.internal.language.introspective.errorDocCallback('exportfig', 'D:\Documents\Pubblicazioni\Journal METRADE\2nd revision METRADE\supplementary METRADE\source code METRADE\3) codonExpFBA acetate_biomass\exportfig.m', 419)" style="font-weight:bold">exportfig</a> (<a href="matlab: opentoline('D:\Documents\Pubblicazioni\Journal METRADE\2nd revision METRADE\supplementary METRADE\source code METRADE\3) codonExpFBA acetate_biomass\exportfig.m',419,0)">line 419</a>)
  set(old.objs{n}, old.prop{n}, old.values{n});
Error in <a href="matlab:matlab.internal.language.introspective.errorDocCallback('plot_and_export_color', 'D:\Documents\Pubblicazioni\Journal METRADE\2nd revision METRADE\supplementary METRADE\source code METRADE\3) codonExpFBA acetate_biomass\plot_and_export_color.m', 116)" style="font-weight:bold">plot_and_export_color</a> (<a href="matlab: opentoline('D:\Documents\Pubblicazioni\Journal METRADE\2nd revision METRADE\supplementary METRADE\source code METRADE\3) codonExpFBA acetate_biomass\plot_and_export_color.m',116,0)">line 116</a>)
 exportfig(gcf, 'figura.pdf', 'color', 'cmyk', 'Width', '20', 'Height', '12', 'FontMode', 'scaled',
 'FontSize', '1.2' );} 
uiopen('C:\Users\User\Desktop\Clustering Newman Python\Mio codice clustering Matlab\plot_eigenvector.m',1)
uiopen('C:\Users\User\Desktop\Clustering Newman Python\Mio codice clustering Matlab\pseudospectra.m',1)
uiopen('D:\Documents\Pubblicazioni\Journal METRADE\2nd revision METRADE\supplementary METRADE\source code METRADE\Mio codice clustering Matlab\pseudospectra.m',1)
uiopen('D:\Documents\Pubblicazioni\Journal METRADE\2nd revision METRADE\supplementary METRADE\source code METRADE\Mio codice clustering Matlab\plot_eigenvector.m',1)
plot_eigenvector
{Undefined function 'eigtool' for input arguments of type 'double'.
Error in <a href="matlab:matlab.internal.language.introspective.errorDocCallback('plot_eigenvector', 'D:\Documents\Pubblicazioni\Journal METRADE\2nd revision METRADE\supplementary METRADE\source code METRADE\Mio codice clustering Matlab\plot_eigenvector.m', 5)" style="font-weight:bold">plot_eigenvector</a> (<a href="matlab: opentoline('D:\Documents\Pubblicazioni\Journal METRADE\2nd revision METRADE\supplementary METRADE\source code METRADE\Mio codice clustering Matlab\plot_eigenvector.m',5,0)">line 5</a>)
eigtool(flow_matrix);} 
plot_eigenvector
{Error using <a href="matlab:matlab.internal.language.introspective.errorDocCallback('prefutils>getFieldRequired', 'C:\Program Files\MATLAB\R2014b\toolbox\matlab\uitools\private\prefutils.m', 69)" style="font-weight:bold">prefutils>getFieldRequired</a> (<a href="matlab: opentoline('C:\Program Files\MATLAB\R2014b\toolbox\matlab\uitools\private\prefutils.m',69,0)">line 69</a>)
preference version does not exist in group EigTool
Error in <a href="matlab:matlab.internal.language.introspective.errorDocCallback('prefutils', 'C:\Program Files\MATLAB\R2014b\toolbox\matlab\uitools\private\prefutils.m', 10)" style="font-weight:bold">prefutils</a> (<a href="matlab: opentoline('C:\Program Files\MATLAB\R2014b\toolbox\matlab\uitools\private\prefutils.m',10,0)">line 10</a>)
[varargout{1:nargout}] = feval(varargin{:});
Error in <a href="matlab:matlab.internal.language.introspective.errorDocCallback('getpref', 'C:\Program Files\MATLAB\R2014b\toolbox\matlab\uitools\getpref.m', 85)" style="font-weight:bold">getpref</a> (<a href="matlab: opentoline('C:\Program Files\MATLAB\R2014b\toolbox\matlab\uitools\getpref.m',85,0)">line 85</a>)
     retval{i} = prefutils('getFieldRequired',Group,prefCell{i},...
Error in <a href="matlab:matlab.internal.language.introspective.errorDocCallback('eigtoolgui', 'D:\Documents\Pubblicazioni\Journal METRADE\2nd revision METRADE\supplementary METRADE\source code METRADE\Mio codice clustering Matlab\eigtoollib\private\eigtoolgui.m', 25)" style="font-weight:bold">eigtoolgui</a> (<a href="matlab: opentoline('D:\Documents\Pubblicazioni\Journal METRADE\2nd revision METRADE\supplementary METRADE\source code METRADE\Mio codice clustering Matlab\eigtoollib\private\eigtoolgui.m',25,0)">line 25</a>)
  ET_ver = getpref('EigTool','version');
Error in <a href="matlab:matlab.internal.language.introspective.errorDocCallback('eigtool', 'D:\Documents\Pubblicazioni\Journal METRADE\2nd revision METRADE\supplementary METRADE\source code METRADE\Mio codice clustering Matlab\eigtoollib\eigtool.m', 315)" style="font-weight:bold">eigtool</a> (<a href="matlab: opentoline('D:\Documents\Pubblicazioni\Journal METRADE\2nd revision METRADE\supplementary METRADE\source code METRADE\Mio codice clustering Matlab\eigtoollib\eigtool.m',315,0)">line 315</a>)
  if ~exist('fig','var'), fig = eigtoolgui(1);
Error in <a href="matlab:matlab.internal.language.introspective.errorDocCallback('plot_eigenvector', 'D:\Documents\Pubblicazioni\Journal METRADE\2nd revision METRADE\supplementary METRADE\source code METRADE\Mio codice clustering Matlab\plot_eigenvector.m', 5)" style="font-weight:bold">plot_eigenvector</a> (<a href="matlab: opentoline('D:\Documents\Pubblicazioni\Journal METRADE\2nd revision METRADE\supplementary METRADE\source code METRADE\Mio codice clustering Matlab\plot_eigenvector.m',5,0)">line 5</a>)
eigtool(flow_matrix);} 
plot_eigenvector
{Error using <a href="matlab:matlab.internal.language.introspective.errorDocCallback('prefutils>getFieldRequired', 'C:\Program Files\MATLAB\R2014b\toolbox\matlab\uitools\private\prefutils.m', 69)" style="font-weight:bold">prefutils>getFieldRequired</a> (<a href="matlab: opentoline('C:\Program Files\MATLAB\R2014b\toolbox\matlab\uitools\private\prefutils.m',69,0)">line 69</a>)
preference version does not exist in group EigTool
Error in <a href="matlab:matlab.internal.language.introspective.errorDocCallback('prefutils', 'C:\Program Files\MATLAB\R2014b\toolbox\matlab\uitools\private\prefutils.m', 10)" style="font-weight:bold">prefutils</a> (<a href="matlab: opentoline('C:\Program Files\MATLAB\R2014b\toolbox\matlab\uitools\private\prefutils.m',10,0)">line 10</a>)
[varargout{1:nargout}] = feval(varargin{:});
Error in <a href="matlab:matlab.internal.language.introspective.errorDocCallback('getpref', 'C:\Program Files\MATLAB\R2014b\toolbox\matlab\uitools\getpref.m', 85)" style="font-weight:bold">getpref</a> (<a href="matlab: opentoline('C:\Program Files\MATLAB\R2014b\toolbox\matlab\uitools\getpref.m',85,0)">line 85</a>)
     retval{i} = prefutils('getFieldRequired',Group,prefCell{i},...
Error in <a href="matlab:matlab.internal.language.introspective.errorDocCallback('eigtoolgui', 'D:\Documents\Pubblicazioni\Journal METRADE\2nd revision METRADE\supplementary METRADE\source code METRADE\Mio codice clustering Matlab\eigtoollib\private\eigtoolgui.m', 25)" style="font-weight:bold">eigtoolgui</a> (<a href="matlab: opentoline('D:\Documents\Pubblicazioni\Journal METRADE\2nd revision METRADE\supplementary METRADE\source code METRADE\Mio codice clustering Matlab\eigtoollib\private\eigtoolgui.m',25,0)">line 25</a>)
  ET_ver = getpref('EigTool','version');
Error in <a href="matlab:matlab.internal.language.introspective.errorDocCallback('eigtool', 'D:\Documents\Pubblicazioni\Journal METRADE\2nd revision METRADE\supplementary METRADE\source code METRADE\Mio codice clustering Matlab\eigtoollib\eigtool.m', 315)" style="font-weight:bold">eigtool</a> (<a href="matlab: opentoline('D:\Documents\Pubblicazioni\Journal METRADE\2nd revision METRADE\supplementary METRADE\source code METRADE\Mio codice clustering Matlab\eigtoollib\eigtool.m',315,0)">line 315</a>)
  if ~exist('fig','var'), fig = eigtoolgui(1);
Error in <a href="matlab:matlab.internal.language.introspective.errorDocCallback('plot_eigenvector', 'D:\Documents\Pubblicazioni\Journal METRADE\2nd revision METRADE\supplementary METRADE\source code METRADE\Mio codice clustering Matlab\plot_eigenvector.m', 5)" style="font-weight:bold">plot_eigenvector</a> (<a href="matlab: opentoline('D:\Documents\Pubblicazioni\Journal METRADE\2nd revision METRADE\supplementary METRADE\source code METRADE\Mio codice clustering Matlab\plot_eigenvector.m',5,0)">line 5</a>)
eigtool(flow_matrix);} 
flow_matrix
{Undefined function or variable 'flow_matrix'.} 
if system_dependent('IsDebugMode')==1, dbquit; end
plot_eigenvector
if system_dependent('IsDebugMode')==1, dbstep; end
{Error using <a href="matlab:matlab.internal.language.introspective.errorDocCallback('prefutils>getFieldRequired', 'C:\Program Files\MATLAB\R2014b\toolbox\matlab\uitools\private\prefutils.m', 69)" style="font-weight:bold">prefutils>getFieldRequired</a> (<a href="matlab: opentoline('C:\Program Files\MATLAB\R2014b\toolbox\matlab\uitools\private\prefutils.m',69,0)">line 69</a>)
preference version does not exist in group EigTool
Error in <a href="matlab:matlab.internal.language.introspective.errorDocCallback('prefutils', 'C:\Program Files\MATLAB\R2014b\toolbox\matlab\uitools\private\prefutils.m', 10)" style="font-weight:bold">prefutils</a> (<a href="matlab: opentoline('C:\Program Files\MATLAB\R2014b\toolbox\matlab\uitools\private\prefutils.m',10,0)">line 10</a>)
[varargout{1:nargout}] = feval(varargin{:});
Error in <a href="matlab:matlab.internal.language.introspective.errorDocCallback('getpref', 'C:\Program Files\MATLAB\R2014b\toolbox\matlab\uitools\getpref.m', 85)" style="font-weight:bold">getpref</a> (<a href="matlab: opentoline('C:\Program Files\MATLAB\R2014b\toolbox\matlab\uitools\getpref.m',85,0)">line 85</a>)
     retval{i} = prefutils('getFieldRequired',Group,prefCell{i},...
Error in <a href="matlab:matlab.internal.language.introspective.errorDocCallback('eigtoolgui', 'D:\Documents\Pubblicazioni\Journal METRADE\2nd revision METRADE\supplementary METRADE\source code METRADE\Mio codice clustering Matlab\eigtoollib\private\eigtoolgui.m', 25)" style="font-weight:bold">eigtoolgui</a> (<a href="matlab: opentoline('D:\Documents\Pubblicazioni\Journal METRADE\2nd revision METRADE\supplementary METRADE\source code METRADE\Mio codice clustering Matlab\eigtoollib\private\eigtoolgui.m',25,0)">line 25</a>)
  ET_ver = getpref('EigTool','version');
Error in <a href="matlab:matlab.internal.language.introspective.errorDocCallback('eigtool', 'D:\Documents\Pubblicazioni\Journal METRADE\2nd revision METRADE\supplementary METRADE\source code METRADE\Mio codice clustering Matlab\eigtoollib\eigtool.m', 315)" style="font-weight:bold">eigtool</a> (<a href="matlab: opentoline('D:\Documents\Pubblicazioni\Journal METRADE\2nd revision METRADE\supplementary METRADE\source code METRADE\Mio codice clustering Matlab\eigtoollib\eigtool.m',315,0)">line 315</a>)
  if ~exist('fig','var'), fig = eigtoolgui(1);
Error in <a href="matlab:matlab.internal.language.introspective.errorDocCallback('plot_eigenvector', 'D:\Documents\Pubblicazioni\Journal METRADE\2nd revision METRADE\supplementary METRADE\source code METRADE\Mio codice clustering Matlab\plot_eigenvector.m', 5)" style="font-weight:bold">plot_eigenvector</a> (<a href="matlab: opentoline('D:\Documents\Pubblicazioni\Journal METRADE\2nd revision METRADE\supplementary METRADE\source code METRADE\Mio codice clustering Matlab\plot_eigenvector.m',5,0)">line 5</a>)
eigtool(flow_matrix);} 
if system_dependent('IsDebugMode')==1, dbstep; end
prefutils
{Undefined function or variable 'prefutils'.} 
plot_eigenvector
<a href="matlab: opentoline('D:\Documents\Pubblicazioni\Journal METRADE\2nd revision METRADE\supplementary METRADE\source code METRADE\Mio codice clustering Matlab\plot_eigenvector.m',5,1)">5   </a>eigtool(flow_matrix);
if system_dependent('IsDebugMode')==1, dbstep in; end
if system_dependent('IsDebugMode')==1, dbstep; end
if system_dependent('IsDebugMode')==1, dbstep; end
if system_dependent('IsDebugMode')==1, dbstep; end
if system_dependent('IsDebugMode')==1, dbstep; end
if system_dependent('IsDebugMode')==1, dbstep; end
if system_dependent('IsDebugMode')==1, dbstep; end
if system_dependent('IsDebugMode')==1, dbstep; end
if system_dependent('IsDebugMode')==1, dbstep; end
if system_dependent('IsDebugMode')==1, dbstep; end
if system_dependent('IsDebugMode')==1, dbstep; end
if system_dependent('IsDebugMode')==1, dbstep; end
if system_dependent('IsDebugMode')==1, dbstep; end
if system_dependent('IsDebugMode')==1, dbstep; end
if system_dependent('IsDebugMode')==1, dbstep; end
if system_dependent('IsDebugMode')==1, dbstep; end
{Error using <a href="matlab:matlab.internal.language.introspective.errorDocCallback('prefutils>getFieldRequired', 'C:\Program Files\MATLAB\R2014b\toolbox\matlab\uitools\private\prefutils.m', 69)" style="font-weight:bold">prefutils>getFieldRequired</a> (<a href="matlab: opentoline('C:\Program Files\MATLAB\R2014b\toolbox\matlab\uitools\private\prefutils.m',69,0)">line 69</a>)
preference version does not exist in group EigTool
Error in <a href="matlab:matlab.internal.language.introspective.errorDocCallback('prefutils', 'C:\Program Files\MATLAB\R2014b\toolbox\matlab\uitools\private\prefutils.m', 10)" style="font-weight:bold">prefutils</a> (<a href="matlab: opentoline('C:\Program Files\MATLAB\R2014b\toolbox\matlab\uitools\private\prefutils.m',10,0)">line 10</a>)
[varargout{1:nargout}] = feval(varargin{:});
Error in <a href="matlab:matlab.internal.language.introspective.errorDocCallback('getpref', 'C:\Program Files\MATLAB\R2014b\toolbox\matlab\uitools\getpref.m', 85)" style="font-weight:bold">getpref</a> (<a href="matlab: opentoline('C:\Program Files\MATLAB\R2014b\toolbox\matlab\uitools\getpref.m',85,0)">line 85</a>)
     retval{i} = prefutils('getFieldRequired',Group,prefCell{i},...
Error in <a href="matlab:matlab.internal.language.introspective.errorDocCallback('eigtoolgui', 'D:\Documents\Pubblicazioni\Journal METRADE\2nd revision METRADE\supplementary METRADE\source code METRADE\Mio codice clustering Matlab\eigtoollib\private\eigtoolgui.m', 25)" style="font-weight:bold">eigtoolgui</a> (<a href="matlab: opentoline('D:\Documents\Pubblicazioni\Journal METRADE\2nd revision METRADE\supplementary METRADE\source code METRADE\Mio codice clustering Matlab\eigtoollib\private\eigtoolgui.m',25,0)">line 25</a>)
  ET_ver = getpref('EigTool','version');
Error in <a href="matlab:matlab.internal.language.introspective.errorDocCallback('eigtool', 'D:\Documents\Pubblicazioni\Journal METRADE\2nd revision METRADE\supplementary METRADE\source code METRADE\Mio codice clustering Matlab\eigtoollib\eigtool.m', 315)" style="font-weight:bold">eigtool</a> (<a href="matlab: opentoline('D:\Documents\Pubblicazioni\Journal METRADE\2nd revision METRADE\supplementary METRADE\source code METRADE\Mio codice clustering Matlab\eigtoollib\eigtool.m',315,0)">line 315</a>)
  if ~exist('fig','var'), fig = eigtoolgui(1);
Error in <a href="matlab:matlab.internal.language.introspective.errorDocCallback('plot_eigenvector', 'D:\Documents\Pubblicazioni\Journal METRADE\2nd revision METRADE\supplementary METRADE\source code METRADE\Mio codice clustering Matlab\plot_eigenvector.m', 5)" style="font-weight:bold">plot_eigenvector</a> (<a href="matlab: opentoline('D:\Documents\Pubblicazioni\Journal METRADE\2nd revision METRADE\supplementary METRADE\source code METRADE\Mio codice clustering Matlab\plot_eigenvector.m',5,0)">line 5</a>)
eigtool(flow_matrix);} 
if system_dependent('IsDebugMode')==1, dbquit; end
