# Supplementary material for: Predictive analytics of environmental adaptability in multi-omic network models
Source: Sci Rep. 2015 Oct 20;5:15147. doi: 10.1038/srep15147 (PMC4611489; doi:10.1038/srep15147)
Supplement: Supplementary Information [file srep15147-s5.zip › source code METRADE/3) codonExpFBA acetate_biomass/genetic_operator.m]

function [f offspring_gene_expr_matrix] = genetic_operator(parent_chromosome, M, V, mu, mum, l_limit, u_limit, fbamodel, geni, reaction_expression, gene_expr_matrix)

%% function f  = genetic_operator(parent_chromosome, M, V)
% 
% This function is utilized to produce offsprings from parent chromosomes.
% The genetic operators corssover and mutation which are carried out with
% slight modifications from the original design. For more information read
% the document enclosed. 
%
% parent_chromosome - the set of selected chromosomes.
% M - number of objective functions
% V - number of decision varaiables
% mu - distribution index for crossover (read the enlcosed pdf file)
% mum - distribution index for mutation (read the enclosed pdf file)
% l_limit - a vector of lower limit for the corresponding decsion variables
% u_limit - a vector of upper limit for the corresponding decsion variables
%
% The genetic operation is performed only on the decision variables, that
% is the first V elements in the chromosome vector. 

%  Copyright (c) 2009, Aravind Seshadri
%  All rights reserved.
%
%  Redistribution and use in source and binary forms, with or without 
%  modification, are permitted provided that the following conditions are 
%  met:
%
%     * Redistributions of source code must retain the above copyright 
%       notice, this list of conditions and the following disclaimer.
%     * Redistributions in binary form must reproduce the above copyright 
%       notice, this list of conditions and the following disclaimer in 
%       the documentation and/or other materials provided with the distribution
%      
%  THIS SOFTWARE IS PROVIDED BY THE COPYRIGHT HOLDERS AND CONTRIBUTORS "AS IS" 
%  AND ANY EXPRESS OR IMPLIED WARRANTIES, INCLUDING, BUT NOT LIMITED TO, THE 
%  IMPLIED WARRANTIES OF MERCHANTABILITY AND FITNESS FOR A PARTICULAR PURPOSE 
%  ARE DISCLAIMED. IN NO EVENT SHALL THE COPYRIGHT OWNER OR CONTRIBUTORS BE 
%  LIABLE FOR ANY DIRECT, INDIRECT, INCIDENTAL, SPECIAL, EXEMPLARY, OR 
%  CONSEQUENTIAL DAMAGES (INCLUDING, BUT NOT LIMITED TO, PROCUREMENT OF 
%  SUBSTITUTE GOODS OR SERVICES; LOSS OF USE, DATA, OR PROFITS; OR BUSINESS 
%  INTERRUPTION) HOWEVER CAUSED AND ON ANY THEORY OF LIABILITY, WHETHER IN 
%  CONTRACT, STRICT LIABILITY, OR TORT (INCLUDING NEGLIGENCE OR OTHERWISE) 
%  ARISING IN ANY WAY OUT OF THE USE OF THIS SOFTWARE, EVEN IF ADVISED OF THE 
%  POSSIBILITY OF SUCH DAMAGE.


[N,m] = size(parent_chromosome);

clear m
p = 1;
% Flags used to set if crossover and mutation were actually performed. 
was_crossover = 0;
was_mutation = 0;


for i = 1 : N
    % With 50 % probability perform crossover           ERA 90% CROSSOVER
    if rand(1) < 0.9
        % Initialize the children to be null vector.
        child_1 = [];
        child_2 = [];
        % Select the first parent
        parent_1 = round(N*rand(1));
        if parent_1 < 1
            parent_1 = 1;
        end
        % Select the second parent
        parent_2 = round(N*rand(1));
        if parent_2 < 1
            parent_2 = 1;
        end
        % Make sure both the parents are not the same.      ERA ABILITATO MA CAPITA CHE I GENITORI SONO TUTTI 1 ALL'INIZIO E ALLORA VA INLOOP CONTINUO
%         while isequal(parent_chromosome(parent_1,:),parent_chromosome(parent_2,:))
%             parent_2 = round(N*rand(1));
%             if parent_2 < 1
%                 parent_2 = 1;
%             end
%         end
        % Get the chromosome information for each randomnly selected
        % parents
        espressione_1 = gene_expr_matrix(parent_1,:);
        parent_1 = parent_chromosome(parent_1,:);
        espressione_2 = gene_expr_matrix(parent_2,:);
        parent_2 = parent_chromosome(parent_2,:);
        % Perform corssover for each decision variable in the chromosome.
        parfor j = 1 : V
            % SBX (Simulated Binary Crossover).
            % For more information about SBX refer the enclosed pdf file.
            % Generate a random number
            u(j) = rand(1);
            if u(j) <= 0.5
                bq(j) = (2*u(j))^(1/(mu+1));
            else
                bq(j) = (1/(2*(1 - u(j))))^(1/(mu+1));
            end
            % Generate the jth element of first child
            child_1(j) = ...
                0.5*(((1 + bq(j))*parent_1(j)) + (1 - bq(j))*parent_2(j));
            % Generate the jth element of second child
            child_2(j) = ...
                0.5*(((1 - bq(j))*parent_1(j)) + (1 + bq(j))*parent_2(j));
            % Make sure that the generated element is within the specified
            % decision space else set it to the appropriate extrema.
            if child_1(j) > u_limit(j)
                child_1(j) = u_limit(j);
            elseif child_1(j) < l_limit(j)
                child_1(j) = l_limit(j);
            end
            if child_2(j) > u_limit(j)
                child_2(j) = u_limit(j);
            elseif child_2(j) < l_limit(j)
                child_2(j) = l_limit(j);
            end
        end
        % Evaluate the objective function for the offsprings and as before
        % concatenate the offspring chromosome with objective value.
%        child_1(:,V + 1: M + V) = evaluate_objective(child_1, M, V, fbamodel, geni, reaction_expression);
%        child_2(:,V + 1: M + V) = evaluate_objective(child_2, M, V, fbamodel, geni, reaction_expression);
        % Set the crossover flag. When crossover is performed two children
        % are generate, while when mutation is performed only only child is
        % generated.
        was_crossover = 1;
        was_mutation = 0;
    % With 10 % probability perform mutation. Mutation is based on
    % polynomial mutation. 
    else
        % Select at random the parent.
        parent_3 = round(N*rand(1));
        if parent_3 < 1
            parent_3 = 1;
        end
        % Get the chromosome information for the randomnly selected parent.
        espressione_3 = gene_expr_matrix(parent_3,:);
%        child_3 = parent_chromosome(parent_3,:);
        child_3 = parent_chromosome(parent_3,1:V);   %MESSA DA ME PER PARALLERIZZARE
        
        % Perform mutation on eact element of the selected parent.
        parfor j = 1 : V
           r(j) = rand(1);
           if r(j) < 0.5
               delta(j) = (2*r(j))^(1/(mum+1)) - 1;
           else
               delta(j) = 1 - (2*(1 - r(j)))^(1/(mum+1));
           end
           % Generate the corresponding child element.
           child_3(j) = child_3(j) + delta(j);
           % Make sure that the generated element is within the decision
           % space.
           if child_3(j) > u_limit(j)
               child_3(j) = u_limit(j);
           elseif child_3(j) < l_limit(j)
               child_3(j) = l_limit(j);
           end
        end
        % Evaluate the objective function for the offspring and as before
        % concatenate the offspring chromosome with objective value.    
%        child_3(:,V + 1: M + V) = evaluate_objective(child_3, M, V, fbamodel, geni, reaction_expression);
        % Set the mutation flag
        was_mutation = 1;
        was_crossover = 0;
    end
    % Keep proper count and appropriately fill the child variable with all
    % the generated children for the particular generation.
    if was_crossover
        child(p,:) = child_1;
        child(p,1:V/2) = child(p,1:V/2) ./ norm(child(p,1:V/2),1); %normalization to 1 (entire codon usage for gene_1)
        child(p,V/2+1:V) = child(p,V/2+1:V) ./ norm(child(p,V/2+1:V),1); %normalization to 1 (entire codon usage for gene_2)

        child(p+1,:) = child_2;
        child(p+1,1:V/2) = child(p+1,1:V/2) ./ norm(child(p+1,1:V/2),1); %normalization to 1 (entire codon usage for gene_1)
        child(p+1,V/2+1:V) = child(p+1,V/2+1:V) ./ norm(child(p+1,V/2+1:V),1); %normalization to 1 (entire codon usage for gene_2)
        
        offspring_gene_expr_matrix(p,:) =  codon_to_gene(espressione_1,child_1);
        offspring_gene_expr_matrix(p+1,:) =  codon_to_gene(espressione_2,child_2);
        was_cossover = 0;
        p = p + 2;
    elseif was_mutation
%       child(p,:) = child_3(1,1 : M + V);
        child(p,:) = child_3;   %MESSA DA ME  PER PARALLERIZZARE
        child(p,1:V/2) = child(p,1:V/2) ./ norm(child(p,1:V/2),1); %normalization to 1 (entire codon usage for gene_1)
        child(p,V/2+1:V) = child(p,V/2+1:V) ./ norm(child(p,V/2+1:V),1); %normalization to 1 (entire codon usage for gene_2)

        offspring_gene_expr_matrix(p,:) =  codon_to_gene(espressione_3,child_3);
        was_mutation = 0;
        p = p + 1;
    end
end


%% INIZIO CODICE MESSO DA ME PER PARALLERIZZARE
righe = size(child,1)
aux = zeros(righe,2);

%non passiamo tutto il child (codon usage 1 e codon usage 2), bensi' solo l'array di gene expressions dopo
%incrementi e decrementi dovuti al codon usage. evaluate_objective
%assegnera' acetate e biomassa all'intero array di codon usage 1 e 2, che
%rimane il child dell'algoritmo nsga2

%offspring_gene_expr_matrix = zeros(righe,V/2);


parfor i = 1 : righe   %parfor
%    offspring_gene_expr_matrix(i,:) = codon_to_gene(offspring_gene_expr_matrix(i,:), child(i,:));

    aux(i,:) = evaluate_objective(offspring_gene_expr_matrix(i,:), M, V/2, fbamodel, geni, reaction_expression);
            
end

child(:,V + 1: M + V) = aux(:,:);
%% FINE CODICE  MESSO DA ME PER PARALLERIZZARE


%vengono restituiti child (matrice di nuovi individui, cioe' array di 2 codon usage) e gene_expr_matrix
%(matrice dei loro gene expression array, in pratica equivalente al child
%dello standard geGDMO). Ci serve restituire la matrice delle gene
%expression perche' e' da questa matrice che poi si faranno somme e
%sottrazioni alla prossima generazione dell'algoritmo (infatti queste gene
%expression vengono salvate anche in un file a perte
f = child;
