# Supplementary material for: Predictive analytics of environmental adaptability in multi-omic network models
Source: Sci Rep. 2015 Oct 20;5:15147. doi: 10.1038/srep15147 (PMC4611489; doi:10.1038/srep15147)
Supplement: Supplementary Information [file srep15147-s5.zip › source code METRADE/3) codonExpFBA acetate_biomass/mat.log]

000 (798.000.000) 11/10 18:58:23 Job submitted from host: <128.232.0.69:9614>
...
001 (798.000.000) 11/10 18:58:29 Job executing on host: <128.232.27.32:9608>
...
006 (798.000.000) 11/10 18:58:37 Image size of job updated: 492260
...
006 (798.000.000) 11/10 19:18:37 Image size of job updated: 648360
...
006 (798.000.000) 11/10 19:38:37 Image size of job updated: 648896
...
006 (798.000.000) 11/10 19:58:37 Image size of job updated: 649748
...
006 (798.000.000) 11/10 20:18:37 Image size of job updated: 650252
...
006 (798.000.000) 11/10 20:38:37 Image size of job updated: 657896
...
006 (798.000.000) 11/10 20:58:37 Image size of job updated: 657928
...
006 (798.000.000) 11/10 22:18:37 Image size of job updated: 661600
...
006 (798.000.000) 11/10 23:18:37 Image size of job updated: 661632
...
006 (798.000.000) 11/11 01:18:37 Image size of job updated: 663048
...
006 (798.000.000) 11/11 02:58:37 Image size of job updated: 668168
...
006 (798.000.000) 11/11 05:18:37 Image size of job updated: 729980
...
000 (805.000.000) 11/26 18:22:05 Job submitted from host: <128.232.0.69:9736>
...
001 (805.000.000) 11/26 18:22:09 Job executing on host: <128.232.27.55:9607>
...
006 (805.000.000) 11/26 18:22:17 Image size of job updated: 712316
...
006 (805.000.000) 11/26 18:42:17 Image size of job updated: 715400
...
000 (815.000.000) 12/02 21:37:55 Job submitted from host: <128.232.0.69:9736>
...
001 (815.000.000) 12/02 21:37:59 Job executing on host: <128.232.27.19:9612>
...
005 (815.000.000) 12/02 21:38:00 Job terminated.
	(1) Normal termination (return value 1)
		Usr 0 00:00:00, Sys 0 00:00:00  -  Run Remote Usage
		Usr 0 00:00:00, Sys 0 00:00:00  -  Run Local Usage
		Usr 0 00:00:00, Sys 0 00:00:00  -  Total Remote Usage
		Usr 0 00:00:00, Sys 0 00:00:00  -  Total Local Usage
	0  -  Run Bytes Sent By Job
	0  -  Run Bytes Received By Job
	0  -  Total Bytes Sent By Job
	0  -  Total Bytes Received By Job
...
000 (816.000.000) 12/02 21:39:08 Job submitted from host: <128.232.0.69:9736>
...
001 (816.000.000) 12/02 21:39:13 Job executing on host: <128.232.27.19:9612>
...
005 (816.000.000) 12/02 21:39:13 Job terminated.
	(1) Normal termination (return value 1)
		Usr 0 00:00:00, Sys 0 00:00:00  -  Run Remote Usage
		Usr 0 00:00:00, Sys 0 00:00:00  -  Run Local Usage
		Usr 0 00:00:00, Sys 0 00:00:00  -  Total Remote Usage
		Usr 0 00:00:00, Sys 0 00:00:00  -  Total Local Usage
	0  -  Run Bytes Sent By Job
	0  -  Run Bytes Received By Job
	0  -  Total Bytes Sent By Job
	0  -  Total Bytes Received By Job
...
000 (817.000.000) 12/02 21:40:52 Job submitted from host: <128.232.0.69:9736>
...
001 (817.000.000) 12/02 21:40:56 Job executing on host: <128.232.27.19:9612>
...
005 (817.000.000) 12/02 21:40:56 Job terminated.
	(1) Normal termination (return value 1)
		Usr 0 00:00:00, Sys 0 00:00:00  -  Run Remote Usage
		Usr 0 00:00:00, Sys 0 00:00:00  -  Run Local Usage
		Usr 0 00:00:00, Sys 0 00:00:00  -  Total Remote Usage
		Usr 0 00:00:00, Sys 0 00:00:00  -  Total Local Usage
	0  -  Run Bytes Sent By Job
	0  -  Run Bytes Received By Job
	0  -  Total Bytes Sent By Job
	0  -  Total Bytes Received By Job
...
000 (826.000.000) 12/02 23:35:15 Job submitted from host: <128.232.0.69:9736>
...
000 (827.000.000) 12/03 21:48:02 Job submitted from host: <128.232.0.69:9736>
...
001 (826.000.000) 12/03 21:48:12 Job executing on host: <128.232.27.55:9609>
...
001 (827.000.000) 12/03 21:48:14 Job executing on host: <128.232.27.55:9609>
...
006 (826.000.000) 12/03 21:48:20 Image size of job updated: 635552
...
006 (827.000.000) 12/03 21:48:22 Image size of job updated: 710888
...
004 (827.000.000) 12/03 21:48:27 Job was evicted.
	(0) Job was not checkpointed.
		Usr 0 00:00:09, Sys 0 00:00:00  -  Run Remote Usage
		Usr 0 00:00:00, Sys 0 00:00:00  -  Run Local Usage
	0  -  Run Bytes Sent By Job
	0  -  Run Bytes Received By Job
...
009 (827.000.000) 12/03 21:48:27 Job was aborted by the user.
	via condor_rm (by user ca394)
...
004 (826.000.000) 12/03 21:48:33 Job was evicted.
	(0) Job was not checkpointed.
		Usr 0 00:00:15, Sys 0 00:00:00  -  Run Remote Usage
		Usr 0 00:00:00, Sys 0 00:00:00  -  Run Local Usage
	0  -  Run Bytes Sent By Job
	0  -  Run Bytes Received By Job
...
009 (826.000.000) 12/03 21:48:33 Job was aborted by the user.
	via condor_rm (by user ca394)
...
000 (828.000.000) 12/03 21:48:37 Job submitted from host: <128.232.0.69:9736>
...
001 (828.000.000) 12/03 21:48:41 Job executing on host: <128.232.27.55:9609>
...
006 (828.000.000) 12/03 21:48:49 Image size of job updated: 726992
...
006 (828.000.000) 12/03 22:08:49 Image size of job updated: 733148
...
006 (828.000.000) 12/03 22:28:49 Image size of job updated: 736976
...
006 (828.000.000) 12/03 22:48:49 Image size of job updated: 739108
...
006 (828.000.000) 12/03 23:28:49 Image size of job updated: 739116
...
006 (828.000.000) 12/03 23:48:49 Image size of job updated: 739148
...
006 (828.000.000) 12/04 00:48:49 Image size of job updated: 742908
...
006 (828.000.000) 12/04 01:48:49 Image size of job updated: 742984
...
006 (828.000.000) 12/04 02:08:49 Image size of job updated: 744096
...
006 (828.000.000) 12/04 02:48:49 Image size of job updated: 745020
...
006 (828.000.000) 12/04 03:28:49 Image size of job updated: 745852
...
006 (828.000.000) 12/04 04:08:49 Image size of job updated: 746776
...
006 (828.000.000) 12/04 04:28:49 Image size of job updated: 746940
...
006 (828.000.000) 12/04 05:28:49 Image size of job updated: 748576
...
006 (828.000.000) 12/04 05:48:49 Image size of job updated: 750656
...
006 (828.000.000) 12/04 07:28:49 Image size of job updated: 753388
...
006 (828.000.000) 12/04 07:48:49 Image size of job updated: 755328
...
006 (828.000.000) 12/04 08:08:49 Image size of job updated: 755360
...
006 (828.000.000) 12/04 09:08:49 Image size of job updated: 755372
...
006 (828.000.000) 12/04 09:28:49 Image size of job updated: 757492
...
006 (828.000.000) 12/04 10:28:50 Image size of job updated: 758644
...
006 (828.000.000) 12/04 10:48:50 Image size of job updated: 760508
...
006 (828.000.000) 12/04 11:08:50 Image size of job updated: 760572
...
006 (828.000.000) 12/04 11:28:50 Image size of job updated: 760640
...
006 (828.000.000) 12/04 12:28:50 Image size of job updated: 761696
...
006 (828.000.000) 12/04 13:48:50 Image size of job updated: 763504
...
006 (828.000.000) 12/05 02:28:51 Image size of job updated: 784960
...
006 (828.000.000) 12/05 04:48:51 Image size of job updated: 786760
...
006 (828.000.000) 12/05 05:08:51 Image size of job updated: 786932
...
006 (828.000.000) 12/05 05:28:51 Image size of job updated: 787072
...
006 (828.000.000) 12/05 05:48:51 Image size of job updated: 788820
...
006 (828.000.000) 12/05 06:48:51 Image size of job updated: 791040
...
006 (828.000.000) 12/05 07:48:51 Image size of job updated: 792676
...
006 (828.000.000) 12/05 08:48:51 Image size of job updated: 794444
...
006 (828.000.000) 12/05 10:28:51 Image size of job updated: 796448
...
006 (828.000.000) 12/05 10:48:51 Image size of job updated: 796492
...
006 (828.000.000) 12/05 11:08:51 Image size of job updated: 796504
...
006 (828.000.000) 12/05 11:28:51 Image size of job updated: 798584
...
006 (828.000.000) 12/05 12:28:51 Image size of job updated: 800080
...
006 (828.000.000) 12/05 12:48:51 Image size of job updated: 800292
...
006 (828.000.000) 12/05 13:28:51 Image size of job updated: 802136
...
