# Supplementary material for: Predictive analytics of environmental adaptability in multi-omic network models
Source: Sci Rep. 2015 Oct 20;5:15147. doi: 10.1038/srep15147 (PMC4611489; doi:10.1038/srep15147)
Supplement: Supplementary Information [file srep15147-s5.zip › source code METRADE/3) codonExpFBA acetate_biomass/non_dominati.xlsx]

## Sheet: Sheet1
13.0345	0.462817	-1	39	2
12.8889	0.472492	-1	50	10
12.8264	0.476649	-1	31	3
12.6655	0.487337	-1	28	2
12.4534	0.501429	-1	26	3
12.4189	0.503724	-1	43	10
12.3923	0.505489	-1	25	2
12.3697	0.506989	-1	24	3
12.2575	0.514448	-1	26	5
12.0198	0.53024	-1	28	10
11.9668	0.533776	-1	17	3
11.8564	0.541106	-1	38	10
11.7827	0.545997	-1	22	2
11.7309	0.549435	-1	27	9
11.6255	0.556455	-1	50	8
11.3937	0.571838	-1	21	3
10.9013	0.604561	-1	17	9
10.8953	0.604959	-1	14	2
10.8899	0.605318	-1	12	2
10.8888	0.605389	-1	10	1
10.8882	0.605429	-1	7	2
10.885	0.605642	-1	10	7
10.8839	0.605716	-1	6	2
10.8753	0.606288	-1	6	10
10.8744	0.606347	-1	4	2
10.8734	0.606415	-1	5	7
10.8672	0.606825	-1	11	7
10.8471	0.608157	-1	47	10
10.8106	0.610598	-1	32	9
10.6955	0.618245	-1	24	10
10.6888	0.618694	-1	34	9
10.6288	0.622681	-1	29	9
10.4481	0.634688	-1	21	8
10.0497	0.661154	-1	19	10
9.91082	0.670385	-1	48	9
9.89088	0.671695	-1	21	6
9.84333	0.67487	-1	15	7
9.65637	0.687277	-1	43	6
9.54881	0.694424	-1	13	8
9.54486	0.694686	-1	7	7
9.45192	0.700861	-1	3	2
9.37616	0.705911	-1	34	10
9.31056	0.71027	-1	30	9
9.22721	0.715808	-1	26	4
9.12905	0.722314	-1	13	5
9.08351	0.725356	-1	42	7
9.06486	0.726596	-1	43	5
9.01499	0.729893	-1	46	9
8.95938	0.733605	-1	44	9
8.93557	0.73517	-1	45	7
8.86345	0.739962	-1	46	7
8.65458	0.753841	-1	23	8
8.25974	0.780076	-1	27	8
8.25562	0.780349	-1	21	5
8.03985	0.794703	-1	18	9
7.95109	0.800584	-1	31	10
7.9045	0.803679	-1	7	5
7.71127	0.816536	-1	5	4
7.70971	0.81664	-1	10	4
7.70969	0.816642	-1	12	4
7.67587	0.818889	-1	23	10
7.67303	0.819077	-1	13	4
7.67261	0.819105	-1	16	5
7.36749	0.83936	-1	21	7
7.02784	0.861928	-1	30	10
6.94158	0.86766	-1	21	9
6.3017	0.910176	-1	21	4
6.26513	0.912606	-1	22	6
6.1784	0.918369	-1	26	10
6.10952	0.922945	-1	35	8
6.04586	0.927176	-1	39	10
6.00637	0.929799	-1	36	9
5.99201	0.930754	-1	38	8
5.93913	0.934267	-1	50	6
5.9371	0.934402	-1	40	8
5.89823	0.936985	-1	48	6
5.78887	0.944251	-1	47	6
5.76408	0.945898	-1	43	7
5.66482	0.952493	-1	48	10
5.38957	0.970782	-1	16	4
5.36411	0.972474	-1	8	3
5.13707	0.987559	-1	7	4
5.12727	0.98821	-1	4	4
5.05479	0.993027	-1	1	3
4.98395	0.997733	-1	4	10
4.95693	0.999529	-1	1	6
4.89923	1.00336	-1	2	9
4.88028	1.00462	-1	1	5
4.86876	1.00539	-1	12	10
4.84812	1.00676	-1	25	6
4.78882	1.0107	-1	2	5
4.69591	1.01687	-1	2	8
4.68923	1.01732	-1	2	10
4.6687	1.01868	-1	1	4
4.59854	1.02334	-1	4	5
4.44414	1.0336	-1	46	10
4.35851	1.03929	-1	22	7
4.35851	1.03929	-1	1	1
4.35851	1.03929	-1	2	2
4.35851	1.03929	-1	49	10
4.35851	1.03929	-1	21	1
4.35851	1.03929	-1	10	2
