# Supplementary material for: Predictive analytics of environmental adaptability in multi-omic network models
Source: Sci Rep. 2015 Oct 20;5:15147. doi: 10.1038/srep15147 (PMC4611489; doi:10.1038/srep15147)
Supplement: Supplementary Information [file srep15147-s5.zip › source code METRADE/3) codonExpFBA acetate_biomass/plot_and_export_color.m]

function plot_and_export
%      
% if (matlabpool('size') == 0)  %opens only if it is closed 
%    matlabpool('open','local',4)
% end

load('others.mat');
load('non_dominated.mat');
     

num_populations = max(abs(non_dominated(:,4)));
size_pop = max(abs(others(:,5)));


fig2=figure(1);
num_others = size(others,1);

others = sortrows(others,4);   %sorting the table according to the generation in which they have been found
%others=flipud(others);  %reverses the order. commenting this instruction makes the late generations hidden behind the early generations, and therefore they become visible only if that area of the Pareto front was not explored already by the early generations. 

x = others(:,1);
y = others(:,2);
%colore(:,1) = 180*(1 - (others(:,4)-min(others(:,4)))/(max(others(:,4))-min(others(:,4))));  % others(i,4) contains the number (with the minus sign, though) of the population to which others(i,:) belongs. The +10 avoidt the points are too black and allows for more variability of colours
%colore(:,2) = 30+200*(1 - (others(:,4)-min(others(:,4)))/(max(others(:,4))-min(others(:,4))));
%colore(:,3) = 255;


%a = makeColorMap([180/255 230/255 255/255],[0/255 30/255 255/255],max(others(:,4))-min(others(:,4)));
%colormap(a);

%parfor_progress(num_others); % Initialize

% for i=1:num_others/100
%     %parfor_progress;
%     disp(num_others-i);
%     plot(x(i),y(i),'*','Color',colore(i,:)./255);
%     hold on
% end

% 
% 
% C = others(:,4);
% fig1=figure(1);
% scatter(x,y,40,C,'*');

%set(gcf,'renderer','OpenGL')  %lets my laptop handle the graphics, rather than leaving it to MATLAB. This will be changed again later to export high quality pictures

colormap(winter(256)) 
colorbar;
colorbar('YTick', 100:100:1500);
%colormap(flipud(colormap)) %reverses the colormap


C = [- non_dominated(:,4); - others(:,4)];
x = [non_dominated(:,1); others(:,1)];
y = [non_dominated(:,2); others(:,2)];
fig2=figure(2);
scatter(x,y,40,C,'*');
hold on

%set(gcf,'renderer','OpenGL')  %lets my laptop handle the graphics, rather than leaving it to MATLAB. This will be changed again later to export high quality pictures

colormap(winter(256)) 
colorbar;
%colorbar('YTick', 100:100:1500);
%colormap(flipud(colormap)) %reverses the colormap


% instructions for vertical colorbars
ax=gca;
pos=get(gca,'pos');
set(gca,'pos',[pos(1) pos(2) pos(3) pos(4)*0.95]);
pos=get(gca,'pos');
hc=colorbar('location','northoutside','position',[pos(1) pos(2)+pos(4)+0.03 pos(3) 0.02]);
set(hc,'xaxisloc','top');


primo_file=load('solutions/sol_cod_usage1.mat');
dim = size(primo_file.chromosome);
num_cols = dim(2);
num_rows = dim(1);
synthetic_obj = primo_file.chromosome(1,num_cols-3);
natural_obj = primo_file.chromosome(1,num_cols-2);
%plot(-synthetic_obj,-natural_obj,'o','MarkerSize',50,'color','red');
scatter(-synthetic_obj,-natural_obj,80,'red','o');


%%
% 
% x = non_dominated(:,1);
% y = non_dominated(:,2);
% 
%L = plot(x,y,'*:', 'Color',[0 0 100]./255);
%uistack(L, 'bottom');


 
title('');
xlabel('Acetate [mmol h^{-1} gDW^{-1}]');
ylabel('Biomass [h^{-1}]');
xlim([0 35]);
ylim([0 1.4]);

grid on


set(gcf,'renderer','painters')  %to export high quality eps or pdf
% colormapeditor
% aux = xlim;
% xlim([0 aux(2)]);
% colorbar('YTick', 100:100:1500);

 exportfig(gcf, 'figura.pdf', 'color', 'cmyk', 'Width', '20', 'Height', '12', 'FontMode', 'scaled', 'FontSize', '1.2' );
