# Supplementary material for: Predictive analytics of environmental adaptability in multi-omic network models
Source: Sci Rep. 2015 Oct 20;5:15147. doi: 10.1038/srep15147 (PMC4611489; doi:10.1038/srep15147)
Supplement: Supplementary Information [file srep15147-s5.zip › source code METRADE/3) codonExpFBA acetate_biomass/plot_Pareto.asv]

function plot_Pareto(num_file)

load(strcat('solution',num2str(num_file),'.mat'));
num_col = size(chromosome,2);


x = -chromosome(:,num_col-2);
y = -chromosome(:,num_col-3);

x = sort(x, 'ascend');
y = sort(y, 'descend');

plot(x,y,'*:')

%set(gca,'XTick',-pi:pi/2:pi)
%set(gca,'XTickLabel',{'-pi','-pi/2','0','pi/2','pi'})

title('');
xlabel('Biomass $[h^(-1)]$');
ylabel('Acetate [mmolh$^(-1)$gDW$^-1');
