# Supplementary material for: Predictive analytics of environmental adaptability in multi-omic network models
Source: Sci Rep. 2015 Oct 20;5:15147. doi: 10.1038/srep15147 (PMC4611489; doi:10.1038/srep15147)
Supplement: Supplementary Information [file srep15147-s5.zip › source code METRADE/3) codonExpFBA acetate_biomass/RUN_codon.m]

format long;

pop = 10;
gen = 300;
model = 'iJO1366_Ecoli_ac';
 initial_gene_expression = [0.990152830585950,1.03414207194984,1.23055012945782,0.849414168113658,1.11914229813203,1.31387675140199,1.03524270079725,0.872598603683209,1.15153752404821,1.13537881693221,1.17099216029440,0.716659527951514,1.06936437797284,0.823456017582033,1.11625632042346,1.08581951672927,0.925627560521344,0.842229453689411,0.686933922036065,1.12741065962255,0.879632068472222,0.939406511740414,1.13326171932717,0.961462931194862,0.870024259336052,0.945752050608079,0.941695491383922,0.780348607624426,1.11525855236825,0.912350031792004,1.20355159220720,0.900510369593604,1.00243116520235,1.21003566255640,0.773932525422176,0.987517672980393,0.978185502526514,1.01353405034126,1.04579316025934,0.850636834904648,0.965514629846894,1.06806151655888,1.08598978497090,1.10091485690271,1.10912217522974,0.865201401889033,1.33369628915603,0.890921001107792,0.733688629984246,1.07032691362193,1.08935915543522,0.904823490773878,0.673538425998522,1.07986529711493,0.883970781716928,0.826318055464505,0.947852122201795,0.922579922034257,0.937364864344745,0.833558688080490,1.22531269561213,1.05734182438246,1.16231649800054,0.746722026226034,1.23135179678889,1.04047795617730,0.772964173311997,1.14855503469230,0.873421475337511,1.34198398914133,0.876207383424093,0.745144331414711,1.03258034786748,1.22599708483824,1.13390135280280,1.11240464909290,1.30269052196807,0.874786234983184,0.515879135410885,1.22219051421991,1.09859050468571,1.03875209551494,1.37647679606799,0.705079038695927,0.957922576505286,1.13020028665278,1.10785598636270,1.04804600043986,0.983027420154222,1.01622445747736,1.06302186661677,0.929794996339112,1.06490218327282,0.987005446882786,0.987601685561002,1.08869160820423,0.950916531833997,0.845946605872192,1.09270215656073,0.987084145338124,0.848374860833266,1.09489979775788,0.854996280262917,1.08357751448408,1.01655927599984,0.889746200731098,1.22833601893454,1.48825292139886,1.06145977172990,0.973348628136884,0.936878968925513,0.779953109348305,0.897659416322212,0.780915498118251,0.860404335846674,0.856531520799206,0.887323020560788,1.09077130295117,1.22212959507731,1.18551864956838,1.10039884320388,0.909663685268123,1.04072660481357,1.08716268358066,0.958498942792188,1.25536511662096,0.852229591303586,1.28153155400188,1.16999490604993,1.09138008138335,1.07825757848122,1.10588246320952,1.18913095917991,0.873722168229775,0.879976802731205,0.931437215191272,1.11549155738399,0.894376325868401,1.04695289390533,0.683514634822318,0.924577583251695,0.988318499901698,1.05711129196553,1.07636615848177,1.00910226752498,1.09013313387379,0.859200441274168,1.14776919206535,1.15065792710619,0.865613227900350,1.12049644467370,1.12994334838655,0.722271205657163,1.02379208605245,1.12100916982555,1.07939624174645,1.15186058811032,0.893615843461151,1.10967165540807,1.07906589926959,0.996056091678699,0.819201689015466,0.783785281380183,1.09190725181473,0.971773384529852,0.996983766750234,1.02597233951817,0.951320694211893,1.00358161111273,0.931609003489993,0.893848426416740,1.09375442142006,1.05657623966048,1.16875975988798,1.08538710297641,1.04984652628652,0.913014064057716,1.11520667545522,0.999837347237855,1.08969956757651,0.865686817505353,1.06104024217732,0.955620514746111,0.838894160827425,0.906545991862552,1.10416154828600,1.03370654061239,0.867158236203869,1.09914120269449,0.882295340694116,1.10734509500252,1.03066867899839,1.00087898339142,0.882829237445081,1.07581398428656,0.999543198252484,1.11821043914144,1.14026296769118,1.14147725573107,0.846096330434763,0.821972356154734,0.880645522204686,1.04818618788933,0.961354789054318,1.32341893128757,0.923888615017549,0.952301243125321,1.08165391248905,1.06863100187917,1.24159119210460,0.953409510556218,1.18009893543856,1.35163423871555,1.21675383436784,1.37705865419100,0.822661345083824,1.05298314227889,0.795857155303108,0.566761796173861,1.07339574253628,1.01667145445040,1.13051176663011,1.30026357775035,0.959122273456607,0.987077254492036,0.934045304455635,1.14142255239294,1.26880348134806,1.07289454175182,1.30762424532060,1.47152366247868,1.14679700969513,0.950429819220825,0.976123809401214,0.562033918635449,1.00606510409189,1.01072018958997,1.27525132191623,0.756009712729174,0.760018080483100,1.21915654851386,0.855478230460815,0.754483909010459,0.931362118216973,1.00304161473256,0.967837655954407,1.27124187667934,0.895653276670609,1.01195195436993,1.03379842581820,1.24470006848030,0.747887839425321,1.07166459638464,0.840158640425082,1.04937051413843,1.11163679891925,1.08049917787971,0.882569702621624,1.14058465101076,0.877474843965519,1.00621917848978,0.848732312464507,0.980131970655185,1.21210361140993,1.01671054672688,1.13766312041329,1.04393951107536,1.27377030260690,1.03191657427822,1.06010705016978,0.946343485162597,1.01825844451191,1.07156401410150,1.13521963547066,0.935624539166105,0.904153420942458,0.925649062269259,0.761479570285487,1.13783677698959,1.20082333054691,0.923000557691202,0.788171183455975,0.866906949262222,1.09603669130080,1.20480247797070,1.02203630962543,1.12914482707234,1.05729295726590,1.08793601950404,0.784982363210063,0.956172542666252,0.703860823389428,1.05949168017327,0.863127715232901,0.968017823882382,0.932750228422759,1.25651888979850,1.10225554548025,1.01386062612304,1.21830639686883,1.16413493827987,0.894390138841596,1.08315094230539,1.22130589038840,0.816979256508712,1.01405756074686,0.993718112801158,0.860448454854241,1.12595010049535,1.02143194285375,0.759003999904575,0.778872746165429,0.842889576744107,1.22038890364392,0.876479389422266,0.954556618576358,1.21811088069100,1.02948693960833,0.865090358779667,1.09166873937370,1.01784705023193,1.04489729318470,0.696747225334019,1.00952471711151,0.883229316112691,1.10296244818611,1.13712378647707,1.22896858634405,1.16067129547204,0.892730832232652,0.943719147654064,1.00584725778367,0.512320823372138,0.965845562201345,0.897757523737460,1.10046483907606,0.886468031811191,0.966337486628380,0.966531763789039,0.986269580029939,0.515522043805141,1.13390768702179,1.03999691868487,1.31490752684463,1.01509525141534,0.503289892961886,1.05230046335753,1.29606773621257,0.983221313655679,0.760571520701060,0.736820168881470,0.820517608258292,1.04158755755468,1.23225812304283,0.822702626142880,0.854705874999692,0.908599884247544,1.11064300699223,1.12503170802871,0.720968162805272,0.797128132909576,1.33346976847826,1.17718131729206,0.770847484629202,1.20212733858875,0.877583843099801,1.04478266617024,0.708699547245854,0.900951648046019,1.05721988899332,0.980443864315085,0.979598009775223,1.00304327090017,0.961160778864732,1.13953855317678,0.862250845445600,0.954328648839462,1.03807004186512,0.990994460274230,0.685584824365866,1.09031872312972,0.955208147326918,0.716070058034861,0.904966481036026,1.04818832511063,0.989400160721101,0.968879053321560,0.673274039072923,0.783968293156082,1.04381764102876,1.29817609260880,1.02090588463083,1.02752868776632,0.636008055368223,1.10388242469374,1.08149843331780,1.08338333328542,0.774229687683626,0.893414742483059,1.06129854709741,0.727442076469305,0.875762505136650,0.923446859514502,1.12242751063270,0.652074108574148,1.02059181389898,0.899693578283935,1.09454207228934,1.02429544066091,0.873254872419426,0.844587862606359,1.50904297096764,1.16539062810411,0.789146938321973,1.01747022417623,1.13328367735374,1.27240666784844,1.04681088547299,0.846143280834291,0.870775138959428,1.04218655042778,1.01779927042210,0.876115193101889,0.945898465500087,1.11743541293636,1.04796313992802,0.683167208320681,1.04007305511783,0.976451077433720,0.940921432166622,1.03357186700214,1.00569400040783,1.09371518625943,0.943356487771557,1.18983690647851,1.12192562678521,0.965350733962069,1.12555977669628,1.05591783456306,0.908311761265027,0.754415714148151,0.859614709123615,1.08293716938709,1.23231452326603,1.26319009441889,0.971279404002039,0.954512339129794,1.03208507259013,1.07274792009431,1.03390605459970,1.14560928608819,1.03911340636914,1.13484838229697,1.02944277151689,0.885121473205920,0.906401209352798,1.03307855120629,0.917529606773962,0.967010334057018,0.903374785018342,0.945194332719948,0.866495895554429,1.28237838572448,1.04967546731615,1.05994493971651,0.824043420278627,1.20218534437586,0.853428828844183,0.983932233525077,1.10083057372454,0.926635483153501,0.793226019039008,1.10110648665958,1.13607844596507,0.918756102803939,1.07380818988183,1.26599555685497,0.948266396817213,1.08836517476292,1.05638317114688,1.08538375748889,1.23948426110792,0.819992542745649,0.908689800124219,0.954601533309495,0.895613461917468,0.931493926055141,1.26033810560768,1.13394370398459,1.10399395788852,1.08665930365242,1.16368610505236,1.06765689052682,0.643807408023639,1.05274131692757,0.881945316939926,0.938276365053133,1.14741142016392,0.883508465968762,0.860640899167063,0.982668590345967,1.14988988711766,1.35581961870483,1.01453596459095,0.910998421854161,1.15805810573823,0.953911987077348,1.33416966543781,0.923215005707385,1.02460410883082,1.01263737035513,1.02119101908087,1.10579062237008,0.925577175128604,0.832138814722434,0.888744132950513,0.948144486292798,0.972910185612677,0.725830824149983,0.745823518024969,1.17175612835469,1.14932334485115,0.845509799305165,1.17566824335886,0.998658420989183,1.03344241577558,1.10565233068647,0.840694835395935,0.971360187784745,1.03673727371858,1.19562619316354,0.966757878222180,0.968954665693189,1.18094011385751,1.07331376674636,0.797787628728677,1.16265770887317,0.727778489749903,1.18290317540920,0.955069330820560,1.16525347803278,1.01728480091153,1.18143415862188,0.987642333853176,1.22190948364686,0.719287689799091,1.06523549233579,0.906235885163477,0.956315994475315,1.45276336304890,1.60341238179600,1.32655953462648,1.07268785387419,0.674116819447671,1.00233552864348,0.637207586929063,0.965493025958998,1.29455075439903,0.886271445928865,1.08816281504919,1.23839395246355,0.751223897613331,0.727827218589153,1.09151183063823,0.962566225636577,1.13600806461732,0.841853481811996,0.729987918315454,0.985101580821594,0.985681841812675,0.859747085093919,1.23450939027851,1.15251439659002,1.00513030345191,0.879713090176501,0.920883298461213,1.05497631399853,1.03923632485951,0.868696786702095,0.950650629287542,1.11046232616164,0.670757863739849,1.33004076739180,1.07207559300572,1.13124644456849,1.03907455765006,0.654676980976142,1.12857153169555,1.07771419100662,0.840196981584947,1.06442736449479,1.17599931686641,1.12813322668909,1.21704220052811,1.00302045487874,1.02939941221937,1.17230357044634,0.841129245610689,1.00433670477147,1.12679805093826,0.917922823429866,0.915935577374262,1.00432522477887,0.883260064282388,1.17151541657432,1.01690012558040,0.933825772735954,0.912718850425682,1.25634105590355,0.883169448814944,0.931089046118441,0.981548160994600,0.702506496860446,1.19625364280604,1.10079625574134,0.924959709658116,1.13901501769099,1.11231302515972,1.09741510374054,1.02746796254601,1.15051377743678,1.09184645198497,1.25798863435987,1.14889260091520,0.994079611816418,1.01299439959933,0.959479811234534,0.872614232482188,1.20475037505786,1.07733439584001,1.05704669141707,1.18754115463206,0.884849695543780,0.513205326524434,1.15084085625604,1.11078556327198,1.10180191046734,1.05509160184292,0.869206108425581,0.893066546669641,0.746185927737237,0.905271384493207,0.986979232230747,1.04193010660544,1.11989001789376,1.09035242011837,0.973171768214120,1.06155099220354,0.978163066174849,1.22362202042768,1.07910825997240,1.11800503664034,0.884682713217751,0.230959300724445,0.907697496455893,0.937133807363225,1.09378483175694,1.01742716677394,0.928236790564033,0.924903749534800,1.05695664429618,1.00215537827479,0.962002362435322,0.790415817649016,1.21918993170580,0.994922474503122,1.31781043633778,1.02697917305873,0.968438489045923,0.831462621226153,1.13064666898685,0.852422137545273,1.13141053453243,1.00325332807622,0.963710717429686,1.01444613075377,0.946894834975694,0.967142701589902,0.848720363630960,1.58932006758522,0.903879597233035,0.939299652538009,1.12243333136460,1.06638141510109,1.14677688341727,1.03651381968406,0.544723415236462,0.949019481316724,0.928089726011552,1.10966807440705,1.05293253901156,0.738276640701865,0.807455266557550,1.17931247658108,0.677367635695343,1.14825627136557,0.840203540463465,0.664596075061691,0.967289185082598,1.37175979619997,0.915375797965952,1.37327828183013,1.06274722106881,0.991917375130814,1.03305012634643,1.08258473673510,1.17338166393106,1.23310740343277,1.07829357428450,1.01596639097122,0.858825532231027,1.08698641920739,1.06204290233251,0.929124358050775,0.896557579694184,1.04140950710994,1.12171017882842,1.06891547196868,1.16328387319237,1.24745944655909,1.06934206050503,0.906809347243926,0.684168435702034,1.14893226336228,1.01934526850676,0.767081078023002,0.941263876229855,0.960480638687985,0.780438385205678,1.15932930548548,0.844317071528931,1.07916065198722,1.02422605506159,1.00816474248353,1.01396578636118,0.873002004169891,0.791934942531588,0.998986290506235,0.992297699670019,1.03250609756697,1.16878843026048,1.00197692375504,0.981841150358045,1.09755856892243,1.05122554921362,1.04180655680803,1.09141007105366,1.17200941188175,0.830203401480706,1.05537669747358,1.04369980984771,0.704403770728747,1.08659292049873,0.941676440524381,1.24630999507210,0.889855612874082,0.883915386533673,1.07747335150583,1.35130774114794,0.876281333304577,0.922186887313771,1.11446292585217,0.643138544434930,0.937271893632715,0.854025467507809,0.813053255573143,1.11773294786753,1.15791705280522,0.991291511644264,1.12207455596646,0.833387700456399,1.06052191924951,1.26790054252921,0.655130488841586,1.04866146336649,1.09616625687416,0.882168061816598,1.14010454440869,1.26184219705003,0.832784509058982,1.00108678130753,0.952786480849826,1.26314833772495,1.06463706251049,0.988773647565700,0.814172298233617,0.971663447888196,1.15031660261251,0.823125526711076,1.26058778976757,1.00464212395657,1.29078126265528,1.33894070336114,0.829535761801286,1.18391567053843,1.29369697199966,1.36142374654274,0.846515502235856,0.936595946792274,0.926822433181638,1.18677631576655,1.24800549880567,1.05652621910108,0.841928366658841,1.14543046483558,1.16312949984931,0.888596019542538,0.956194277596725,0.934998763905462,1.29989864261697,1.17921275166470,0.842861213219786,1.00642786505001,1.22362788574109,1.00955375433206,0.922095830654958,0.628855464368053,1.14758876245424,0.894905322576740,1.20294406196944,1.17545996959282,1.03492008894707,1.15189062173157,1.00826501852856,1.25192159772875,1.11574781546989,1.16276278318406,1.10178894028655,1.33604783333898,0.977800943212295,0.980956860411849,0.903913126064536,0.648156853844201,0.814274104464672,1.01673465732911,1.03127796001038,1.23425975383269,1.15543272828662,0.915352783453525,1.10341761339594,0.945910420899871,0.809461934872688,1.14888804823123,1.17023354042050,1.18113814701391,0.887650307073012,0.894370930152379,0.631378971404426,1.03358623121299,0.701028421785562,1.20822891069692,1.00500229559836,1.10536871319073,0.780819378889279,1.10522214553005,1.03261104739857,1.10669189513821,0.981234298000873,1.09175054574092,0.989157492034304,0.927746603220176,0.835048754916820,1.14921717367540,0.931091859541986,1.02810939187730,0.917790234680482,0.820806060912420,0.885290008199819,0.765072447321347,1.00160810297841,1.11325206077200,0.687455137341180,1.25532999597318,0.813799093828262,1.06963382104350,0.876572618201631,0.949251554002184,1.12748944536667,1.29803082788052,1.07036386720019,0.782909704873376,0.764446434206868,1.16594018413448,1.18196990486191,0.891160663423422,1.36139805528711,1.04860802555124,0.961334394236014,1.13584244861318,1.00922282706639,1.17408554107378,0.956943066218902,0.950501772086748,0.600157272269707,0.917410144303624,1.04117844774342,1.29251232978633,0.679812347599575,0.816901836987935,1.08270481210884,0.736132727065460,1.08791567619895,0.822703218284104,0.923657754391742,1.01329700527457,1.13040748738998,0.760990297332371,0.785346724222023,0.956626085263509,0.958790128536516,0.768892194154189,1.08372033320379,0.761520787687615,0.919777669079269,1.13763743897480,1.30801155140035,1.32397700797234,1.11233547732357,1.08594456404994,0.715409666713922,0.819197208314870,0.771718071006649,1.08438365263241,0.802061450293392,1.17729644104390,1.05378656722263,0.955695378139249,0.972423086371820,0.858614290203242,0.944334197235736,0.700508441566406,0.777379682948411,1.24372849180961,0.853684539423692,0.948150567708129,0.599800825878550,1.00254325529737,1.06363694643405,1.14012472801467,1.11967799154389,1.20481533101640,1.14123456509274,1.04581837575018,1.33171303130275,1.07221931473116,1.09640245701113,1.10825142107012,1.02840872627610,1.03546479015163,0.884840162267515,1.05089259204808,0.956689943862949,1.03251265050144,0.790097616443385,1.31823556897431,1.05924512376679,0.604894052815245,1.18521786517643,0.913018567308250,1.12478591647967,1.10044192230560,1.16273668514686,1.13141274304621,1.10267956756012,1.16499717689985,1.04166967695967,1.08872545012013,0.913446302232222,1.02406515265559,1.17189669110224,1.10848908964826,1.02050735398660,0.877358611957757,0.779839277489139,0.887651916083346,1.04245586081503,1.02663404546911,1.12419747145213,1.06764259608564,1.21473681005909,0.862328126019620,1.24518990483501,1.30369899051111,0.870764554025335,1.41697142474833,1.05485541851761,1.31248301386073,0.982680370537900,0.820485440482001,1.29159316938059,0.957892376646596,0.780116142097554,1.14313284117744,1.09216384596833,0.854423607502253,0.929424759781797,0.937006793963470,0.979154341593091,1.08771835078255,1.00631178045555,0.811205571957229,1.01584704500694,1.14718036455220,1.16265204530801,1.30309012606301,1.10663530437656,0.912636217229116,1.05798779795904,1.20745100180055,0.882175991197294,1.06010898213871,0.772451020135524,0.960112040723753,1.36674603115473,0.879318791593312,0.947266515230902,1.11495783601611,0.982602370470256,0.974274431548980,1.41345594701362,0.868859316364184,0.743281067431076,0.817385487143290,0.828747906065678,0.931699399432975,1.03749869235009,0.785452724019480,0.859570528755508,0.881282078516767,1.13291527010244,1.15598174435914,0.669123366492136,1.11616934116728,1.10686275412162,1.06395012624768,1.29247456979154,1.19655832136826,1.00969443746643,1.07961591913030,0.869065283121542,1.05584778641983,1.19070736672504,1.02844804016510,0.596053914240839,0.586950625540575,0.889489453661283,0.978453435397727,0.947728393784065,0.920418573271713,0.882171128357913,1.01396014067737,1.05225159396800,1.06825591648893,0.928363047980649,1.17264613625049,1.03484687511302,1.05285005025613,1.39970029286646,1.38375499952745,1.04589513777115,1.04860978895517,1.25438075363987,1.10795972324243,1.10507354069133,0.757026660814033,0.999273615494105,1.05314048452962,1.02547172832756,0.853094798993108,0.948429530108958,1.06322907010632,0.754441715132035,1.33443734347242,1.22234088711953,1.25728266296392,0.893445417011522,0.546499249084594,1.13338362737115,0.662959885075096,0.976545795189835,0.888698894340829,1.04691460455098,0.835725671637625,1.08427749929302,0.786264709465644,1.03017135758882,1.22931681868973,1.01564895719981,0.755854245570442,1.10482785803679,1.20377287591475,1.23224068771609,1.08931005637065,0.965689994767204,0.650930131821919,1.00472065379472,0.968607226600220,1.07283580595895,0.983117968093878,1.00641408309056,0.965193269640170,0.869521107812641,0.880605360489243,0.862344765914880,0.767413354676503,0.738684366016530,0.790623290703427,1.14063682922186,1.30672686279315,0.720369898409164,0.792083914876133,1.30497351008477,0.980444663538593,0.884494588606571,1.09881525406300,0.972142474536366,1.16540664678491,1.07444073317598,0.955186279717801,0.873789270363425,1.07861129133637,1.05102579187235,1.10483424550193,1.04209780252509,0.977641478297124,0.858544152660215,0.673603972467713,1.13258542159698,1.20381081246904,1.05074384437416,0.979684399612832,1.13386882100161,1.17667230733397,0.786508233768054,0.901298878506829,1.15208133007761,0.923832940485436,0.961197052272004,1.10978975178844,0.905553593509704,1.24799154086689,0.687931691811081,1.18023451258653,1.05703762894102,1.06796846895463,1.15538624344813,1.45450780837467,0.614267976990434,0.951570332293043,0.935504099692067,0.833866192882427,0.821611279624207,1.11312090531906,1.01880845363841,1.10394486901210,1.13983534009902,0.789899172213615,1.17323305336780,0.977272933765251,1.13598678788728,0.992528846458514,1.03251081558433,1.02290465234529,0.808943681078283,1.28884092738302,1.11395829501720,0.735812623191156,1.05052687331996,0.843536113009856,0.926055929436810,0.864651914841451,0.945422774180607,1.06013717300678,0.809948092873656,0.767080977643578,0.866295974986036,1.11911732723132,0.961246944611779,1.05503733373973,1.14472868076649,0.929672183010996,1.18608008505846,1.18671693300199,0.990449930817132,1.05841632372481,0.975489383463018,1.05081252228310,0.935240161309153,0.881126779208481,0.908392392112907,0.955952555759409,1.08157459272930,0.976588482422486,1.04547959489329,0.869244370100087,1.01143431630247,1.36204710342209,0.895006213586225,1.05851543418409,1.35965272004688,1.07745629167552,1.24517405465443,0.662404918575231,1.15845744899337,0.949886597432991,1.18338144071626,1.14004189273133,1.23525397480485,1.19874852700580,1.16438130164734,1.20318139282988,0.865903220452128,1.24690724859448,0.976715344030534,1.04032768197809,0.916159486932081,0.884849210141398,1.08668695588095,0.793431288397883,1.27939305834543,0.783080524043980,0.944485699441339,0.855792458460178,0.912456576935252,0.835771394564312,1.13075220215045,1.00126937525556,0.952719450478409,1.03584803855077,0.905403019342025,0.941320891174605,1.09603638289449,1.00010276894784,0.595608917295223,0.791109358384255,0.891783456899132,1.45127437290283,0.828341213655786,0.874180292863289,1.17954159638380,1.03910954301836,0.672584466421349,1.26170884440412,0.821496273787560,1.13917708882076,0.823188786722336,1.08079831360797,0.901384928263436,1.10852965224811,1.23417747840288,0.801359754404594,1.04477320279907,0.991815478114207,1.09248660172016,1.10155046718827,0.872620464846831,1.11218738748382,1.23050688576157,0.871789295176002,0.933640851382958,1.28085451530519,1.21378746246420,1.40386609580440,0.800263209540556,1.20757361998851,0.919184803461913,0.789995216176057,0.989089423162662,0.821687466626173,1.08910381624838,0.839374988076302,0.853429779954010,1.01172451921643,0.860476559799110,0.815202417429693,1.08377195741518,0.961542507170122,0.938770303782216,1.06899732469726,0.898200647465218,1.04177291431669,0.887283059845199,1.08493008244328,1.06378216596990,1.30741670897697,0.890244469025211,0.821136647583297,0.650552904045531,0.922717293908658,0.883689300433425,1.03425829275251,1.13322742918185,1.03976281240599,1.10304026523016,1.05950993470232,0.938891408545606,0.950434425436610,0.764950164996751,0.838268132861597,0.917745621191915,0.879373197430217,0.887600852498252,0.798077027021147,1.14220282872557,0.830465593049105,0.904587543681336,0.927026525998087,1.10948436021286,1.00279543772244,1.16801471170605,0.997450389205055,1.21745547621950,1.44352584847769,1.45360666524193,0.911347932967638,0.776429549747819,1.20379019250028,0.902592422187888,1.06583618153084,0.968532263323514,0.827722512039396,1.08215045907645,1.06866257273431,0.879169066375896,1.24969672793905,0.722091582490582,0.990731355821797,0.744539530400293,1.09825883718507,0.791625406387239,0.993395998803437,0.846002771023317,0.988176344945435,0.947624400940691,1.05303722774112,0.738235298813411,1.05506371442924,1.26172313274976,1.17218592937331,0.869538608530359,1.03618774599987,1.37135896863031,0.796405609727036,1.10910560353629,1.18417720458689,0.864861619508509,0.897577831310853,0.897602378951306,1.19851957372059,1.34843361621223,1.01977844902107,0.903840128868937,1.17834914456515,1.00689581579496,0.882757083375005,0.947277037302514,1.16061333838173,0.885515846444153,1.09735579278016,1.11275408328962,0.993272747379183,1.07519402828796,1.30842981641986,1.28853460387640,0.902728428164021,0.928509479684702,0.811428708421858];
%initial_gene_expression = [0.5*ones(1,1000) 1.5*ones(1,367)];
% the first output will be the coordinates of the point associated with the initial gene expression array (all the initial population will be made of identical individuals made in this way because of the instruction gene_expr_matrix =  ones(pop,1) * initial_gene_expression;  in codonGDMO

last_gen = 0;
% il fattore di importanza dei codoni e� settabile in codon_to_gene.m

addAttachedFiles(gcp,{'glpk.m','glpkcc'});  %adds these files to the independent workers of the parallel pool

% initializes the MATLAB parallel computing toolbox
if (matlabpool('size') == 0)  %opens only if it is closed 
    matlabpool open local 4
end

%cd cobra
%initCobraToolbox
%cd ..

codonGDMO(pop,gen,model,initial_gene_expression,last_gen);
