# Supplementary material for: Predictive analytics of environmental adaptability in multi-omic network models
Source: Sci Rep. 2015 Oct 20;5:15147. doi: 10.1038/srep15147 (PMC4611489; doi:10.1038/srep15147)
Supplement: Supplementary Information [file srep15147-s5.zip › source code METRADE/4) Validation Code proteomic dataset/compute_geneset_expression.m]

format long
load geni_reazioni.mat
reaction_expression = cell(length(geni_reazioni),1);  %initializes an empty cell array, where each cell will be a string (it's the only way to create an array of strings in matlab)
for i = 1:length(geni_reazioni)
    aux = associa_geni_reazioni(geni_reazioni{i})
    reaction_expression{i} = aux;
end


load('geni.mat');
for i=1:length(geni)   %loop over the array of the gene expressions, in order to replace the names of genes in geni_reazioni.mat with their values
    if (strcmp(geni{i},'')==0) 
         matches = strfind(reaction_expression,geni{i});     %this and the following instruction find the locations of the gene 'bXXXX' in the array reaction_expression
         pos_genes_in_react_expr{i} = find(~cellfun('isempty', matches));
    end
end
