# Supplementary material for: Predictive analytics of environmental adaptability in multi-omic network models
Source: Sci Rep. 2015 Oct 20;5:15147. doi: 10.1038/srep15147 (PMC4611489; doi:10.1038/srep15147)
Supplement: Supplementary Information [file srep15147-s5.zip › source code METRADE/4) Validation Code proteomic dataset/convert_gene_name_to_locus.m]

%% conversion gene name to locus
load('conversion_gene_locus.mat');  
load('probe_genes_names_proteomic.mat');
probe_genes_proteomic = cell(numel(probe_genes_names_proteomic),1);
conversion_gene_locus(cellfun('isempty', conversion_gene_locus)) = {''}; % replaces empty double with empty char so all the cell array is a string array

for i = 1:numel(probe_genes_proteomic)
    if ~strcmp(probe_genes_proteomic{i},'')
        matches =  strfind(conversion_gene_locus(:,2),['(' probe_genes_names_proteomic{i} ')']); %the brackets are needed so we are sure that we match a whole-word gene, and that we are not detecting a substring of the name of that gene
        ix_found =  find(~cellfun('isempty', matches)); 
        if ~isempty(ix_found)
            probe_genes_proteomic{i} = conversion_gene_locus{ix_found,1};
        end
    end
end
probe_genes_proteomic(cellfun('isempty', probe_genes_proteomic)) = {''}; % replaces empty double with empty char so all the cell array is a string array
