# Supplementary material for: Predictive analytics of environmental adaptability in multi-omic network models
Source: Sci Rep. 2015 Oct 20;5:15147. doi: 10.1038/srep15147 (PMC4611489; doi:10.1038/srep15147)
Supplement: Supplementary Information [file srep15147-s5.zip › source code METRADE/4) Validation Code proteomic dataset/evaluate_objective.m]

function [v1, f] = evaluate_objective(x, M, V, fbamodel, geni, reaction_expression, pos_genes_in_react_expr, gene_importance)

% gamma decide l'intensita' che il numero di gene expression (normalizzato
% a 1) ha sui lower e upper bound dei flussi.
% default: gamma=1

%% function f = evaluate_objective(x, M, V)
% Function to evaluate the objective functions for the given input vector
% x. x is an array of decision variables and f(1), f(2), etc are the
% objective functions. The algorithm always minimizes the objective
% function hence if you would like to maximize the function then multiply
% the function by negative one. M is the numebr of objective functions and
% V is the number of decision variables. 
%
% This functions is basically written by the user who defines his/her own
% objective function. Make sure that the M and V matches your initial user
% input.

yt=x';      % x' is the transpose of x, that is the gene expression array associated with the child (two codon usages)
yt=yt(1:V);     % needed because sometimes, and especially with child_3 in genetic_operator, there is a bug and all the child is passed to this function here, including the final rank, crowding distance and objective functions (instead of passing only the V decision variables)
%fbamodel.present=ones(fbamodel.nrxn,1);

%fbamodel.present = ~(fbamodel.G' * yt);   %istruzione vecchio approccio knockout

%NEW CODE: DATA UN GENE EXPRESSION ARRAY, CALCOLA AUTOMATICAMENTE GLI OUTPUT DELL'FBA

%load('geni.mat');
%load('reaction_expression.mat');

%geni( cellfun(@isempty, reaction_expression) ) = {'1'};  %replaces all the empty names of genes with the name '1'
%reaction_expression( cellfun(@isempty, reaction_expression) ) = {'1'};  %replaces all the empty cells of gene expression (e.g. exchange reactions) with '1', i.e. gene expressed nomally

%reaction_expression = cellfun(@(c) c{1},reaction_expression);
%geni = cellfun(@(c) c{1},geni);

for i=1:length(yt)   %loop over the array of the gene expressions, in order to replace the names of genes in geni_reazioni.mat with their values
    if (strcmp(geni{i},'')==0) 
         
         posizioni_gene = pos_genes_in_react_expr{i}; 
         for j=1:length(posizioni_gene)      %for each string of reaction_expression, we replace the substring 'bXXXX' with the number representing its gene expression
             reaction_expression{posizioni_gene(j)}=strrep(reaction_expression{posizioni_gene(j)},  geni{i}, num2str(yt(i),'%.15f'));  %Matlab strangely truncates decimal digits when using num2str. Addimg %.12f at least ensures that 12 decimal digits are included in the number converted into string
             % the number of decimal didits MUST be equal to that of the
             % variable yt, otherwise the instruction  match_geneset =
             % find(yt == num_reaction_expression(i)) in the following
             % will not work.
             % The number of decimal digits needed is usually 12 in 32bit
             % systems, and 15 in 64bit systems
         end
        
    end
end
reaction_expression( cellfun(@isempty, reaction_expression) ) = {'1'};  %replaces all the empty cells of gene expression (e.g. exchange reactions) with 1, i.e. gene expressed nomally

num_reaction_expression = zeros(1,length(reaction_expression));
gamma = zeros(1,length(reaction_expression));

for i=1:length(num_reaction_expression)
    num_reaction_expression(i)=eval(reaction_expression{i});   %evaluates the cells like they are numerical expressions (so as to compute min and max of gene expressions)
    
    match_geneset = find( abs(yt-num_reaction_expression(i)) < 10^-15 );     %this instruction finds the location of the resultant geneset expression in the gene expression array, so as to understand the gene responsible for this geneset expression.
    %Note that all the num_reaction_expression numbers have 15 decimal digits, while
    %yt can have a lot more digits, so the approximation is needed to avoid
    %that the numbers that are equal (up to the digits that can be stored
    %in num_reaction_expression) are not deemed as equal because of the
    %fact that yt has more decimal digits
    
    if length(match_geneset) > 1
        gamma(i) = 1; %in this case, there are multiple matches, which meansthe expression was exactly 1, which means almost surely that the gene in the model was not present in the probe genes, and therefore its expression and its variance must be set to 1
    else
        gamma(i) = gene_importance(match_geneset);
    end

end

for i=1:length(num_reaction_expression)   %loop over the array of the geneset expressions
    
%    aux=find(fbamodel.G(i,:)==1);   %reactions that depend on the i-th geneset
    
%    for j=1:length(aux)
        %fbamodel.vmin(aux(j)) = fbamodel.vmin(aux(j))*yt(i);
        %fbamodel.vmax(aux(j)) = fbamodel.vmax(aux(j))*yt(i);
        if num_reaction_expression(i)>=1
            fbamodel.lb(i) = fbamodel.lb(i)*(1+gamma(i)*log(num_reaction_expression(i)));
            fbamodel.ub(i) = fbamodel.ub(i)*(1+gamma(i)*log(num_reaction_expression(i)));
        else
            fbamodel.lb(i) = fbamodel.lb(i)/(1+gamma(i)*abs(log(num_reaction_expression(i))));
            fbamodel.ub(i) = fbamodel.ub(i)/(1+gamma(i)*abs(log(num_reaction_expression(i))));
        end
%   end
end
%END NEW CODE

if M==2
    [v, v1max, v1min, fmax, fmin] = flux_balance(fbamodel,true);
    v1 = v1max;
end
if M==3
     [v1, fmax, fmax_max] = flux_balance_trilevel(fbamodel,true);
end   


% objective functions number M is 2
f(1)= -fbamodel.f' * v1 % Biomass
f(2)= - fmax; % acetate
if M == 3
    f(3) = - fmax_max;
end

%% Check for error
if length(f) ~= M
    error('The number of decision variables does not match you previous input. Kindly check your objective function');
end
