# Supplementary material for: Predictive analytics of environmental adaptability in multi-omic network models
Source: Sci Rep. 2015 Oct 20;5:15147. doi: 10.1038/srep15147 (PMC4611489; doi:10.1038/srep15147)
Supplement: Supplementary Information [file srep15147-s5.zip › source code METRADE/4) Validation Code proteomic dataset/generate_oxygen_array.m]

load('EcoPhe.mat');
textdata = EcoPhe.treatment;


oxygen_status = ones (1,length(textdata));  %by default every condition has oxygen. If oxygen in this array will be zero, it means that that condition is anaerobic

%aux = strfind(textdata,'OXYGEN:-1'); %some anaerobic conditions are identified this way, some other using the word 'anaerobic' in the test description
aux2 = strfind(textdata,'anae');

%matches = find(~cellfun(@isempty,aux));
matches2 = find(~cellfun(@isempty,aux2));
%find(ismember(fbamodel.rxns, 'EX_succ(e)')==1)
%oxygen_status(matches)=0;
oxygen_status(matches2)=0;
