# Supplementary material for: Predictive analytics of environmental adaptability in multi-omic network models
Source: Sci Rep. 2015 Oct 20;5:15147. doi: 10.1038/srep15147 (PMC4611489; doi:10.1038/srep15147)
Supplement: Supplementary Information [file srep15147-s5.zip › source code METRADE/4) Validation Code proteomic dataset/pareto_loop_proteomic.m]

j=0;
for gam = 1000:1000:100000
    j= j+1;
    max_gene_importance = gam;
    pareto_proteomic;
    model = -points(:,1)
    growth_rates = growth_rates;
    spearman_corr(j) = corr(model,growth_rates,'type','Spearman');
    pearson_corr(j) = corr(model,growth_rates,'type','Pearson');
end
