# Supplementary material for: Predictive analytics of environmental adaptability in multi-omic network models
Source: Sci Rep. 2015 Oct 20;5:15147. doi: 10.1038/srep15147 (PMC4611489; doi:10.1038/srep15147)
Supplement: Supplementary Information [file srep15147-s5.zip › source code METRADE/4) Validation Code proteomic dataset/pareto_proteomic.m]

format long

% if (matlabpool('size') == 0)  %opens only if it is closed
%     matlabpool('open','local',4)
% end
addAttachedFiles(gcp,{'glpk.m','glpkcc'});


load('geni.mat');
load('reaction_expression.mat');
load('probe_genes_proteomic.mat');
load('oxygen_status.mat');
if evalin('base','exist(''data_only_proteomic'',''var'')')==0
    load('data_only_proteomic.mat');
end
load('gene_variances_proteomic.mat')
load('pos_genes_in_react_expr.mat');


%% for the conversion gene name to locus, use convert_gene_name_to_locus.m


%%
M = 2; %number of objectives
%load('iJO1366_Ecoli_suc.mat');
%max_gene_importance = 100000;

%load('iJO1366_Ecoli_ac_unlimited_glucose.mat');
%load('iJO1366_Ecoli_ac.mat');
%load('iJO1366_Ecoli_ac_lactoseMedium.mat');
max_gene_importance = 10000;


%M = 3; %number of objectives

%load('iJO1366_updated_GPR_underground_bio_suc_eth.mat');
%max_gene_importance = 100000;

%load('iJO1366_updated_GPR_underground_bio_ac_form.mat');
%max_gene_importance = 100000;


%%
%this and the following instruction find the locations of the gene 'bXXXX'
%(genes in the fbamodel) in the array probe_genes (sequence f genes appearing in the
%microarray data available)

posizione_gene = cell(length(geni),1);

for i=1:length(geni)
    matches = strfind(probe_genes_proteomic,geni{i});
    posizione_gene{i} = find(~cellfun('isempty', matches));
end


%%
%index_cond=330; % numero di condizione scelta, cioe' colonna dei dati di microarray

points = zeros(size(data_only_proteomic,2),2);     %table of points coordinates. The number of points is equal to the number of conditions in the microarray data
gene_importance = zeros(length(geni),1);    %array of the coefficients indicating gene importance. The size is equal to the number of genes in the model


%gene_importance = 10 * ones(1,length(geni));

min_var = min(gene_variances_proteomic);
probe_gene_importance = max_gene_importance * 1./(gene_variances_proteomic/min_var);  %this way the importance of a gene can range from  0 to max_gene_importance. The genes with minimum variance are considered very important because this means that their expression in the varous cell processes cannot be regulated a lot


for i=1:length(geni)
    if isempty(posizione_gene{i})
        gene_importance(i) = mean(probe_gene_importance);
    else
        gene_importance(i) = probe_gene_importance(posizione_gene{i}(1)); %(1) is needed because if two gene names are converted to the same gene locus ID, we have two positions for the same locus, so we choose to take the first
    end
    
end

number_conditions = size(data_only_proteomic,2);
points = zeros(number_conditions,M);
fluxes = zeros(number_conditions,numel(fbamodel.rxns));

parfor_progress(number_conditions); % Initialize
for index_cond = 1 : number_conditions
    if  index_cond <= 5 %until the 5th condition, Ecoli is grown on lactoseminimal medium. From the 6th, it is grown on glucose minimal medium
        load('iJO1366_Ecoli_ac_lactoseMedium.mat');
    else
        load('iJO1366_Ecoli_ac.mat');
    end
    microarray_data = data_only_proteomic(:,index_cond);    %importa solo la index_cond colonna
    [aux1, aux2] = process_conditions_proteomic(microarray_data, index_cond, M, geni, posizione_gene, fbamodel, oxygen_status, reaction_expression, pos_genes_in_react_expr, gene_importance);  %it's necessary to pass the original fbamodel that will be changed in the subfunction (oxygen will be put to zero or not according to the anaerobic or aerobic condition, the default condition in fbamodel is aerobic)
    fluxes(index_cond,:) = aux1;
    points(index_cond,:) = aux2;
    disp(index_cond);
    parfor_progress;
end

%points(index_cond,1) = output(1);
%points(index_cond,2) = output(2);

%stringa1=['SUC_ETH_fluxes_gene_importance_' num2str(max_gene_importance)];
%stringa2=['SUC_ETH_points_gene_importance_' num2str(max_gene_importance)];
stringa1=['AC_fluxes_gene_importance_' num2str(max_gene_importance)];
stringa2=['AC_points_gene_importance_' num2str(max_gene_importance)];


save(stringa1, 'fluxes');
save(stringa2, 'points');


index_aerobic = find(oxygen_status == 1);
index_anaerobic = find(oxygen_status == 0);

load('growth_rates.mat');
model_rates = -points(:,1)
[pearson_corr, pearson_pval] = corr(model_rates,growth_rates,'type','Pearson')
[spearman_corr, spearman_pval] = corr(model_rates,growth_rates,'type','Spearman')


%% PLOT experimental VS predicted values of growth
figure

xbar = 1:numel(growth_rates);
ybar = [growth_rates model_rates];
figure
h = barh(xbar,ybar,'grouped','LineWidth',0.6);
h(1).FaceColor = [82/255 152/255 243/255];
h(2).FaceColor = [0.96 0.95 0.9];
h(1).EdgeColor = 'black';
h(2).EdgeColor = 'blue';

set(gca,'YDir','reverse'); % reverses Y axis, otherwise it goes from 14 (top) to 1 (bottom)


% Add title and axis labels
xlabel('Biomass [h^{-1}]')
ylabel('Growth conditions')

% Add a legend
legend('Experimental', 'METRADE', 'location', 'NorthEast')
set(gca,'XGrid','on') %set only vertical grid, not horizontal
set(gca,'YGrid','off')


%% PLOT REGRESSION LINE
figure
h1 = plot(growth_rates,model_rates,'.','MarkerSize',0.1); %we need this invisible points just to do regression line
h2 = lsline; %regression line
xlim([0.2 1.1]);
ylim([0.2 1.3]);
hold on
h3 = plot(growth_rates(1:5),model_rates(1:5),'.','MarkerSize',12)
h4 = plot(growth_rates(6:10),model_rates(6:10),'*')
h5 = plot(growth_rates(11:end),model_rates(11:end),'+')

% Add title and axis labels
xlabel('Measured growth rate [h^{-1}]')
ylabel('METRADE biomass [h^{-1}]')
set(get(get(h1,'Annotation'),'LegendInformation'),'IconDisplayStyle','off');
set(get(get(h2,'Annotation'),'LegendInformation'),'IconDisplayStyle','off');
leg = legend('C-lim','A-lim','R-lim','Location','NorthWest','Position'); %we only indicate the legend labels from h3 to h5, the previous 2 instructions have indeed removed legends h1 and h2
leg.Position = get(leg,'Position') + [0.05 0 0 0]; %moves legend to the left a little bit
legend boxoff
%%
figure

x = - points(index_aerobic,1);
y = - points(index_aerobic,2);
%z = - points(index_aerobic,3);
%plot3(x,y,z,'x','Color',[143/255 0/255 255/255])
plot(x,y,'x','Color',[143/255 0/255 255/255])
hold on

xa = - points(index_anaerobic,1);
ya = - points(index_anaerobic,2);
%za = - points(index_anaerobic,3);
%plot3(xa,ya,za,'o','Color','green')
plot(x,y,'o','Color','green')

xlabel('Biomass [h^{-1}]')
ylabel('Acetate [mmolh^{-1}gDW^{-1}]')
%zlabel('Formate [mmolh^{-1}gDW^{-1}]')

legend('Aerobic','Anaerobic');
legend('Location','NorthEast');
grid on

xlim([0 1.2]);
aux = ylim;
ylim([0 aux(2)]);
auxz = zlim;
zlim([0 auxz(2)]);


% plot shades on walls

% plot3(x,y,0*z,'.','Color','black');
% plot3(xa,ya,0*za,'.','Color','black');
% plot3(x,0*y,z,'.','Color','black');
% plot3(xa,0*ya,za,'.','Color','black');
% plot3(0*x,y,z,'.','Color','black');
% plot3(0*xa,ya,za,'.','Color','black');


%plot_pareto_proteomic;
