# Supplementary material for: Predictive analytics of environmental adaptability in multi-omic network models
Source: Sci Rep. 2015 Oct 20;5:15147. doi: 10.1038/srep15147 (PMC4611489; doi:10.1038/srep15147)
Supplement: Supplementary Information [file srep15147-s5.zip › source code METRADE/4) Validation Code proteomic dataset/plot_pareto_colombos.m]

%% PLOT ANOTHER FIGURE FOR PUBLICATION

load('oxygen_status.mat');
index_aerobic = find(oxygen_status == 1);
index_anaerobic = find(oxygen_status == 0);

figure
colormap(parula(256)) 

make_it_tight = false;
subplot = @(m,n,p) subtightplot (m, n, p, [0.01 0.02], 0.1, [0.1 0.01]);
if ~make_it_tight,  clear subplot;  end


%%
subplot(2,2,1);
x = - points(index_aerobic,1);
y = - points(index_aerobic,2);
z = - points(index_aerobic,3);
plot3(x,y,z,'.','Color','green')
%plot(x,y,'x','Color',[143/255 0/255 255/255])
hold on
xa = - points(index_anaerobic,1);
ya = - points(index_anaerobic,2);
za = - points(index_anaerobic,3);
plot3(xa,ya,za,'x','Color','red')
xlabel('Biomass [h^{-1}]')
ylabel('Acetate [mmolh^{-1}gDW^{-1}]')
%ylabel('Succinate [mmolh^{-1}gDW^{-1}]')
zlabel('Formate [mmolh^{-1}gDW^{-1}]')
%zlabel('Ethanol [mmolh^{-1}gDW^{-1}]')

legend('aerobic','anaerobic');
legend('Location','NorthEast');
grid on

xlim([0 1.2]);
aux = ylim;
ylim([0 16]);
auxz = zlim;
zlim([0 auxz(2)]);

%for acetate:
set(gca,'dataaspectratio',[0.02 0.3 1.6],'projection','perspective','box','on') %cambiare i parametri/numeri per fissare il ratio, assi con numeri piu' piccoli devono avere ratio piccoli
%for succinate:
%set(gca,'dataaspectratio',[0.02 0.3 0.8],'projection','perspective','box','on') %cambiare i parametri/numeri per fissare il ratio, assi con numeri piu' piccoli devono avere ratio piccoli

h = rotate3d;
set(h,'ActionPostCallback',@align_axislabels)

%%
subplot(2,2,2);
C = z;
p1 = scatter(x,y,40,C,'.')
hold on
non_dom_points = non_domination_sort_mod([-x -y],2,0);  %ranks points according to non_domination (remember that non_domination_sort_mod is set to look for min-min by default
non_dom_points = - non_dom_points(find(non_dom_points(:,3)==1),1:2);     %keeps only the coordinates of the nondominated points
non_dom_points = sortrows(non_dom_points,1);
ln1 = plot(non_dom_points(:,1),non_dom_points(:,2),'-green','DisplayName','aerobic');

% instructions for horizontal colorbars
ax=gca;
pos=get(gca,'pos');
set(gca,'pos',[pos(1) pos(2) pos(3) pos(4)*0.95]);
pos=get(gca,'pos');
hc=colorbar('location','northoutside','position',[pos(1) pos(2)+pos(4)+0.02 pos(3) 0.01]);
set(hc,'xaxisloc','top');

hold on
C = za;
p11 = scatter(xa,ya,40,C,'x')
non_dom_points = non_domination_sort_mod([-xa -ya],2,0);  %ranks points according to non_domination (remember that non_domination_sort_mod is set to look for min-min by default
non_dom_points = - non_dom_points(find(non_dom_points(:,3)==1),1:2);     %keeps only the coordinates of the nondominated points
non_dom_points = sortrows(non_dom_points,1);
ln2 = plot(non_dom_points(:,1),non_dom_points(:,2),'-red','DisplayName','anaerobic');


xlabel('Biomass [h^{-1}]')
ylabel('Acetate [mmolh^{-1}gDW^{-1}]')
%ylabel('Succinate [mmolh^{-1}gDW^{-1}]')
aux = xlim;
xlim([0 1.2]);
aux = ylim;
ylim([0 aux(2)]);

legend([ln1 ln2]); legend('boxoff');

%%
subplot(2,2,3);
C = x;
p2 = scatter(y,z,40,C,'.')
hold on
non_dom_points = non_domination_sort_mod([-y -z],2,0);  %ranks points according to non_domination (remember that non_domination_sort_mod is set to look for min-min by default
non_dom_points = - non_dom_points(find(non_dom_points(:,3)==1),1:2);     %keeps only the coordinates of the nondominated points
non_dom_points = sortrows(non_dom_points,1);
ln1 = plot(non_dom_points(:,1),non_dom_points(:,2),'-green','DisplayName','aerobic');
% instructions for horizontal colorbars
ax=gca;
pos=get(gca,'pos');
set(gca,'pos',[pos(1) pos(2) pos(3) pos(4)*0.95]);
pos=get(gca,'pos');
hc=colorbar('location','northoutside','position',[pos(1) pos(2)+pos(4)+0.02 pos(3) 0.01]);
set(hc,'xaxisloc','top');

hold on
C = xa;
p22 = scatter(ya,za,40,C,'x')
non_dom_points = non_domination_sort_mod([-ya -za],2,0);  %ranks points according to non_domination (remember that non_domination_sort_mod is set to look for min-min by default
non_dom_points = - non_dom_points(find(non_dom_points(:,3)==1),1:2);     %keeps only the coordinates of the nondominated points
non_dom_points = sortrows(non_dom_points,1);
ln2 = plot(non_dom_points(:,1),non_dom_points(:,2),'-red','DisplayName','anaerobic');

xlabel('Acetate [mmolh^{-1}gDW^{-1}]')
ylabel('Formate [mmolh^{-1}gDW^{-1}]')
%xlabel('Succinate [mmolh^{-1}gDW^{-1}]')
%ylabel('Ethanol [mmolh^{-1}gDW^{-1}]')
aux = xlim;
xlim([0 aux(2)]);
aux = ylim;
ylim([0 aux(2)]);

legend([ln1 ln2]); legend('boxoff');

%%
subplot(2,2,4);
C = y;
p3 = scatter(x,z,40,C,'.')
hold on
non_dom_points = non_domination_sort_mod([-x -z],2,0);  %ranks points according to non_domination (remember that non_domination_sort_mod is set to look for min-min by default
non_dom_points = - non_dom_points(find(non_dom_points(:,3)==1),1:2);     %keeps only the coordinates of the nondominated points
non_dom_points = sortrows(non_dom_points,1);
ln1 = plot(non_dom_points(:,1),non_dom_points(:,2),'-green','DisplayName','aerobic');
% instructions for horizontal colorbars
ax=gca;
pos=get(gca,'pos');
set(gca,'pos',[pos(1) pos(2) pos(3) pos(4)*0.95]);
pos=get(gca,'pos');
hc=colorbar('location','northoutside','position',[pos(1) pos(2)+pos(4)+0.02 pos(3) 0.01]);
set(hc,'xaxisloc','top');

hold on
C = ya;
p33 = scatter(xa,za,40,C,'x')
non_dom_points = non_domination_sort_mod([-xa -za],2,0);  %ranks points according to non_domination (remember that non_domination_sort_mod is set to look for min-min by default
non_dom_points = - non_dom_points(find(non_dom_points(:,3)==1),1:2);     %keeps only the coordinates of the nondominated points
non_dom_points = sortrows(non_dom_points,1);
ln2 = plot(non_dom_points(:,1),non_dom_points(:,2),'-red','DisplayName','anaerobic');

xlabel('Biomass [h^{-1}]')
ylabel('Formate [mmolh^{-1}gDW^{-1}]')
%ylabel('Ethanol [mmolh^{-1}gDW^{-1}]')

aux = xlim;
xlim([0 1.2]);
aux = ylim;
ylim([0 aux(2)]);

legend([ln1 ln2]); legend('boxoff');


%%
exportfig(gcf, 'inset.pdf', 'color', 'cmyk', 'Width', '22', 'Height', '13', 'FontMode', 'scaled', 'FontSize', '0.8' );
%title('2369 conditions')
