# Supplementary material for: Predictive analytics of environmental adaptability in multi-omic network models
Source: Sci Rep. 2015 Oct 20;5:15147. doi: 10.1038/srep15147 (PMC4611489; doi:10.1038/srep15147)
Supplement: Supplementary Information [file srep15147-s5.zip › source code METRADE/4) Validation Code proteomic dataset/process_conditions_proteomic.m]

function [v1, out] = process_conditions_proteomic(microarray_data, num_cond, M, geni,posizione_gene, fbamodel, oxygen_status, reaction_expression, pos_genes_in_react_expr, gene_importance)


% import microarray data of the cond-th condition and save it into
% dati_micro
dati_micro = zeros(length(geni),1);
for i=1:length(geni)
    if isempty(posizione_gene{i})
        dati_micro(i) = 1;
    else
        dati_micro(i) = microarray_data(posizione_gene{i}(1)); %(1) is needed because if two gene names are converted to the same gene locus ID, we have two positions for the same locus, so we choose to take the first
    end
    
end


%% 
%set aerobic or anaerobic condition (oxygen),in fbamodel, and eventually run the model to get
%the two objectives

ind_oxy = find(ismember(fbamodel.rxns,'EX_o2(e)'),1);


if (oxygen_status(num_cond)==0)     % oxygen_status is one cell per condition, 1 if aerobic, 0 if anaerobic
    fbamodel.lb(ind_oxy) = 0 ;
    fbamodel.ub(ind_oxy) = 0 ;
end
        
    

V = length(geni);

[v1, out] = evaluate_objective(dati_micro, M, V, fbamodel, geni, reaction_expression, pos_genes_in_react_expr, gene_importance);
