# Supplementary material for: Predictive analytics of environmental adaptability in multi-omic network models
Source: Sci Rep. 2015 Oct 20;5:15147. doi: 10.1038/srep15147 (PMC4611489; doi:10.1038/srep15147)
Supplement: Supplementary Information [file srep15147-s5.zip › source code METRADE/5) pseudospectra/create_distance_matrix.m]

function D = create_distance_matrix(points);

% 1.00001 for acetate-biomass
% 1.0000000000001 for succinate-biomass (the aim is that D is sparse, does not have many edges)
tolerance = 1.00000000000001;

num_points = length(points);
D = zeros(num_points,num_points);
D_real = zeros(num_points,num_points);
i=1:num_points;
j=1:num_points;

for i =1: num_points
    for j = 1:num_points
        %D_real(i,j) = norm(points(i,:)-points(j,:));
        D_real(i,j) = exp(norm(points(i,:)-points(j,:)));
    end
end

[minval minloc] = min(D_real(:));  % find maximum of matrix and the linear index of the maximum in the matrix, see http://www.mathworks.com/matlabcentral/newsreader/view_thread/298526
D = (D_real < tolerance*minval);  %only edges weighted (distant) less than 1% of the minimum weight (minimum distance) are considered to be linked together


U = triu(D); %upper triangular matrix of D (so a sto avoid duplicate edges)
x = diag(U);
U = U-diag(x); %eliminates self loops (subtracting the diagaonal with itself


[r,c] = find(U);
edges = [r,c];

dlmwrite('edge_list.txt',edges,'\t');  %note that notepad does not recognizes return characters, but wordpad does!
