# Supplementary material for: Predictive analytics of environmental adaptability in multi-omic network models
Source: Sci Rep. 2015 Oct 20;5:15147. doi: 10.1038/srep15147 (PMC4611489; doi:10.1038/srep15147)
Supplement: Supplementary Information [file srep15147-s5.zip › source code METRADE/5) pseudospectra/create_matrix_from_edge_list.m]

function D = create_matrix_from_edge_list(edge_list, size_matrix)
% size matrix is necessary because if for example the last node is
% isolated, than the matrix reconstruction built from only the edge list will miss that
% isolated node

n_edges = size(edge_list,1);
D = zeros(size_matrix); % <- preallocating makes the loop faster
for i=1:n_edges 
    D(edge_list(i,1),edge_list(i,2)) = 1;
end
