# Supplementary material for: Predictive analytics of environmental adaptability in multi-omic network models
Source: Sci Rep. 2015 Oct 20;5:15147. doi: 10.1038/srep15147 (PMC4611489; doi:10.1038/srep15147)
Supplement: Supplementary Information [file srep15147-s5.zip › source code METRADE/5) pseudospectra/edge_list_ace_bio.txt]

3	4
2	5
6	9
3	11
6	13
9	13
2	15
14	17
16	19
14	20
6	21
9	21
13	21
6	22
9	22
13	22
21	22
1	23
19	23
6	24
9	24
13	24
21	24
22	24
14	26
17	26
18	27
20	27
2	28
5	28
2	29
5	29
15	29
28	29
18	30
20	30
27	30
19	32
23	32
31	33
1	35
1	36
35	36
1	37
35	37
36	37
6	38
24	38
5	39
9	39
13	39
21	39
22	39
24	39
28	39
6	40
9	40
13	40
21	40
22	40
24	40
39	40
5	41
6	41
9	41
13	41
21	41
22	41
24	41
28	41
39	41
40	41
16	42
31	42
33	42
35	43
43	44
35	45
36	45
37	45
43	45
44	45
1	46
35	46
36	46
37	46
1	47
35	47
36	47
37	47
45	47
46	47
16	49
33	49
42	49
2	50
5	50
15	50
28	50
29	50
14	51
18	51
20	51
27	51
30	51
18	52
27	52
30	52
16	53
19	53
23	53
32	53
1	54
35	54
36	54
37	54
43	54
45	54
46	54
47	54
16	55
31	55
33	55
42	55
49	55
16	56
19	56
23	56
32	56
53	56
6	57
24	57
38	57
3	59
4	59
11	59
14	60
17	60
26	60
3	67
11	67
59	67
64	69
12	74
58	74
62	76
1	78
35	78
36	78
37	78
45	78
46	78
47	78
54	78
25	82
8	85
80	86
87	88
68	91
89	98
92	102
2	103
5	103
9	103
21	103
22	103
28	103
39	103
40	103
41	103
50	103
89	104
100	104
62	108
81	108
62	109
76	109
107	113
84	114
81	118
108	118
112	120
109	122
117	125
8	126
85	126
76	127
109	127
122	127
121	128
97	129
96	130
122	131
81	132
118	132
90	133
116	135
65	136
62	137
81	137
108	137
118	137
34	138
93	138
16	139
19	139
32	139
49	139
53	139
56	139
94	142
105	146
107	147
113	147
105	148
146	148
90	150
133	150
1	151
35	151
36	151
37	151
45	151
46	151
47	151
54	151
78	151
135	152
17	153
26	153
60	153
115	154
94	155
142	155
18	156
20	156
27	156
30	156
51	156
52	156
31	157
33	157
38	157
42	157
57	157
140	161
114	162
116	163
135	163
110	167
58	168
74	168
94	169
142	169
164	170
3	172
11	172
59	172
67	172
7	173
68	174
91	174
122	176
131	176
94	178
142	178
155	178
169	178
111	179
34	180
84	180
138	180
92	181
102	181
92	182
102	182
166	182
121	183
128	183
99	185
131	185
176	185
175	186
101	187
68	188
91	188
174	188
68	189
91	189
174	189
188	189
100	190
104	190
152	192
48	193
121	194
128	194
183	194
97	195
129	195
99	196
184	196
90	198
121	198
133	198
150	198
197	199
197	200
199	200
100	201
104	201
190	201
199	202
200	202
61	203
96	203
68	204
101	204
174	204
187	204
16	205
19	205
33	205
42	205
49	205
53	205
55	205
139	205
90	206
121	206
133	206
150	206
198	206
97	207
130	207
195	207
61	208
97	209
129	209
195	209
120	210
146	212
148	212
123	213
99	215
131	215
176	215
185	215
148	216
212	216
199	217
200	217
202	217
184	218
196	218
175	219
186	219
96	220
130	220
207	220
106	221
113	222
147	222
223	224
197	225
199	225
200	225
202	225
217	225
112	226
120	226
210	226
71	227
177	228
124	230
64	231
69	231
166	231
105	232
146	232
148	232
148	234
212	234
216	234
113	235
147	235
222	235
110	236
167	236
112	237
66	238
77	238
116	240
163	240
72	241
140	244
161	244
80	245
86	245
134	246
168	246
175	247
186	247
219	247
66	248
77	248
238	248
252	257
258	262
262	264
292	293
292	294
293	294
292	295
293	295
294	295
292	296
293	296
294	296
295	296
297	298
297	299
298	299
297	300
298	300
299	300
297	301
298	301
299	301
300	301
297	302
298	302
299	302
300	302
301	302
292	303
293	303
294	303
295	303
296	303
292	304
293	304
294	304
295	304
296	304
303	304
292	305
293	305
294	305
295	305
296	305
303	305
304	305
292	306
293	306
294	306
295	306
296	306
303	306
304	306
305	306
292	307
293	307
294	307
295	307
296	307
303	307
304	307
305	307
306	307
292	308
293	308
294	308
295	308
296	308
303	308
304	308
305	308
306	308
307	308
292	309
293	309
294	309
295	309
296	309
303	309
304	309
305	309
306	309
307	309
308	309
292	310
293	310
294	310
295	310
296	310
303	310
304	310
305	310
306	310
307	310
308	310
309	310
292	311
293	311
294	311
295	311
296	311
303	311
304	311
305	311
306	311
307	311
308	311
309	311
310	311
292	312
293	312
294	312
295	312
296	312
303	312
304	312
305	312
306	312
307	312
308	312
309	312
310	312
311	312
292	313
293	313
294	313
295	313
296	313
303	313
304	313
305	313
306	313
307	313
308	313
309	313
310	313
311	313
312	313
292	314
293	314
294	314
295	314
296	314
303	314
304	314
305	314
306	314
307	314
308	314
309	314
310	314
311	314
312	314
313	314
292	315
293	315
294	315
295	315
296	315
303	315
304	315
305	315
306	315
307	315
308	315
309	315
310	315
311	315
312	315
313	315
314	315
292	316
293	316
294	316
295	316
296	316
303	316
304	316
305	316
306	316
307	316
308	316
309	316
310	316
311	316
312	316
313	316
314	316
315	316
292	317
293	317
294	317
295	317
296	317
303	317
304	317
305	317
306	317
307	317
308	317
309	317
310	317
311	317
312	317
313	317
314	317
315	317
316	317
292	318
293	318
294	318
295	318
296	318
303	318
304	318
305	318
306	318
307	318
308	318
309	318
310	318
311	318
312	318
313	318
314	318
315	318
316	318
317	318
292	319
293	319
294	319
295	319
296	319
303	319
304	319
305	319
306	319
307	319
308	319
309	319
310	319
311	319
312	319
313	319
314	319
315	319
316	319
317	319
318	319
292	320
293	320
294	320
295	320
296	320
303	320
304	320
305	320
306	320
307	320
308	320
309	320
310	320
311	320
312	320
313	320
314	320
315	320
316	320
317	320
318	320
319	320
292	321
293	321
294	321
295	321
296	321
303	321
304	321
305	321
306	321
307	321
308	321
309	321
310	321
311	321
312	321
313	321
314	321
315	321
316	321
317	321
318	321
319	321
320	321
292	322
293	322
294	322
295	322
296	322
303	322
304	322
305	322
306	322
307	322
308	322
309	322
310	322
311	322
312	322
313	322
314	322
315	322
316	322
317	322
318	322
319	322
320	322
321	322
292	323
293	323
294	323
295	323
296	323
303	323
304	323
305	323
306	323
307	323
308	323
309	323
310	323
311	323
312	323
313	323
314	323
315	323
316	323
317	323
318	323
319	323
320	323
321	323
322	323
292	324
293	324
294	324
295	324
296	324
303	324
304	324
305	324
306	324
307	324
308	324
309	324
310	324
311	324
312	324
313	324
314	324
315	324
316	324
317	324
318	324
319	324
320	324
321	324
322	324
323	324
292	325
293	325
294	325
295	325
296	325
303	325
304	325
305	325
306	325
307	325
308	325
309	325
310	325
311	325
312	325
313	325
314	325
315	325
316	325
317	325
318	325
319	325
320	325
321	325
322	325
323	325
324	325
292	326
293	326
294	326
295	326
296	326
303	326
304	326
305	326
306	326
307	326
308	326
309	326
310	326
311	326
312	326
313	326
314	326
315	326
316	326
317	326
318	326
319	326
320	326
321	326
322	326
323	326
324	326
325	326
292	327
293	327
294	327
295	327
296	327
303	327
304	327
305	327
306	327
307	327
308	327
309	327
310	327
311	327
312	327
313	327
314	327
315	327
316	327
317	327
318	327
319	327
320	327
321	327
322	327
323	327
324	327
325	327
326	327
292	328
293	328
294	328
295	328
296	328
303	328
304	328
305	328
306	328
307	328
308	328
309	328
310	328
311	328
312	328
313	328
314	328
315	328
316	328
317	328
318	328
319	328
320	328
321	328
322	328
323	328
324	328
325	328
326	328
327	328
292	329
293	329
294	329
295	329
296	329
303	329
304	329
305	329
306	329
307	329
308	329
309	329
310	329
311	329
312	329
313	329
314	329
315	329
316	329
317	329
318	329
319	329
320	329
321	329
322	329
323	329
324	329
325	329
326	329
327	329
328	329
292	330
293	330
294	330
295	330
296	330
303	330
304	330
305	330
306	330
307	330
308	330
309	330
310	330
311	330
312	330
313	330
314	330
315	330
316	330
317	330
318	330
319	330
320	330
321	330
322	330
323	330
324	330
325	330
326	330
327	330
328	330
329	330
292	331
293	331
294	331
295	331
296	331
303	331
304	331
305	331
306	331
307	331
308	331
309	331
310	331
311	331
312	331
313	331
314	331
315	331
316	331
317	331
318	331
319	331
320	331
321	331
322	331
323	331
324	331
325	331
326	331
327	331
328	331
329	331
330	331
292	332
293	332
294	332
295	332
296	332
303	332
304	332
305	332
306	332
307	332
308	332
309	332
310	332
311	332
312	332
313	332
314	332
315	332
316	332
317	332
318	332
319	332
320	332
321	332
322	332
323	332
324	332
325	332
326	332
327	332
328	332
329	332
330	332
331	332
175	333
186	333
219	333
247	333
99	334
184	334
185	334
196	334
215	334
70	336
62	337
76	337
109	337
127	337
137	337
71	338
14	339
17	339
26	339
60	339
153	339
162	340
35	341
36	341
37	341
43	341
45	341
46	341
47	341
54	341
78	341
151	341
25	342
96	343
130	343
207	343
220	343
63	344
10	345
80	346
86	346
245	346
122	347
131	347
176	347
185	347
215	347
111	348
164	348
179	348
297	349
298	349
299	349
300	349
301	349
302	349
297	350
298	350
299	350
300	350
301	350
302	350
349	350
292	351
293	351
294	351
295	351
296	351
303	351
304	351
305	351
306	351
307	351
308	351
309	351
310	351
311	351
312	351
313	351
314	351
315	351
316	351
317	351
318	351
319	351
320	351
321	351
322	351
323	351
324	351
325	351
326	351
327	351
328	351
329	351
330	351
331	351
332	351
292	352
293	352
294	352
295	352
296	352
303	352
304	352
305	352
306	352
307	352
308	352
309	352
310	352
311	352
312	352
313	352
314	352
315	352
316	352
317	352
318	352
319	352
320	352
321	352
322	352
323	352
324	352
325	352
326	352
327	352
328	352
329	352
330	352
331	352
332	352
351	352
292	353
293	353
294	353
295	353
296	353
303	353
304	353
305	353
306	353
307	353
308	353
309	353
310	353
311	353
312	353
313	353
314	353
315	353
316	353
317	353
318	353
319	353
320	353
321	353
322	353
323	353
324	353
325	353
326	353
327	353
328	353
329	353
330	353
331	353
332	353
351	353
352	353
292	354
293	354
294	354
295	354
296	354
303	354
304	354
305	354
306	354
307	354
308	354
309	354
310	354
311	354
312	354
313	354
314	354
315	354
316	354
317	354
318	354
319	354
320	354
321	354
322	354
323	354
324	354
325	354
326	354
327	354
328	354
329	354
330	354
331	354
332	354
351	354
352	354
353	354
292	355
293	355
294	355
295	355
296	355
303	355
304	355
305	355
306	355
307	355
308	355
309	355
310	355
311	355
312	355
313	355
314	355
315	355
316	355
317	355
318	355
319	355
320	355
321	355
322	355
323	355
324	355
325	355
326	355
327	355
328	355
329	355
330	355
331	355
332	355
351	355
352	355
353	355
354	355
292	356
293	356
294	356
295	356
296	356
303	356
304	356
305	356
306	356
307	356
308	356
309	356
310	356
311	356
312	356
313	356
314	356
315	356
316	356
317	356
318	356
319	356
320	356
321	356
322	356
323	356
324	356
325	356
326	356
327	356
328	356
329	356
330	356
331	356
332	356
351	356
352	356
353	356
354	356
355	356
357	358
357	359
358	359
292	360
293	360
294	360
295	360
296	360
303	360
304	360
305	360
306	360
307	360
308	360
309	360
310	360
311	360
312	360
313	360
314	360
315	360
316	360
317	360
318	360
319	360
320	360
321	360
322	360
323	360
324	360
325	360
326	360
327	360
328	360
329	360
330	360
331	360
332	360
351	360
352	360
353	360
354	360
355	360
356	360
292	361
293	361
294	361
295	361
296	361
303	361
304	361
305	361
306	361
307	361
308	361
309	361
310	361
311	361
312	361
313	361
314	361
315	361
316	361
317	361
318	361
319	361
320	361
321	361
322	361
323	361
324	361
325	361
326	361
327	361
328	361
329	361
330	361
331	361
332	361
351	361
352	361
353	361
354	361
355	361
356	361
360	361
292	362
293	362
294	362
295	362
296	362
303	362
304	362
305	362
306	362
307	362
308	362
309	362
310	362
311	362
312	362
313	362
314	362
315	362
316	362
317	362
318	362
319	362
320	362
321	362
322	362
323	362
324	362
325	362
326	362
327	362
328	362
329	362
330	362
331	362
332	362
351	362
352	362
353	362
354	362
355	362
356	362
360	362
361	362
357	363
358	363
359	363
357	364
358	364
359	364
363	364
357	365
358	365
359	365
363	365
364	365
357	366
358	366
359	366
363	366
364	366
365	366
367	368
367	369
368	369
367	370
368	370
369	370
367	371
368	371
369	371
370	371
367	372
368	372
369	372
370	372
371	372
367	373
368	373
369	373
370	373
371	373
372	373
367	374
368	374
369	374
370	374
371	374
372	374
373	374
367	375
368	375
369	375
370	375
371	375
372	375
373	375
374	375
367	376
368	376
369	376
370	376
371	376
372	376
373	376
374	376
375	376
367	377
368	377
369	377
370	377
371	377
372	377
373	377
374	377
375	377
376	377
367	378
368	378
369	378
370	378
371	378
372	378
373	378
374	378
375	378
376	378
377	378
367	379
368	379
369	379
370	379
371	379
372	379
373	379
374	379
375	379
376	379
377	379
378	379
367	380
368	380
369	380
370	380
371	380
372	380
373	380
374	380
375	380
376	380
377	380
378	380
379	380
367	381
368	381
369	381
370	381
371	381
372	381
373	381
374	381
375	381
376	381
377	381
378	381
379	381
380	381
367	382
368	382
369	382
370	382
371	382
372	382
373	382
374	382
375	382
376	382
377	382
378	382
379	382
380	382
381	382
367	383
368	383
369	383
370	383
371	383
372	383
373	383
374	383
375	383
376	383
377	383
378	383
379	383
380	383
381	383
382	383
367	384
368	384
369	384
370	384
371	384
372	384
373	384
374	384
375	384
376	384
377	384
378	384
379	384
380	384
381	384
382	384
383	384
367	385
368	385
369	385
370	385
371	385
372	385
373	385
374	385
375	385
376	385
377	385
378	385
379	385
380	385
381	385
382	385
383	385
384	385
367	386
368	386
369	386
370	386
371	386
372	386
373	386
374	386
375	386
376	386
377	386
378	386
379	386
380	386
381	386
382	386
383	386
384	386
385	386
367	387
368	387
369	387
370	387
371	387
372	387
373	387
374	387
375	387
376	387
377	387
378	387
379	387
380	387
381	387
382	387
383	387
384	387
385	387
386	387
367	388
368	388
369	388
370	388
371	388
372	388
373	388
374	388
375	388
376	388
377	388
378	388
379	388
380	388
381	388
382	388
383	388
384	388
385	388
386	388
387	388
367	389
368	389
369	389
370	389
371	389
372	389
373	389
374	389
375	389
376	389
377	389
378	389
379	389
380	389
381	389
382	389
383	389
384	389
385	389
386	389
387	389
388	389
367	390
368	390
369	390
370	390
371	390
372	390
373	390
374	390
375	390
376	390
377	390
378	390
379	390
380	390
381	390
382	390
383	390
384	390
385	390
386	390
387	390
388	390
389	390
367	391
368	391
369	391
370	391
371	391
372	391
373	391
374	391
375	391
376	391
377	391
378	391
379	391
380	391
381	391
382	391
383	391
384	391
385	391
386	391
387	391
388	391
389	391
390	391
367	392
368	392
369	392
370	392
371	392
372	392
373	392
374	392
375	392
376	392
377	392
378	392
379	392
380	392
381	392
382	392
383	392
384	392
385	392
386	392
387	392
388	392
389	392
390	392
391	392
367	393
368	393
369	393
370	393
371	393
372	393
373	393
374	393
375	393
376	393
377	393
378	393
379	393
380	393
381	393
382	393
383	393
384	393
385	393
386	393
387	393
388	393
389	393
390	393
391	393
392	393
367	394
368	394
369	394
370	394
371	394
372	394
373	394
374	394
375	394
376	394
377	394
378	394
379	394
380	394
381	394
382	394
383	394
384	394
385	394
386	394
387	394
388	394
389	394
390	394
391	394
392	394
393	394
367	395
368	395
369	395
370	395
371	395
372	395
373	395
374	395
375	395
376	395
377	395
378	395
379	395
380	395
381	395
382	395
383	395
384	395
385	395
386	395
387	395
388	395
389	395
390	395
391	395
392	395
393	395
394	395
367	396
368	396
369	396
370	396
371	396
372	396
373	396
374	396
375	396
376	396
377	396
378	396
379	396
380	396
381	396
382	396
383	396
384	396
385	396
386	396
387	396
388	396
389	396
390	396
391	396
392	396
393	396
394	396
395	396
367	397
368	397
369	397
370	397
371	397
372	397
373	397
374	397
375	397
376	397
377	397
378	397
379	397
380	397
381	397
382	397
383	397
384	397
385	397
386	397
387	397
388	397
389	397
390	397
391	397
392	397
393	397
394	397
395	397
396	397
367	398
368	398
369	398
370	398
371	398
372	398
373	398
374	398
375	398
376	398
377	398
378	398
379	398
380	398
381	398
382	398
383	398
384	398
385	398
386	398
387	398
388	398
389	398
390	398
391	398
392	398
393	398
394	398
395	398
396	398
397	398
256	414
77	431
238	431
197	432
199	432
200	432
202	432
217	432
225	432
16	433
19	433
23	433
32	433
49	433
53	433
56	433
139	433
205	433
7	434
173	434
90	435
133	435
150	435
198	435
206	435
229	436
435	436
18	437
20	437
27	437
30	437
51	437
52	437
156	437
18	440
20	440
27	440
30	440
51	440
52	440
156	440
437	440
73	441
1	442
23	442
32	442
35	442
36	442
37	442
[truncated: 55 more rows]
