# Supplementary material for: Predictive analytics of environmental adaptability in multi-omic network models
Source: Sci Rep. 2015 Oct 20;5:15147. doi: 10.1038/srep15147 (PMC4611489; doi:10.1038/srep15147)
Supplement: Supplementary Information [file srep15147-s5.zip › source code METRADE/5) pseudospectra/edge_list_suc_bio.txt]

2	5
9	11
10	15
9	20
9	26
11	26
16	28
20	29
21	33
25	34
14	35
28	36
3	37
35	38
11	39
26	39
14	40
20	41
29	41
25	46
45	47
30	49
42	50
2	51
5	51
9	56
11	56
26	56
39	56
31	57
2	59
5	59
50	59
51	59
22	60
52	60
48	61
1	63
16	64
28	64
4	65
62	65
6	66
13	66
36	67
27	68
48	69
61	69
43	71
55	73
74	76
28	77
64	77
57	78
20	79
29	79
41	79
25	80
46	80
21	81
42	81
55	86
82	86
42	87
50	87
81	87
18	89
76	90
79	90
21	91
33	91
81	91
16	92
28	92
64	92
5	94
51	94
54	95
74	97
76	97
79	97
90	97
44	98
2	99
5	99
51	99
94	99
54	100
42	101
50	101
87	101
10	102
15	102
47	102
30	103
49	103
20	104
29	104
41	104
79	104
97	104
57	106
78	106
35	107
48	107
61	107
69	107
25	109
34	109
20	110
29	110
41	110
79	110
104	110
19	111
45	112
47	112
102	112
16	113
28	113
64	113
77	113
92	113
96	115
55	116
10	117
15	117
45	117
47	117
102	117
14	118
40	118
75	118
10	119
58	119
103	119
57	120
78	120
106	120
9	121
11	121
26	121
39	121
56	121
22	122
52	122
60	122
21	123
33	123
91	123
105	124
24	125
5	126
51	126
99	126
48	127
61	127
69	127
107	127
46	128
55	129
73	129
82	129
86	129
33	130
123	130
122	131
114	132
105	133
112	134
8	135
96	135
115	135
8	136
18	136
89	136
27	137
68	137
34	138
109	138
27	139
16	141
61	141
127	141
38	142
75	142
118	142
2	143
50	143
51	143
59	143
70	144
22	145
60	145
122	145
131	145
20	146
29	146
41	146
79	146
90	146
97	146
104	146
110	146
25	147
46	147
80	147
25	148
34	148
80	148
109	148
147	148
20	149
29	149
41	149
79	149
90	149
97	149
104	149
110	149
146	149
40	150
75	150
118	150
142	150
16	151
92	151
113	151
141	151
16	152
28	152
36	152
64	152
92	152
113	152
55	153
73	153
116	153
129	153
21	154
33	154
91	154
123	154
130	154
62	155
42	156
81	156
87	156
101	156
112	157
134	157
42	158
50	158
59	158
87	158
101	158
143	158
156	158
33	159
36	159
123	159
130	159
154	159
21	160
33	160
81	160
91	160
123	160
154	160
14	161
35	161
48	161
61	161
69	161
107	161
127	161
25	162
46	162
80	162
114	162
147	162
16	163
28	163
36	163
64	163
77	163
92	163
113	163
152	163
7	164
45	165
47	165
102	165
112	165
117	165
21	166
33	166
42	166
81	166
91	166
123	166
154	166
160	166
34	167
74	167
76	167
90	167
138	167
27	168
137	168
139	168
45	170
112	170
134	170
157	170
165	170
14	171
35	171
61	171
107	171
108	171
127	171
161	171
108	172
35	173
48	173
61	173
69	173
107	173
127	173
161	173
171	173
2	174
5	174
51	174
99	174
126	174
48	175
61	175
69	175
107	175
127	175
141	175
161	175
173	175
10	176
15	176
45	176
47	176
102	176
117	176
165	176
30	177
49	177
68	177
103	177
137	177
16	178
28	178
64	178
77	178
92	178
113	178
151	178
152	178
163	178
70	179
28	180
36	180
64	180
77	180
130	180
152	180
159	180
163	180
178	180
14	181
35	181
38	181
40	181
75	181
118	181
142	181
150	181
42	182
50	182
81	182
87	182
101	182
156	182
158	182
25	183
34	183
46	183
80	183
109	183
147	183
148	183
57	184
78	184
106	184
120	184
82	186
86	186
25	187
34	187
80	187
109	187
147	187
148	187
183	187
7	188
164	188
13	189
66	189
79	190
90	190
97	190
146	190
149	190
42	191
50	191
59	191
87	191
101	191
143	191
156	191
158	191
182	191
125	192
57	193
78	193
93	193
106	193
120	193
184	193
27	194
68	194
132	194
139	194
168	194
55	195
116	195
21	196
33	196
91	196
123	196
130	196
154	196
159	196
160	196
166	196
37	197
20	198
29	198
41	198
79	198
104	198
110	198
146	198
149	198
42	199
50	199
59	199
87	199
101	199
156	199
158	199
182	199
191	199
73	200
82	200
129	200
30	201
103	201
119	201
177	201
16	203
28	203
64	203
77	203
92	203
113	203
152	203
163	203
178	203
180	203
21	204
33	204
36	204
91	204
123	204
130	204
154	204
159	204
160	204
180	204
196	204
34	205
74	205
109	205
138	205
148	205
167	205
187	205
10	206
15	206
58	206
117	206
119	206
176	206
28	207
36	207
64	207
77	207
92	207
113	207
152	207
159	207
163	207
178	207
180	207
203	207
35	208
38	208
48	208
69	208
161	208
16	209
28	209
64	209
77	209
92	209
113	209
152	209
163	209
178	209
180	209
203	209
207	209
18	210
89	210
136	210
30	211
103	211
119	211
201	211
206	211
8	212
96	212
115	212
135	212
136	212
1	213
63	213
2	214
50	214
59	214
101	214
143	214
158	214
182	214
191	214
199	214
43	215
71	215
124	215
5	217
51	217
94	217
99	217
126	217
31	218
75	218
142	218
27	219
132	219
139	219
168	219
194	219
21	220
33	220
42	220
81	220
87	220
91	220
123	220
160	220
166	220
196	220
31	221
57	221
78	221
106	221
120	221
184	221
21	222
42	222
81	222
87	222
91	222
160	222
166	222
182	222
220	222
20	223
29	223
41	223
79	223
97	223
104	223
110	223
146	223
149	223
198	223
30	224
68	224
137	224
177	224
10	225
58	225
103	225
119	225
201	225
206	225
211	225
31	226
75	226
142	226
150	226
218	226
48	227
61	227
69	227
107	227
127	227
141	227
173	227
175	227
2	228
5	228
51	228
94	228
99	228
126	228
174	228
217	228
20	229
29	229
41	229
79	229
104	229
110	229
146	229
149	229
198	229
223	229
9	230
20	230
29	230
41	230
56	230
110	230
27	232
68	232
137	232
139	232
168	232
194	232
219	232
1	233
63	233
213	233
42	234
50	234
59	234
87	234
101	234
156	234
158	234
182	234
191	234
199	234
214	234
16	235
28	235
64	235
77	235
92	235
113	235
152	235
178	235
203	235
209	235
139	237
168	237
219	237
55	238
82	238
86	238
129	238
153	238
186	238
195	238
16	239
28	239
36	239
64	239
77	239
92	239
113	239
152	239
163	239
178	239
180	239
203	239
207	239
209	239
235	239
2	240
5	240
51	240
99	240
126	240
174	240
217	240
228	240
21	241
33	241
36	241
67	241
123	241
130	241
154	241
159	241
160	241
180	241
196	241
204	241
207	241
30	242
58	242
103	242
119	242
201	242
206	242
211	242
225	242
25	243
46	243
80	243
114	243
147	243
162	243
55	244
86	244
116	244
129	244
153	244
195	244
238	244
5	245
51	245
94	245
99	245
126	245
174	245
217	245
228	245
240	245
27	246
30	246
49	246
68	246
137	246
177	246
224	246
232	246
30	247
49	247
103	247
119	247
177	247
201	247
211	247
224	247
225	247
242	247
1	248
17	248
233	248
250	259
255	261
257	262
258	264
282	289
298	301
295	304
305	308
292	311
303	313
294	314
312	316
296	319
296	323
319	323
305	326
308	326
322	327
309	328
315	329
312	331
316	331
312	332
316	332
331	332
105	333
133	333
55	334
86	334
116	334
129	334
153	334
195	334
238	334
244	334
2	335
5	335
51	335
59	335
99	335
143	335
174	335
228	335
240	335
22	336
122	336
145	336
9	337
11	337
26	337
39	337
56	337
121	337
230	337
14	338
35	338
40	338
107	338
161	338
171	338
173	338
181	338
83	339
95	339
2	342
5	342
50	342
51	342
59	342
94	342
143	342
158	342
191	342
199	342
214	342
217	342
228	342
234	342
335	342
46	343
128	343
132	343
139	343
219	343
237	343
13	344
18	344
89	344
136	344
210	344
20	345
29	345
41	345
79	345
90	345
97	345
104	345
110	345
146	345
149	345
198	345
223	345
229	345
31	346
218	346
226	346
18	347
89	347
136	347
210	347
344	347
10	348
15	348
47	348
102	348
117	348
176	348
206	348
300	350
322	352
327	352
332	352
312	353
316	353
331	353
332	353
292	354
351	354
315	355
306	360
292	362
311	362
351	362
354	362
359	366
368	375
368	378
375	378
370	379
371	385
383	386
372	388
383	393
386	393
388	397
389	398
402	405
258	414
264	414
267	415
259	416
251	419
20	431
29	431
41	431
79	431
104	431
110	431
146	431
149	431
198	431
223	431
229	431
345	431
236	432
6	433
116	433
153	433
244	433
57	434
78	434
106	434
120	434
184	434
193	434
221	434
6	435
13	435
66	435
189	435
433	435
76	436
79	436
90	436
97	436
104	436
146	436
149	436
223	436
229	436
345	436
431	436
27	437
68	437
137	437
139	437
168	437
194	437
219	437
232	437
237	437
6	438
13	438
66	438
189	438
433	438
435	438
21	439
33	439
81	439
91	439
123	439
154	439
160	439
166	439
196	439
204	439
220	439
222	439
6	440
13	440
66	440
116	440
189	440
433	440
435	440
438	440
144	441
8	442
135	442
136	442
210	442
212	442
344	442
42	443
50	443
87	443
101	443
156	443
158	443
182	443
191	443
199	443
214	443
234	443
342	443
55	444
73	444
129	444
153	444
200	444
30	445
49	445
68	445
103	445
177	445
201	445
224	445
246	445
247	445
79	446
90	446
138	446
149	446
190	446
8	448
96	448
115	448
135	448
212	448
7	449
135	449
448	449
30	450
103	450
177	450
201	450
211	450
224	450
246	450
247	450
445	450
38	451
75	451
118	451
142	451
181	451
42	452
81	452
87	452
91	452
101	452
156	452
160	452
166	452
182	452
199	452
220	452
222	452
234	452
439	452
443	452
17	453
24	453
125	453
192	453
25	454
46	454
72	454
80	454
147	454
148	454
162	454
183	454
187	454
78	455
88	455
106	455
346	455
30	456
49	456
103	456
119	456
177	456
201	456
211	456
225	456
242	456
247	456
445	456
450	456
105	457
333	457
21	458
33	458
81	458
91	458
123	458
154	458
160	458
166	458
196	458
204	458
220	458
222	458
439	458
452	458
55	459
82	459
86	459
116	459
129	459
153	459
195	459
238	459
244	459
334	459
1	460
63	460
213	460
233	460
248	460
6	461
66	461
116	461
433	461
435	461
438	461
440	461
6	462
116	462
153	462
433	462
435	462
438	462
440	462
461	462
98	464
93	465
193	465
434	465
6	466
433	466
435	466
438	466
461	466
462	466
