# Supplementary material for: Predictive analytics of environmental adaptability in multi-omic network models
Source: Sci Rep. 2015 Oct 20;5:15147. doi: 10.1038/srep15147 (PMC4611489; doi:10.1038/srep15147)
Supplement: Supplementary Information [file srep15147-s5.zip › source code METRADE/5) pseudospectra/eigtoollib/basor_demo.m]

function T = basor_demo(N)

%   T = BASOR_DEMO(N) returns matrix T of dimension N.
%
%   T is a Toeplitz matrix of dimension N with a piecewise
%   continuous symbol. For N sufficiently large, each of the
%   illustrated pseudospectra will include the spectrum of the
%   infinite dimensional operator, but for this class of piecewise
%   continuous symbols, this value of N needs to be especially
%   large. The eigenvalues of this example have been studied by
%   Basor and Morrison [1] and the pseudospectra are illustrated
%   in [2].
%
%   [1]: Basor and Morrison "The Fisher-Hartwig conjecture and
%        Toeplitz eigenvalues", Linear Algebra Appl. 202 (1994),
%        pp. 129-142. 
%   [2]: A. Boettcher, M. Embree, and L. N. Trefethen "Piecewise
%        continuous Toeplitz matrices and operators: slow approach
%        to infinity", SIAM J. Matrix Analysis Appl. 24 (2002)
%        pp. 484-489.

% Version 2.1 (Mon Mar 16 00:24:49 CDT 2009)
% Copyright 2002 - 2009 by Tom Wright; maintained by Mark Embree (embree@rice.edu)

  r = -i./[1:N]; c = [-i pi i./[1:N-2]];
  T = toeplitz(c,r);
