# Supplementary material for: Predictive analytics of environmental adaptability in multi-omic network models
Source: Sci Rep. 2015 Oct 20;5:15147. doi: 10.1038/srep15147 (PMC4611489; doi:10.1038/srep15147)
Supplement: Supplementary Information [file srep15147-s5.zip › source code METRADE/5) pseudospectra/eigtoollib/chebspec_demo.m]

function C = chebspec_demo(N)

%   C = CHEBSPEC_DEMO(N) returns matrix C of
%   dimension N.
%
%   C is the Chebyshev spectral differentiation matrix of
%   dimension N [1] of the first derivative operator d/dx
%   on [-1,1] with boundary condition u(1)=0.
%   The pseudospectra of the infinite dimensional operator
%   consist of half-planes, which is suggested in this
%   low-dimensional discretization by the straight lines
%   that form the rightmost part of each pseudospectral
%   boundary [2].
%
%   [1]: L. N. Trefethen, "Spectral methods in MATLAB",
%        SIAM, 2000.
%   [2]: L. N. Trefethen, "Psuedospectra of matrices", in
%        "Numerical Analysis 1991" (Dundee 1991), Longman Sci.
%        Tech., Harlow, 1992, 234-266.

% Version 2.1 (Mon Mar 16 00:24:49 CDT 2009)
% Copyright 2002 - 2009 by Tom Wright; maintained by Mark Embree (embree@rice.edu)

  C = gallery('chebspec',N);
  C = C(1:end-1,1:end-1);
