# Supplementary material for: Predictive analytics of environmental adaptability in multi-omic network models
Source: Sci Rep. 2015 Oct 20;5:15147. doi: 10.1038/srep15147 (PMC4611489; doi:10.1038/srep15147)
Supplement: Supplementary Information [file srep15147-s5.zip › source code METRADE/5) pseudospectra/eigtoollib/Contents.m]

% EigTool.
% Version 2.1 (Mon Mar 16 00:24:49 CDT 2009)
% Copyright 2002 - 2009 by Tom Wright; maintained by Mark Embree (embree@rice.edu)
%
% EigTool
%   eigtool              - Start EigTool.
%   psademo              - Start the Pseudospectra Tutorial.
%   set_eigtool_prefs    - Reset or update EigTool's preferences.
%
% Dense EigTool demos.
%   airy_demo            - An Airy operator.
%   basor_demo           - Toeplitz matrix (Basor-Morrison).
%   chebspec_demo        - First order Chebyshev differentiation matrix.
%   companion_demo       - A companion matrix.
%   convdiff_demo        - 1-D convection diffusion operator.
%   davies_demo          - Davies' example.
%   demmel_demo          - Demmel's matrix.
%   frank_demo           - The Frank matrix.
%   gallery3_demo        - The matrix `gallery(3)'.
%   gallery5_demo        - The matrix `gallery(5)'.
%   gaussseidel_demo     - Gauss-Seidel iteration matrices.
%   godunov_demo         - Godunov's matrix.
%   grcar_demo           - Grcar's matrix.
%   hatano_demo          - Hatano-Nelson example.
%   kahan_demo           - The Kahan matrix.
%   landau_demo          - An application from lasers.
%   orrsommerfeld_demo   - An Orr-Sommerfeld operator.
%   random_demo          - A matrix with random entries.
%   randomtri_demo       - An upper triangular matrix with random entries.
%   riffle_demo          - The riffle shuffle matrix.
%   transient_demo       - A matrix with transient behaviour.
%   twisted_demo         - A `twisted-Toeplitz' matrix.
%
% Sparse EigTool demos.
%   dwave_demo           - The dialectric waveguide matrix from Matrix Market.
%   convdiff_fd_demo     - A convection diffusion operator (finite-differences).
%   pde_demo             - An elliptic PDE from Matrix Market.
%   markov_demo          - A Markov chain transition matrix.
%   olmstead_demo        - The Olmstead model from Matrix Market.
%   rdbrusselator_demo   - The reaction-diffusion Brusellator model from Matrix Market.
%   sparserandom_demo    - A sparse random matrix.
%   skewlap3d_demo       - A non-symmetric 3D Laplacian.
%   supg_demo            - An SUPG matrix.
%   tolosa_demo          - The Tolosa matrix from Matrix Market.
