# Supplementary material for: Predictive analytics of environmental adaptability in multi-omic network models
Source: Sci Rep. 2015 Oct 20;5:15147. doi: 10.1038/srep15147 (PMC4611489; doi:10.1038/srep15147)
Supplement: Supplementary Information [file srep15147-s5.zip › source code METRADE/5) pseudospectra/eigtoollib/davies_demo.m]

function A = davies_demo(N)

%   A = DAVIES_DEMO(N) returns matrix A of dimension N.
%
%   A is an anharmonic oscillator, -u_xx + cx2u, for c=1+3i, discretised
%   using a Chebyshev spectral method [3]. Since this discretization
%   includes numerous spurious eigenvalues, the matrix is projected
%   onto an appropriate invariant subspace to accelerate computation
%   of the pseudospectra. This example was first studied by Brian 
%   Davies [1,2].
%
%   [1]: E. B. Davies, "Pseudo-spectra, the harmonic oscillator and
%        complex resonances", Proc. Roy. Soc. Lond. Ser. A 455 (1999),
%        pp. 585-599.
%   [2]: E. B. Davies, "Semi-classical states for non-self-adjoint
%        Schroedinger operators", Commun. Math. Phys. 200 (1999), 
%        pp. 35-41.
%   [3]: L. N. Trefethen, "Spectral methods in MATLAB",
%        SIAM, 2000.

% Version 2.1 (Mon Mar 16 00:24:49 CDT 2009)
% Copyright 2002 - 2009 by Tom Wright; maintained by Mark Embree (embree@rice.edu)

  [D,x] = cheb(N); %   cheb.m from Trefethen's "Spectral Methods in MATLAB"
  x = x(2:N);  

% Determine the length of the interval to truncate to based on N
  if N>130, L = 16; else L = 9; end;
  x = L*x; D = D/L;                   %   rescale to [-L,L]

  A = -D^2; A = A(2:N,2:N) + 1i*diag(x.^2);
