# Supplementary material for: Predictive analytics of environmental adaptability in multi-omic network models
Source: Sci Rep. 2015 Oct 20;5:15147. doi: 10.1038/srep15147 (PMC4611489; doi:10.1038/srep15147)
Supplement: Supplementary Information [file srep15147-s5.zip › source code METRADE/5) pseudospectra/eigtoollib/et_download_mex.m]

function et_download_mex

% function et_download_mex
%
% Function to display a dialog box indicating where to download
% mex files from

% Version 2.1 (Mon Mar 16 00:24:49 CDT 2009)
% Copyright 2002 - 2009 by Tom Wright; maintained by Mark Embree (embree@rice.edu)

if exist('psacore')~=3,
   ButtonName=questdlg(['This version of EigTool is implemented entirely with m-files. ' ...
                        'By downloading compiled MEX files for your system, it is possible ' ...
                        'to speed up pseudospectra computations by a factor of up to 3.'], ...
                       'MEX files...', ...
                       'Download MEX files','OK','Download MEX files');

   if strcmp(ButtonName,'Download MEX files'),
     web('http://www.comlab.ox.ac.uk/pseudospectra/eigtool/download/');
   end;
else
   h = msgbox('You are already using EigTool''s MEX files - no further speedups are currently possible.', ...
              'MEX files...','modal');
   waitfor(h); 
end;
