# Supplementary material for: Predictive analytics of environmental adaptability in multi-omic network models
Source: Sci Rep. 2015 Oct 20;5:15147. doi: 10.1038/srep15147 (PMC4611489; doi:10.1038/srep15147)
Supplement: Supplementary Information [file srep15147-s5.zip › source code METRADE/5) pseudospectra/eigtoollib/gallery3_demo.m]

function G = gallery3_demo(N)

%   G = GALLERY3_DEMO returns matrix G.
%
%   G is matrix 3 from the MATLAB gallery: "a badly
%   conditioned 3-by-3 matrix".

% Version 2.1 (Mon Mar 16 00:24:49 CDT 2009)
% Copyright 2002 - 2009 by Tom Wright; maintained by Mark Embree (embree@rice.edu)

  G = gallery(3);
