# Supplementary material for: Predictive analytics of environmental adaptability in multi-omic network models
Source: Sci Rep. 2015 Oct 20;5:15147. doi: 10.1038/srep15147 (PMC4611489; doi:10.1038/srep15147)
Supplement: Supplementary Information [file srep15147-s5.zip › source code METRADE/5) pseudospectra/eigtoollib/gallery5_demo.m]

function G = gallery5_demo(N)

%   G = GALLERY5_DEMO returns matrix G.
%
%   G is matrix 5 from the MATLAB gallery: "an interesting
%   eigenvalue problem. Try to find its EXACT eigenvalues
%   and eigenvectors".

% Version 2.1 (Mon Mar 16 00:24:49 CDT 2009)
% Copyright 2002 - 2009 by Tom Wright; maintained by Mark Embree (embree@rice.edu)

  G = gallery(5);
