# Supplementary material for: Predictive analytics of environmental adaptability in multi-omic network models
Source: Sci Rep. 2015 Oct 20;5:15147. doi: 10.1038/srep15147 (PMC4611489; doi:10.1038/srep15147)
Supplement: Supplementary Information [file srep15147-s5.zip › source code METRADE/5) pseudospectra/eigtoollib/gaussseidel_demo.m]

function G = gaussseidel_demo(input_args)

%   G = GAUSSSEIDEL_DEMO({N,TYPE}) returns a Gauss-Seidel iteration matrix G
%   of dimension N. TYPE is one of 'C' (classic), 'D' (downwind) or
%   'U' (upwind).
%
%   Gauss-Seidel is one of the "classic matrix iterations" analyzed first by
%   Frankel in 1950 and incorporated into a general theory by Young in the
%   early 1950s [1,2,3].  This demonstration applies it to three standard
%   model problems based on discretizing a simple 1D differential equation
%   by a tridiagonal matrix A = L+D+U.  The Gauss-Seidel matrix G is
%   obtained when the lower half of this matrix, L+D, is split from the
%   upper half.
%   
%   In the "classic" case A is the symmetric (-1,2,-1)/N^2 matrix
%   associated with the 1D Laplace equation.  The matrix G is very strongly
%   non-normal.  However, the non-normality affects the smaller
%   eigenvalues, not the largest one, which was shown by Frankel and Young
%   to be of order 1-N^2.  This is why the Frankel-Young theory, even
%   though it looks only at eigenvalues, matches numerical experiments.
%   
%   The "downwind" and "upwind" cases come from discretizing an
%   equation that has convection as well as diffusion.  Now A is
%   nonsymmetric and we have a choice of whether the Gauss-Seidel iteration
%   sweeps with or against the "wind", i.e., whether the larger or the
%   smaller half of A is split from the rest.  The two choices lead to
%   matrices G with identical eigenvalues but very different convergence
%   behaviors as measured by norms of powers of G.  For the
%   downwind sweep, nonnormality causes little trouble and convergence
%   matches an eigenvalue prediction from the start.  For the upwind
%   sweep, nonnormality is dominant and there is a period of stagnation
%   before the iteration begins to converge.
%   
%   The connection of these upwind-downwind effects to pseudospectra
%   was first pointed out in [4].
%   
%   [1]: S. Frankel,"Convergence rates of iterative treatments
%        of partial differential equations", Math. Comp. 4 (1950), 65-75.
%   
%   [2]: G. H. Golub and C. F. Van Loan, "Matrix Computations", 3rd ed.,
%        Johns Hopkins U. Press, Baltimore, 1996.
%   
%   [3]: R. J. LeVeque and L. N. Trefethen, "Fourier analysis
%        of the SOR iteration," IMA J. Numer. Anal. 8 (1988), 273-279.
%   
%   [4]: L. N. Trefethen, "Pseudospectra of matrices", in D. F. Griffiths 
%        and G. A. Watson, eds., Numerical Analysis 1991, Longman Scientific
%        and Technical, Harlow, Essex, UK, 234-266, 1992.

% Version 2.1 (Mon Mar 16 00:24:49 CDT 2009)
% Copyright 2002 - 2009 by Tom Wright; maintained by Mark Embree (embree@rice.edu)

  N = input_args{1};
  wind = input_args{2};
  
  nu = 1;
  gamma = 3*N/2;

% Downwind ordering for -nu*u_xx + gamma*u_x
  if strcmp(wind,'D'),

    L = diag(-nu-gamma/(2*N)*ones(N-1,1),-1);
    U = diag(-nu+gamma/(2*N)*ones(N-1,1),1);
    D = diag(2*nu*ones(N,1));

% Upwind ordering for -nu*u_xx + gamma*u_x
  elseif strcmp(wind,'U'),

    L = diag(-nu+gamma/(2*N)*ones(N-1,1),-1);
    U = diag(-nu-gamma/(2*N)*ones(N-1,1),1);
    D = diag(2*nu*ones(N,1));

% Classical, no wind, discretisation of u_xx
  elseif strcmp(wind,'C'),

    L = diag(-N^2*ones(N-1,1),-1);
    U = diag(-N^2*ones(N-1,1),1);
    D = diag(N^2*2*ones(N,1));

  end;

  G = -(D+L)\U;
